# Supplementary material for: High-resolution in situ transcriptomics of Pseudomonas aeruginosa unveils genotype independent patho-phenotypes in cystic fibrosis lungs
Source: Nat Commun. 2018 Aug 27;9:3459. doi: 10.1038/s41467-018-05944-5 (PMC6110831; doi:10.1038/s41467-018-05944-5)
Supplement: Supplementary file 3 — Supplementary Data 1 [file 41467_2018_5944_MOESM3_ESM.xlsx]

## Sheet: P. aeruginosa isolates genomes
Supplementary Data 1 - Pan-genome strains. P. aeruginosa strains used to construct P. aeruginosa pangenome, and to identify species core genome.
RefSeq assembly accession	Strain	Origin	Source
GCF_000006765.1	Pseudomonas aeruginosa PAO1	environment	standard laboratory strain
GCF_000014625.1	Pseudomonas aeruginosa UCBPP-PA14	human	standard laboratory strain
GCF_000017205.1	Pseudomonas aeruginosa PA7	human	non-respiratory clinical isolate from Argentina
GCF_000026645.1	Pseudomonas aeruginosa LESB58	human	cystic fibrosis isolate
GCF_000220025.2	Pseudomonas aeruginosa AES-1R	human	cystic fibrosis isolate
GCF_000226155.1	Pseudomonas aeruginosa M18	soil
GCF_000271365.1	Pseudomonas aeruginosa DK2	human	cystic fibrosis isolate
GCF_000271985.2	Pseudomonas aeruginosa SJTD-1	soil
GCF_000284555.1	Pseudomonas aeruginosa NCGM2.S1	human	urinary infection
GCF_000359505.1	Pseudomonas aeruginosa B136-33	human	infant community-acquired diarrhea
GCF_000414035.1	Pseudomonas aeruginosa RP73	human	cystic fibrosis isolate
GCF_000473745.2	Pseudomonas aeruginosa VRFPA04	human	corneal infection
GCF_000496455.2	Pseudomonas aeruginosa DHS01	human	nose, asymptomatic carrier
GCF_000496605.2	Pseudomonas aeruginosa PA1	human	respiratory tract infection
GCF_000496645.1	Pseudomonas aeruginosa PA1R	human
GCF_000504045.1	Pseudomonas aeruginosa MTB-1	soil
GCF_000508765.1	Pseudomonas aeruginosa LES431	human	epidemic
GCF_000510305.1	Pseudomonas aeruginosa SCV20265	human	cystic fibrosis isolate
GCF_000524595.1	Pseudomonas aeruginosa YL84	human
GCF_000816985.1	Pseudomonas aeruginosa F22031	human	cancer infection
GCF_000829255.1	Pseudomonas aeruginosa NCGM 1984	human	urinary infection
GCF_000829275.1	Pseudomonas aeruginosa NCGM 1900	human	urinary infection
GCF_000829885.1	Pseudomonas aeruginosa FRD1	human	cystic fibrosis isolate
GCF_000981825.1	Pseudomonas aeruginosa Carb01 63	human	rectum
GCF_001045685.1	Pseudomonas aeruginosa DSM 50071	human
GCF_001077475.1	Pseudomonas aeruginosa F9676	plant	rice
GCF_001293085.1	Pseudomonas aeruginosa PA1RG	sewage
GCF_001447845.1	Pseudomonas aeruginosa VA-134	human	skin burn infection
GCF_001457615.1	Pseudomonas aeruginosa NCTC10332	unknown
GCF_001482325.1	Pseudomonas aeruginosa 12-4-4(59)	human	blood
GCF_001515845.1	Pseudomonas aeruginosa S86968	human	cancer infection
GCF_001515915.1	Pseudomonas aeruginosa T38079	human	cancer infection
GCF_001516005.1	Pseudomonas aeruginosa T52373	human	cancer
GCF_001516105.1	Pseudomonas aeruginosa T63266	human	cancer
GCF_001516165.1	Pseudomonas aeruginosa W16407	human	cancer
GCF_001516185.1	Pseudomonas aeruginosa W36662	human	cancer
GCF_001516205.1	Pseudomonas aeruginosa W45909	human	cancer
GCF_001516225.1	Pseudomonas aeruginosa W60856	human	cancer
GCF_001516245.1	Pseudomonas aeruginosa F23197	human	cancer
GCF_001516265.1	Pseudomonas aeruginosa F30658	human	cancer
GCF_001516305.1	Pseudomonas aeruginosa H5708	human	cancer
GCF_001516325.1	Pseudomonas aeruginosa H27930	human	cancer
GCF_001516345.1	Pseudomonas aeruginosa H47921	human	cancer
GCF_001516365.1	Pseudomonas aeruginosa M1608	human	cancer
GCF_001516385.1	Pseudomonas aeruginosa M37351	human	cancer
GCF_001518975.1	Pseudomonas aeruginosa USDA-ARS-USMARC-41639	bull	mucus
GCF_001542795.1	Pseudomonas aeruginosa X78812	human	cancer
GCF_001542835.1	Pseudomonas aeruginosa F9670	human	cancer
GCF_001547955.1	Pseudomonas aeruginosa NCGM257	human	urinary infection
GCF_001548135.1	Pseudomonas aeruginosa 8380	human	gut
GCF_001548335.1	Pseudomonas aeruginosa IOMTU 133	human	urinary infection
GCF_001594325.1	Pseudomonas aeruginosa F63912	human	cancer
GCF_001606045.1	Pseudomonas aeruginosa N17-1	soil
GCF_001618925.1	Pseudomonas aeruginosa ATCC 27853	human	infection
GCF_001632245.1	Pseudomonas aeruginosa BAMCPA07-48	human	wound infection
GCF_001679685.1	Pseudomonas aeruginosa PA121617	human	respiratory infection
GCF_001721745.1	Pseudomonas aeruginosa PA_D1	human	respiratory tract infection
GCF_001721765.1	Pseudomonas aeruginosa PA_D2	human	respiratory tract infection
GCF_001721785.1	Pseudomonas aeruginosa PA_D9	human	respiratory tract infection
GCF_001721805.1	Pseudomonas aeruginosa PA_D16	human	respiratory tract infection
GCF_001721825.1	Pseudomonas aeruginosa PA_D22	human	respiratory tract infection
GCF_001721845.1	Pseudomonas aeruginosa PA_D25	human	respiratory tract infection
GCF_001722005.2	Pseudomonas aeruginosa DN1	soil
GCF_001722025.1	Pseudomonas aeruginosa PA_D5	human	respiratory tract infection
GCF_001722045.1	Pseudomonas aeruginosa PA_D21	human	respiratory tract infection
GCF_001729505.1	Pseudomonas aeruginosa ATCC 15692	human	infection
GCF_001750705.1	Pseudomonas aeruginosa FA-HZ1	wastewater
GCF_001792835.1	Pseudomonas aeruginosa PA1088	human	urine
GCF_001792855.1	Pseudomonas aeruginosa PA8281	human	cystic fibrosis isolate
GCF_001792875.1	Pseudomonas aeruginosa PA11803	human	blood
GCF_001870265.1	Pseudomonas aeruginosa PA7790	human	cystic fibrosis isolate
GCF_001874465.1	Pseudomonas aeruginosa GCF_001874465	wastewater
GCF_001879525.1	Pseudomonas aeruginosa PAER4_119
GCF_001900195.1	Pseudomonas aeruginosa SCVFeb	human	cystic fibrosis isolate
GCF_001900225.1	Pseudomonas aeruginosa SCVJan	human	cystic fibrosis isolate
GCF_001900265.1	Pseudomonas aeruginosa NHmuc	human	cystic fibrosis isolate
GCF_900070375.1	Pseudomonas aeruginosa PAO1_Orsay	environment	standard laboratory strain
GCF_900095805.1	Pseudomonas aeruginosa PA14Or	human	standard laboratory strain
GCF_900149285.1	Pseudomonas aeruginosa PcyII-10	human	wound burn

## Sheet: P.aeruginosa pangenome (genes)
Supplementary Data 1 - Pan-genome genes. Genes belonging to P. aeruginosa pangenome considering all genomes reported in Spreadsheet 1 of this supplementary data set.
Gene	Non-unique Gene name	Annotation	No. isolates	No. sequences	Avg sequences per isolate	Genome Fragment	Order within Fragment	Accessory Fragment	Accessory Order with Fragment	QC	Min group size nuc	Max group size nuc	Avg group size nuc	Pseudomonas_aeruginosa_PAO1	Pseudomonas_aeruginosa_UCBPP_PA14	Pseudomonas_aeruginosa_PA7	Pseudomonas_aeruginosa_LESB58	Pseudomonas_aeruginosa_AES_1R	Pseudomonas_aeruginosa_M18	Pseudomonas_aeruginosa_DK2	Pseudomonas_aeruginosa_SJTD_1	Pseudomonas_aeruginosa_NCGM2.S1_DNA	Pseudomonas_aeruginosa_B136_33	Pseudomonas_aeruginosa_RP73	Pseudomonas_aeruginosa_VRFPA04	Pseudomonas_aeruginosa_DHS01	Pseudomonas_aeruginosa_PA1	Pseudomonas_aeruginosa_PA1R	Pseudomonas_aeruginosa_MTB_1	Pseudomonas_aeruginosa_LES431	Pseudomonas_aeruginosa_SCV20265	Pseudomonas_aeruginosa_YL84	Pseudomonas_aeruginosa_F22031	Pseudomonas_aeruginosa_DNA_NCGM_1984	Pseudomonas_aeruginosa_DNA_NCGM_1900	Pseudomonas_aeruginosa_FRD1	Pseudomonas_aeruginosa_Carb01_63	Pseudomonas_aeruginosa_DSM_50071	Pseudomonas_aeruginosa_F9676	Pseudomonas_aeruginosa_PA1RG	Pseudomonas_aeruginosa_VA_134	Pseudomonas_aeruginosa_NCTC10332	Pseudomonas_aeruginosa_12_4_4_59	Pseudomonas_aeruginosa_S86968	Pseudomonas_aeruginosa_T38079	Pseudomonas_aeruginosa_T52373	Pseudomonas_aeruginosa_T63266	Pseudomonas_aeruginosa_W16407	Pseudomonas_aeruginosa_W36662
PADK2_RS25135		hypothetical protein	79	79	1	1	834	1	1863		221	332	272	PA4736	PA14_RS25610	PSPA7_RS26025	PLES_RS26370	AES1R_RS04180	PAM18_RS24800	PADK2_RS25135	A214_RS09070	NCGM2_RS03915	G655_RS25065	M062_RS24920	P797_RS03900	DPADHS01_RS28740	PA1S_RS25670	PA1R_RS13690	U769_RS25840	T223_RS26005	SCV20265_RS26755	AI22_RS08220	F22031_RS07300	NCGM1984_RS27030	NCGM1900_RS27035	EG09_RS23970	YQ19_RS30790	PA50071_RS24675	ADJ52_RS02360	AOD73_RS25765	ATC05_RS14655	AT700_RS24645	AU380_RS02490	HW02_RS08295	HW01_RS20310	HW00_RS07150	HV99_RS03240	HV98_RS01455	HV97_RS24030
HW03_RS13590		fimbrial protein	79	79	1	1	532	1	1561		2132	2144	2140	PA5040	PA14_RS27185	PSPA7_RS27565	PLES_RS27935	AES1R_RS05745	PAM18_RS26365	PADK2_RS26695	A214_RS07505	NCGM2_RS02345	G655_RS26665	M062_RS26520	P797_RS02250	DPADHS01_RS30305	PA1S_RS27310	PA1R_RS15270	U769_RS27405	T223_RS27570	SCV20265_RS28315	AI22_RS06655	F22031_RS08870	NCGM1984_RS28600	NCGM1900_RS28605	EG09_RS22410	YQ19_RS32350	PA50071_RS26295	ADJ52_RS00795	AOD73_RS27345	ATC05_RS13055	AT700_RS26265	AU380_RS04080	HW02_RS09865	HW01_RS18640	HW00_RS08710	HV99_RS04815	HV98_RS31240	HV97_RS25590
HW07_RS04520		lipolytic protein	79	79	1	1	186	1	1215		599	995	974	PA5384	PA14_RS28955	PSPA7_RS29420	PLES_RS29710	AES1R_RS20485	PAM18_RS28140	PADK2_RS28655	A214_RS05725	NCGM2_RS30415	G655_RS28435	M062_RS28335	P797_RS30555	DPADHS01_RS32310	PA1S_RS29090	PA1R_RS17055	U769_RS29440	T223_RS29345	SCV20265_RS30325	AI22_RS04880	F22031_RS10675	NCGM1984_RS31015	NCGM1900_RS30790	EG09_RS16115	YQ19_RS34280	PA50071_RS28065	ADJ52_RS28085	AOD73_RS29125	ATC05_RS11275	AT700_RS28040	AU380_RS05870	HW02_RS11925	HW01_RS16835	HW00_RS10490	HV99_RS06590	HV98_RS29045	HV97_RS27400
BGV84_RS28305		hypothetical protein	79	79	1	1	104	1	1133		407	419	418	PA5465	PA14_RS29370	PSPA7_RS29875	PLES_RS30125	AES1R_RS20900	PAM18_RS28555	PADK2_RS29070	A214_RS05310	NCGM2_RS30830	G655_RS28850	M062_RS28750	P797_RS30960	DPADHS01_RS32725	PA1S_RS29505	PA1R_RS17470	U769_RS29855	T223_RS29760	SCV20265_RS30740	AI22_RS04465	F22031_RS11090	NCGM1984_RS31435	NCGM1900_RS31210	EG09_RS16530	YQ19_RS34695	PA50071_RS28480	ADJ52_RS27670	AOD73_RS29540	ATC05_RS10860	AT700_RS28455	AU380_RS06285	HW02_RS12340	HW01_RS16420	HW00_RS10905	HV99_RS07005	HV98_RS28630	HV97_RS27815
ADJ52_RS27415		pyridoxamine kinase	79	79	1	1	54	1	1083		866	872	868	PA5516	PA14_RS29625	PSPA7_RS30135	PLES_RS30380	AES1R_RS21155	PAM18_RS28810	PADK2_RS29325	A214_RS05055	NCGM2_RS31085	G655_RS29105	M062_RS29005	P797_RS31225	DPADHS01_RS32980	PA1S_RS29760	PA1R_RS17725	U769_RS30110	T223_RS30015	SCV20265_RS30995	AI22_RS04210	F22031_RS11345	NCGM1984_RS31690	NCGM1900_RS31465	EG09_RS16785	YQ19_RS34950	PA50071_RS28735	ADJ52_RS27415	AOD73_RS29795	ATC05_RS10605	AT700_RS28710	AU380_RS06540	HW02_RS12595	HW01_RS16165	HW00_RS11160	HV99_RS07260	HV98_RS28375	HV97_RS28070
IOMTU133_RS31510		F0F1 ATP synthase subunit I	79	79	1	1	10	1	1039		380	392	390	PA5561	PA14_RS29850	PSPA7_RS30350	PLES_RS30610	AES1R_RS21385	PAM18_RS29075	PADK2_RS29550	A214_RS04830	NCGM2_RS31340	G655_RS29330	M062_RS29230	P797_RS31455	DPADHS01_RS33210	PA1S_RS30020	PA1R_RS17990	U769_RS30335	T223_RS30245	SCV20265_RS31255	AI22_RS03945	F22031_RS11610	NCGM1984_RS31945	NCGM1900_RS31720	EG09_RS17015	YQ19_RS35300	PA50071_RS28965	ADJ52_RS27150	AOD73_RS30055	ATC05_RS10340	AT700_RS28940	AU380_RS06765	HW02_RS12825	HW01_RS15935	HW00_RS11385	HV99_RS07525	HV98_RS28150	HV97_RS28295
HV98_RS26410		MFS transporter	79	79	1	1	4609	1	335		1229	1241	1240	PA0334	PA14_RS01780	PSPA7_RS02015	PLES_RS01700	AES1R_RS16850	PAM18_RS01685	PADK2_RS01690	A214_RS03100	NCGM2_RS29015	G655_RS01685	M062_RS01675	P797_RS29245	DPADHS01_RS01675	PA1S_RS01695	PA1R_RS19730	U769_RS01705	T223_RS01680	SCV20265_RS01710	AI22_RS02215	F22031_RS13380	NCGM1984_RS01715	NCGM1900_RS01715	EG09_RS19090	YQ19_RS02065	PA50071_RS01655	ADJ52_RS25430	AOD73_RS01695	ATC05_RS08620	AT700_RS01650	AU380_RS08520	HW02_RS14645	HW01_RS14105	HW00_RS13150	HV99_RS09285	HV98_RS26410	HV97_RS30455
ADJ52_RS26950		choline-sulfatase	79	79	1	1	4305	1	31		1448	1511	1510	PA0031	PA14_RS00155	PSPA7_RS00155	PLES_RS00175	AES1R_RS21585	PAM18_RS00155	PADK2_RS00155	A214_RS04630	NCGM2_RS00155	G655_RS00155	M062_RS00155	P797_RS00155	DPADHS01_RS00155	PA1S_RS00155	PA1R_RS18190	U769_RS00155	T223_RS00155	SCV20265_RS00155	AI22_RS03745	F22031_RS11810	NCGM1984_RS00155	NCGM1900_RS00155	EG09_RS17215	YQ19_RS00155	PA50071_RS00155	ADJ52_RS26950	AOD73_RS00155	ATC05_RS10140	AT700_RS00155	AU380_RS06965	HW02_RS13055	HW01_RS15690	HW00_RS11585	HV99_RS07725	HV98_RS27950	HV97_RS28495
HW04_RS19565		secretion protein	79	79	1	1	4361	1	87		785	845	790	PA0086	PA14_RS00435	PSPA7_RS00765	PLES_RS00460	AES1R_RS23020	PAM18_RS00440	PADK2_RS00445	A214_RS04345	NCGM2_RS00450	G655_RS00435	M062_RS00440	P797_RS00440	DPADHS01_RS00440	PA1S_RS00475	PA1R_RS18510	U769_RS00455	T223_RS00440	SCV20265_RS00445	AI22_RS03455	F22031_RS12110	NCGM1984_RS00450	NCGM1900_RS00450	EG09_RS17540	YQ19_RS00480	PA50071_RS00450	ADJ52_RS26670	AOD73_RS00475	ATC05_RS09865	AT700_RS00445	AU380_RS07260	HW02_RS13355	HW01_RS15395	HW00_RS11875	HV99_RS08010	HV98_RS27650	HV97_RS29045
NCGM1984_RS00505		hypothetical protein	79	79	1	1	4371	1	97		449	449	449	PA0096	PA14_RS00490	PSPA7_RS00820	PLES_RS00510	AES1R_RS23070	PAM18_RS00490	PADK2_RS00495	A214_RS04295	NCGM2_RS00505	G655_RS00490	M062_RS00490	P797_RS00515	DPADHS01_RS00490	PA1S_RS00525	PA1R_RS18560	U769_RS00510	T223_RS00490	SCV20265_RS00495	AI22_RS03405	F22031_RS12160	NCGM1984_RS00505	NCGM1900_RS00505	EG09_RS17590	YQ19_RS00530	PA50071_RS00500	ADJ52_RS26620	AOD73_RS00525	ATC05_RS09815	AT700_RS00495	AU380_RS07310	HW02_RS13405	HW01_RS15345	HW00_RS11925	HV99_RS08060	HV98_RS27600	HV97_RS29095
NCGM1900_RS00570		hypothetical protein	79	79	1	1	4384	1	110		209	209	209	PA0109	PA14_RS00555	PSPA7_RS00885	PLES_RS00575	AES1R_RS23135	PAM18_RS00555	PADK2_RS00560	A214_RS04230	NCGM2_RS00570	G655_RS00555	M062_RS00555	P797_RS00580	DPADHS01_RS00555	PA1S_RS00590	PA1R_RS18625	U769_RS00575	T223_RS00555	SCV20265_RS00560	AI22_RS03340	F22031_RS12225	NCGM1984_RS00570	NCGM1900_RS00570	EG09_RS17655	YQ19_RS00595	PA50071_RS00565	ADJ52_RS26555	AOD73_RS00590	ATC05_RS09750	AT700_RS00560	AU380_RS07375	HW02_RS13470	HW01_RS15280	HW00_RS11990	HV99_RS08125	HV98_RS27535	HV97_RS29160
BGV84_RS00570		hypothetical protein	79	79	1	1	4386	1	112		578	578	578	PA0111	PA14_RS00565	PSPA7_RS00895	PLES_RS00585	AES1R_RS23145	PAM18_RS00565	PADK2_RS00570	A214_RS04220	NCGM2_RS00580	G655_RS00565	M062_RS00565	P797_RS00590	DPADHS01_RS00565	PA1S_RS00600	PA1R_RS18635	U769_RS00585	T223_RS00565	SCV20265_RS00570	AI22_RS03330	F22031_RS12235	NCGM1984_RS00580	NCGM1900_RS00580	EG09_RS17665	YQ19_RS00605	PA50071_RS00575	ADJ52_RS26545	AOD73_RS00600	ATC05_RS09740	AT700_RS00570	AU380_RS07385	HW02_RS13480	HW01_RS15270	HW00_RS12000	HV99_RS08135	HV98_RS27525	HV97_RS29170
EG09_RS17680		cytochrome c oxidase assembly protein	79	79	1	1	4389	1	115		635	635	635	PA0114	PA14_RS00580	PSPA7_RS00910	PLES_RS00600	AES1R_RS23160	PAM18_RS00580	PADK2_RS00585	A214_RS04205	NCGM2_RS00595	G655_RS00580	M062_RS00580	P797_RS00605	DPADHS01_RS00580	PA1S_RS00615	PA1R_RS18650	U769_RS00600	T223_RS00580	SCV20265_RS00585	AI22_RS03315	F22031_RS12250	NCGM1984_RS00595	NCGM1900_RS00595	EG09_RS17680	YQ19_RS00620	PA50071_RS00590	ADJ52_RS26530	AOD73_RS00615	ATC05_RS09725	AT700_RS00585	AU380_RS07400	HW02_RS13495	HW01_RS15255	HW00_RS12015	HV99_RS08150	HV98_RS27510	HV97_RS29185
P797_RS00735		guanine deaminase	79	79	1	1	4409	1	135		1298	1370	1304	PA0134	PA14_RS00680	PSPA7_RS01010	PLES_RS00700	AES1R_RS23260	PAM18_RS00680	PADK2_RS00685	A214_RS04105	NCGM2_RS00695	G655_RS00680	M062_RS00680	P797_RS00735	DPADHS01_RS00680	PA1S_RS00715	PA1R_RS18750	U769_RS00700	T223_RS00680	SCV20265_RS00685	AI22_RS03215	F22031_RS12355	NCGM1984_RS00695	NCGM1900_RS00695	EG09_RS17780	YQ19_RS00720	PA50071_RS00690	ADJ52_RS26430	AOD73_RS00715	ATC05_RS09625	AT700_RS00685	AU380_RS07500	HW02_RS13595	HW01_RS15155	HW00_RS12115	HV99_RS08250	HV98_RS27410	HV97_RS29285
HW10_RS12480		nonspecific ribonucleoside hydrolase	79	79	1	1	4418	1	144		1052	1052	1052	PA0143	PA14_RS00725	PSPA7_RS01050	PLES_RS00745	AES1R_RS23305	PAM18_RS00725	PADK2_RS00730	A214_RS04060	NCGM2_RS00740	G655_RS00725	M062_RS00725	P797_RS00780	DPADHS01_RS00725	PA1S_RS00760	PA1R_RS18795	U769_RS00745	T223_RS00725	SCV20265_RS00730	AI22_RS03170	F22031_RS12400	NCGM1984_RS00740	NCGM1900_RS00740	EG09_RS17825	YQ19_RS00765	PA50071_RS00735	ADJ52_RS26385	AOD73_RS00760	ATC05_RS09580	AT700_RS00730	AU380_RS07545	HW02_RS13640	HW01_RS15110	HW00_RS12160	HV99_RS08295	HV98_RS27365	HV97_RS29330
PA50071_RS00865		diguanylate cyclase	79	79	1	1	4443	1	169		707	827	814	PA0169	PA14_RS00865	PSPA7_RS01180	PLES_RS00875	AES1R_RS23435	PAM18_RS00855	PADK2_RS00860	A214_RS03930	NCGM2_RS00880	G655_RS00860	M062_RS00855	P797_RS00915	DPADHS01_RS00855	PA1S_RS00890	PA1R_RS18925	U769_RS00880	T223_RS00855	SCV20265_RS00860	AI22_RS03040	F22031_RS12530	NCGM1984_RS00880	NCGM1900_RS00880	EG09_RS17955	YQ19_RS00895	PA50071_RS00865	ADJ52_RS26255	AOD73_RS00890	ATC05_RS09450	AT700_RS00860	AU380_RS07675	HW02_RS13770	HW01_RS14980	HW00_RS12290	HV99_RS08425	HV98_RS27235	HV97_RS29460
BHE76_RS13470		aerotaxis transducer Aer2	79	79	1	1	4450	1	176		2039	2132	2040	PA0176	PA14_RS00900	PSPA7_RS01215	PLES_RS00910	AES1R_RS23470	PAM18_RS00890	PADK2_RS00895	A214_RS03895	NCGM2_RS00915	G655_RS00895	M062_RS00890	P797_RS00960	DPADHS01_RS00890	PA1S_RS00925	PA1R_RS18960	U769_RS00915	T223_RS00890	SCV20265_RS00895	AI22_RS03005	F22031_RS12565	NCGM1984_RS00915	NCGM1900_RS00915	EG09_RS17990	YQ19_RS00930	PA50071_RS00900	ADJ52_RS26220	AOD73_RS00925	ATC05_RS09415	AT700_RS00895	AU380_RS07710	HW02_RS13805	HW01_RS14945	HW00_RS12325	HV99_RS08460	HV98_RS27200	HV97_RS29495
A7329_RS00950		ABC transporter permease	79	79	1	1	4459	1	185		1541	1616	1574	PA0185	PA14_RS00945	PSPA7_RS01260	PLES_RS00955	AES1R_RS23515	PAM18_RS00935	PADK2_RS00940	A214_RS03850	NCGM2_RS00960	G655_RS00940	M062_RS00935	P797_RS01005	DPADHS01_RS00935	PA1S_RS00970	PA1R_RS19005	U769_RS00960	T223_RS00935	SCV20265_RS00940	AI22_RS02960	F22031_RS12610	NCGM1984_RS00960	NCGM1900_RS00960	EG09_RS18035	YQ19_RS00975	PA50071_RS00945	ADJ52_RS26175	AOD73_RS00970	ATC05_RS09370	AT700_RS00940	AU380_RS07755	HW02_RS13850	HW01_RS14900	HW00_RS12370	HV99_RS08505	HV98_RS27155	HV97_RS29540
HW11_RS05290		transcriptional regulator	79	79	1	1	4492	1	218		929	962	929	PA0217	PA14_RS01070	PSPA7_RS01415	PLES_RS01090	AES1R_RS23650	PAM18_RS01070	PADK2_RS01075	A214_RS03715	NCGM2_RS01095	G655_RS01065	M062_RS01070	P797_RS01130	DPADHS01_RS01070	PA1S_RS01125	PA1R_RS19160	U769_RS01085	T223_RS01070	SCV20265_RS01075	AI22_RS02825	F22031_RS12775	NCGM1984_RS01095	NCGM1900_RS01095	EG09_RS18170	YQ19_RS01115	PA50071_RS01080	ADJ52_RS26040	AOD73_RS01125	ATC05_RS09235	AT700_RS01075	AU380_RS07920	HW02_RS14015	HW01_RS14735	HW00_RS12535	HV99_RS08640	HV98_RS27020	HV97_RS29695
HW04_RS18915		spermidine/putrescine ABC transporter substrate-binding protein	79	79	1	1	4497	1	223		1028	1058	1030	PA0222	PA14_RS01095	PSPA7_RS01445	PLES_RS01120	AES1R_RS23675	PAM18_RS01100	PADK2_RS01105	A214_RS03685	NCGM2_RS01120	G655_RS01090	M062_RS01095	P797_RS01155	DPADHS01_RS01095	PA1S_RS01150	PA1R_RS19185	U769_RS01115	T223_RS01100	SCV20265_RS01105	AI22_RS02800	F22031_RS12800	NCGM1984_RS01120	NCGM1900_RS01120	EG09_RS18195	YQ19_RS01140	PA50071_RS01105	ADJ52_RS26010	AOD73_RS01150	ATC05_RS09205	AT700_RS01100	AU380_RS07945	HW02_RS14040	HW01_RS14710	HW00_RS12565	HV99_RS08670	HV98_RS26990	HV97_RS29725
PA50071_RS01155		4-carboxymuconolactone decarboxylase	79	79	1	1	4507	1	233		401	401	401	PA0232	PA14_RS01145	PSPA7_RS01495	PLES_RS01170	AES1R_RS23725	PAM18_RS01150	PADK2_RS01155	A214_RS03635	NCGM2_RS01170	G655_RS01140	M062_RS01145	P797_RS01205	DPADHS01_RS01145	PA1S_RS01200	PA1R_RS19235	U769_RS01165	T223_RS01150	SCV20265_RS01155	AI22_RS02750	F22031_RS12850	NCGM1984_RS01170	NCGM1900_RS01170	EG09_RS18245	YQ19_RS01190	PA50071_RS01155	ADJ52_RS25960	AOD73_RS01200	ATC05_RS09155	AT700_RS01150	AU380_RS07995	HW02_RS14090	HW01_RS14660	HW00_RS12615	HV99_RS08720	HV98_RS26940	HV97_RS29775
PSPA7_RS01640		hypothetical protein	79	79	1	1	4548	1	274		770	770	770	PA0274	PA14_RS01470	PSPA7_RS01640	PLES_RS01385	AES1R_RS17165	PAM18_RS01370	PADK2_RS01375	A214_RS03415	NCGM2_RS01695	G655_RS01370	M062_RS01360	P797_RS01585	DPADHS01_RS01365	PA1S_RS01380	PA1R_RS19415	U769_RS01395	T223_RS01365	SCV20265_RS01395	AI22_RS02530	F22031_RS13065	NCGM1984_RS01400	NCGM1900_RS01400	EG09_RS18775	YQ19_RS01675	PA50071_RS01340	ADJ52_RS25745	AOD73_RS01380	ATC05_RS08935	AT700_RS01335	AU380_RS08210	HW02_RS14330	HW01_RS14420	HW00_RS12835	HV99_RS08975	HV98_RS26720	HV97_RS30140
AU380_RS08310		TetR family transcriptional regulator	79	79	1	1	4568	1	294		635	665	664	PA0294	PA14_RS01570	PSPA7_RS01815	PLES_RS01485	AES1R_RS17065	PAM18_RS01470	PADK2_RS01475	A214_RS03315	NCGM2_RS01595	G655_RS01470	M062_RS01460	P797_RS01475	DPADHS01_RS01465	PA1S_RS01480	PA1R_RS19515	U769_RS01495	T223_RS01465	SCV20265_RS01495	AI22_RS02430	F22031_RS13165	NCGM1984_RS01500	NCGM1900_RS01500	EG09_RS18875	YQ19_RS01850	PA50071_RS01440	ADJ52_RS25645	AOD73_RS01480	ATC05_RS08835	AT700_RS01435	AU380_RS08310	HW02_RS14430	HW01_RS14320	HW00_RS12935	HV99_RS09075	HV98_RS26620	HV97_RS30240
PAM18_RS01600		DNA-binding protein	79	79	1	1	4594	1	320		932	989	937	PA0319	PA14_RS01700	PSPA7_RS01945	PLES_RS01615	AES1R_RS16935	PAM18_RS01600	PADK2_RS01605	A214_RS03185	NCGM2_RS29100	G655_RS01600	M062_RS01590	P797_RS29335	DPADHS01_RS01595	PA1S_RS01610	PA1R_RS19645	U769_RS01625	T223_RS01595	SCV20265_RS01625	AI22_RS02300	F22031_RS13295	NCGM1984_RS01630	NCGM1900_RS01630	EG09_RS19005	YQ19_RS01980	PA50071_RS01570	ADJ52_RS25515	AOD73_RS01610	ATC05_RS08705	AT700_RS01565	AU380_RS08440	HW02_RS14560	HW01_RS14190	HW00_RS13065	HV99_RS09205	HV98_RS26490	HV97_RS30370
AI22_RS02260		DNA-binding protein	79	79	1	1	4602	1	328		929	965	932	PA0327	PA14_RS01740	PSPA7_RS01970	PLES_RS01655	AES1R_RS16895	PAM18_RS01640	PADK2_RS01645	A214_RS03145	NCGM2_RS29060	G655_RS01640	M062_RS01630	P797_RS29295	DPADHS01_RS01635	PA1S_RS01650	PA1R_RS19685	U769_RS01665	T223_RS01635	SCV20265_RS01665	AI22_RS02260	F22031_RS13335	NCGM1984_RS01670	NCGM1900_RS01670	EG09_RS19045	YQ19_RS02020	PA50071_RS01610	ADJ52_RS25475	AOD73_RS01650	ATC05_RS08665	AT700_RS01605	AU380_RS08480	HW02_RS14600	HW01_RS14150	HW00_RS13105	HV99_RS09245	HV98_RS26450	HV97_RS30410
M062_RS01645		hypothetical protein	79	79	1	1	4604	1	330		332	332	332	PA0329	PA14_RS01750	PSPA7_RS01985	PLES_RS01670	AES1R_RS16880	PAM18_RS01655	PADK2_RS01660	A214_RS03130	NCGM2_RS29045	G655_RS01655	M062_RS01645	P797_RS29280	DPADHS01_RS01645	PA1S_RS01665	PA1R_RS19700	U769_RS01675	T223_RS01650	SCV20265_RS01680	AI22_RS02245	F22031_RS13350	NCGM1984_RS01685	NCGM1900_RS01685	EG09_RS19060	YQ19_RS02035	PA50071_RS01625	ADJ52_RS25460	AOD73_RS01665	ATC05_RS08650	AT700_RS01620	AU380_RS08490	HW02_RS14615	HW01_RS14135	HW00_RS13120	HV99_RS09255	HV98_RS26440	HV97_RS30425
A6681_RS01780		glycerophosphoryl diester phosphodiesterase	79	79	1	1	4622	1	348		1130	1157	1150	PA0347	PA14_RS01845	PSPA7_RS02075	PLES_RS01765	AES1R_RS16785	PAM18_RS01750	PADK2_RS01755	A214_RS03035	NCGM2_RS28950	G655_RS01750	M062_RS01740	P797_RS29180	DPADHS01_RS01740	PA1S_RS01760	PA1R_RS19795	U769_RS01770	T223_RS01745	SCV20265_RS01775	AI22_RS02150	F22031_RS13445	NCGM1984_RS01780	NCGM1900_RS01780	EG09_RS19155	YQ19_RS02130	PA50071_RS01720	ADJ52_RS25365	AOD73_RS01760	ATC05_RS08555	AT700_RS01715	AU380_RS08585	HW02_RS14710	HW01_RS14040	HW00_RS13215	HV99_RS09350	HV98_RS26345	HV97_RS30520
AU380_RS08590		hypothetical protein	79	79	1	1	4623	1	349		986	1094	995	PA0348	PA14_RS01850	PSPA7_RS02080	PLES_RS01770	AES1R_RS16780	PAM18_RS01755	PADK2_RS01760	A214_RS03030	NCGM2_RS28945	G655_RS01755	M062_RS01745	P797_RS29175	DPADHS01_RS01745	PA1S_RS01765	PA1R_RS19800	U769_RS01775	T223_RS01750	SCV20265_RS01780	AI22_RS02145	F22031_RS13450	NCGM1984_RS01785	NCGM1900_RS01785	EG09_RS19160	YQ19_RS02135	PA50071_RS01725	ADJ52_RS25360	AOD73_RS01765	ATC05_RS08550	AT700_RS01720	AU380_RS08590	HW02_RS14715	HW01_RS14035	HW00_RS13220	HV99_RS09355	HV98_RS26340	HV97_RS30525
A6R75_RS11555		glutamine amidotransferase	79	79	1	1	4630	1	356		539	539	539	PA0355	PA14_RS01885	PSPA7_RS02115	PLES_RS01805	AES1R_RS16745	PAM18_RS01790	PADK2_RS01795	A214_RS02995	NCGM2_RS28910	G655_RS01790	M062_RS01780	P797_RS29140	DPADHS01_RS01780	PA1S_RS01800	PA1R_RS19835	U769_RS01810	T223_RS01785	SCV20265_RS01815	AI22_RS02110	F22031_RS13485	NCGM1984_RS01820	NCGM1900_RS01820	EG09_RS19195	YQ19_RS02170	PA50071_RS01760	ADJ52_RS25325	AOD73_RS01800	ATC05_RS08515	AT700_RS01755	AU380_RS08625	HW02_RS14750	HW01_RS14000	HW00_RS13255	HV99_RS09390	HV98_RS26305	HV97_RS30560
YQ19_RS02175		HDOD domain-containing protein	79	79	1	1	4631	1	357		824	878	873	PA0356	PA14_RS01890	PSPA7_RS02120	PLES_RS01810	AES1R_RS16740	PAM18_RS01795	PADK2_RS01800	A214_RS02990	NCGM2_RS28905	G655_RS01795	M062_RS01785	P797_RS29135	DPADHS01_RS01785	PA1S_RS01805	PA1R_RS19840	U769_RS01815	T223_RS01790	SCV20265_RS01820	AI22_RS02105	F22031_RS13490	NCGM1984_RS01825	NCGM1900_RS01825	EG09_RS19200	YQ19_RS02175	PA50071_RS01765	ADJ52_RS25320	AOD73_RS01805	ATC05_RS08510	AT700_RS01760	AU380_RS08630	HW02_RS14755	HW01_RS13995	HW00_RS13260	HV99_RS09395	HV98_RS26300	HV97_RS30565
HW03_RS18600		YggW family oxidoreductase	79	79	1	1	4661	1	387		1145	1154	1153	PA0386	PA14_RS02050	PSPA7_RS02305	PLES_RS01965	AES1R_RS16585	PAM18_RS01950	PADK2_RS01955	A214_RS02835	NCGM2_RS28745	G655_RS01955	M062_RS01940	P797_RS28965	DPADHS01_RS01940	PA1S_RS01960	PA1R_RS19995	U769_RS01975	T223_RS01945	SCV20265_RS01975	AI22_RS01950	F22031_RS13645	NCGM1984_RS01985	NCGM1900_RS01985	EG09_RS19355	YQ19_RS02330	PA50071_RS01920	ADJ52_RS25165	AOD73_RS01960	ATC05_RS08355	AT700_RS01915	AU380_RS08785	HW02_RS14910	HW01_RS13840	HW00_RS13415	HV99_RS09550	HV98_RS26145	HV97_RS30720
AQ622_RS02130		cystathionine beta-synthase	79	79	1	1	4674	1	400		1358	1373	1372	PA0399	PA14_RS02120	PSPA7_RS02375	PLES_RS02035	AES1R_RS16515	PAM18_RS02020	PADK2_RS02025	A214_RS02765	NCGM2_RS28675	G655_RS02025	M062_RS02010	P797_RS28895	DPADHS01_RS02010	PA1S_RS02030	PA1R_RS20065	U769_RS02045	T223_RS02015	SCV20265_RS02045	AI22_RS01880	F22031_RS13715	NCGM1984_RS02055	NCGM1900_RS02055	EG09_RS19425	YQ19_RS02400	PA50071_RS01990	ADJ52_RS25095	AOD73_RS02030	ATC05_RS08285	AT700_RS01985	AU380_RS08855	HW02_RS14980	HW01_RS13770	HW00_RS13485	HV99_RS09620	HV98_RS26075	HV97_RS30790
SCV20265_RS02125		chemotaxis protein	79	79	1	1	4690	1	416		506	506	506	PA0415	PA14_RS02200	PSPA7_RS02455	PLES_RS02115	AES1R_RS16435	PAM18_RS02100	PADK2_RS02105	A214_RS02685	NCGM2_RS28595	G655_RS02105	M062_RS02090	P797_RS28815	DPADHS01_RS02090	PA1S_RS02110	PA1R_RS20145	U769_RS02125	T223_RS02095	SCV20265_RS02125	AI22_RS01800	F22031_RS13795	NCGM1984_RS02135	NCGM1900_RS02135	EG09_RS19505	YQ19_RS02480	PA50071_RS02070	ADJ52_RS25015	AOD73_RS02110	ATC05_RS08205	AT700_RS02065	AU380_RS08935	HW02_RS15060	HW01_RS13690	HW00_RS13565	HV99_RS09700	HV98_RS25995	HV97_RS30870
AQ622_RS02280		DEAD/DEAH box helicase	79	79	1	1	4703	1	429		185	1919	1851	PA0428	PA14_RS02265	PSPA7_RS02520	PLES_RS02180	AES1R_RS16370	PAM18_RS02165	PADK2_RS02170	A214_RS02620	NCGM2_RS28530	G655_RS02170	M062_RS02155	P797_RS33170	DPADHS01_RS02155	PA1S_RS02175	PA1R_RS20210	U769_RS02190	T223_RS02160	SCV20265_RS02190	AI22_RS01735	F22031_RS13860	NCGM1984_RS02200	NCGM1900_RS02200	EG09_RS19570	YQ19_RS02545	PA50071_RS02135	ADJ52_RS24950	AOD73_RS02175	ATC05_RS08140	AT700_RS02130	AU380_RS09000	HW02_RS15125	HW01_RS13625	HW00_RS13630	HV99_RS09765	HV98_RS25930	HV97_RS30935
BHE76_RS14750		methylenetetrahydrofolate reductase [NAD(P)H]	79	79	1	1	4705	1	431		848	872	850	PA0430	PA14_RS02275	PSPA7_RS02530	PLES_RS02190	AES1R_RS16360	PAM18_RS02175	PADK2_RS02180	A214_RS02610	NCGM2_RS28520	G655_RS02180	M062_RS02165	P797_RS28740	DPADHS01_RS02165	PA1S_RS02185	PA1R_RS20220	U769_RS02200	T223_RS02170	SCV20265_RS02200	AI22_RS01725	F22031_RS13870	NCGM1984_RS02210	NCGM1900_RS02210	EG09_RS19580	YQ19_RS02555	PA50071_RS02145	ADJ52_RS24940	AOD73_RS02185	ATC05_RS08130	AT700_RS02140	AU380_RS09010	HW02_RS15135	HW01_RS13615	HW00_RS13640	HV99_RS09775	HV98_RS25920	HV97_RS30945
HW02_RS15185		dihydropyrimidine dehydrogenase subunit A	79	79	1	1	4715	1	441		1343	1367	1366	PA0440	PA14_RS02325	PSPA7_RS02580	PLES_RS02240	AES1R_RS16310	PAM18_RS02225	PADK2_RS02230	A214_RS02560	NCGM2_RS28470	G655_RS02230	M062_RS02215	P797_RS28685	DPADHS01_RS02215	PA1S_RS02235	PA1R_RS20270	U769_RS02250	T223_RS02220	SCV20265_RS02250	AI22_RS01675	F22031_RS13920	NCGM1984_RS02260	NCGM1900_RS02260	EG09_RS19630	YQ19_RS02605	PA50071_RS02195	ADJ52_RS24890	AOD73_RS02235	ATC05_RS08080	AT700_RS02190	AU380_RS09060	HW02_RS15185	HW01_RS13565	HW00_RS13690	HV99_RS09825	HV98_RS25870	HV97_RS30995
BG483_RS02395		acyl-CoA thioesterase	79	79	1	1	4723	1	449		404	539	414	PA0449	PA14_RS02365	PSPA7_RS02620	PLES_RS02280	AES1R_RS16270	PAM18_RS02265	PADK2_RS02270	A214_RS02520	NCGM2_RS28430	G655_RS02270	M062_RS02255	P797_RS28645	DPADHS01_RS02255	PA1S_RS02275	PA1R_RS20310	U769_RS02290	T223_RS02260	SCV20265_RS02290	AI22_RS01635	F22031_RS13960	NCGM1984_RS02300	NCGM1900_RS02300	EG09_RS19670	YQ19_RS02645	PA50071_RS02235	ADJ52_RS24850	AOD73_RS02275	ATC05_RS08040	AT700_RS02230	AU380_RS09100	HW02_RS15225	HW01_RS13525	HW00_RS13730	HV99_RS09865	HV98_RS25830	HV97_RS31035
OB07_RS02380		hypothetical protein	79	79	1	1	4744	1	470		809	857	854	PA0469	PA14_RS02470	PSPA7_RS02730	PLES_RS02390	AES1R_RS16160	PAM18_RS02375	PADK2_RS02375	A214_RS02410	NCGM2_RS28325	G655_RS02375	M062_RS02360	P797_RS28540	DPADHS01_RS02365	PA1S_RS02380	PA1R_RS20415	U769_RS02395	T223_RS02370	SCV20265_RS02400	AI22_RS01530	F22031_RS14075	NCGM1984_RS02405	NCGM1900_RS02405	EG09_RS19775	YQ19_RS02755	PA50071_RS02345	ADJ52_RS24740	AOD73_RS02380	ATC05_RS07930	AT700_RS02340	AU380_RS09210	HW02_RS15335	HW01_RS13415	HW00_RS13835	HV99_RS09975	HV98_RS25720	HV97_RS31145
YQ19_RS02790		nitrate reductase	79	79	1	1	4751	1	477		1511	1727	1562	PA0476	PA14_RS02505	PSPA7_RS02765	PLES_RS02425	AES1R_RS16125	PAM18_RS02410	PADK2_RS02410	A214_RS02375	NCGM2_RS28290	G655_RS02410	M062_RS02395	P797_RS28505	DPADHS01_RS02400	PA1S_RS02415	PA1R_RS20450	U769_RS02430	T223_RS02405	SCV20265_RS02435	AI22_RS01495	F22031_RS14110	NCGM1984_RS02440	NCGM1900_RS02440	EG09_RS19810	YQ19_RS02790	PA50071_RS02380	ADJ52_RS24705	AOD73_RS02415	ATC05_RS07895	AT700_RS02375	AU380_RS09245	HW02_RS15370	HW01_RS13380	HW00_RS13870	HV99_RS10010	HV98_RS25685	HV97_RS31180
HW06_RS08075		hypothetical protein	79	79	1	1	4765	1	491		293	293	293	PA0490	PA14_RS02575	PSPA7_RS02820	PLES_RS02495	AES1R_RS16055	PAM18_RS02480	PADK2_RS02480	A214_RS02305	NCGM2_RS28220	G655_RS02480	M062_RS02465	P797_RS28420	DPADHS01_RS02470	PA1S_RS02485	PA1R_RS20520	U769_RS02500	T223_RS02475	SCV20265_RS02505	AI22_RS01425	F22031_RS14180	NCGM1984_RS02510	NCGM1900_RS02510	EG09_RS19880	YQ19_RS02860	PA50071_RS02450	ADJ52_RS24635	AOD73_RS02485	ATC05_RS07825	AT700_RS02445	AU380_RS09315	HW02_RS15440	HW01_RS13310	HW00_RS13940	HV99_RS10080	HV98_RS25615	HV97_RS31250
PA1088_RS02515		acetyl-CoA carboxylase biotin carboxyl carrier protein subunit	79	79	1	1	4768	1	494		221	248	247	PA0493	PA14_RS02590	PSPA7_RS02835	PLES_RS02510	AES1R_RS16040	PAM18_RS02495	PADK2_RS02495	A214_RS02290	NCGM2_RS28205	G655_RS02495	M062_RS02480	P797_RS28405	DPADHS01_RS02485	PA1S_RS02500	PA1R_RS20535	U769_RS02515	T223_RS02490	SCV20265_RS02520	AI22_RS01410	F22031_RS14195	NCGM1984_RS02525	NCGM1900_RS02525	EG09_RS19895	YQ19_RS02875	PA50071_RS02465	ADJ52_RS24620	AOD73_RS02500	ATC05_RS07810	AT700_RS02460	AU380_RS09330	HW02_RS15455	HW01_RS13295	HW00_RS13955	HV99_RS10095	HV98_RS25600	HV97_RS31265
AM599_RS02605		heme d1 biosynthesis radical SAM protein NirJ	79	79	1	1	4786	1	512		1133	1163	1162	PA0511	PA14_RS02670	PSPA7_RS02910	PLES_RS02600	AES1R_RS15950	PAM18_RS02585	PADK2_RS02585	A214_RS02200	NCGM2_RS28125	G655_RS02575	M062_RS02565	P797_RS28330	DPADHS01_RS02575	PA1S_RS02585	PA1R_RS20620	U769_RS02595	T223_RS02580	SCV20265_RS02610	AI22_RS01325	F22031_RS14280	NCGM1984_RS02605	NCGM1900_RS02605	EG09_RS19985	YQ19_RS02965	PA50071_RS02555	ADJ52_RS24530	AOD73_RS02585	ATC05_RS07725	AT700_RS02550	AU380_RS09420	HW02_RS15545	HW01_RS13205	HW00_RS14040	HV99_RS10185	HV98_RS25510	HV97_RS31355
NCGM2_RS28075		cytochrome-c oxidase	79	79	1	1	4796	1	522		527	578	573	PA0521	PA14_RS02720	PSPA7_RS02960	PLES_RS02650	AES1R_RS15900	PAM18_RS02635	PADK2_RS02635	A214_RS02150	NCGM2_RS28075	G655_RS02625	M062_RS02615	P797_RS28265	DPADHS01_RS02625	PA1S_RS02635	PA1R_RS20670	U769_RS02645	T223_RS02630	SCV20265_RS02660	AI22_RS01275	F22031_RS14330	NCGM1984_RS02655	NCGM1900_RS02655	EG09_RS20035	YQ19_RS03015	PA50071_RS02605	ADJ52_RS24480	AOD73_RS02635	ATC05_RS07675	AT700_RS02600	AU380_RS09470	HW02_RS15595	HW01_RS13155	HW00_RS14090	HV99_RS10235	HV98_RS25460	HV97_RS31405
PA8281_RS02655		hypothetical protein	79	79	1	1	4797	1	523		182	257	256	PA0522.CDS___2136	PA14_RS02725	PSPA7_RS02965	PLES_RS02655	AES1R_RS15895	PAM18_RS02640	PADK2_RS02640	A214_RS02145	NCGM2_RS28070	G655_RS02630	M062_RS02620	P797_RS28260	DPADHS01_RS02630	PA1S_RS02640	PA1R_RS20675	U769_RS02650	T223_RS02635	SCV20265_RS02665	AI22_RS01270	F22031_RS14335	NCGM1984_RS02660	NCGM1900_RS02660	EG09_RS20040	YQ19_RS03020	PA50071_RS02610	ADJ52_RS24475	AOD73_RS02640	ATC05_RS07670	AT700_RS02605	AU380_RS09475	HW02_RS15600	HW01_RS13150	HW00_RS14095	HV99_RS10240	HV98_RS25455	HV97_RS31410
HW02_RS15655		hypothetical protein	79	79	1	1	4807	1	533		263	506	284	PA0532	PA14_RS02780	PSPA7_RS03020	PLES_RS02710	AES1R_RS15840	PAM18_RS02695	PADK2_RS02695	A214_RS02090	NCGM2_RS28015	G655_RS02685	M062_RS02675	P797_RS28205	DPADHS01_RS02685	PA1S_RS02695	PA1R_RS20730	U769_RS02705	T223_RS02690	SCV20265_RS02720	AI22_RS01215	F22031_RS14390	NCGM1984_RS02715	NCGM1900_RS02715	EG09_RS20095	YQ19_RS03075	PA50071_RS02665	ADJ52_RS24420	AOD73_RS02695	ATC05_RS07615	AT700_RS02660	AU380_RS09530	HW02_RS15655	HW01_RS13095	HW00_RS14150	HV99_RS10295	HV98_RS25400	HV97_RS00085
A6695_RS02750		hypothetical protein	79	79	1	1	4814	1	540		806	830	829	PA0539	PA14_RS02815	PSPA7_RS03055	PLES_RS02745	AES1R_RS15805	PAM18_RS02730	PADK2_RS02730	A214_RS02055	NCGM2_RS27980	G655_RS02720	M062_RS02710	P797_RS28170	DPADHS01_RS02720	PA1S_RS02730	PA1R_RS20765	U769_RS02740	T223_RS02725	SCV20265_RS02755	AI22_RS01180	F22031_RS14425	NCGM1984_RS02750	NCGM1900_RS02750	EG09_RS20130	YQ19_RS03110	PA50071_RS02700	ADJ52_RS24385	AOD73_RS02730	ATC05_RS07580	AT700_RS02695	AU380_RS09565	HW02_RS15690	HW01_RS13060	HW00_RS14185	HV99_RS10330	HV98_RS25365	HV97_RS00120
OB07_RS02755		polyhydroxybutyrate depolymerase	79	79	1	1	4818	1	544		968	968	968	PA0543	PA14_RS02835	PSPA7_RS03075	PLES_RS02765	AES1R_RS15785	PAM18_RS02750	PADK2_RS02750	A214_RS02035	NCGM2_RS27960	G655_RS02740	M062_RS02730	P797_RS28150	DPADHS01_RS02740	PA1S_RS02750	PA1R_RS20785	U769_RS02760	T223_RS02745	SCV20265_RS02775	AI22_RS01160	F22031_RS14445	NCGM1984_RS02770	NCGM1900_RS02770	EG09_RS20150	YQ19_RS03130	PA50071_RS02720	ADJ52_RS24365	AOD73_RS02750	ATC05_RS07560	AT700_RS02715	AU380_RS09585	HW02_RS15710	HW01_RS13040	HW00_RS14205	HV99_RS10350	HV98_RS25345	HV97_RS00140
A7331_RS02820		hypothetical protein	79	79	1	1	4829	1	555		341	341	341	PA0554	PA14_RS02890	PSPA7_RS03130	PLES_RS02820	AES1R_RS15730	PAM18_RS02805	PADK2_RS02805	A214_RS01980	NCGM2_RS27905	G655_RS02795	M062_RS02785	P797_RS28095	DPADHS01_RS02795	PA1S_RS02805	PA1R_RS20840	U769_RS02815	T223_RS02800	SCV20265_RS02830	AI22_RS01105	F22031_RS14500	NCGM1984_RS02825	NCGM1900_RS02825	EG09_RS20205	YQ19_RS03185	PA50071_RS02775	ADJ52_RS24310	AOD73_RS02805	ATC05_RS07505	AT700_RS02770	AU380_RS09640	HW02_RS15765	HW01_RS12985	HW00_RS14260	HV99_RS10405	HV98_RS25290	HV97_RS00195
BHE76_RS15690		hypothetical protein	79	79	1	1	4888	1	614		359	359	359	PA0613	PA14_RS03195	PSPA7_RS03610	PLES_RS03120	AES1R_RS15425	PAM18_RS03105	PADK2_RS03105	A214_RS01680	NCGM2_RS27560	G655_RS03095	M062_RS03085	P797_RS27820	DPADHS01_RS03095	PA1S_RS03110	PA1R_RS21145	U769_RS03120	T223_RS03100	SCV20265_RS03130	AI22_RS00805	F22031_RS14800	NCGM1984_RS03120	NCGM1900_RS03120	EG09_RS20510	YQ19_RS03490	PA50071_RS03075	ADJ52_RS24010	AOD73_RS03110	ATC05_RS07205	AT700_RS03070	AU380_RS09940	HW02_RS16070	HW01_RS12680	HW00_RS14565	HV99_RS10700	HV98_RS24975	HV97_RS00705
A6704_RS03285		membrane protein	79	79	1	1	4937	1	663		413	422	413	PA0664	PA14_RS03425	PSPA7_RS03840	PLES_RS03290	AES1R_RS15255	PAM18_RS03270	PADK2_RS03270	A214_RS01515	NCGM2_RS27390	G655_RS03265	M062_RS03255	P797_RS27650	DPADHS01_RS03380	PA1S_RS03355	PA1R_RS21390	U769_RS03380	T223_RS03270	SCV20265_RS03295	AI22_RS00565	F22031_RS14970	NCGM1984_RS03290	NCGM1900_RS03290	EG09_RS20680	YQ19_RS03660	PA50071_RS03245	ADJ52_RS23845	AOD73_RS03355	ATC05_RS07040	AT700_RS03240	AU380_RS10110	HW02_RS16240	HW01_RS12510	HW00_RS14725	HV99_RS10870	HV98_RS24740	HV97_RS00905
SCVFeb_RS22385		type II secretion system protein GspD	79	79	1	1	4958	1	684		2360	2411	2410	PA0685	PA14_RS22595	PSPA7_RS22970	PLES_RS23885	AES1R_RS03840	PAM18_RS22230	PADK2_RS22160	A214_RS11650	NCGM2_RS06640	G655_RS22010	M062_RS03385	P797_RS07215	DPADHS01_RS26225	PA1S_RS23165	PA1R_RS21520	U769_RS22815	T223_RS23515	SCV20265_RS23925	AI22_RS10845	F22031_RS04715	NCGM1984_RS24225	NCGM1900_RS10380	EG09_RS27020	YQ19_RS26780	PA50071_RS22170	ADJ52_RS04950	AOD73_RS23160	ATC05_RS17725	AT700_RS22140	AU380_RS29535	HW02_RS05140	HW01_RS23695	HW00_RS04590	HV99_RS00775	HV98_RS04500	HV97_RS21285
G655_RS21955		hypothetical protein	79	79	1	1	4970	1	696		653	662	661	PA0697	PA14_RS22540	PSPA7_RS22915	PLES_RS23825	AES1R_RS03780	PAM18_RS22170	PADK2_RS22100	A214_RS11710	NCGM2_RS06695	G655_RS21955	M062_RS03445	P797_RS07340	DPADHS01_RS26165	PA1S_RS23105	PA1R_RS21580	U769_RS22755	T223_RS23455	SCV20265_RS23865	AI22_RS10905	F22031_RS04660	NCGM1984_RS24170	NCGM1900_RS10325	EG09_RS27080	YQ19_RS26725	PA50071_RS22110	ADJ52_RS05010	AOD73_RS23100	ATC05_RS17785	AT700_RS22080	AU380_RS29475	HW02_RS05080	HW01_RS23755	HW00_RS04530	HV99_RS00715	HV98_RS04560	HV97_RS21215
AES1R_RS03600		hypothetical protein	79	79	1	1	5004	1	730		1043	1043	1043	PA0732	PA14_RS22315	PSPA7_RS22795	PLES_RS23715	AES1R_RS03600	PAM18_RS21995	PADK2_RS21985	A214_RS11825	NCGM2_RS07190	G655_RS21785	M062_RS03560	P797_RS08320	DPADHS01_RS25510	PA1S_RS22995	PA1R_RS21690	U769_RS22375	T223_RS23345	SCV20265_RS23750	AI22_RS11090	F22031_RS04240	NCGM1984_RS24055	NCGM1900_RS10210	EG09_RS27190	YQ19_RS26200	PA50071_RS21725	ADJ52_RS05125	AOD73_RS22990	ATC05_RS17900	AT700_RS21700	AU380_RS29305	HW02_RS04410	HW01_RS24420	HW00_RS04360	HV99_RS00605	HV98_RS04670	HV97_RS20645
SCV20265_RS23475		LysR family transcriptional regulator	79	79	1	1	5056	1	782		917	929	918	PA0784	PA14_RS22040	PSPA7_RS22520	PLES_RS23440	AES1R_RS03325	PAM18_RS21720	PADK2_RS21710	A214_RS12100	NCGM2_RS07465	G655_RS21510	M062_RS03835	P797_RS08490	DPADHS01_RS25235	PA1S_RS22720	PA1R_RS21965	U769_RS22100	T223_RS23070	SCV20265_RS23475	AI22_RS11365	F22031_RS03965	NCGM1984_RS23780	NCGM1900_RS09935	EG09_RS27465	YQ19_RS25920	PA50071_RS21450	ADJ52_RS05400	AOD73_RS22715	ATC05_RS18175	AT700_RS21425	AU380_RS29030	HW02_RS04135	HW01_RS24695	HW00_RS04085	HV99_RS00330	HV98_RS04945	HV97_RS20370
HW04_RS11905		hypothetical protein	79	79	1	1	5061	1	787		203	209	203	PA0788a	PA14_RS22015	PSPA7_RS22495	PLES_RS23415	AES1R_RS03300	PAM18_RS21695	PADK2_RS21685	A214_RS12125	NCGM2_RS07490	G655_RS21485	M062_RS03860	P797_RS08515	DPADHS01_RS25210	PA1S_RS22695	PA1R_RS21990	U769_RS22075	T223_RS23045	SCV20265_RS23450	AI22_RS11390	F22031_RS03940	NCGM1984_RS23755	NCGM1900_RS09910	EG09_RS27490	YQ19_RS25895	PA50071_RS21425	ADJ52_RS05425	AOD73_RS22690	ATC05_RS18200	AT700_RS21400	AU380_RS29005	HW02_RS04110	HW01_RS24720	HW00_RS04060	HV99_RS00305	HV98_RS04970	HV97_RS20345
A6701_RS22875		ring-cleaving dioxygenase	79	79	1	1	5090	1	816		425	425	425	PA0817	PA14_RS21865	PSPA7_RS22350	PLES_RS23270	AES1R_RS03155	PAM18_RS21550	PADK2_RS21540	A214_RS12270	NCGM2_RS07640	G655_RS21335	M062_RS04005	P797_RS08665	DPADHS01_RS25065	PA1S_RS22550	PA1R_RS22135	U769_RS21925	T223_RS22900	SCV20265_RS23305	AI22_RS11535	F22031_RS03795	NCGM1984_RS23605	NCGM1900_RS09760	EG09_RS27635	YQ19_RS25750	PA50071_RS21280	ADJ52_RS05570	AOD73_RS22545	ATC05_RS18345	AT700_RS21255	AU380_RS28860	HW02_RS03965	HW01_RS24865	HW00_RS03915	HV99_RS00160	HV98_RS05115	HV97_RS20200
A9P90_RS06895		sulfate transporter CysZ	79	79	1	1	5118	1	844		740	758	740	PA0846.CDS___3481	PA14_RS21710	PSPA7_RS22230	PLES_RS23035	AES1R_RS02940	PAM18_RS21420	PADK2_RS21425	A214_RS12460	NCGM2_RS08070	G655_RS21190	M062_RS04140	P797_RS09095	DPADHS01_RS24915	PA1S_RS22210	PA1R_RS22490	U769_RS21450	T223_RS22665	SCV20265_RS23180	AI22_RS11670	F22031_RS03360	NCGM1984_RS23165	NCGM1900_RS09315	EG09_RS27870	YQ19_RS25515	PA50071_RS21135	ADJ52_RS05700	AOD73_RS22200	ATC05_RS18470	AT700_RS21110	AU380_RS28725	HW02_RS03835	HW01_RS24995	HW00_RS03780	HV99_RS00010	HV98_RS05265	HV97_RS20015
PA8281_RS23215		hypothetical protein	79	79	1	1	5128	1	854		503	548	507	PA0856	PA14_RS21660	PSPA7_RS22180	PLES_RS22985	AES1R_RS02890	PAM18_RS21370	PADK2_RS21375	A214_RS12510	NCGM2_RS08120	G655_RS21140	M062_RS04190	P797_RS09145	DPADHS01_RS24865	PA1S_RS22160	PA1R_RS22540	U769_RS21400	T223_RS22615	SCV20265_RS23130	AI22_RS11720	F22031_RS03310	NCGM1984_RS23115	NCGM1900_RS09265	EG09_RS27920	YQ19_RS25465	PA50071_RS21085	ADJ52_RS05750	AOD73_RS22150	ATC05_RS18520	AT700_RS21060	AU380_RS28675	HW02_RS03785	HW01_RS25045	HW00_RS03730	HV99_RS29760	HV98_RS05315	HV97_RS19965
PA8281_RS22855		DNA polymerase IV	79	79	1	1	5195	1	921		998	1049	1044	PA0923	PA14_RS21300	PSPA7_RS21815	PLES_RS22625	AES1R_RS02530	PAM18_RS21010	PADK2_RS21015	A214_RS12870	NCGM2_RS08480	G655_RS20780	M062_RS04550	P797_RS09600	DPADHS01_RS24505	PA1S_RS21800	PA1R_RS22900	U769_RS21040	T223_RS22255	SCV20265_RS22770	AI22_RS12080	F22031_RS02950	NCGM1984_RS22755	NCGM1900_RS08905	EG09_RS28280	YQ19_RS25105	PA50071_RS20725	ADJ52_RS06110	AOD73_RS21790	ATC05_RS18880	AT700_RS20700	AU380_RS28315	HW02_RS03425	HW01_RS25405	HW00_RS03370	HV99_RS29400	HV98_RS05675	HV97_RS19605
BG483_RS22100		hypothetical protein	79	79	1	1	5305	1	5568		410	494	470	PA1035	PA14_RS20700	PSPA7_RS20645	PLES_RS22090	AES1R_RS01995	PAM18_RS20475	PADK2_RS20460	A214_RS13420	NCGM2_RS09445	G655_RS20140	M062_RS05645	P797_RS10500	DPADHS01_RS22840	PA1S_RS20765	PA1R_RS23920	U769_RS20490	T223_RS21720	SCV20265_RS21690	AI22_RS13070	F22031_RS02415	NCGM1984_RS21510	NCGM1900_RS07660	EG09_RS28870	YQ19_RS24515	PA50071_RS20190	ADJ52_RS06645	AOD73_RS20760	ATC05_RS19415	AT700_RS20165	AU380_RS27780	HW02_RS02320	HW01_RS25940	HW00_RS02835	HV99_RS28110	HV98_RS06270	HV97_RS18975
DPADHS01_RS22715		monovalent cation/H+ antiporter subunit G	79	79	1	1	5330	1	5543		347	347	347	PA1059	PA14_RS20575	PSPA7_RS20525	PLES_RS21965	AES1R_RS01870	PAM18_RS20350	PADK2_RS20335	A214_RS13545	NCGM2_RS09570	G655_RS20015	M062_RS05770	P797_RS10640	DPADHS01_RS22715	PA1S_RS20640	PA1R_RS24045	U769_RS20365	T223_RS21595	SCV20265_RS21565	AI22_RS13195	F22031_RS02290	NCGM1984_RS21385	NCGM1900_RS07535	EG09_RS28995	YQ19_RS24390	PA50071_RS20065	ADJ52_RS06770	AOD73_RS20635	ATC05_RS19540	AT700_RS20040	AU380_RS27655	HW02_RS02195	HW01_RS26065	HW00_RS02710	HV99_RS27985	HV98_RS06395	HV97_RS18850
AI22_RS13680		hypothetical protein	79	79	1	1	5415	1	5458		653	653	653	PA1143	PA14_RS20145	PSPA7_RS20110	PLES_RS21535	AES1R_RS01385	PAM18_RS19865	PADK2_RS19900	A214_RS13980	NCGM2_RS10030	G655_RS19555	M062_RS06235	P797_RS11120	DPADHS01_RS22230	PA1S_RS20155	PA1R_RS24530	U769_RS19905	T223_RS21165	SCV20265_RS21100	AI22_RS13680	F22031_RS01820	NCGM1984_RS20925	NCGM1900_RS07075	EG09_RS29425	YQ19_RS23960	PA50071_RS19605	ADJ52_RS07255	AOD73_RS20150	ATC05_RS20025	AT700_RS19580	AU380_RS27225	HW02_RS01735	HW01_RS26525	HW00_RS02275	HV99_RS27500	HV98_RS06825	HV97_RS18365
HV94_RS20865		two-component sensor histidine kinase	79	79	1	1	5429	1	5444		1358	1616	1593	PA1158.CDS___4787	PA14_RS20080	PSPA7_RS20055	PLES_RS21465	AES1R_RS01310	PAM18_RS19800	PADK2_RS19810	A214_RS14040	NCGM2_RS10105	G655_RS19490	M062_RS06310	P797_RS11170	DPADHS01_RS22150	PA1S_RS20095	PA1R_RS24590	U769_RS19840	T223_RS21095	SCV20265_RS21025	AI22_RS13750	F22031_RS01745	NCGM1984_RS20850	NCGM1900_RS07000	EG09_RS29515	YQ19_RS23870	PA50071_RS19530	ADJ52_RS07330	AOD73_RS20090	ATC05_RS20105	AT700_RS19505	AU380_RS27150	HW02_RS01655	HW01_RS26605	HW00_RS02200	HV99_RS27410	HV98_RS06905	HV97_RS18295
HW00_RS02140		hypothetical protein	79	79	1	1	5441	1	5432		731	734	733	PA1170	PA14_RS20020	PSPA7_RS20000	PLES_RS21405	AES1R_RS01250	PAM18_RS19740	PADK2_RS19750	A214_RS14100	NCGM2_RS10165	G655_RS19430	M062_RS06370	P797_RS11230	DPADHS01_RS22090	PA1S_RS20035	PA1R_RS24650	U769_RS19780	T223_RS21035	SCV20265_RS20965	AI22_RS13810	F22031_RS01685	NCGM1984_RS20790	NCGM1900_RS06940	EG09_RS29575	YQ19_RS23810	PA50071_RS19470	ADJ52_RS07390	AOD73_RS20030	ATC05_RS20165	AT700_RS19445	AU380_RS27090	HW02_RS01595	HW01_RS26665	HW00_RS02140	HV99_RS27350	HV98_RS06965	HV97_RS18235
SCVFeb_RS19695		sigma-54-dependent Fis family transcriptional regulator	79	79	1	1	5467	1	5406		302	1400	1386	PA1196	PA14_RS19825	PSPA7_RS19865	PLES_RS21200	AES1R_RS01120	PAM18_RS19610	PADK2_RS19620	A214_RS14230	NCGM2_RS10295	G655_RS19260	M062_RS06500	P797_RS11360	DPADHS01_RS21960	PA1S_RS19905	PA1R_RS24780	U769_RS19660	T223_RS20830	SCV20265_RS20835	AI22_RS13940	F22031_RS01555	NCGM1984_RS20630	NCGM1900_RS06780	EG09_RS29705	YQ19_RS23680	PA50071_RS19280	ADJ52_RS07520	AOD73_RS19900	ATC05_RS20295	AT700_RS19255	AU380_RS26960	HW02_RS01465	HW01_RS26795	HW00_RS02010	HV99_RS27220	HV98_RS07095	HV97_RS18045
PA1198		peptidase P60	79	79	1	1	5469	1	5404		581	617	584	PA1198	PA14_RS19815	PSPA7_RS19855	PLES_RS21190	AES1R_RS01110	PAM18_RS19600	PADK2_RS19610	A214_RS14240	NCGM2_RS10305	G655_RS19250	M062_RS06510	P797_RS11370	DPADHS01_RS21950	PA1S_RS19895	PA1R_RS24790	U769_RS19650	T223_RS20820	SCV20265_RS20825	AI22_RS13950	F22031_RS01545	NCGM1984_RS20620	NCGM1900_RS06770	EG09_RS29715	YQ19_RS23670	PA50071_RS19270	ADJ52_RS07530	AOD73_RS19890	ATC05_RS20305	AT700_RS19245	AU380_RS26950	HW02_RS01455	HW01_RS26805	HW00_RS02000	HV99_RS27210	HV98_RS07105	HV97_RS18035
PA14_RS18980		Cro/Cl family transcriptional regulator	79	79	1	1	4214	1	5243		599	656	605	PA1359	PA14_RS18980	PSPA7_RS19130	PLES_RS19755	AES1R_RS11255	PAM18_RS18150	PADK2_RS18815	A214_RS15050	NCGM2_RS11135	G655_RS18420	M062_RS07365	P797_RS12195	DPADHS01_RS20965	PA1S_RS19095	PA1R_RS25585	U769_RS18815	T223_RS19380	SCV20265_RS19995	AI22_RS15385	F22031_RS00045	NCGM1984_RS19530	NCGM1900_RS25785	EG09_RS00255	YQ19_RS22240	PA50071_RS18460	ADJ52_RS09060	AOD73_RS19090	ATC05_RS21105	AT700_RS18435	AU380_RS26135	HW02_RS32060	HW01_RS28300	HW00_RS01205	HV99_RS26415	HV98_RS07915	HV97_RS17225
A6681_RS18120		MarR family transcriptional regulator	79	79	1	1	3968	1	4997		422	422	422	PA1603.CDS___6616	PA14_RS17780	PSPA7_RS17435	PLES_RS19260	AES1R_RS11750	PAM18_RS17650	PADK2_RS17680	A214_RS16205	NCGM2_RS12310	G655_RS17240	M062_RS08550	P797_RS13435	DPADHS01_RS20235	PA1S_RS17985	PA1R_RS26695	U769_RS17600	T223_RS18885	SCV20265_RS18860	AI22_RS15870	F22031_RS29630	NCGM1984_RS18395	NCGM1900_RS24650	EG09_RS00795	YQ19_RS21460	PA50071_RS17205	ADJ52_RS09545	AOD73_RS17980	ATC05_RS22320	AT700_RS17180	AU380_RS24980	HW02_RS31335	HW01_RS28810	HW00_RS28675	HV99_RS25265	HV98_RS09105	HV97_RS07395
A6688_RS20505		hypothetical protein	79	79	1	1	3906	1	4935		140	140	140	PA1664	PA14_RS17450	PSPA7_RS17125	PLES_RS18950	AES1R_RS12060	PAM18_RS17340	PADK2_RS17370	A214_RS16515	NCGM2_RS12640	G655_RS16905	M062_RS08860	P797_RS13800	DPADHS01_RS19925	PA1S_RS17675	PA1R_RS27005	U769_RS17290	T223_RS18575	SCV20265_RS18545	AI22_RS16180	F22031_RS29315	NCGM1984_RS18065	NCGM1900_RS24320	EG09_RS01105	YQ19_RS21150	PA50071_RS16895	ADJ52_RS09855	AOD73_RS17670	ATC05_RS22630	AT700_RS16870	AU380_RS24670	HW02_RS31020	HW01_RS29120	HW00_RS28365	HV99_RS24950	HV98_RS09415	HV97_RS07705
HW06_RS22700		amidotransferase	79	79	1	1	3828	1	4857		686	722	721	PA1742	PA14_RS17050	PSPA7_RS16925	PLES_RS18555	AES1R_RS12455	PAM18_RS16945	PADK2_RS16970	A214_RS16915	NCGM2_RS13035	G655_RS16510	M062_RS09090	P797_RS14195	DPADHS01_RS19525	PA1S_RS17280	PA1R_RS27400	U769_RS16895	T223_RS18180	SCV20265_RS18150	AI22_RS16580	F22031_RS28920	NCGM1984_RS17670	NCGM1900_RS23920	EG09_RS01500	YQ19_RS20750	PA50071_RS16495	ADJ52_RS10250	AOD73_RS17275	ATC05_RS23025	AT700_RS16475	AU380_RS24275	HW02_RS30625	HW01_RS29515	HW00_RS27970	HV99_RS24555	HV98_RS09810	HV97_RS08100
HV96_RS10245		helix-turn-helix transcriptional regulator	79	79	1	1	3811	1	4840		2570	2705	2664	PA1759	PA14_RS16960	PSPA7_RS16840	PLES_RS18465	AES1R_RS12540	PAM18_RS16860	PADK2_RS16880	A214_RS17005	NCGM2_RS13125	G655_RS16420	M062_RS09180	P797_RS14285	DPADHS01_RS19435	PA1S_RS17190	PA1R_RS27490	U769_RS16805	T223_RS18090	SCV20265_RS18060	AI22_RS16670	F22031_RS28830	NCGM1984_RS17580	NCGM1900_RS23830	EG09_RS01590	YQ19_RS20660	PA50071_RS16405	ADJ52_RS10340	AOD73_RS17185	ATC05_RS23115	AT700_RS16385	AU380_RS24185	HW02_RS30535	HW01_RS29605	HW00_RS27880	HV99_RS24465	HV98_RS09900	HV97_RS08190
A6688_RS19900		protein kinase	79	79	1	1	3787	1	4816		1595	1667	1664	PA1782	PA14_RS16840	PSPA7_RS16720	PLES_RS18345	AES1R_RS12660	PAM18_RS16740	PADK2_RS16760	A214_RS17125	NCGM2_RS13245	G655_RS16300	M062_RS09300	P797_RS14405	DPADHS01_RS19315	PA1S_RS17070	PA1R_RS27825	U769_RS16685	T223_RS17970	SCV20265_RS17940	AI22_RS16790	F22031_RS28710	NCGM1984_RS17460	NCGM1900_RS23710	EG09_RS01710	YQ19_RS20540	PA50071_RS16285	ADJ52_RS10460	AOD73_RS17065	ATC05_RS23235	AT700_RS16265	AU380_RS24065	HW02_RS30415	HW01_RS29725	HW00_RS27760	HV99_RS24345	HV98_RS10020	HV97_RS08310
PHAGEPCYII10_RS16490		hypothetical protein	79	79	1	1	3722	1	4751		518	518	518	PA1845	PA14_RS16480	PSPA7_RS16360	PLES_RS17985	AES1R_RS13015	PAM18_RS16380	PADK2_RS16400	A214_RS17490	NCGM2_RS13605	G655_RS15940	M062_RS09660	P797_RS14765	DPADHS01_RS18570	PA1S_RS16710	PA1R_RS28185	U769_RS16325	T223_RS17610	SCV20265_RS17580	AI22_RS17150	F22031_RS28350	NCGM1984_RS16655	NCGM1900_RS22905	EG09_RS02070	YQ19_RS20180	PA50071_RS15925	ADJ52_RS10820	AOD73_RS16705	ATC05_RS23590	AT700_RS15910	AU380_RS23710	HW02_RS30060	HW01_RS30080	HW00_RS27405	HV99_RS23990	HV98_RS10375	HV97_RS08665
SCVFeb_RS16195		hypothetical protein	79	79	1	1	3696	1	4725		425	425	425	PA1870	PA14_RS16345	PSPA7_RS16225	PLES_RS17855	AES1R_RS13145	PAM18_RS16250	PADK2_RS16270	A214_RS17620	NCGM2_RS13740	G655_RS15805	M062_RS09790	P797_RS14900	DPADHS01_RS18440	PA1S_RS16580	PA1R_RS28315	U769_RS16190	T223_RS17480	SCV20265_RS17450	AI22_RS17280	F22031_RS28220	NCGM1984_RS16520	NCGM1900_RS22770	EG09_RS02200	YQ19_RS20050	PA50071_RS15795	ADJ52_RS10950	AOD73_RS16575	ATC05_RS23720	AT700_RS15780	AU380_RS23580	HW02_RS29930	HW01_RS30210	HW00_RS27275	HV99_RS23860	HV98_RS10505	HV97_RS08795
NHmuc_RS11895		cytochrome c oxidase, cbb3-type subunit I	79	79	1	1	3711	1	4740		1442	1442	1442	PA1856	PA14_RS16425	PSPA7_RS16305	PLES_RS17930	AES1R_RS13070	PAM18_RS16325	PADK2_RS16345	A214_RS17545	NCGM2_RS13660	G655_RS15885	M062_RS09715	P797_RS14820	DPADHS01_RS18515	PA1S_RS16655	PA1R_RS28240	U769_RS16270	T223_RS17555	SCV20265_RS17525	AI22_RS17205	F22031_RS28295	NCGM1984_RS16600	NCGM1900_RS22850	EG09_RS02125	YQ19_RS20125	PA50071_RS15870	ADJ52_RS10875	AOD73_RS16650	ATC05_RS23645	AT700_RS15855	AU380_RS23655	HW02_RS30005	HW01_RS30135	HW00_RS27350	HV99_RS23935	HV98_RS10430	HV97_RS08720
HW09_RS04160		2-ketogluconate kinase	79	79	1	1	3309	1	4338		923	950	949	PA2261	PA14_RS14380	PSPA7_RS14185	PLES_RS15770	AES1R_RS24075	PAM18_RS14280	PADK2_RS14005	A214_RS19580	NCGM2_RS16165	G655_RS13790	M062_RS11835	P797_RS17005	DPADHS01_RS15840	PA1S_RS14300	PA1R_RS00325	U769_RS13845	T223_RS15395	SCV20265_RS15205	AI22_RS19395	F22031_RS26200	NCGM1984_RS14835	NCGM1900_RS21085	EG09_RS04335	YQ19_RS17385	PA50071_RS13710	ADJ52_RS13055	AOD73_RS14295	ATC05_RS25815	AT700_RS13700	AU380_RS21435	HW02_RS27945	HW01_RS01525	HW00_RS25160	HV99_RS21755	HV98_RS12960	HV97_RS10905
YQ19_RS17245		TonB-dependent receptor	79	79	1	1	3281	1	4310		2099	2132	2126	PA2289	PA14_RS14240	PSPA7_RS14045	PLES_RS15630	AES1R_RS24215	PAM18_RS14140	PADK2_RS13865	A214_RS19720	NCGM2_RS16305	G655_RS13650	M062_RS11975	P797_RS17135	DPADHS01_RS15700	PA1S_RS14160	PA1R_RS00465	U769_RS13705	T223_RS15255	SCV20265_RS15065	AI22_RS19535	F22031_RS26060	NCGM1984_RS14695	NCGM1900_RS20945	EG09_RS04475	YQ19_RS17245	PA50071_RS13570	ADJ52_RS13195	AOD73_RS14155	ATC05_RS25955	AT700_RS13560	AU380_RS21295	HW02_RS27805	HW01_RS01665	HW00_RS25020	HV99_RS21615	HV98_RS13100	HV97_RS11045
A4W92_RS31045		hypothetical protein	79	79	1	1	3240	1	4269		818	1067	1063	PA2330	PA14_RS14050	PSPA7_RS13940	PLES_RS15430	AES1R_RS24415	PAM18_RS13940	PADK2_RS13665	A214_RS19920	NCGM2_RS16495	G655_RS13460	M062_RS12175	P797_RS17375	DPADHS01_RS15500	PA1S_RS13960	PA1R_RS00665	U769_RS13515	T223_RS15055	SCV20265_RS14865	AI22_RS19735	F22031_RS25860	NCGM1984_RS14505	NCGM1900_RS20755	EG09_RS04675	YQ19_RS16780	PA50071_RS13370	ADJ52_RS13395	AOD73_RS13955	ATC05_RS26155	AT700_RS13360	AU380_RS21095	HW02_RS27605	HW01_RS01865	HW00_RS24820	HV99_RS21415	HV98_RS13300	HV97_RS11245
YQ19_RS16740		maltose/mannitol ABC transporter substrate-binding protein	79	79	1	1	3232	1	4261		1307	3431	1336	PA2338	PA14_RS14030	PSPA7_RS13920	PLES_RS15390	AES1R_RS24455	PAM18_RS13900	PADK2_RS13625	A214_RS19960	NCGM2_RS16515	G655_RS13420	M062_RS12215	P797_RS32630	DPADHS01_RS15460	PA1S_RS13920	PA1R_RS00705	U769_RS13495	T223_RS15015	SCV20265_RS14825	AI22_RS19775	F22031_RS25820	NCGM1984_RS14485	NCGM1900_RS20735	EG09_RS04715	YQ19_RS16740	PA50071_RS13330	ADJ52_RS13435	AOD73_RS13915	ATC05_RS26195	AT700_RS13320	AU380_RS21055	HW02_RS27565	HW01_RS01905	HW00_RS24780	HV99_RS21375	HV98_RS13340	HV97_RS11285
NCGM1900_RS20705		fructokinase	79	79	1	1	3226	1	4255		932	932	932	PA2344	PA14_RS14000	PSPA7_RS13890	PLES_RS15360	AES1R_RS24485	PAM18_RS13870	PADK2_RS13595	A214_RS19990	NCGM2_RS16545	G655_RS13390	M062_RS12245	P797_RS17335	DPADHS01_RS15430	PA1S_RS13890	PA1R_RS00735	U769_RS13465	T223_RS14985	SCV20265_RS14795	AI22_RS19805	F22031_RS25790	NCGM1984_RS14455	NCGM1900_RS20705	EG09_RS04745	YQ19_RS16710	PA50071_RS13300	ADJ52_RS13465	AOD73_RS13885	ATC05_RS26225	AT700_RS13290	AU380_RS21025	HW02_RS27535	HW01_RS01935	HW00_RS24750	HV99_RS21345	HV98_RS13370	HV97_RS11315
A4W92_RS30790		hypothetical protein	79	79	1	1	3191	1	4220		236	242	236	PA2380	PA14_RS13815	PSPA7_RS13710	PLES_RS15175	AES1R_RS24670	PAM18_RS13685	PADK2_RS13410	A214_RS20175	NCGM2_RS16730	G655_RS13205	M062_RS12430	P797_RS17555	DPADHS01_RS15245	PA1S_RS13705	PA1R_RS00920	U769_RS13280	T223_RS14800	SCV20265_RS14610	AI22_RS19990	F22031_RS25605	NCGM1984_RS14270	NCGM1900_RS20520	EG09_RS04930	YQ19_RS16525	PA50071_RS13115	ADJ52_RS13650	AOD73_RS13700	ATC05_RS26410	AT700_RS13105	AU380_RS20840	HW02_RS27350	HW01_RS02120	HW00_RS24565	HV99_RS21160	HV98_RS13555	HV97_RS11495
HW00_RS24335		RNA polymerase factor sigma-70	79	79	1	1	3146	1	4175		563	563	563	PA2426	PA14_RS13555	PSPA7_RS13470	PLES_RS14910	AES1R_RS27570	PAM18_RS13425	PADK2_RS13140	A214_RS20440	NCGM2_RS16960	G655_RS12970	M062_RS12665	P797_RS17815	DPADHS01_RS15010	PA1S_RS13470	PA1R_RS01155	U769_RS13050	T223_RS14565	SCV20265_RS14325	AI22_RS20265	F22031_RS25385	NCGM1984_RS14040	NCGM1900_RS20290	EG09_RS05160	YQ19_RS16295	PA50071_RS12855	ADJ52_RS13880	AOD73_RS13465	ATC05_RS26665	AT700_RS12850	AU380_RS20620	HW02_RS27125	HW01_RS02345	HW00_RS24335	HV99_RS20915	HV98_RS13805	HV97_RS11755
PA7790_RS13820		anthranilate 1,2-dioxygenase small subunit	79	79	1	1	3062	1	4091		491	491	491	PA2513	PA14_RS13120	PSPA7_RS13025	PLES_RS14485	AES1R_RS20160	PAM18_RS13020	PADK2_RS12735	A214_RS20860	NCGM2_RS17385	G655_RS12535	M062_RS13075	P797_RS18240	DPADHS01_RS14605	PA1S_RS13065	PA1R_RS01560	U769_RS12615	T223_RS14140	SCV20265_RS13905	AI22_RS20675	F22031_RS24935	NCGM1984_RS13615	NCGM1900_RS19865	EG09_RS05605	YQ19_RS15835	PA50071_RS12445	ADJ52_RS14335	AOD73_RS13060	ATC05_RS27065	AT700_RS12440	AU380_RS20190	HW02_RS26695	HW01_RS02770	HW00_RS23920	HV99_RS20485	HV98_RS14245	HV97_RS12165
AI22_RS20715		resistance-nodulation-cell division (RND) divalent metal cation efflux membrane fusion protein CzcB	79	79	1	1	3054	1	4083		1310	1454	1452	PA2521	PA14_RS13080	PSPA7_RS12985	PLES_RS14445	AES1R_RS20120	PAM18_RS12980	PADK2_RS12695	A214_RS20900	NCGM2_RS17425	G655_RS12495	M062_RS13115	P797_RS18280	DPADHS01_RS14565	PA1S_RS13025	PA1R_RS01600	U769_RS12575	T223_RS14100	SCV20265_RS13865	AI22_RS20715	F22031_RS24895	NCGM1984_RS13575	NCGM1900_RS19825	EG09_RS05645	YQ19_RS15795	PA50071_RS12405	ADJ52_RS14375	AOD73_RS13020	ATC05_RS27105	AT700_RS12400	AU380_RS20150	HW02_RS26655	HW01_RS02810	HW00_RS23880	HV99_RS20445	HV98_RS14285	HV97_RS12205
PA2524		two-component sensor histidine kinase	79	79	1	1	3051	1	4080		1355	1418	1417	PA2524	PA14_RS13065	PSPA7_RS12970	PLES_RS14430	AES1R_RS20105	PAM18_RS12965	PADK2_RS12680	A214_RS20915	NCGM2_RS17440	G655_RS12480	M062_RS13130	P797_RS18295	DPADHS01_RS14550	PA1S_RS13010	PA1R_RS01615	U769_RS12560	T223_RS14085	SCV20265_RS13850	AI22_RS20730	F22031_RS24880	NCGM1984_RS13560	NCGM1900_RS19810	EG09_RS05660	YQ19_RS15780	PA50071_RS12390	ADJ52_RS14390	AOD73_RS13005	ATC05_RS27120	AT700_RS12385	AU380_RS20135	HW02_RS26640	HW01_RS02825	HW00_RS23865	HV99_RS20430	HV98_RS14300	HV97_RS12220
HW08_RS12250		hypothetical protein	79	79	1	1	2999	1	4028		602	602	602	PA2575	PA14_RS12565	PSPA7_RS12640	PLES_RS14165	AES1R_RS19570	PAM18_RS12425	PADK2_RS12415	A214_RS21180	NCGM2_RS17720	G655_RS12200	M062_RS13660	P797_RS18570	DPADHS01_RS14285	PA1S_RS12730	PA1R_RS01895	U769_RS12280	T223_RS13820	SCV20265_RS13315	AI22_RS20995	F22031_RS24615	NCGM1984_RS13280	NCGM1900_RS19530	EG09_RS05940	YQ19_RS15280	PA50071_RS12125	ADJ52_RS14670	AOD73_RS12725	ATC05_RS27385	AT700_RS12120	AU380_RS19865	HW02_RS26375	HW01_RS03090	HW00_RS23585	HV99_RS20165	HV98_RS14565	HV97_RS12700
HW07_RS20650		tRNA 2-thiouridine(34) synthase TusD	79	79	1	1	2969	1	3998		395	395	395	PA2605	PA14_RS12395	PSPA7_RS12470	PLES_RS12980	AES1R_RS19405	PAM18_RS12170	PADK2_RS11700	A214_RS21350	NCGM2_RS17890	G655_RS12030	M062_RS13825	P797_RS18740	DPADHS01_RS13735	PA1S_RS12565	PA1R_RS02065	U769_RS12110	T223_RS12635	SCV20265_RS13150	AI22_RS21160	F22031_RS24345	NCGM1984_RS13110	NCGM1900_RS19360	EG09_RS06740	YQ19_RS15115	PA50071_RS11960	ADJ52_RS14835	AOD73_RS12560	ATC05_RS27640	AT700_RS11955	AU380_RS19700	HW02_RS26120	HW01_RS03935	HW00_RS23330	HV99_RS19500	HV98_RS14735	HV97_RS13455
HW01_RS04020		cold-shock protein CspD	79	79	1	1	2952	1	3981		272	272	272	PA2622	PA14_RS12310	PSPA7_RS12385	PLES_RS12895	AES1R_RS19320	PAM18_RS12085	PADK2_RS11615	A214_RS21435	NCGM2_RS17975	G655_RS11945	M062_RS13910	P797_RS18825	DPADHS01_RS13650	PA1S_RS12480	PA1R_RS02150	U769_RS12025	T223_RS12550	SCV20265_RS13065	AI22_RS21245	F22031_RS24260	NCGM1984_RS13025	NCGM1900_RS19275	EG09_RS06825	YQ19_RS15030	PA50071_RS11875	ADJ52_RS14920	AOD73_RS12475	ATC05_RS27725	AT700_RS11870	AU380_RS19615	HW02_RS26035	HW01_RS04020	HW00_RS23245	HV99_RS19415	HV98_RS14820	HV97_RS13540
PAM18_RS11945		hypothetical protein	79	79	1	1	2924	1	3953		809	824	809	PA2650	PA14_RS12170	PSPA7_RS12240	PLES_RS12755	AES1R_RS19180	PAM18_RS11945	PADK2_RS11475	A214_RS21575	NCGM2_RS18115	G655_RS11800	M062_RS14050	P797_RS18965	DPADHS01_RS13510	PA1S_RS12340	PA1R_RS02290	U769_RS11885	T223_RS12410	SCV20265_RS12925	AI22_RS21385	F22031_RS24120	NCGM1984_RS12885	NCGM1900_RS19135	EG09_RS06965	YQ19_RS14890	PA50071_RS11735	ADJ52_RS15060	AOD73_RS12335	ATC05_RS27865	AT700_RS11730	AU380_RS19475	HW02_RS25895	HW01_RS04160	HW00_RS23105	HV99_RS19275	HV98_RS14960	HV97_RS13680
A6R75_RS22900		6-carboxytetrahydropterin synthase QueD	79	79	1	1	2908	1	3937		356	407	402	PA2666	PA14_RS12085	PSPA7_RS12125	PLES_RS12665	AES1R_RS19090	PAM18_RS11855	PADK2_RS11385	A214_RS21660	NCGM2_RS18195	G655_RS11715	M062_RS14135	P797_RS19045	DPADHS01_RS13425	PA1S_RS12255	PA1R_RS02375	U769_RS11800	T223_RS12320	SCV20265_RS12840	AI22_RS21470	F22031_RS24030	NCGM1984_RS12800	NCGM1900_RS19050	EG09_RS07050	YQ19_RS14800	PA50071_RS11645	ADJ52_RS15145	AOD73_RS12250	ATC05_RS27945	AT700_RS11640	AU380_RS19390	HW02_RS25805	HW01_RS04245	HW00_RS23020	HV99_RS19190	HV98_RS15040	HV97_RS13765
HW04_RS02730		hypothetical protein	79	79	1	1	2878	1	3907		281	281	281	PA2697	PA14_RS11925	PSPA7_RS18890	PLES_RS12505	AES1R_RS28300	PAM18_RS11695	PADK2_RS11230	A214_RS21820	NCGM2_RS18405	G655_RS11560	M062_RS14290	P797_RS19200	DPADHS01_RS13270	PA1S_RS12085	PA1R_RS02565	U769_RS11635	T223_RS12160	SCV20265_RS12680	AI22_RS21630	F22031_RS23875	NCGM1984_RS12580	NCGM1900_RS18830	EG09_RS07205	YQ19_RS14645	PA50071_RS11490	ADJ52_RS15300	AOD73_RS12080	ATC05_RS28100	AT700_RS11485	AU380_RS19185	HW02_RS25645	HW01_RS04405	HW00_RS22860	HV99_RS19030	HV98_RS15195	HV97_RS13920
HV99_RS19020		amidohydrolase	79	79	1	1	2876	1	3905		1838	1979	1966	PA2699	PA14_RS11915	PSPA7_RS18900	PLES_RS12495	AES1R_RS28310	PAM18_RS11685	PADK2_RS11220	A214_RS21830	NCGM2_RS18415	G655_RS11550	M062_RS14300	P797_RS19210	DPADHS01_RS13260	PA1S_RS12075	PA1R_RS02575	U769_RS11625	T223_RS12150	SCV20265_RS12670	AI22_RS21640	F22031_RS23865	NCGM1984_RS12570	NCGM1900_RS18820	EG09_RS07215	YQ19_RS14635	PA50071_RS11480	ADJ52_RS15310	AOD73_RS12070	ATC05_RS28110	AT700_RS11475	AU380_RS19175	HW02_RS25635	HW01_RS04415	HW00_RS22850	HV99_RS19020	HV98_RS15205	HV97_RS13930
A6701_RS11970		hypothetical protein	79	79	1	1	2817	1	3846		386	434	390	PA2756	PA14_RS11565	PSPA7_RS11890	PLES_RS12030	AES1R_RS25835	PAM18_RS11360	PADK2_RS10770	A214_RS22185	NCGM2_RS18800	G655_RS11190	M062_RS14625	P797_RS19505	DPADHS01_RS12755	PA1S_RS11715	PA1R_RS02935	U769_RS11240	T223_RS11685	SCV20265_RS12305	AI22_RS21945	F22031_RS23525	NCGM1984_RS11910	NCGM1900_RS18160	EG09_RS07775	YQ19_RS14085	PA50071_RS11150	ADJ52_RS15675	AOD73_RS11710	ATC05_RS28505	AT700_RS11145	AU380_RS18665	HW02_RS11745	HW01_RS04720	HW00_RS22510	HV99_RS18695	HV98_RS15885	HV97_RS14420
ATC05_RS28615		hypothetical protein	79	79	1	1	2798	1	3827		506	521	507	PA2773	PA14_RS11460	PSPA7_RS11795	PLES_RS11920	AES1R_RS25945	PAM18_RS11250	PADK2_RS10660	A214_RS22295	NCGM2_RS18905	G655_RS11080	M062_RS14735	P797_RS19595	DPADHS01_RS12645	PA1S_RS11605	PA1R_RS03045	U769_RS11135	T223_RS11575	SCV20265_RS12195	AI22_RS22055	F22031_RS23405	NCGM1984_RS11805	NCGM1900_RS18055	EG09_RS07885	YQ19_RS13975	PA50071_RS11045	ADJ52_RS15785	AOD73_RS11600	ATC05_RS28615	AT700_RS11040	AU380_RS18555	HW02_RS25145	HW01_RS04830	HW00_RS22405	HV99_RS18585	HV98_RS15995	HV97_RS14530
ATC05_RS29025		organic hydroperoxide resistance protein	79	79	1	1	2723	1	3752		428	428	428	PA2850	PA14_RS11015	PSPA7_RS11040	PLES_RS11460	AES1R_RS26405	PAM18_RS10840	PADK2_RS10205	A214_RS22740	NCGM2_RS19620	G655_RS10620	M062_RS15240	P797_RS20005	DPADHS01_RS11915	PA1S_RS11150	PA1R_RS03500	U769_RS10695	T223_RS11115	SCV20265_RS11210	AI22_RS22520	F22031_RS22735	NCGM1984_RS10910	NCGM1900_RS17165	EG09_RS08295	YQ19_RS12935	PA50071_RS10635	ADJ52_RS16290	AOD73_RS11145	ATC05_RS29025	AT700_RS10630	AU380_RS17885	HW02_RS24140	HW01_RS05245	HW00_RS21990	HV99_RS18135	HV98_RS16730	HV97_RS14985
A6681_RS11000		ATPase	79	79	1	1	2691	1	3720		1115	1301	1298	PA2882	PA14_RS10850	PSPA7_RS10875	PLES_RS11295	AES1R_RS26570	PAM18_RS10675	PADK2_RS10040	A214_RS22905	NCGM2_RS19785	G655_RS10455	M062_RS15405	P797_RS20175	DPADHS01_RS11750	PA1S_RS10985	PA1R_RS03665	U769_RS10530	T223_RS10950	SCV20265_RS11045	AI22_RS22685	F22031_RS22570	NCGM1984_RS10745	NCGM1900_RS17000	EG09_RS08460	YQ19_RS12770	PA50071_RS10470	ADJ52_RS16455	AOD73_RS10980	ATC05_RS29190	AT700_RS10465	AU380_RS17720	HW02_RS23975	HW01_RS05410	HW00_RS21825	HV99_RS17970	HV98_RS16895	HV97_RS15150
HW06_RS16255		TetR family transcriptional regulator	79	79	1	1	2688	1	3717		596	623	620	PA2885	PA14_RS10835	PSPA7_RS10860	PLES_RS11280	AES1R_RS26585	PAM18_RS10660	PADK2_RS10025	A214_RS22920	NCGM2_RS19800	G655_RS10440	M062_RS15420	P797_RS20190	DPADHS01_RS11735	PA1S_RS10970	PA1R_RS03680	U769_RS10515	T223_RS10935	SCV20265_RS11030	AI22_RS22700	F22031_RS22555	NCGM1984_RS10730	NCGM1900_RS16985	EG09_RS08475	YQ19_RS12755	PA50071_RS10455	ADJ52_RS16470	AOD73_RS10965	ATC05_RS29205	AT700_RS10450	AU380_RS17705	HW02_RS23960	HW01_RS05425	HW00_RS21810	HV99_RS17955	HV98_RS16910	HV97_RS15165
YQ19_RS12700		RNA polymerase sigma factor	79	79	1	1	2677	1	3706		584	620	584	PA2896	PA14_RS10780	PSPA7_RS10805	PLES_RS11225	AES1R_RS26640	PAM18_RS10600	PADK2_RS09970	A214_RS22975	NCGM2_RS19855	G655_RS10385	M062_RS15475	P797_RS20240	DPADHS01_RS11680	PA1S_RS10915	PA1R_RS03735	U769_RS10460	T223_RS10880	SCV20265_RS10975	AI22_RS22755	F22031_RS22500	NCGM1984_RS10675	NCGM1900_RS16930	EG09_RS08530	YQ19_RS12700	PA50071_RS10400	ADJ52_RS16525	AOD73_RS10910	ATC05_RS29260	AT700_RS10395	AU380_RS17650	HW02_RS23905	HW01_RS05480	HW00_RS21755	HV99_RS17900	HV98_RS16965	HV97_RS15220
A6695_RS10715		xanthine permease	79	79	1	1	2635	1	3664		1457	1529	1522	PA2938.CDS___12142	PA14_RS10560	PSPA7_RS10645	PLES_RS11010	AES1R_RS18815	PAM18_RS10390	PADK2_RS09750	A214_RS23190	NCGM2_RS20070	G655_RS10165	M062_RS15695	P797_RS20450	DPADHS01_RS11460	PA1S_RS10695	PA1R_RS03955	U769_RS10240	T223_RS10665	SCV20265_RS10755	AI22_RS22975	F22031_RS22280	NCGM1984_RS10455	NCGM1900_RS16710	EG09_RS08750	YQ19_RS12215	PA50071_RS10185	ADJ52_RS16740	AOD73_RS10690	ATC05_RS00190	AT700_RS10180	AU380_RS17430	HW02_RS23685	HW01_RS05700	HW00_RS21535	HV99_RS17680	HV98_RS17185	HV97_RS15440
PAO1OR_RS10285		cobalamin biosynthesis protein CobW	79	79	1	1	2628	1	3657		1052	1127	1058	PA2945	PA14_RS10525	PSPA7_RS10615	PLES_RS10975	AES1R_RS18780	PAM18_RS10355	PADK2_RS09715	A214_RS23225	NCGM2_RS20105	G655_RS10130	M062_RS15730	P797_RS20485	DPADHS01_RS11425	PA1S_RS10660	PA1R_RS03990	U769_RS10205	T223_RS10630	SCV20265_RS10720	AI22_RS23010	F22031_RS22245	NCGM1984_RS10420	NCGM1900_RS16675	EG09_RS08785	YQ19_RS12180	PA50071_RS10150	ADJ52_RS16775	AOD73_RS10655	ATC05_RS00225	AT700_RS10145	AU380_RS17395	HW02_RS23650	HW01_RS05735	HW00_RS21500	HV99_RS17645	HV98_RS17220	HV97_RS15475
HW05_RS06875		phosphate acyltransferase PlsX	79	79	1	1	2604	1	3633		980	1010	983	PA2969	PA14_RS10400	PSPA7_RS10490	PLES_RS10850	AES1R_RS18655	PAM18_RS10230	PADK2_RS09590	A214_RS23350	NCGM2_RS20230	G655_RS10005	M062_RS15855	P797_RS20610	DPADHS01_RS11300	PA1S_RS10535	PA1R_RS04115	U769_RS10080	T223_RS10505	SCV20265_RS10330	AI22_RS23135	F22031_RS22120	NCGM1984_RS10295	NCGM1900_RS16550	EG09_RS08910	YQ19_RS12055	PA50071_RS09980	ADJ52_RS16900	AOD73_RS10530	ATC05_RS00350	AT700_RS09975	AU380_RS17270	HW02_RS23525	HW01_RS05860	HW00_RS21375	HV99_RS17520	HV98_RS17345	HV97_RS15600
HV98_RS17470		thiamine biosynthesis lipoprotein ApbE	79	79	1	1	2580	1	3609		1001	1028	1010	PA2993.CDS___12369	PA14_RS10275	PSPA7_RS10365	PLES_RS10725	AES1R_RS18530	PAM18_RS10105	PADK2_RS09465	A214_RS23475	NCGM2_RS20355	G655_RS09880	M062_RS15980	P797_RS20745	DPADHS01_RS11175	PA1S_RS10410	PA1R_RS04240	U769_RS09955	T223_RS10380	SCV20265_RS10205	AI22_RS23260	F22031_RS21995	NCGM1984_RS10170	NCGM1900_RS16425	EG09_RS09035	YQ19_RS11930	PA50071_RS09855	ADJ52_RS17025	AOD73_RS10405	ATC05_RS00475	AT700_RS09850	AU380_RS17145	HW02_RS23400	HW01_RS05985	HW00_RS21250	HV99_RS17395	HV98_RS17470	HV97_RS15725
NCGM1984_RS10060		hypothetical protein	79	79	1	1	2558	1	3587		818	818	818	PA3015	PA14_RS10165	PSPA7_RS10255	PLES_RS10615	AES1R_RS18420	PAM18_RS09995	PADK2_RS09355	A214_RS23585	NCGM2_RS20465	G655_RS09770	M062_RS16090	P797_RS20855	DPADHS01_RS11065	PA1S_RS10300	PA1R_RS04350	U769_RS09845	T223_RS10270	SCV20265_RS10095	AI22_RS23370	F22031_RS21885	NCGM1984_RS10060	NCGM1900_RS16315	EG09_RS09145	YQ19_RS11820	PA50071_RS09745	ADJ52_RS17135	AOD73_RS10295	ATC05_RS00585	AT700_RS09740	AU380_RS17035	HW02_RS23290	HW01_RS06095	HW00_RS21140	HV99_RS17285	HV98_RS17580	HV97_RS15835
M062_RS16120		hypothetical protein	79	79	1	1	2552	1	3581		386	386	386	PA3021	PA14_RS10135	PSPA7_RS10225	PLES_RS10585	AES1R_RS18390	PAM18_RS09965	PADK2_RS09325	A214_RS23615	NCGM2_RS20495	G655_RS09740	M062_RS16120	P797_RS20885	DPADHS01_RS11035	PA1S_RS10270	PA1R_RS04380	U769_RS09815	T223_RS10240	SCV20265_RS10065	AI22_RS23400	F22031_RS21855	NCGM1984_RS10030	NCGM1900_RS16285	EG09_RS09175	YQ19_RS11790	PA50071_RS09715	ADJ52_RS17165	AOD73_RS10265	ATC05_RS00615	AT700_RS09710	AU380_RS17005	HW02_RS23260	HW01_RS06125	HW00_RS21110	HV99_RS17255	HV98_RS17610	HV97_RS15865
PAO1OR_RS09800		ammonium transporter	79	79	1	1	2534	1	3563		1208	1382	1223	PA3039.CDS___12565	PA14_RS10040	PSPA7_RS10040	PLES_RS10490	AES1R_RS17945	PAM18_RS09870	PADK2_RS09230	A214_RS23710	NCGM2_RS20590	G655_RS09645	M062_RS16215	P797_RS20985	DPADHS01_RS10940	PA1S_RS10175	PA1R_RS04475	U769_RS09720	T223_RS10145	SCV20265_RS09970	AI22_RS23495	F22031_RS21760	NCGM1984_RS09935	NCGM1900_RS16190	EG09_RS09270	YQ19_RS11695	PA50071_RS09620	ADJ52_RS17260	AOD73_RS10170	ATC05_RS00710	AT700_RS09615	AU380_RS16910	HW02_RS23165	HW01_RS06220	HW00_RS21015	HV99_RS17160	HV98_RS17705	HV97_RS15960
HW07_RS23060		topoisomerase II	79	79	1	1	2522	1	3551		221	281	226	PA3051	PA14_RS09980	PSPA7_RS09980	PLES_RS10430	AES1R_RS17885	PAM18_RS09810	PADK2_RS09170	A214_RS23770	NCGM2_RS20650	G655_RS09585	M062_RS16275	P797_RS21045	DPADHS01_RS10880	PA1S_RS10115	PA1R_RS04535	U769_RS09660	T223_RS10085	SCV20265_RS09910	AI22_RS23555	F22031_RS21700	NCGM1984_RS09875	NCGM1900_RS16130	EG09_RS09330	YQ19_RS11635	PA50071_RS09560	ADJ52_RS17320	AOD73_RS10110	ATC05_RS00770	AT700_RS09555	AU380_RS16850	HW02_RS23050	HW01_RS06280	HW00_RS20955	HV99_RS17100	HV98_RS17765	HV97_RS16020
HW00_RS20710		general secretion pathway protein GspK	79	79	1	1	2476	1	3505		1001	1001	1001	PA3097	PA14_RS09745	PSPA7_RS09745	PLES_RS10185	AES1R_RS17655	PAM18_RS09580	PADK2_RS08925	A214_RS24015	NCGM2_RS20885	G655_RS09350	M062_RS16520	P797_RS21280	DPADHS01_RS10635	PA1S_RS09865	PA1R_RS04785	U769_RS09410	T223_RS09840	SCV20265_RS09680	AI22_RS23800	F22031_RS21445	NCGM1984_RS09640	NCGM1900_RS15895	EG09_RS09575	YQ19_RS11395	PA50071_RS09330	ADJ52_RS17565	AOD73_RS09860	ATC05_RS01015	AT700_RS09325	AU380_RS16610	HW02_RS22805	HW01_RS06525	HW00_RS20710	HV99_RS16855	HV98_RS18010	HV97_RS16265
HV97_RS16300		type II secretion system protein N	79	79	1	1	2469	1	3498		578	707	705	PA3104	PA14_RS09710	PSPA7_RS09710	PLES_RS10150	AES1R_RS17620	PAM18_RS09545	PADK2_RS08890	A214_RS24050	NCGM2_RS20920	G655_RS09315	M062_RS16555	P797_RS21315	DPADHS01_RS10600	PA1S_RS09830	PA1R_RS04820	U769_RS09375	T223_RS09805	SCV20265_RS09645	AI22_RS23835	F22031_RS21410	NCGM1984_RS09605	NCGM1900_RS15860	EG09_RS09610	YQ19_RS11360	PA50071_RS09295	ADJ52_RS17600	AOD73_RS09825	ATC05_RS01050	AT700_RS09290	AU380_RS16575	HW02_RS22770	HW01_RS06560	HW00_RS20675	HV99_RS16820	HV98_RS18045	HV97_RS16300
HW04_RS00380		hypothetical protein	79	79	1	1	2443	1	3472		437	494	437	PA3130	PA14_RS09580	PSPA7_RS09575	PLES_RS10020	AES1R_RS17490	PAM18_RS09415	PADK2_RS08760	A214_RS24180	NCGM2_RS21050	G655_RS09185	M062_RS16685	P797_RS21445	DPADHS01_RS10470	PA1S_RS09700	PA1R_RS04950	U769_RS09245	T223_RS09675	SCV20265_RS09515	AI22_RS23965	F22031_RS21280	NCGM1984_RS09475	NCGM1900_RS15730	EG09_RS09740	YQ19_RS11230	PA50071_RS09165	ADJ52_RS17730	AOD73_RS09695	ATC05_RS01180	AT700_RS09160	AU380_RS16445	HW02_RS22640	HW01_RS06690	HW00_RS20545	HV99_RS16690	HV98_RS18175	HV97_RS16430
NCGM1900_RS15650		membrane protein	79	79	1	1	2432	1	3461		1997	1997	1997	PA3141.CDS___13008	PA14_RS09500	PSPA7_RS09495	PLES_RS09940	AES1R_RS17410	PAM18_RS09335	PADK2_RS08680	A214_RS24250	NCGM2_RS21130	G655_RS09105	M062_RS16765	P797_RS21525	DPADHS01_RS10390	PA1S_RS09620	PA1R_RS05030	U769_RS09165	T223_RS09595	SCV20265_RS09435	AI22_RS24045	F22031_RS21200	NCGM1984_RS09395	NCGM1900_RS15650	EG09_RS09820	YQ19_RS11150	PA50071_RS09085	ADJ52_RS17810	AOD73_RS09615	ATC05_RS01260	AT700_RS09080	AU380_RS16365	HW02_RS22560	HW01_RS06770	HW00_RS20465	HV99_RS16610	HV98_RS18255	HV97_RS16510
BG483_RS12200		NAD(P)H quinone oxidoreductase	79	79	1	1	2320	1	3349		962	962	962	PA3256	PA14_RS08840	PSPA7_RS08940	PLES_RS09400	AES1R_RS07780	PAM18_RS08800	PADK2_RS08105	A214_RS24815	NCGM2_RS21680	G655_RS08560	M062_RS17325	P797_RS22065	DPADHS01_RS09850	PA1S_RS09080	PA1R_RS05570	U769_RS08590	T223_RS09055	SCV20265_RS08875	AI22_RS24585	F22031_RS20655	NCGM1984_RS08745	NCGM1900_RS15000	EG09_RS10370	YQ19_RS10570	PA50071_RS08550	ADJ52_RS18350	AOD73_RS09075	ATC05_RS01800	AT700_RS08545	AU380_RS15820	HW02_RS22010	HW01_RS07310	HW00_RS19900	HV99_RS16070	HV98_RS18830	HV97_RS06405
A4W92_RS25210		transporter	79	79	1	1	2312	1	3341		926	935	934	PA3264	PA14_RS08780	PSPA7_RS08880	PLES_RS09340	AES1R_RS07840	PAM18_RS08740	PADK2_RS08035	A214_RS24880	NCGM2_RS21740	G655_RS08500	M062_RS17385	P797_RS22125	DPADHS01_RS09790	PA1S_RS09020	PA1R_RS05635	U769_RS08530	T223_RS08995	SCV20265_RS08815	AI22_RS24645	F22031_RS20595	NCGM1984_RS08685	NCGM1900_RS14940	EG09_RS10430	YQ19_RS10510	PA50071_RS08490	ADJ52_RS18410	AOD73_RS09015	ATC05_RS01860	AT700_RS08485	AU380_RS15760	HW02_RS21950	HW01_RS07370	HW00_RS19840	HV99_RS16005	HV98_RS18890	HV97_RS06345
PAO1OR_RS08585		N-acetyltransferase GCN5	79	79	1	1	2306	1	3335		569	587	570	PA3270	PA14_RS08750	PSPA7_RS08850	PLES_RS09310	AES1R_RS07870	PAM18_RS08710	PADK2_RS08005	A214_RS24910	NCGM2_RS21770	G655_RS08470	M062_RS17415	P797_RS22155	DPADHS01_RS09760	PA1S_RS08990	PA1R_RS05665	U769_RS08500	T223_RS08965	SCV20265_RS08785	AI22_RS24675	F22031_RS20565	NCGM1984_RS08655	NCGM1900_RS14910	EG09_RS10460	YQ19_RS10480	PA50071_RS08460	ADJ52_RS18440	AOD73_RS08985	ATC05_RS01890	AT700_RS08455	AU380_RS15730	HW02_RS21920	HW01_RS07400	HW00_RS19810	HV99_RS15975	HV98_RS18920	HV97_RS06315
HW03_RS07560		phosphonate ABC transporter substrate-binding protein	79	79	1	1	2261	1	3290		857	1007	858	PA3313	PA14_RS08520	PSPA7_RS08645	PLES_RS09080	AES1R_RS08095	PAM18_RS08485	PADK2_RS07775	A214_RS25135	NCGM2_RS22010	G655_RS08240	M062_RS17645	P797_RS22405	DPADHS01_RS09530	PA1S_RS08765	PA1R_RS05895	U769_RS08275	T223_RS08735	SCV20265_RS08555	AI22_RS24900	F22031_RS20335	NCGM1984_RS08425	NCGM1900_RS14675	EG09_RS10690	YQ19_RS10250	PA50071_RS08230	ADJ52_RS18670	AOD73_RS08760	ATC05_RS02120	AT700_RS08225	AU380_RS15500	HW02_RS21690	HW01_RS07630	HW00_RS19590	HV99_RS15745	HV98_RS19150	HV97_RS06085
A6688_RS11500		phosphonates import ATP-binding protein PhnC 1	79	79	1	1	2260	1	3289		803	803	803	PA3314	PA14_RS08515	PSPA7_RS08640	PLES_RS09075	AES1R_RS08100	PAM18_RS08480	PADK2_RS07770	A214_RS25140	NCGM2_RS22015	G655_RS08235	M062_RS17650	P797_RS22410	DPADHS01_RS09525	PA1S_RS08760	PA1R_RS05900	U769_RS08270	T223_RS08730	SCV20265_RS08550	AI22_RS24905	F22031_RS20330	NCGM1984_RS08420	NCGM1900_RS14670	EG09_RS10695	YQ19_RS10245	PA50071_RS08225	ADJ52_RS18675	AOD73_RS08755	ATC05_RS02125	AT700_RS08220	AU380_RS15495	HW02_RS21685	HW01_RS07635	HW00_RS19585	HV99_RS15740	HV98_RS19155	HV97_RS06080
A7331_RS08770		ABC transporter permease	79	79	1	1	2259	1	3288		794	833	832	PA3315	PA14_RS08510	PSPA7_RS08635	PLES_RS09070	AES1R_RS08105	PAM18_RS08475	PADK2_RS07765	A214_RS25145	NCGM2_RS22020	G655_RS08230	M062_RS17655	P797_RS22415	DPADHS01_RS09520	PA1S_RS08755	PA1R_RS05905	U769_RS08265	T223_RS08725	SCV20265_RS08545	AI22_RS24910	F22031_RS20325	NCGM1984_RS08415	NCGM1900_RS14665	EG09_RS10700	YQ19_RS10240	PA50071_RS08220	ADJ52_RS18680	AOD73_RS08750	ATC05_RS02130	AT700_RS08215	AU380_RS15490	HW02_RS21680	HW01_RS07640	HW00_RS19580	HV99_RS15735	HV98_RS19160	HV97_RS06075
HW10_RS05010		hypothetical protein	79	79	1	1	2254	1	3283		455	455	455	PA3320	PA14_RS08485	PSPA7_RS08615	PLES_RS09045	AES1R_RS08130	PAM18_RS08450	PADK2_RS07740	A214_RS25170	NCGM2_RS22045	G655_RS08205	M062_RS17680	P797_RS22440	DPADHS01_RS09495	PA1S_RS08730	PA1R_RS05930	U769_RS08240	T223_RS08700	SCV20265_RS08520	AI22_RS24935	F22031_RS20300	NCGM1984_RS08390	NCGM1900_RS14640	EG09_RS10725	YQ19_RS10215	PA50071_RS08195	ADJ52_RS18705	AOD73_RS08725	ATC05_RS02155	AT700_RS08190	AU380_RS15465	HW02_RS21655	HW01_RS07665	HW00_RS19555	HV99_RS15710	HV98_RS19185	HV97_RS06050
HV99_RS15700		MerR family transcriptional regulator	79	79	1	1	2252	1	3281		698	812	803	PA3322	PA14_RS08475	PSPA7_RS08605	PLES_RS09035	AES1R_RS08140	PAM18_RS08440	PADK2_RS07730	A214_RS25180	NCGM2_RS22055	G655_RS08195	M062_RS17690	P797_RS22450	DPADHS01_RS09485	PA1S_RS08720	PA1R_RS05940	U769_RS08230	T223_RS08690	SCV20265_RS08510	AI22_RS24945	F22031_RS20290	NCGM1984_RS08380	NCGM1900_RS14630	EG09_RS10735	YQ19_RS10205	PA50071_RS08185	ADJ52_RS18715	AOD73_RS08715	ATC05_RS02165	AT700_RS08180	AU380_RS15455	HW02_RS21645	HW01_RS07675	HW00_RS19545	HV99_RS15700	HV98_RS19195	HV97_RS06040
U769_RS07675		AraC family transcriptional regulator	79	79	1	1	2150	1	3179		743	857	846	PA3423	PA14_RS07930	PSPA7_RS08140	PLES_RS08490	AES1R_RS08665	PAM18_RS07925	PADK2_RS07210	A214_RS25720	NCGM2_RS22595	G655_RS07640	M062_RS18210	P797_RS22950	DPADHS01_RS08950	PA1S_RS08185	PA1R_RS06475	U769_RS07675	T223_RS08145	SCV20265_RS07990	AI22_RS25485	F22031_RS19755	NCGM1984_RS07850	NCGM1900_RS14100	EG09_RS11260	YQ19_RS09685	PA50071_RS07650	ADJ52_RS19230	AOD73_RS08180	ATC05_RS02680	AT700_RS07645	AU380_RS14935	HW02_RS21085	HW01_RS08220	HW00_RS19010	HV99_RS15165	HV98_RS19740	HV97_RS05500
U769_RS07630		CidA/LrgA family protein	79	79	1	1	2141	1	3170		389	413	389	PA3432.CDS___14221	PA14_RS07885	PSPA7_RS08095	PLES_RS08445	AES1R_RS08710	PAM18_RS07880	PADK2_RS07165	A214_RS25765	NCGM2_RS22640	G655_RS07595	M062_RS18255	P797_RS23010	DPADHS01_RS08905	PA1S_RS08140	PA1R_RS06520	U769_RS07630	T223_RS08100	SCV20265_RS07945	AI22_RS25530	F22031_RS19710	NCGM1984_RS07805	NCGM1900_RS14055	EG09_RS11305	YQ19_RS09640	PA50071_RS07605	ADJ52_RS19275	AOD73_RS08135	ATC05_RS02725	AT700_RS07600	AU380_RS14890	HW02_RS21040	HW01_RS08265	HW00_RS18965	HV99_RS15120	HV98_RS19785	HV97_RS05455
SCVFeb_RS07735		hypothetical protein	79	79	1	1	2119	1	3148		665	689	665	PA3453	PA14_RS07780	PSPA7_RS07995	PLES_RS08340	AES1R_RS08815	PAM18_RS07775	PADK2_RS07060	A214_RS25870	NCGM2_RS22745	G655_RS07490	M062_RS18360	P797_RS23115	DPADHS01_RS08800	PA1S_RS08035	PA1R_RS06625	U769_RS07525	T223_RS07995	SCV20265_RS07840	AI22_RS25635	F22031_RS19605	NCGM1984_RS07700	NCGM1900_RS13950	EG09_RS11415	YQ19_RS09530	PA50071_RS07500	ADJ52_RS19380	AOD73_RS08030	ATC05_RS02830	AT700_RS07495	AU380_RS14785	HW02_RS20935	HW01_RS08370	HW00_RS18860	HV99_RS15015	HV98_RS19890	HV97_RS05350
A6R75_RS18050		hypothetical protein	79	79	1	1	2115	1	3144		554	752	748	PA3457	PA14_RS07760	PSPA7_RS07975	PLES_RS08320	AES1R_RS08835	PAM18_RS07755	PADK2_RS07040	A214_RS25890	NCGM2_RS22765	G655_RS07470	M062_RS18380	P797_RS23135	DPADHS01_RS08780	PA1S_RS08015	PA1R_RS06645	U769_RS07505	T223_RS07975	SCV20265_RS07820	AI22_RS25655	F22031_RS19580	NCGM1984_RS07680	NCGM1900_RS13930	EG09_RS11435	YQ19_RS09510	PA50071_RS07480	ADJ52_RS19400	AOD73_RS08010	ATC05_RS02850	AT700_RS07475	AU380_RS14765	HW02_RS20915	HW01_RS08390	HW00_RS18840	HV99_RS14995	HV98_RS19910	HV97_RS05330
NCGM1984_RS07325		poly(beta-D-mannuronate) C5 epimerase	79	79	1	1	2028	1	3057		1565	1631	1630	PA3545	PA14_RS07410	PSPA7_RS07640	PLES_RS07730	AES1R_RS09170	PAM18_RS07420	PADK2_RS06705	A214_RS26225	NCGM2_RS23120	G655_RS07120	M062_RS18715	P797_RS23475	DPADHS01_RS08440	PA1S_RS07680	PA1R_RS06980	U769_RS07170	T223_RS07385	SCV20265_RS07485	AI22_RS25990	F22031_RS19155	NCGM1984_RS07325	NCGM1900_RS13580	EG09_RS11770	YQ19_RS09175	PA50071_RS07055	ADJ52_RS19735	AOD73_RS07675	ATC05_RS03185	AT700_RS07050	AU380_RS14145	HW02_RS20325	HW01_RS08725	HW00_RS18505	HV99_RS14660	HV98_RS20350	HV97_RS04995
SCVFeb_RS07295		4-amino-4-deoxy-L-arabinose-phosphoundecaprenol flippase subunit ArnF	79	79	1	1	2015	1	3044		392	413	412	PA3558	PA14_RS07345	PSPA7_RS07575	PLES_RS07665	AES1R_RS09235	PAM18_RS07355	PADK2_RS06640	A214_RS26290	NCGM2_RS23185	G655_RS07055	M062_RS18780	P797_RS23530	DPADHS01_RS08375	PA1S_RS07615	PA1R_RS07045	U769_RS07105	T223_RS07320	SCV20265_RS07420	AI22_RS26055	F22031_RS19090	NCGM1984_RS07260	NCGM1900_RS13515	EG09_RS11835	YQ19_RS09110	PA50071_RS06990	ADJ52_RS19800	AOD73_RS07610	ATC05_RS03250	AT700_RS06985	AU380_RS14080	HW02_RS20260	HW01_RS08790	HW00_RS18440	HV99_RS14595	HV98_RS20415	HV97_RS04930
A6701_RS07520		PTS fructose transporter subunit IIBC	79	79	1	1	2013	1	3042		374	1757	1739	PA3560	PA14_RS07335	PSPA7_RS07565	PLES_RS07655	AES1R_RS09245	PAM18_RS07345	PADK2_RS06630	A214_RS26300	NCGM2_RS23195	G655_RS07045	M062_RS18790	P797_RS23540	DPADHS01_RS08365	PA1S_RS07605	PA1R_RS07055	U769_RS07095	T223_RS07310	SCV20265_RS07410	AI22_RS26065	F22031_RS19080	NCGM1984_RS07250	NCGM1900_RS13505	EG09_RS11850	YQ19_RS09100	PA50071_RS06980	ADJ52_RS19810	AOD73_RS07600	ATC05_RS03260	AT700_RS06975	AU380_RS14070	HW02_RS20250	HW01_RS08800	HW00_RS18430	HV99_RS14585	HV98_RS20425	HV97_RS04920
PA7790_RS07275		TatD family hydrolase	79	79	1	1	2009	1	3038		677	779	777	PA3564	PA14_RS07315	PSPA7_RS07545	PLES_RS07635	AES1R_RS09265	PAM18_RS07325	PADK2_RS06610	A214_RS26320	NCGM2_RS23215	G655_RS07025	M062_RS18810	P797_RS23565	DPADHS01_RS08345	PA1S_RS07585	PA1R_RS07075	U769_RS07075	T223_RS07290	SCV20265_RS07390	AI22_RS26085	F22031_RS19060	NCGM1984_RS07230	NCGM1900_RS13485	EG09_RS11870	YQ19_RS09080	PA50071_RS06960	ADJ52_RS19830	AOD73_RS07580	ATC05_RS03280	AT700_RS06955	AU380_RS14050	HW02_RS20230	HW01_RS08820	HW00_RS18410	HV99_RS14565	HV98_RS20445	HV97_RS04900
SCV20265_RS07375		hypothetical protein	79	79	1	1	2007	1	3036		293	293	293	PA3566	PA14_RS07300	PSPA7_RS07530	PLES_RS07620	AES1R_RS09280	PAM18_RS07310	PADK2_RS06585	A214_RS26335	NCGM2_RS23230	G655_RS07010	M062_RS18825	P797_RS23580	DPADHS01_RS08330	PA1S_RS07570	PA1R_RS07090	U769_RS07060	T223_RS07275	SCV20265_RS07375	AI22_RS26100	F22031_RS19035	NCGM1984_RS07215	NCGM1900_RS13470	EG09_RS11885	YQ19_RS09065	PA50071_RS06945	ADJ52_RS19855	AOD73_RS07565	ATC05_RS03295	AT700_RS06940	AU380_RS14035	HW02_RS20195	HW01_RS08845	HW00_RS18395	HV99_RS14550	HV98_RS20460	HV97_RS04885
BMR72_RS06385		DeoR family transcriptional regulator	79	79	1	1	1990	1	3019		728	803	758	PA3583	PA14_RS07210	PSPA7_RS07440	PLES_RS07525	AES1R_RS09370	PAM18_RS07215	PADK2_RS06490	A214_RS26430	NCGM2_RS23320	G655_RS06920	M062_RS18915	P797_RS23685	DPADHS01_RS08240	PA1S_RS07480	PA1R_RS07180	U769_RS06970	T223_RS07180	SCV20265_RS07280	AI22_RS26195	F22031_RS18935	NCGM1984_RS07125	NCGM1900_RS13380	EG09_RS11975	YQ19_RS08975	PA50071_RS06850	ADJ52_RS19950	AOD73_RS07475	ATC05_RS03385	AT700_RS06845	AU380_RS13945	HW02_RS20105	HW01_RS08935	HW00_RS18305	HV99_RS14460	HV98_RS20550	HV97_RS04790
NCGM2_RS23505		DNA mismatch repair protein MutS	79	79	1	1	1953	1	2982		2540	2696	2547	PA3620.CDS___15006	PA14_RS07025	PSPA7_RS07250	PLES_RS07340	AES1R_RS09555	PAM18_RS06710	PADK2_RS06305	A214_RS26615	NCGM2_RS23505	G655_RS06735	M062_RS19100	P797_RS23870	DPADHS01_RS08055	PA1S_RS07295	PA1R_RS07365	U769_RS06785	T223_RS06995	SCV20265_RS07095	AI22_RS26380	F22031_RS18745	NCGM1984_RS06940	NCGM1900_RS13195	EG09_RS12160	YQ19_RS08790	PA50071_RS06665	ADJ52_RS20135	AOD73_RS07290	ATC05_RS03570	AT700_RS06660	AU380_RS13760	HW02_RS19920	HW01_RS09120	HW00_RS18120	HV99_RS14275	HV98_RS21020	HV97_RS04605
A214_RS20540		glycine dehydrogenase (decarboxylating)	79	79	1	1	3127	1	4156		2879	2879	2879	PA2445	PA14_RS13455	PSPA7_RS13370	PLES_RS14810	AES1R_RS27470	PAM18_RS13325	PADK2_RS13045	A214_RS20540	NCGM2_RS17060	G655_RS12870	M062_RS12765	P797_RS17915	DPADHS01_RS14910	PA1S_RS13370	PA1R_RS01255	U769_RS12950	T223_RS14465	SCV20265_RS14225	AI22_RS20365	F22031_RS25285	NCGM1984_RS13940	NCGM1900_RS20190	EG09_RS05260	YQ19_RS16195	PA50071_RS12755	ADJ52_RS13980	AOD73_RS13365	ATC05_RS26765	AT700_RS12750	AU380_RS20520	HW02_RS27025	HW01_RS02445	HW00_RS24235	HV99_RS20815	HV98_RS13905	HV97_RS11855
HV94_RS07835		extensin	79	79	1	1	1892	1	2921		692	695	694	PA3681	PA14_RS06720	PSPA7_RS06945	PLES_RS06725	AES1R_RS09860	PAM18_RS06405	PADK2_RS06000	A214_RS26920	NCGM2_RS23810	G655_RS06430	M062_RS19405	P797_RS24175	DPADHS01_RS07750	PA1S_RS06685	PA1R_RS07985	U769_RS06480	T223_RS06385	SCV20265_RS06485	AI22_RS26685	F22031_RS18130	NCGM1984_RS06635	NCGM1900_RS12890	EG09_RS12465	YQ19_RS08485	PA50071_RS06360	ADJ52_RS20660	AOD73_RS06680	ATC05_RS03875	AT700_RS06355	AU380_RS13455	HW02_RS19615	HW01_RS09425	HW00_RS17815	HV99_RS13970	HV98_RS21325	HV97_RS04300
HW04_RS27170		hypothetical protein	79	79	1	1	1890	1	2919		632	866	863	PA3683	PA14_RS06710	PSPA7_RS06935	PLES_RS06715	AES1R_RS09870	PAM18_RS06395	PADK2_RS05990	A214_RS26930	NCGM2_RS23820	G655_RS06420	M062_RS19415	P797_RS24185	DPADHS01_RS07740	PA1S_RS06675	PA1R_RS07995	U769_RS06470	T223_RS06375	SCV20265_RS06475	AI22_RS26695	F22031_RS18120	NCGM1984_RS06625	NCGM1900_RS12880	EG09_RS12475	YQ19_RS08475	PA50071_RS06350	ADJ52_RS20670	AOD73_RS06670	ATC05_RS03885	AT700_RS06345	AU380_RS13445	HW02_RS19605	HW01_RS09435	HW00_RS17805	HV99_RS13960	HV98_RS21335	HV97_RS04290
HV95_RS18915		hypothetical protein	79	79	1	1	1875	1	2904		551	551	551	PA3698	PA14_RS06635	PSPA7_RS06860	PLES_RS06640	AES1R_RS09945	PAM18_RS06320	PADK2_RS05915	A214_RS27005	NCGM2_RS23895	G655_RS06345	M062_RS19490	P797_RS24280	DPADHS01_RS07665	PA1S_RS06600	PA1R_RS08070	U769_RS06395	T223_RS06300	SCV20265_RS06400	AI22_RS26770	F22031_RS18045	NCGM1984_RS06550	NCGM1900_RS12805	EG09_RS12550	YQ19_RS08400	PA50071_RS06275	ADJ52_RS20745	AOD73_RS06595	ATC05_RS03960	AT700_RS06270	AU380_RS13370	HW02_RS19530	HW01_RS09510	HW00_RS17730	HV99_RS13885	HV98_RS21410	HV97_RS04215
PHAGEPCYII10_RS06465		phage shock protein A	79	79	1	1	1843	1	2872		695	695	695	PA3731	PA14_RS06470	PSPA7_RS06625	PLES_RS06475	AES1R_RS10110	PAM18_RS06155	PADK2_RS05750	A214_RS27170	NCGM2_RS24060	G655_RS06180	M062_RS19655	P797_RS24445	DPADHS01_RS07500	PA1S_RS06435	PA1R_RS08235	U769_RS06230	T223_RS06135	SCV20265_RS06235	AI22_RS26935	F22031_RS17880	NCGM1984_RS06385	NCGM1900_RS12640	EG09_RS12715	YQ19_RS08235	PA50071_RS06110	ADJ52_RS20910	AOD73_RS06430	ATC05_RS04125	AT700_RS06105	AU380_RS13205	HW02_RS19365	HW01_RS09675	HW00_RS17565	HV99_RS13720	HV98_RS21575	HV97_RS04050
A6681_RS06220		lytic transglycosylase F	79	79	1	1	1809	1	2838		1358	1472	1470	PA3764	PA14_RS06300	PSPA7_RS06460	PLES_RS06305	AES1R_RS10280	PAM18_RS05985	PADK2_RS05580	A214_RS27340	NCGM2_RS24495	G655_RS06010	M062_RS19825	P797_RS24820	DPADHS01_RS07330	PA1S_RS06265	PA1R_RS08405	U769_RS06060	T223_RS05965	SCV20265_RS06065	AI22_RS27105	F22031_RS17710	NCGM1984_RS05945	NCGM1900_RS05945	EG09_RS12885	YQ19_RS08065	PA50071_RS05940	ADJ52_RS21080	AOD73_RS06260	ATC05_RS04295	AT700_RS05935	AU380_RS13035	HW02_RS19195	HW01_RS09845	HW00_RS17395	HV99_RS13550	HV98_RS21745	HV97_RS03880
A214_RS27425		TRAP ABC transporter	79	79	1	1	1793	1	2822		494	494	494	PA3780	PA14_RS06050	PSPA7_RS06380	PLES_RS06195	AES1R_RS10385	PAM18_RS05880	PADK2_RS05495	A214_RS27425	NCGM2_RS24575	G655_RS05855	M062_RS19910	P797_RS24895	DPADHS01_RS07225	PA1S_RS06160	PA1R_RS08515	U769_RS05980	T223_RS05855	SCV20265_RS05980	AI22_RS27210	F22031_RS17630	NCGM1984_RS05865	NCGM1900_RS05865	EG09_RS13260	YQ19_RS07690	PA50071_RS05835	ADJ52_RS21185	AOD73_RS06155	ATC05_RS04400	AT700_RS05830	AU380_RS12955	HW02_RS19090	HW01_RS09950	HW00_RS17310	HV99_RS13445	HV98_RS21825	HV97_RS03480
BG483_RS15040		hypothetical protein	79	79	1	1	1787	1	2816		389	389	389	PA3786	PA14_RS06015	PSPA7_RS06345	PLES_RS06160	AES1R_RS10420	PAM18_RS05845	PADK2_RS05460	A214_RS27460	NCGM2_RS24610	G655_RS05820	M062_RS19945	P797_RS24930	DPADHS01_RS07190	PA1S_RS06125	PA1R_RS08550	U769_RS05945	T223_RS05820	SCV20265_RS05945	AI22_RS27245	F22031_RS17595	NCGM1984_RS05830	NCGM1900_RS05830	EG09_RS13295	YQ19_RS07655	PA50071_RS05800	ADJ52_RS21220	AOD73_RS06120	ATC05_RS04435	AT700_RS05795	AU380_RS12920	HW02_RS19055	HW01_RS09985	HW00_RS17275	HV99_RS13410	HV98_RS21860	HV97_RS03445
A6704_RS05505		hydrolase	79	79	1	1	1728	1	2757		542	542	542	PA3846	PA14_RS05695	PSPA7_RS06030	PLES_RS05860	AES1R_RS26800	PAM18_RS05540	PADK2_RS05155	A214_RS27760	NCGM2_RS24925	G655_RS05500	M062_RS20275	P797_RS25240	DPADHS01_RS06320	PA1S_RS05595	PA1R_RS09080	U769_RS05625	T223_RS05520	SCV20265_RS05640	AI22_RS27785	F22031_RS17280	NCGM1984_RS05515	NCGM1900_RS05515	EG09_RS13605	YQ19_RS07345	PA50071_RS05485	ADJ52_RS21595	AOD73_RS05595	ATC05_RS04755	AT700_RS05480	AU380_RS12620	HW02_RS18740	HW01_RS10300	HW00_RS16965	HV99_RS13105	HV98_RS22165	HV97_RS03140
NCGM1900_RS05190		hypothetical protein	79	79	1	1	1661	1	2690		470	515	513	PA3911	PA14_RS05355	PSPA7_RS05695	PLES_RS05545	AES1R_RS27115	PAM18_RS05225	PADK2_RS04840	A214_RS28075	NCGM2_RS25250	G655_RS05175	M062_RS20615	P797_RS25570	DPADHS01_RS06005	PA1S_RS05280	PA1R_RS09395	U769_RS05300	T223_RS05205	SCV20265_RS05305	AI22_RS28100	F22031_RS16965	NCGM1984_RS05190	NCGM1900_RS05190	EG09_RS13920	YQ19_RS06755	PA50071_RS05170	ADJ52_RS21910	AOD73_RS05280	ATC05_RS05070	AT700_RS05165	AU380_RS12305	HW02_RS18425	HW01_RS10615	HW00_RS16650	HV99_RS12790	HV98_RS22500	HV97_RS02825
A214_RS28125		LuxR family transcriptional regulator	79	79	1	1	1651	1	2680		2627	2720	2717	PA3921.CDS___16259	PA14_RS05290	PSPA7_RS05645	PLES_RS05495	AES1R_RS27165	PAM18_RS05175	PADK2_RS04790	A214_RS28125	NCGM2_RS25315	G655_RS05110	M062_RS20665	P797_RS25645	DPADHS01_RS05955	PA1S_RS05230	PA1R_RS09445	U769_RS05235	T223_RS05155	SCV20265_RS05255	AI22_RS28150	F22031_RS16915	NCGM1984_RS05125	NCGM1900_RS05125	EG09_RS13970	YQ19_RS06705	PA50071_RS05120	ADJ52_RS21960	AOD73_RS05230	ATC05_RS05135	AT700_RS05115	AU380_RS12255	HW02_RS18375	HW01_RS10665	HW00_RS16600	HV99_RS12740	HV98_RS22550	HV97_RS02775
APT60_RS05140		NYN domain-containing protein	79	79	1	1	1621	1	2650		479	503	502	PA3951.CDS___16383	PA14_RS05140	PSPA7_RS05500	PLES_RS05345	AES1R_RS27315	PAM18_RS05025	PADK2_RS04640	A214_RS28275	NCGM2_RS25465	G655_RS04960	M062_RS20815	P797_RS25790	DPADHS01_RS05805	PA1S_RS05080	PA1R_RS09595	U769_RS05085	T223_RS05005	SCV20265_RS05105	AI22_RS28300	F22031_RS16765	NCGM1984_RS04975	NCGM1900_RS04975	EG09_RS14120	YQ19_RS06555	PA50071_RS04970	ADJ52_RS22110	AOD73_RS05080	ATC05_RS05285	AT700_RS04965	AU380_RS12105	HW02_RS18225	HW01_RS10815	HW00_RS16450	HV99_RS12590	HV98_RS22700	HV97_RS02625
SCVFeb_RS04865		murein hydrolase transporter LrgA	79	79	1	1	1558	1	2587		362	410	366	PA4014	PA14_RS04820	PSPA7_RS05195	PLES_RS05030	AES1R_RS28200	PAM18_RS04710	PADK2_RS04325	A214_RS00105	NCGM2_RS25785	G655_RS04640	M062_RS21130	P797_RS26110	DPADHS01_RS05140	PA1S_RS04765	PA1R_RS09910	U769_RS04770	T223_RS04690	SCV20265_RS04705	AI22_RS28615	F22031_RS16365	NCGM1984_RS04655	NCGM1900_RS04655	EG09_RS14645	YQ19_RS05935	PA50071_RS04655	ADJ52_RS22425	AOD73_RS04765	ATC05_RS05630	AT700_RS04650	AU380_RS11790	HW02_RS17910	HW01_RS11130	HW00_RS16135	HV99_RS12275	HV98_RS23020	HV97_RS02310
ADJ52_RS22610		thiamine-monophosphate kinase	79	79	1	1	1521	1	2550		968	968	968	PA4051	PA14_RS04635	PSPA7_RS04995	PLES_RS04845	AES1R_RS21785	PAM18_RS04525	PADK2_RS04140	A214_RS00290	NCGM2_RS25970	G655_RS04455	M062_RS21315	P797_RS26315	DPADHS01_RS04955	PA1S_RS04580	PA1R_RS10095	U769_RS04585	T223_RS04505	SCV20265_RS04520	AI22_RS28800	F22031_RS16180	NCGM1984_RS04470	NCGM1900_RS04470	EG09_RS14830	YQ19_RS05750	PA50071_RS04470	ADJ52_RS22610	AOD73_RS04580	ATC05_RS05815	AT700_RS04465	AU380_RS11605	HW02_RS17725	HW01_RS11315	HW00_RS15950	HV99_RS12090	HV98_RS23205	HV97_RS02125
HW04_RS15615		alcohol dehydrogenase	79	79	1	1	1474	1	2503		1679	1679	1679	PA4100	PA14_RS04375	PSPA7_RS04750	PLES_RS04585	AES1R_RS22030	PAM18_RS04280	PADK2_RS03895	A214_RS00535	NCGM2_RS26230	G655_RS04210	M062_RS21560	P797_RS26565	DPADHS01_RS04710	PA1S_RS04335	PA1R_RS10340	U769_RS04325	T223_RS04245	SCV20265_RS04275	AI22_RS29045	F22031_RS15920	NCGM1984_RS04210	NCGM1900_RS04210	EG09_RS15090	YQ19_RS05200	PA50071_RS04225	ADJ52_RS22870	AOD73_RS04335	ATC05_RS06060	AT700_RS04220	AU380_RS11345	HW02_RS17480	HW01_RS11560	HW00_RS15705	HV99_RS11845	HV98_RS23465	HV97_RS01855
APT60_RS22775		membrane protein	79	79	1	1	1254	1	2283		980	980	980	PA4319	PA14_RS22900	PSPA7_RS23275	PLES_RS24175	AES1R_RS29095	PAM18_RS22535	PADK2_RS22465	A214_RS11340	NCGM2_RS06335	G655_RS22315	M062_RS22720	P797_RS06435	DPADHS01_RS26535	PA1S_RS23475	PA1R_RS11495	U769_RS23120	T223_RS23805	SCV20265_RS24230	AI22_RS10530	F22031_RS05025	NCGM1984_RS24530	NCGM1900_RS10685	EG09_RS26715	YQ19_RS27090	PA50071_RS22480	ADJ52_RS04640	AOD73_RS23470	ATC05_RS17415	AT700_RS22450	AU380_RS00290	HW02_RS05455	HW01_RS23385	HW00_RS04900	HV99_RS01085	HV98_RS04190	HV97_RS21595
HV99_RS01170		protease	79	79	1	1	1237	1	2266		581	584	581	PA4336	PA14_RS22985	PSPA7_RS23365	PLES_RS24260	AES1R_RS15150	PAM18_RS22620	PADK2_RS22550	A214_RS11255	NCGM2_RS06250	G655_RS22400	M062_RS22805	P797_RS06245	DPADHS01_RS26620	PA1S_RS23560	PA1R_RS11580	U769_RS23205	T223_RS23890	SCV20265_RS24315	AI22_RS10445	F22031_RS05110	NCGM1984_RS24615	NCGM1900_RS10770	EG09_RS26630	YQ19_RS27175	PA50071_RS22565	ADJ52_RS04555	AOD73_RS23555	ATC05_RS17330	AT700_RS22535	AU380_RS00375	HW02_RS05540	HW01_RS23040	HW00_RS04985	HV99_RS01170	HV98_RS04105	HV97_RS21680
SCV20265_RS24410		MFS transporter	79	79	1	1	1218	1	2247		698	1166	1147	PA4355	PA14_RS23080	PSPA7_RS23460	PLES_RS24355	AES1R_RS15055	PAM18_RS22715	PADK2_RS22645	A214_RS11160	NCGM2_RS06155	G655_RS22495	M062_RS22900	P797_RS06150	DPADHS01_RS26715	PA1S_RS23655	PA1R_RS11675	U769_RS23300	T223_RS23985	SCV20265_RS24410	AI22_RS10350	F22031_RS05205	NCGM1984_RS24710	NCGM1900_RS10865	EG09_RS26535	YQ19_RS27270	PA50071_RS22660	ADJ52_RS04460	AOD73_RS23650	ATC05_RS17235	AT700_RS22630	AU380_RS00470	HW02_RS05635	HW01_RS22945	HW00_RS05080	HV99_RS01265	HV98_RS04010	HV97_RS21775
HW05_RS23980		diguanylate cyclase	79	79	1	1	1177	1	2206		965	1100	976	PA4396	PA14_RS23295	PSPA7_RS23665	PLES_RS24570	AES1R_RS14840	PAM18_RS22930	PADK2_RS22860	A214_RS10945	NCGM2_RS05940	G655_RS22710	M062_RS23115	P797_RS05930	DPADHS01_RS26930	PA1S_RS23870	PA1R_RS11890	U769_RS23515	T223_RS24200	SCV20265_RS24625	AI22_RS10135	F22031_RS05420	NCGM1984_RS24925	NCGM1900_RS11080	EG09_RS26320	YQ19_RS27485	PA50071_RS22875	ADJ52_RS04245	AOD73_RS23865	ATC05_RS17020	AT700_RS22845	AU380_RS00685	HW02_RS05850	HW01_RS22730	HW00_RS05295	HV99_RS01480	HV98_RS03795	HV97_RS21990
PAM18_RS22975		hypothetical protein	79	79	1	1	1168	1	2197		395	461	460	PA4405	PA14_RS23340	PSPA7_RS23710	PLES_RS24615	AES1R_RS14795	PAM18_RS22975	PADK2_RS22905	A214_RS10900	NCGM2_RS05895	G655_RS22755	M062_RS23160	P797_RS05885	DPADHS01_RS26975	PA1S_RS23915	PA1R_RS11935	U769_RS23560	T223_RS24245	SCV20265_RS24670	AI22_RS10090	F22031_RS05465	NCGM1984_RS24970	NCGM1900_RS11125	EG09_RS26275	YQ19_RS27530	PA50071_RS22920	ADJ52_RS04200	AOD73_RS23910	ATC05_RS16975	AT700_RS22890	AU380_RS00730	HW02_RS05895	HW01_RS22685	HW00_RS05340	HV99_RS01525	HV98_RS03750	HV97_RS22035
HV95_RS31550		hypothetical protein	79	79	1	1	1099	1	2128		524	602	530	PA4473	PA14_RS23680	PSPA7_RS24245	PLES_RS24955	AES1R_RS14455	PAM18_RS23315	PADK2_RS23245	A214_RS10555	NCGM2_RS05555	G655_RS23095	M062_RS23500	P797_RS05545	DPADHS01_RS27320	PA1S_RS24255	PA1R_RS12275	U769_RS23900	T223_RS24585	SCV20265_RS25270	AI22_RS09750	F22031_RS05810	NCGM1984_RS25310	NCGM1900_RS11465	EG09_RS25935	YQ19_RS28065	PA50071_RS23260	ADJ52_RS03860	AOD73_RS24350	ATC05_RS16630	AT700_RS23230	AU380_RS01070	HW02_RS06240	HW01_RS22340	HW00_RS05685	HV99_RS01870	HV98_RS03405	HV97_RS22380
A4W92_RS10240		hypothetical protein	79	79	1	1	1087	1	2116		377	377	377	PA4485	PA14_RS23740	PSPA7_RS24305	PLES_RS25015	AES1R_RS14395	PAM18_RS23375	PADK2_RS23305	A214_RS10495	NCGM2_RS05495	G655_RS23155	M062_RS23560	P797_RS05485	DPADHS01_RS27380	PA1S_RS24315	PA1R_RS12335	U769_RS23960	T223_RS24645	SCV20265_RS25330	AI22_RS09690	F22031_RS05870	NCGM1984_RS25370	NCGM1900_RS11525	EG09_RS25875	YQ19_RS28125	PA50071_RS23320	ADJ52_RS03800	AOD73_RS24410	ATC05_RS16570	AT700_RS23290	AU380_RS01130	HW02_RS06300	HW01_RS22280	HW00_RS05745	HV99_RS01930	HV98_RS03345	HV97_RS22440
HV95_RS30605		pilus assembly protein	79	79	1	1	921	1	1950		788	788	788	PA4651	PA14_RS25140	PSPA7_RS25275	PLES_RS25905	AES1R_RS13510	PAM18_RS24260	PADK2_RS24665	A214_RS09620	NCGM2_RS04610	G655_RS24605	M062_RS24450	P797_RS04695	DPADHS01_RS28270	PA1S_RS25200	PA1R_RS13220	U769_RS25300	T223_RS25535	SCV20265_RS26220	AI22_RS08800	F22031_RS06755	NCGM1984_RS26510	NCGM1900_RS26515	EG09_RS24510	YQ19_RS30040	PA50071_RS24205	ADJ52_RS02910	AOD73_RS25295	ATC05_RS15125	AT700_RS24175	AU380_RS02020	HW02_RS07710	HW01_RS20885	HW00_RS06620	HV99_RS02695	HV98_RS01965	HV97_RS23340
A6704_RS25590		hypothetical protein	79	79	1	1	905	1	1934		1727	1772	1730	PA4667	PA14_RS25220	PSPA7_RS25355	PLES_RS25985	AES1R_RS13430	PAM18_RS24340	PADK2_RS24745	A214_RS09540	NCGM2_RS04530	G655_RS24685	M062_RS24530	P797_RS04615	DPADHS01_RS28350	PA1S_RS25280	PA1R_RS13300	U769_RS25380	T223_RS25615	SCV20265_RS26300	AI22_RS08720	F22031_RS06835	NCGM1984_RS26590	NCGM1900_RS26595	EG09_RS24430	YQ19_RS30120	PA50071_RS24285	ADJ52_RS02830	AOD73_RS25375	ATC05_RS15045	AT700_RS24255	AU380_RS02100	HW02_RS07790	HW01_RS20805	HW00_RS06700	HV99_RS02775	HV98_RS01885	HV97_RS23420
HW07_RS08135		sulfoxide reductase heme-binding subunit YedZ	79	79	1	1	880	1	1909		608	608	608	PA4691	PA14_RS25380	PSPA7_RS25795	PLES_RS26140	AES1R_RS03950	PAM18_RS24570	PADK2_RS24905	A214_RS09300	NCGM2_RS04370	G655_RS24835	M062_RS24690	P797_RS04450	DPADHS01_RS28510	PA1S_RS25440	PA1R_RS13460	U769_RS25610	T223_RS25775	SCV20265_RS26525	AI22_RS08450	F22031_RS07065	NCGM1984_RS26800	NCGM1900_RS26805	EG09_RS24200	YQ19_RS30560	PA50071_RS24445	ADJ52_RS02590	AOD73_RS25535	ATC05_RS14885	AT700_RS24415	AU380_RS02260	HW02_RS08065	HW01_RS20540	HW00_RS06920	HV99_RS03010	HV98_RS01685	HV97_RS23800
BG483_RS27190		ABC transporter permease	79	79	1	1	864	1	1893		983	1037	1031	PA4707	PA14_RS25460	PSPA7_RS25875	PLES_RS26220	AES1R_RS04030	PAM18_RS24650	PADK2_RS24985	A214_RS09220	NCGM2_RS04065	G655_RS24915	M062_RS24770	P797_RS04060	DPADHS01_RS28590	PA1S_RS25520	PA1R_RS13540	U769_RS25690	T223_RS25855	SCV20265_RS26605	AI22_RS08370	F22031_RS07145	NCGM1984_RS26880	NCGM1900_RS26885	EG09_RS24120	YQ19_RS30640	PA50071_RS24525	ADJ52_RS02510	AOD73_RS25615	ATC05_RS14805	AT700_RS24495	AU380_RS02340	HW02_RS08145	HW01_RS20460	HW00_RS07000	HV99_RS03090	HV98_RS01605	HV97_RS23880
PA257_RS28360		(2Fe-2S)-binding protein	79	79	1	1	860	1	1889		323	347	325	PA4711	PA14_RS25480	PSPA7_RS25895	PLES_RS26240	AES1R_RS04050	PAM18_RS24670	PADK2_RS25005	A214_RS09200	NCGM2_RS04045	G655_RS24935	M062_RS24790	P797_RS04035	DPADHS01_RS28610	PA1S_RS25540	PA1R_RS13560	U769_RS25710	T223_RS25875	SCV20265_RS26625	AI22_RS08350	F22031_RS07165	NCGM1984_RS26900	NCGM1900_RS26905	EG09_RS24100	YQ19_RS30660	PA50071_RS24545	ADJ52_RS02490	AOD73_RS25635	ATC05_RS14785	AT700_RS24515	AU380_RS02360	HW02_RS08165	HW01_RS20440	HW00_RS07020	HV99_RS03110	HV98_RS01585	HV97_RS23900
A6681_RS06820		beta-hydroxyacyl-ACP dehydratase	79	79	1	1	1928	1	2957		440	440	440	PA3645	PA14_RS06900	PSPA7_RS07125	PLES_RS07215	AES1R_RS09680	PAM18_RS06585	PADK2_RS06180	A214_RS26740	NCGM2_RS23630	G655_RS06610	M062_RS19225	P797_RS23995	DPADHS01_RS07930	PA1S_RS07170	PA1R_RS07490	U769_RS06660	T223_RS06870	SCV20265_RS06970	AI22_RS26505	F22031_RS18620	NCGM1984_RS06815	NCGM1900_RS13070	EG09_RS12285	YQ19_RS08665	PA50071_RS06540	ADJ52_RS20260	AOD73_RS07165	ATC05_RS03695	AT700_RS06535	AU380_RS13635	HW02_RS19795	HW01_RS09245	HW00_RS17995	HV99_RS14150	HV98_RS21145	HV97_RS04480
HV99_RS06395		Rubredoxin-2	79	79	1	1	220	1	1249		167	167	167	PA5350	PA14_RS28760	PSPA7_RS29225	PLES_RS29515	AES1R_RS07320	PAM18_RS27945	PADK2_RS28460	A214_RS05920	NCGM2_RS30220	G655_RS28240	M062_RS28140	P797_RS30380	DPADHS01_RS32115	PA1S_RS28895	PA1R_RS16860	U769_RS29245	T223_RS29150	SCV20265_RS30130	AI22_RS05075	F22031_RS10480	NCGM1984_RS30820	NCGM1900_RS30595	EG09_RS20825	YQ19_RS34085	PA50071_RS27870	ADJ52_RS28280	AOD73_RS28930	ATC05_RS11470	AT700_RS27845	AU380_RS05675	HW02_RS11480	HW01_RS17030	HW00_RS10295	HV99_RS06395	HV98_RS29240	HV97_RS27205
rplX		50S ribosomal protein L24	79	79	1	1	1322	1	2351		314	314	314	PA4252	PA14_RS03635	PSPA7_RS04050	PLES_RS03500	AES1R_RS28525	PAM18_RS03480	PADK2_RS03480	A214_RS01305	NCGM2_RS27180	G655_RS03475	M062_RS22335	P797_RS27455	DPADHS01_RS03590	PA1S_RS03565	PA1R_RS11110	U769_RS03590	T223_RS03480	SCV20265_RS03505	AI22_RS00355	F22031_RS15180	NCGM1984_RS03500	NCGM1900_RS03500	EG09_RS15855	YQ19_RS03870	PA50071_RS03455	ADJ52_RS23635	AOD73_RS03565	ATC05_RS06830	AT700_RS03450	AU380_RS10320	HW02_RS16450	HW01_RS12300	HW00_RS14935	HV99_RS11080	HV98_RS24530	HV97_RS01115
glnA		glutamine synthetase	79	79	1	1	454	1	1483		1409	1409	1409	PA5119	PA14_RS27575	PSPA7_RS27930	PLES_RS28325	AES1R_RS06135	PAM18_RS26755	PADK2_RS27085	A214_RS07115	NCGM2_RS01955	G655_RS27055	M062_RS26905	P797_RS01810	DPADHS01_RS30690	PA1S_RS27705	PA1R_RS15665	U769_RS27795	T223_RS27960	SCV20265_RS28705	AI22_RS06265	F22031_RS09255	NCGM1984_RS28990	NCGM1900_RS28995	EG09_RS22020	YQ19_RS32740	PA50071_RS26685	ADJ52_RS00405	AOD73_RS27740	ATC05_RS12665	AT700_RS26655	AU380_RS04470	HW02_RS10255	HW01_RS18250	HW00_RS09100	HV99_RS05205	HV98_RS30850	HV97_RS25980
NHmuc_RS24955		hypothetical protein	79	79	1	1	832	1	1861		197	197	197	PA4738	PA14_RS25620	PSPA7_RS26035	PLES_RS26380	AES1R_RS04190	PAM18_RS24810	PADK2_RS25145	A214_RS09060	NCGM2_RS03905	G655_RS25075	M062_RS24930	P797_RS03890	DPADHS01_RS28750	PA1S_RS25680	PA1R_RS13700	U769_RS25850	T223_RS26015	SCV20265_RS26765	AI22_RS08210	F22031_RS07310	NCGM1984_RS27040	NCGM1900_RS27045	EG09_RS23960	YQ19_RS30800	PA50071_RS24685	ADJ52_RS02350	AOD73_RS25775	ATC05_RS14645	AT700_RS24655	AU380_RS02500	HW02_RS08305	HW01_RS20300	HW00_RS07160	HV99_RS03250	HV98_RS01445	HV97_RS24040
PSPA7_RS07330		DNA-binding response regulator	79	79	1	1	1969	1	2998		653	653	653	PA3604	PA14_RS07105	PSPA7_RS07330	PLES_RS07420	AES1R_RS09475	PAM18_RS07110	PADK2_RS06385	A214_RS26535	NCGM2_RS23425	G655_RS06815	M062_RS19020	P797_RS23790	DPADHS01_RS08135	PA1S_RS07375	PA1R_RS07285	U769_RS06865	T223_RS07075	SCV20265_RS07175	AI22_RS26300	F22031_RS18825	NCGM1984_RS07020	NCGM1900_RS13275	EG09_RS12080	YQ19_RS08870	PA50071_RS06745	ADJ52_RS20055	AOD73_RS07370	ATC05_RS03490	AT700_RS06740	AU380_RS13840	HW02_RS20000	HW01_RS09040	HW00_RS18200	HV99_RS14355	HV98_RS20655	HV97_RS04685
rpsR		30S ribosomal protein S18	79	79	1	1	638	1	1667		230	230	230	PA4934	PA14_RS26640	PSPA7_RS27015	PLES_RS27385	AES1R_RS05195	PAM18_RS25815	PADK2_RS26150	A214_RS08055	NCGM2_RS02890	G655_RS26120	M062_RS25975	P797_RS02805	DPADHS01_RS29755	PA1S_RS26760	PA1R_RS14720	U769_RS26860	T223_RS27020	SCV20265_RS27770	AI22_RS07205	F22031_RS08325	NCGM1984_RS28055	NCGM1900_RS28060	EG09_RS22955	YQ19_RS31805	PA50071_RS25745	ADJ52_RS01345	AOD73_RS26795	ATC05_RS13605	AT700_RS25715	AU380_RS03535	HW02_RS09310	HW01_RS19295	HW00_RS08165	HV99_RS04255	HV98_RS00440	HV97_RS25045
rpmA		50S ribosomal protein L27	79	79	1	1	1006	1	2035		257	257	257	PA4567	PA14_RS24690	PSPA7_RS24835	PLES_RS25455	AES1R_RS13955	PAM18_RS23815	PADK2_RS24215	A214_RS10065	NCGM2_RS05060	G655_RS24155	M062_RS24000	P797_RS05050	DPADHS01_RS27820	PA1S_RS24750	PA1R_RS12770	U769_RS24850	T223_RS25085	SCV20265_RS25770	AI22_RS09250	F22031_RS06310	NCGM1984_RS25805	NCGM1900_RS11960	EG09_RS24960	YQ19_RS29465	PA50071_RS23760	ADJ52_RS03360	AOD73_RS24845	ATC05_RS15575	AT700_RS23730	AU380_RS01570	HW02_RS07230	HW01_RS21335	HW00_RS06175	HV99_RS02245	HV98_RS02415	HV97_RS22890
PAM18_RS23055		division/cell wall cluster transcriptional repressor MraZ	79	79	1	1	1152	1	2181		455	455	455	PA4421.CDS___18352	PA14_RS23420	PSPA7_RS23790	PLES_RS24695	AES1R_RS14715	PAM18_RS23055	PADK2_RS22985	A214_RS10820	NCGM2_RS05815	G655_RS22835	M062_RS23240	P797_RS05805	DPADHS01_RS27055	PA1S_RS23995	PA1R_RS12015	U769_RS23640	T223_RS24325	SCV20265_RS24750	AI22_RS10010	F22031_RS05545	NCGM1984_RS25050	NCGM1900_RS11205	EG09_RS26195	YQ19_RS27610	PA50071_RS23000	ADJ52_RS04120	AOD73_RS23990	ATC05_RS16895	AT700_RS22970	AU380_RS00810	HW02_RS05975	HW01_RS22605	HW00_RS05420	HV99_RS01605	HV98_RS03670	HV97_RS22115
A9P90_RS05725		flagellar basal body rod protein FlgC	79	79	1	1	5349	1	5524		440	440	440	PA1078	PA14_RS20480	PSPA7_RS20430	PLES_RS21870	AES1R_RS01775	PAM18_RS20255	PADK2_RS20240	A214_RS13640	NCGM2_RS09665	G655_RS19920	M062_RS05865	P797_RS10735	DPADHS01_RS22620	PA1S_RS20545	PA1R_RS24140	U769_RS20270	T223_RS21500	SCV20265_RS21470	AI22_RS13290	F22031_RS02195	NCGM1984_RS21290	NCGM1900_RS07440	EG09_RS29090	YQ19_RS24295	PA50071_RS19970	ADJ52_RS06865	AOD73_RS20540	ATC05_RS19635	AT700_RS19945	AU380_RS27560	HW02_RS02100	HW01_RS26160	HW00_RS02615	HV99_RS27890	HV98_RS06490	HV97_RS18755
HV97_RS13660		NADH-quinone oxidoreductase subunit K	79	79	1	1	2928	1	3957		308	308	308	PA2646	PA14_RS12190	PSPA7_RS12260	PLES_RS12775	AES1R_RS19200	PAM18_RS11965	PADK2_RS11495	A214_RS21555	NCGM2_RS18095	G655_RS11820	M062_RS14030	P797_RS18945	DPADHS01_RS13530	PA1S_RS12360	PA1R_RS02270	U769_RS11905	T223_RS12430	SCV20265_RS12945	AI22_RS21365	F22031_RS24140	NCGM1984_RS12905	NCGM1900_RS19155	EG09_RS06945	YQ19_RS14910	PA50071_RS11755	ADJ52_RS15040	AOD73_RS12355	ATC05_RS27845	AT700_RS11750	AU380_RS19495	HW02_RS25915	HW01_RS04140	HW00_RS23125	HV99_RS19295	HV98_RS14940	HV97_RS13660
flgG		flagellar basal body rod protein FlgG	79	79	1	1	5353	1	5520		785	785	785	PA1082	PA14_RS20460	PSPA7_RS20410	PLES_RS21850	AES1R_RS01755	PAM18_RS20235	PADK2_RS20220	A214_RS13660	NCGM2_RS09685	G655_RS19900	M062_RS05885	P797_RS10755	DPADHS01_RS22600	PA1S_RS20525	PA1R_RS24160	U769_RS20250	T223_RS21480	SCV20265_RS21450	AI22_RS13310	F22031_RS02175	NCGM1984_RS21270	NCGM1900_RS07420	EG09_RS29110	YQ19_RS24275	PA50071_RS19950	ADJ52_RS06885	AOD73_RS20520	ATC05_RS19655	AT700_RS19925	AU380_RS27540	HW02_RS02080	HW01_RS26180	HW00_RS02595	HV99_RS27870	HV98_RS06510	HV97_RS18735
rplI		50S ribosomal protein L9	79	79	1	1	640	1	1669		446	446	446	PA4932	PA14_RS26630	PSPA7_RS27005	PLES_RS27375	AES1R_RS05185	PAM18_RS25805	PADK2_RS26140	A214_RS08065	NCGM2_RS02900	G655_RS26110	M062_RS25965	P797_RS02815	DPADHS01_RS29745	PA1S_RS26750	PA1R_RS14710	U769_RS26850	T223_RS27010	SCV20265_RS27760	AI22_RS07215	F22031_RS08315	NCGM1984_RS28045	NCGM1900_RS28050	EG09_RS22965	YQ19_RS31795	PA50071_RS25735	ADJ52_RS01355	AOD73_RS26785	ATC05_RS13615	AT700_RS25705	AU380_RS03525	HW02_RS09300	HW01_RS19305	HW00_RS08155	HV99_RS04245	HV98_RS00450	HV97_RS25035
F22031_RS08935		HslU--HslV peptidase proteolytic subunit	79	79	1	1	519	1	1548		533	533	533	PA5053	PA14_RS27250	PSPA7_RS27630	PLES_RS28000	AES1R_RS05810	PAM18_RS26430	PADK2_RS26760	A214_RS07440	NCGM2_RS02280	G655_RS26730	M062_RS26585	P797_RS02170	DPADHS01_RS30370	PA1S_RS27375	PA1R_RS15335	U769_RS27470	T223_RS27635	SCV20265_RS28380	AI22_RS06590	F22031_RS08935	NCGM1984_RS28665	NCGM1900_RS28670	EG09_RS22345	YQ19_RS32415	PA50071_RS26360	ADJ52_RS00730	AOD73_RS27410	ATC05_RS12990	AT700_RS26330	AU380_RS04145	HW02_RS09930	HW01_RS18575	HW00_RS08775	HV99_RS04880	HV98_RS31175	HV97_RS25655
PA50071_RS20485		protein TolQ	79	79	1	1	5242	1	968		695	695	695	PA0969	PA14_RS21060	PSPA7_RS21575	PLES_RS22385	AES1R_RS02290	PAM18_RS20770	PADK2_RS20775	A214_RS13110	NCGM2_RS08840	G655_RS20540	M062_RS04790	P797_RS09985	DPADHS01_RS24265	PA1S_RS21560	PA1R_RS23140	U769_RS20800	T223_RS22015	SCV20265_RS22530	AI22_RS12320	F22031_RS02710	NCGM1984_RS22515	NCGM1900_RS08665	EG09_RS28520	YQ19_RS24865	PA50071_RS20485	ADJ52_RS06350	AOD73_RS21550	ATC05_RS19120	AT700_RS20460	AU380_RS28075	HW02_RS03170	HW01_RS25645	HW00_RS03130	HV99_RS29160	HV98_RS05915	HV97_RS19350
EG09_RS21195		lipoprotein	79	79	1	1	294	1	1323		140	140	140	PA5276	PA14_RS28395	PSPA7_RS28725	PLES_RS29145	AES1R_RS06950	PAM18_RS27575	PADK2_RS27905	A214_RS06295	NCGM2_RS29855	G655_RS27875	M062_RS27770	P797_RS30020	DPADHS01_RS31745	PA1S_RS28525	PA1R_RS16490	U769_RS28875	T223_RS28780	SCV20265_RS29760	AI22_RS05445	F22031_RS10110	NCGM1984_RS30190	NCGM1900_RS29970	EG09_RS21195	YQ19_RS33565	PA50071_RS27500	ADJ52_RS28650	AOD73_RS28560	ATC05_RS11840	AT700_RS27470	AU380_RS05305	HW02_RS11110	HW01_RS17400	HW00_RS09925	HV99_RS06025	HV98_RS29995	HV97_RS26835
YQ19_RS02320		hypothetical protein	79	79	1	1	4659	1	385		257	257	257	PA0384	PA14_RS02040	PSPA7_RS02295	PLES_RS01955	AES1R_RS16595	PAM18_RS01940	PADK2_RS01945	A214_RS02845	NCGM2_RS28755	G655_RS01945	M062_RS01930	P797_RS28975	DPADHS01_RS01930	PA1S_RS01950	PA1R_RS19985	U769_RS01965	T223_RS01935	SCV20265_RS01965	AI22_RS01960	F22031_RS13635	NCGM1984_RS01975	NCGM1900_RS01975	EG09_RS19345	YQ19_RS02320	PA50071_RS01910	ADJ52_RS25175	AOD73_RS01950	ATC05_RS08365	AT700_RS01905	AU380_RS08775	HW02_RS14900	HW01_RS13850	HW00_RS13405	HV99_RS09540	HV98_RS26155	HV97_RS30710
PA8281_RS07085		50S ribosomal protein L36	79	79	1	1	1973	1	3002		152	152	152	PA3600	PA14_RS07125	PSPA7_RS07350	PLES_RS07440	AES1R_RS09455	PAM18_RS07130	PADK2_RS06405	A214_RS26515	NCGM2_RS23405	G655_RS06835	M062_RS19000	P797_RS23770	DPADHS01_RS08155	PA1S_RS07395	PA1R_RS07265	U769_RS06885	T223_RS07095	SCV20265_RS07195	AI22_RS26280	F22031_RS18845	NCGM1984_RS07040	NCGM1900_RS13295	EG09_RS12060	YQ19_RS08890	PA50071_RS06765	ADJ52_RS20035	AOD73_RS07390	ATC05_RS03470	AT700_RS06760	AU380_RS13860	HW02_RS20020	HW01_RS09020	HW00_RS18220	HV99_RS14375	HV98_RS20635	HV97_RS04705
PA14_RS03560		30S ribosomal protein S7	79	79	1	1	1307	1	2336		470	470	470	PA4267	PA14_RS03560	PSPA7_RS03975	PLES_RS03425	AES1R_RS29250	PAM18_RS03405	PADK2_RS03405	A214_RS01380	NCGM2_RS27255	G655_RS03400	M062_RS22410	P797_RS27535	DPADHS01_RS03515	PA1S_RS03490	PA1R_RS11185	U769_RS03515	T223_RS03405	SCV20265_RS03430	AI22_RS00430	F22031_RS15105	NCGM1984_RS03425	NCGM1900_RS03425	EG09_RS15930	YQ19_RS03795	PA50071_RS03380	ADJ52_RS23710	AOD73_RS03490	ATC05_RS06905	AT700_RS03375	AU380_RS10245	HW02_RS16375	HW01_RS12375	HW00_RS14860	HV99_RS11005	HV98_RS24605	HV97_RS01040
PADK2_RS03375		50S ribosomal protein L1	79	79	1	1	1301	1	2330		695	695	695	PA4273	PA14_RS03530	PSPA7_RS03945	PLES_RS03395	AES1R_RS29220	PAM18_RS03375	PADK2_RS03375	A214_RS01410	NCGM2_RS27285	G655_RS03370	M062_RS22440	P797_RS27565	DPADHS01_RS03485	PA1S_RS03460	PA1R_RS11215	U769_RS03485	T223_RS03375	SCV20265_RS03400	AI22_RS00460	F22031_RS15075	NCGM1984_RS03395	NCGM1900_RS03395	EG09_RS15960	YQ19_RS03765	PA50071_RS03350	ADJ52_RS23740	AOD73_RS03460	ATC05_RS06935	AT700_RS03345	AU380_RS10215	HW02_RS16345	HW01_RS12405	HW00_RS14830	HV99_RS10975	HV98_RS24635	HV97_RS01010
EG09_RS15885		50S ribosomal protein L22	79	79	1	1	1316	1	2345		332	332	332	PA4258	PA14_RS03605	PSPA7_RS04020	PLES_RS03470	AES1R_RS28495	PAM18_RS03450	PADK2_RS03450	A214_RS01335	NCGM2_RS27210	G655_RS03445	M062_RS22365	P797_RS27485	DPADHS01_RS03560	PA1S_RS03535	PA1R_RS11140	U769_RS03560	T223_RS03450	SCV20265_RS03475	AI22_RS00385	F22031_RS15150	NCGM1984_RS03470	NCGM1900_RS03470	EG09_RS15885	YQ19_RS03840	PA50071_RS03425	ADJ52_RS23665	AOD73_RS03535	ATC05_RS06860	AT700_RS03420	AU380_RS10290	HW02_RS16420	HW01_RS12330	HW00_RS14905	HV99_RS11050	HV98_RS24560	HV97_RS01085
HW04_RS04060		hypothetical protein	79	79	1	1	3089	1	4118		194	194	194	PA2486	PA14_RS13255	PSPA7_RS13155	PLES_RS14620	AES1R_RS20295	PAM18_RS13155	PADK2_RS12870	A214_RS20725	NCGM2_RS17250	G655_RS12670	M062_RS12935	P797_RS18095	DPADHS01_RS14740	PA1S_RS13200	PA1R_RS01425	U769_RS12750	T223_RS14275	SCV20265_RS14040	AI22_RS20540	F22031_RS25070	NCGM1984_RS13750	NCGM1900_RS20000	EG09_RS05455	YQ19_RS15985	PA50071_RS12585	ADJ52_RS14180	AOD73_RS13195	ATC05_RS26930	AT700_RS12580	AU380_RS20345	HW02_RS26840	HW01_RS02625	HW00_RS24055	HV99_RS20620	HV98_RS14100	HV97_RS12025
PADK2_RS10880		50S ribosomal protein L35	79	79	1	1	2836	1	3865		194	194	194	PA2742	PA14_RS11675	PSPA7_RS12000	PLES_RS12140	AES1R_RS25725	PAM18_RS11470	PADK2_RS10880	A214_RS22075	NCGM2_RS18690	G655_RS11300	M062_RS14515	P797_RS19395	DPADHS01_RS12865	PA1S_RS11825	PA1R_RS02825	U769_RS11350	T223_RS11795	SCV20265_RS12415	AI22_RS21835	F22031_RS23635	NCGM1984_RS12295	NCGM1900_RS18545	EG09_RS07665	YQ19_RS14195	PA50071_RS11260	ADJ52_RS15565	AOD73_RS11820	ATC05_RS28395	AT700_RS11255	AU380_RS18775	HW02_RS25440	HW01_RS04610	HW00_RS22620	HV99_RS18805	HV98_RS15775	HV97_RS14310
IOMTU133_RS26965		hypothetical protein	79	79	1	1	833	1	1862		305	314	313	PA4737	PA14_RS25615	PSPA7_RS26030	PLES_RS26375	AES1R_RS04185	PAM18_RS24805	PADK2_RS25140	A214_RS09065	NCGM2_RS03910	G655_RS25070	M062_RS24925	P797_RS03895	DPADHS01_RS28745	PA1S_RS25675	PA1R_RS13695	U769_RS25845	T223_RS26010	SCV20265_RS26760	AI22_RS08215	F22031_RS07305	NCGM1984_RS27035	NCGM1900_RS27040	EG09_RS23965	YQ19_RS30795	PA50071_RS24680	ADJ52_RS02355	AOD73_RS25770	ATC05_RS14650	AT700_RS24650	AU380_RS02495	HW02_RS08300	HW01_RS20305	HW00_RS07155	HV99_RS03245	HV98_RS01450	HV97_RS24035
SCVFeb_RS08860		cell division topological specificity factor	79	79	1	1	2331	1	3360		254	254	254	PA3245	PA14_RS08895	PSPA7_RS08995	PLES_RS09455	AES1R_RS07725	PAM18_RS08855	PADK2_RS08160	A214_RS24760	NCGM2_RS21625	G655_RS08615	M062_RS17270	P797_RS22010	DPADHS01_RS09905	PA1S_RS09135	PA1R_RS05515	U769_RS08645	T223_RS09110	SCV20265_RS08930	AI22_RS24530	F22031_RS20710	NCGM1984_RS08800	NCGM1900_RS15055	EG09_RS10315	YQ19_RS10625	PA50071_RS08605	ADJ52_RS18295	AOD73_RS09130	ATC05_RS01745	AT700_RS08600	AU380_RS15875	HW02_RS22065	HW01_RS07255	HW00_RS19955	HV99_RS16125	HV98_RS18775	HV97_RS06460
HW01_RS11345		NrdR family transcriptional regulator	79	79	1	1	1515	1	2544		464	464	464	PA4057	PA14_RS04605	PSPA7_RS04965	PLES_RS04815	AES1R_RS21815	PAM18_RS04495	PADK2_RS04110	A214_RS00320	NCGM2_RS26000	G655_RS04425	M062_RS21345	P797_RS26345	DPADHS01_RS04925	PA1S_RS04550	PA1R_RS10125	U769_RS04555	T223_RS04475	SCV20265_RS04490	AI22_RS28830	F22031_RS16150	NCGM1984_RS04440	NCGM1900_RS04440	EG09_RS14860	YQ19_RS05720	PA50071_RS04440	ADJ52_RS22640	AOD73_RS04550	ATC05_RS05845	AT700_RS04435	AU380_RS11575	HW02_RS17695	HW01_RS11345	HW00_RS15920	HV99_RS12060	HV98_RS23235	HV97_RS02095
PA1R_RS16640		hypothetical protein	79	79	1	1	264	1	1293		191	191	191	PA5306	PA14_RS28545	PSPA7_RS29010	PLES_RS29295	AES1R_RS07100	PAM18_RS27725	PADK2_RS28240	A214_RS06140	NCGM2_RS30005	G655_RS28025	M062_RS27920	P797_RS30170	DPADHS01_RS31895	PA1S_RS28675	PA1R_RS16640	U769_RS29025	T223_RS28930	SCV20265_RS29910	AI22_RS05295	F22031_RS10260	NCGM1984_RS30595	NCGM1900_RS30370	EG09_RS21045	YQ19_RS33865	PA50071_RS27650	ADJ52_RS28500	AOD73_RS28710	ATC05_RS11690	AT700_RS27620	AU380_RS05455	HW02_RS11260	HW01_RS17250	HW00_RS10075	HV99_RS06175	HV98_RS29725	HV97_RS26985
HW08_RS22650		cold-shock protein	79	79	1	1	4730	1	456		209	209	209	PA0456	PA14_RS02400	PSPA7_RS02655	PLES_RS02315	AES1R_RS16235	PAM18_RS02300	PADK2_RS02305	A214_RS02485	NCGM2_RS28395	G655_RS02305	M062_RS02290	P797_RS28610	DPADHS01_RS02290	PA1S_RS02310	PA1R_RS20345	U769_RS02325	T223_RS02295	SCV20265_RS02325	AI22_RS01600	F22031_RS13995	NCGM1984_RS02335	NCGM1900_RS02335	EG09_RS19705	YQ19_RS02680	PA50071_RS02270	ADJ52_RS24815	AOD73_RS02310	ATC05_RS08005	AT700_RS02265	AU380_RS09135	HW02_RS15260	HW01_RS13490	HW00_RS13765	HV99_RS09900	HV98_RS25795	HV97_RS31070
A6701_RS27130		RNA-binding protein Hfq	79	79	1	1	628	1	1657		248	248	248	PA4944	PA14_RS26700	PSPA7_RS27075	PLES_RS27445	AES1R_RS05255	PAM18_RS25875	PADK2_RS26210	A214_RS07995	NCGM2_RS02830	G655_RS26180	M062_RS26035	P797_RS02745	DPADHS01_RS29815	PA1S_RS26820	PA1R_RS14780	U769_RS26920	T223_RS27080	SCV20265_RS27830	AI22_RS07145	F22031_RS08385	NCGM1984_RS28115	NCGM1900_RS28120	EG09_RS22895	YQ19_RS31865	PA50071_RS25805	ADJ52_RS01285	AOD73_RS26855	ATC05_RS13545	AT700_RS25775	AU380_RS03595	HW02_RS09370	HW01_RS19235	HW00_RS08225	HV99_RS04315	HV98_RS00380	HV97_RS25105
rplT		50S ribosomal protein L20	79	79	1	1	2837	1	3866		356	356	356	PA2741	PA14_RS11680	PSPA7_RS12005	PLES_RS12145	AES1R_RS25720	PAM18_RS11475	PADK2_RS10885	A214_RS22070	NCGM2_RS18685	G655_RS11305	M062_RS14510	P797_RS19390	DPADHS01_RS12870	PA1S_RS11830	PA1R_RS02820	U769_RS11355	T223_RS11800	SCV20265_RS12420	AI22_RS21830	F22031_RS23640	NCGM1984_RS12300	NCGM1900_RS18550	EG09_RS07660	YQ19_RS14200	PA50071_RS11265	ADJ52_RS15560	AOD73_RS11825	ATC05_RS28390	AT700_RS11260	AU380_RS18780	HW02_RS25445	HW01_RS04605	HW00_RS22625	HV99_RS18810	HV98_RS15770	HV97_RS14305
HW00_RS05380		cell division protein FtsW	79	79	1	1	1160	1	2189		1199	1199	1199	PA4413	PA14_RS23380	PSPA7_RS23750	PLES_RS24655	AES1R_RS14755	PAM18_RS23015	PADK2_RS22945	A214_RS10860	NCGM2_RS05855	G655_RS22795	M062_RS23200	P797_RS05845	DPADHS01_RS27015	PA1S_RS23955	PA1R_RS11975	U769_RS23600	T223_RS24285	SCV20265_RS24710	AI22_RS10050	F22031_RS05505	NCGM1984_RS25010	NCGM1900_RS11165	EG09_RS26235	YQ19_RS27570	PA50071_RS22960	ADJ52_RS04160	AOD73_RS23950	ATC05_RS16935	AT700_RS22930	AU380_RS00770	HW02_RS05935	HW01_RS22645	HW00_RS05380	HV99_RS01565	HV98_RS03710	HV97_RS22075
NCGM1984_RS16875		DNA-binding protein HU-beta	79	79	1	1	3764	1	4793		272	272	272	PA1804	PA14_RS16700	PSPA7_RS16580	PLES_RS18205	AES1R_RS12795	PAM18_RS16600	PADK2_RS16620	A214_RS17270	NCGM2_RS13385	G655_RS16160	M062_RS09440	P797_RS14545	DPADHS01_RS18790	PA1S_RS16930	PA1R_RS27965	U769_RS16545	T223_RS17830	SCV20265_RS17800	AI22_RS16930	F22031_RS28570	NCGM1984_RS16875	NCGM1900_RS23125	EG09_RS01850	YQ19_RS20400	PA50071_RS16145	ADJ52_RS10600	AOD73_RS16925	ATC05_RS23370	AT700_RS16130	AU380_RS23930	HW02_RS30280	HW01_RS29860	HW00_RS27625	HV99_RS24210	HV98_RS10155	HV97_RS08445
SCV20265_RS18930		succinyl-CoA ligase subunit alpha	79	79	1	1	3982	1	5011		887	887	887	PA1589	PA14_RS17850	PSPA7_RS17505	PLES_RS19330	AES1R_RS11680	PAM18_RS17720	PADK2_RS17750	A214_RS16135	NCGM2_RS12240	G655_RS17310	M062_RS08480	P797_RS13365	DPADHS01_RS20305	PA1S_RS18055	PA1R_RS26625	U769_RS17670	T223_RS18955	SCV20265_RS18930	AI22_RS15800	F22031_RS29700	NCGM1984_RS18465	NCGM1900_RS24720	EG09_RS00725	YQ19_RS21530	PA50071_RS17275	ADJ52_RS09475	AOD73_RS18050	ATC05_RS22250	AT700_RS17250	AU380_RS25050	HW02_RS31405	HW01_RS28740	HW00_RS00055	HV99_RS25335	HV98_RS09035	HV97_RS07325
PHAGEPCYII10_RS23505		ubiquinol-cytochrome c reductase iron-sulfur subunit	79	79	1	1	1141	1	2170		593	593	593	PA4431	PA14_RS23470	PSPA7_RS23840	PLES_RS24745	AES1R_RS14665	PAM18_RS23105	PADK2_RS23035	A214_RS10765	NCGM2_RS05765	G655_RS22885	M062_RS23290	P797_RS05755	DPADHS01_RS27110	PA1S_RS24045	PA1R_RS12065	U769_RS23690	T223_RS24375	SCV20265_RS24800	AI22_RS09960	F22031_RS05595	NCGM1984_RS25100	NCGM1900_RS11255	EG09_RS26145	YQ19_RS27660	PA50071_RS23050	ADJ52_RS04070	AOD73_RS24040	ATC05_RS16840	AT700_RS23020	AU380_RS00860	HW02_RS06030	HW01_RS22550	HW00_RS05475	HV99_RS01660	HV98_RS03615	HV97_RS22170
BG483_RS03645		30S ribosomal protein S3	79	79	1	1	1317	1	2346		686	686	686	PA4257	PA14_RS03610	PSPA7_RS04025	PLES_RS03475	AES1R_RS28500	PAM18_RS03455	PADK2_RS03455	A214_RS01330	NCGM2_RS27205	G655_RS03450	M062_RS22360	P797_RS27480	DPADHS01_RS03565	PA1S_RS03540	PA1R_RS11135	U769_RS03565	T223_RS03455	SCV20265_RS03480	AI22_RS00380	F22031_RS15155	NCGM1984_RS03475	NCGM1900_RS03475	EG09_RS15880	YQ19_RS03845	PA50071_RS03430	ADJ52_RS23660	AOD73_RS03540	ATC05_RS06855	AT700_RS03425	AU380_RS10295	HW02_RS16425	HW01_RS12325	HW00_RS14910	HV99_RS11055	HV98_RS24555	HV97_RS01090
PLES_RS30435		hypothetical protein	79	79	1	1	44	1	1073		212	212	212	PA5526	PA14_RS29675	PSPA7_RS30180	PLES_RS30435	AES1R_RS21210	PAM18_RS28865	PADK2_RS29375	A214_RS05005	NCGM2_RS31135	G655_RS29155	M062_RS29055	P797_RS31275	DPADHS01_RS33035	PA1S_RS29810	PA1R_RS17775	U769_RS30160	T223_RS30070	SCV20265_RS31045	AI22_RS04155	F22031_RS11400	NCGM1984_RS31740	NCGM1900_RS31515	EG09_RS16840	YQ19_RS35005	PA50071_RS28790	ADJ52_RS27360	AOD73_RS29845	ATC05_RS10550	AT700_RS28765	AU380_RS06590	HW02_RS12650	HW01_RS16110	HW00_RS11210	HV99_RS07315	HV98_RS28325	HV97_RS28120
PLES_RS26680		hypothetical protein	79	79	1	1	775	1	1804		269	377	375	PA4795	PA14_RS25920	PSPA7_RS26335	PLES_RS26680	AES1R_RS04490	PAM18_RS25110	PADK2_RS25445	A214_RS08760	NCGM2_RS03605	G655_RS25375	M062_RS25230	P797_RS03560	DPADHS01_RS29050	PA1S_RS26040	PA1R_RS14000	U769_RS26150	T223_RS26315	SCV20265_RS27065	AI22_RS07910	F22031_RS07610	NCGM1984_RS27340	NCGM1900_RS27345	EG09_RS23660	YQ19_RS31100	PA50071_RS24985	ADJ52_RS02050	AOD73_RS26075	ATC05_RS14345	AT700_RS24955	AU380_RS02800	HW02_RS08605	HW01_RS20000	HW00_RS07460	HV99_RS03550	HV98_RS01145	HV97_RS24340
AOD73_RS28620		nitrogen regulatory protein P-II 2	79	79	1	1	282	1	1311		338	338	338	PA5288	PA14_RS28455	PSPA7_RS28780	PLES_RS29205	AES1R_RS07010	PAM18_RS27635	PADK2_RS27965	A214_RS06230	NCGM2_RS29915	G655_RS27935	M062_RS27830	P797_RS30075	DPADHS01_RS31805	PA1S_RS28585	PA1R_RS16550	U769_RS28935	T223_RS28840	SCV20265_RS29820	AI22_RS05385	F22031_RS10170	NCGM1984_RS30255	NCGM1900_RS30035	EG09_RS21135	YQ19_RS33625	PA50071_RS27560	ADJ52_RS28590	AOD73_RS28620	ATC05_RS11780	AT700_RS27530	AU380_RS05365	HW02_RS11170	HW01_RS17340	HW00_RS09985	HV99_RS06085	HV98_RS29935	HV97_RS26895
BMR72_RS30530		hypothetical protein	79	79	1	1	94	1	1123		560	560	560	PA5475	PA14_RS29420	PSPA7_RS29920	PLES_RS30175	AES1R_RS20950	PAM18_RS28605	PADK2_RS29120	A214_RS05260	NCGM2_RS30880	G655_RS28900	M062_RS28800	P797_RS31010	DPADHS01_RS32775	PA1S_RS29555	PA1R_RS17520	U769_RS29905	T223_RS29810	SCV20265_RS30790	AI22_RS04415	F22031_RS11140	NCGM1984_RS31485	NCGM1900_RS31260	EG09_RS16580	YQ19_RS34745	PA50071_RS28530	ADJ52_RS27620	AOD73_RS29590	ATC05_RS10810	AT700_RS28505	AU380_RS06335	HW02_RS12390	HW01_RS16370	HW00_RS10955	HV99_RS07055	HV98_RS28580	HV97_RS27865
A6R75_RS11835		two-component system response regulator	79	79	1	1	4684	1	410		365	365	365	PA0409	PA14_RS02170	PSPA7_RS02425	PLES_RS02085	AES1R_RS16465	PAM18_RS02070	PADK2_RS02075	A214_RS02715	NCGM2_RS28625	G655_RS02075	M062_RS02060	P797_RS28845	DPADHS01_RS02060	PA1S_RS02080	PA1R_RS20115	U769_RS02095	T223_RS02065	SCV20265_RS02095	AI22_RS01830	F22031_RS13765	NCGM1984_RS02105	NCGM1900_RS02105	EG09_RS19475	YQ19_RS02450	PA50071_RS02040	ADJ52_RS25045	AOD73_RS02080	ATC05_RS08235	AT700_RS02035	AU380_RS08905	HW02_RS15030	HW01_RS13720	HW00_RS13535	HV99_RS09670	HV98_RS26025	HV97_RS30840
A4W92_RS15595		acyl-CoA thioesterase	79	79	1	1	199	1	1228		404	404	404	PA5371	PA14_RS28890	PSPA7_RS29355	PLES_RS29645	AES1R_RS20420	PAM18_RS28075	PADK2_RS28590	A214_RS05790	NCGM2_RS30350	G655_RS28370	M062_RS28270	P797_RS30490	DPADHS01_RS32245	PA1S_RS29025	PA1R_RS16990	U769_RS29375	T223_RS29280	SCV20265_RS30260	AI22_RS04945	F22031_RS10610	NCGM1984_RS30950	NCGM1900_RS30725	EG09_RS16050	YQ19_RS34215	PA50071_RS28000	ADJ52_RS28150	AOD73_RS29060	ATC05_RS11340	AT700_RS27975	AU380_RS05805	HW02_RS11860	HW01_RS16900	HW00_RS10425	HV99_RS06525	HV98_RS29110	HV97_RS27335
APT60_RS25065		RNA-binding protein	79	79	1	1	817	1	1846		314	314	314	PA4753	PA14_RS25705	PSPA7_RS26120	PLES_RS26465	AES1R_RS04275	PAM18_RS24895	PADK2_RS25230	A214_RS08975	NCGM2_RS03820	G655_RS25160	M062_RS25015	P797_RS03775	DPADHS01_RS28835	PA1S_RS25765	PA1R_RS13785	U769_RS25935	T223_RS26100	SCV20265_RS26850	AI22_RS08125	F22031_RS07395	NCGM1984_RS27125	NCGM1900_RS27130	EG09_RS23875	YQ19_RS30885	PA50071_RS24770	ADJ52_RS02265	AOD73_RS25860	ATC05_RS14560	AT700_RS24740	AU380_RS02585	HW02_RS08390	HW01_RS20215	HW00_RS07245	HV99_RS03335	HV98_RS01360	HV97_RS24125
OB07_RS02005		twitching motility protein PilT	79	79	1	1	4670	1	396		1034	1034	1034	PA0395	PA14_RS02100	PSPA7_RS02355	PLES_RS02015	AES1R_RS16535	PAM18_RS02000	PADK2_RS02005	A214_RS02785	NCGM2_RS28695	G655_RS02005	M062_RS01990	P797_RS28915	DPADHS01_RS01990	PA1S_RS02010	PA1R_RS20045	U769_RS02025	T223_RS01995	SCV20265_RS02025	AI22_RS01900	F22031_RS13695	NCGM1984_RS02035	NCGM1900_RS02035	EG09_RS19405	YQ19_RS02380	PA50071_RS01970	ADJ52_RS25115	AOD73_RS02010	ATC05_RS08305	AT700_RS01965	AU380_RS08835	HW02_RS14960	HW01_RS13790	HW00_RS13465	HV99_RS09600	HV98_RS26095	HV97_RS30770
PHAGEPCYII10_RS29315		hypothetical protein	79	79	1	1	123	1	1152		203	203	203	PA5446	PA14_RS29275	PSPA7_RS29740	PLES_RS30030	AES1R_RS20805	PAM18_RS28460	PADK2_RS28975	A214_RS05405	NCGM2_RS30735	G655_RS28755	M062_RS28655	P797_RS30875	DPADHS01_RS32630	PA1S_RS29410	PA1R_RS17375	U769_RS29760	T223_RS29665	SCV20265_RS30645	AI22_RS04560	F22031_RS10995	NCGM1984_RS31335	NCGM1900_RS31110	EG09_RS16435	YQ19_RS34600	PA50071_RS28385	ADJ52_RS27765	AOD73_RS29445	ATC05_RS10955	AT700_RS28360	AU380_RS06190	HW02_RS12245	HW01_RS16515	HW00_RS10810	HV99_RS06910	HV98_RS28725	HV97_RS27720
nusA		transcription termination protein NusA	79	79	1	1	825	1	1854		1481	1481	1481	PA4745	PA14_RS25655	PSPA7_RS26070	PLES_RS26415	AES1R_RS04225	PAM18_RS24845	PADK2_RS25180	A214_RS09025	NCGM2_RS03870	G655_RS25110	M062_RS24965	P797_RS03825	DPADHS01_RS28785	PA1S_RS25715	PA1R_RS13735	U769_RS25885	T223_RS26050	SCV20265_RS26800	AI22_RS08175	F22031_RS07345	NCGM1984_RS27075	NCGM1900_RS27080	EG09_RS23925	YQ19_RS30835	PA50071_RS24720	ADJ52_RS02315	AOD73_RS25810	ATC05_RS14610	AT700_RS24690	AU380_RS02535	HW02_RS08340	HW01_RS20265	HW00_RS07195	HV99_RS03285	HV98_RS01410	HV97_RS24075
A6695_RS11160		elongation factor P	79	79	1	1	2722	1	3751		566	566	566	PA2851	PA14_RS11010	PSPA7_RS11035	PLES_RS11455	AES1R_RS26410	PAM18_RS10835	PADK2_RS10200	A214_RS22745	NCGM2_RS19625	G655_RS10615	M062_RS15245	P797_RS20010	DPADHS01_RS11910	PA1S_RS11145	PA1R_RS03505	U769_RS10690	T223_RS11110	SCV20265_RS11205	AI22_RS22525	F22031_RS22730	NCGM1984_RS10905	NCGM1900_RS17160	EG09_RS08300	YQ19_RS12930	PA50071_RS10630	ADJ52_RS16295	AOD73_RS11140	ATC05_RS29030	AT700_RS10625	AU380_RS17880	HW02_RS24135	HW01_RS05250	HW00_RS21985	HV99_RS18130	HV98_RS16735	HV97_RS14990
AES1R_RS14615		hypothetical protein	79	79	1	1	1131	1	2160		446	446	446	PA4441	PA14_RS23520	PSPA7_RS23890	PLES_RS24795	AES1R_RS14615	PAM18_RS23155	PADK2_RS23085	A214_RS10715	NCGM2_RS05715	G655_RS22935	M062_RS23340	P797_RS05705	DPADHS01_RS27160	PA1S_RS24095	PA1R_RS12115	U769_RS23740	T223_RS24425	SCV20265_RS24850	AI22_RS09910	F22031_RS05645	NCGM1984_RS25150	NCGM1900_RS11305	EG09_RS26095	YQ19_RS27710	PA50071_RS23100	ADJ52_RS04020	AOD73_RS24090	ATC05_RS16790	AT700_RS23070	AU380_RS00910	HW02_RS06080	HW01_RS22500	HW00_RS05525	HV99_RS01710	HV98_RS03565	HV97_RS22220
EG09_RS15755		single-stranded DNA-binding protein	79	79	1	1	1341	1	2370		497	497	497	PA4232	PA14_RS03735	PSPA7_RS04150	PLES_RS03600	AES1R_RS28625	PAM18_RS03580	PADK2_RS03580	A214_RS01205	NCGM2_RS27080	G655_RS03575	M062_RS22235	P797_RS27355	DPADHS01_RS03690	PA1S_RS03665	PA1R_RS11010	U769_RS03690	T223_RS03580	SCV20265_RS03605	AI22_RS00255	F22031_RS15280	NCGM1984_RS03600	NCGM1900_RS03600	EG09_RS15755	YQ19_RS03970	PA50071_RS03555	ADJ52_RS23535	AOD73_RS03665	ATC05_RS06730	AT700_RS03550	AU380_RS10420	HW02_RS16550	HW01_RS12200	HW00_RS15035	HV99_RS11180	HV98_RS24430	HV97_RS01215
rplW		50S ribosomal protein L23	79	79	1	1	1313	1	2342		299	299	299	PA4261	PA14_RS03590	PSPA7_RS04005	PLES_RS03455	AES1R_RS28480	PAM18_RS03435	PADK2_RS03435	A214_RS01350	NCGM2_RS27225	G655_RS03430	M062_RS22380	P797_RS27500	DPADHS01_RS03545	PA1S_RS03520	PA1R_RS11155	U769_RS03545	T223_RS03435	SCV20265_RS03460	AI22_RS00400	F22031_RS15135	NCGM1984_RS03455	NCGM1900_RS03455	EG09_RS15900	YQ19_RS03825	PA50071_RS03410	ADJ52_RS23680	AOD73_RS03520	ATC05_RS06875	AT700_RS03405	AU380_RS10275	HW02_RS16405	HW01_RS12345	HW00_RS14890	HV99_RS11035	HV98_RS24575	HV97_RS01070
ATC05_RS03125		glutaredoxin	79	79	1	1	2040	1	3069		326	326	326	PA3533	PA14_RS07470	PSPA7_RS07700	PLES_RS07790	AES1R_RS09110	PAM18_RS07480	PADK2_RS06765	A214_RS26165	NCGM2_RS23060	G655_RS07180	M062_RS18655	P797_RS23415	DPADHS01_RS08500	PA1S_RS07740	PA1R_RS06920	U769_RS07230	T223_RS07445	SCV20265_RS07545	AI22_RS25930	F22031_RS19215	NCGM1984_RS07385	NCGM1900_RS13640	EG09_RS11710	YQ19_RS09235	PA50071_RS07115	ADJ52_RS19675	AOD73_RS07735	ATC05_RS03125	AT700_RS07110	AU380_RS14490	HW02_RS20385	HW01_RS08665	HW00_RS18565	HV99_RS14720	HV98_RS20290	HV97_RS05055
eno		enolase	79	79	1	1	1938	1	2967		1289	1289	1289	PA3635	PA14_RS06950	PSPA7_RS07175	PLES_RS07265	AES1R_RS09630	PAM18_RS06635	PADK2_RS06230	A214_RS26690	NCGM2_RS23580	G655_RS06660	M062_RS19175	P797_RS23945	DPADHS01_RS07980	PA1S_RS07220	PA1R_RS07440	U769_RS06710	T223_RS06920	SCV20265_RS07020	AI22_RS26455	F22031_RS18670	NCGM1984_RS06865	NCGM1900_RS13120	EG09_RS12235	YQ19_RS08715	PA50071_RS06590	ADJ52_RS20210	AOD73_RS07215	ATC05_RS03645	AT700_RS06585	AU380_RS13685	HW02_RS19845	HW01_RS09195	HW00_RS18045	HV99_RS14200	HV98_RS21095	HV97_RS04530
ureB		urease subunit beta	79	79	1	1	704	1	1733		305	371	305	PA4867	PA14_RS26300	PSPA7_RS26685	PLES_RS27050	AES1R_RS04860	PAM18_RS25480	PADK2_RS25815	A214_RS08390	NCGM2_RS03235	G655_RS25775	M062_RS25640	P797_RS03195	DPADHS01_RS29420	PA1S_RS26425	PA1R_RS14385	U769_RS26520	T223_RS26685	SCV20265_RS27435	AI22_RS07540	F22031_RS07985	NCGM1984_RS27710	NCGM1900_RS27715	EG09_RS23290	YQ19_RS31470	PA50071_RS25410	ADJ52_RS01680	AOD73_RS26460	ATC05_RS13940	AT700_RS25380	AU380_RS03200	HW02_RS08975	HW01_RS19630	HW00_RS07830	HV99_RS03920	HV98_RS00775	HV97_RS24710
A7331_RS03510		30S ribosomal protein S8	79	79	1	1	1325	1	2354		392	392	392	PA4249	PA14_RS03650	PSPA7_RS04065	PLES_RS03515	AES1R_RS28540	PAM18_RS03495	PADK2_RS03495	A214_RS01290	NCGM2_RS27165	G655_RS03490	M062_RS22320	P797_RS27440	DPADHS01_RS03605	PA1S_RS03580	PA1R_RS11095	U769_RS03605	T223_RS03495	SCV20265_RS03520	AI22_RS00340	F22031_RS15195	NCGM1984_RS03515	NCGM1900_RS03515	EG09_RS15840	YQ19_RS03885	PA50071_RS03470	ADJ52_RS23620	AOD73_RS03580	ATC05_RS06815	AT700_RS03465	AU380_RS10335	HW02_RS16465	HW01_RS12285	HW00_RS14950	HV99_RS11095	HV98_RS24515	HV97_RS01130
rpmF		50S ribosomal protein L32	79	79	1	1	2603	1	3632		182	182	182	PA2970	PA14_RS10395	PSPA7_RS10485	PLES_RS10845	AES1R_RS18650	PAM18_RS10225	PADK2_RS09585	A214_RS23355	NCGM2_RS20235	G655_RS10000	M062_RS15860	P797_RS20615	DPADHS01_RS11295	PA1S_RS10530	PA1R_RS04120	U769_RS10075	T223_RS10500	SCV20265_RS10325	AI22_RS23140	F22031_RS22115	NCGM1984_RS10290	NCGM1900_RS16545	EG09_RS08915	YQ19_RS12050	PA50071_RS09975	ADJ52_RS16905	AOD73_RS10525	ATC05_RS00355	AT700_RS09970	AU380_RS17265	HW02_RS23520	HW01_RS05865	HW00_RS21370	HV99_RS17515	HV98_RS17350	HV97_RS15605
SCVFeb_RS04780		inorganic pyrophosphatase	79	79	1	1	1541	1	2570		527	527	527	PA4031	PA14_RS04735	PSPA7_RS05110	PLES_RS04945	AES1R_RS21685	PAM18_RS04625	PADK2_RS04240	A214_RS00190	NCGM2_RS25870	G655_RS04555	M062_RS21215	P797_RS26215	DPADHS01_RS05055	PA1S_RS04680	PA1R_RS09995	U769_RS04685	T223_RS04605	SCV20265_RS04620	AI22_RS28700	F22031_RS16280	NCGM1984_RS04570	NCGM1900_RS04570	EG09_RS14730	YQ19_RS05850	PA50071_RS04570	ADJ52_RS22510	AOD73_RS04680	ATC05_RS05715	AT700_RS04565	AU380_RS11705	HW02_RS17825	HW01_RS11215	HW00_RS16050	HV99_RS12190	HV98_RS23105	HV97_RS02225
A6R75_RS08615		Rubredoxin-1	79	79	1	1	219	1	1248		167	167	167	PA5351	PA14_RS28765	PSPA7_RS29230	PLES_RS29520	AES1R_RS07325	PAM18_RS27950	PADK2_RS28465	A214_RS05915	NCGM2_RS30225	G655_RS28245	M062_RS28145	P797_RS30385	DPADHS01_RS32120	PA1S_RS28900	PA1R_RS16865	U769_RS29250	T223_RS29155	SCV20265_RS30135	AI22_RS05070	F22031_RS10485	NCGM1984_RS30825	NCGM1900_RS30600	EG09_RS20820	YQ19_RS34090	PA50071_RS27875	ADJ52_RS28275	AOD73_RS28935	ATC05_RS11465	AT700_RS27850	AU380_RS05680	HW02_RS11485	HW01_RS17025	HW00_RS10300	HV99_RS06400	HV98_RS29235	HV97_RS27210
NCGM1900_RS03490		30S ribosomal protein S17	79	79	1	1	1320	1	2349		266	266	266	PA4254	PA14_RS03625	PSPA7_RS04040	PLES_RS03490	AES1R_RS28515	PAM18_RS03470	PADK2_RS03470	A214_RS01315	NCGM2_RS27190	G655_RS03465	M062_RS22345	P797_RS27465	DPADHS01_RS03580	PA1S_RS03555	PA1R_RS11120	U769_RS03580	T223_RS03470	SCV20265_RS03495	AI22_RS00365	F22031_RS15170	NCGM1984_RS03490	NCGM1900_RS03490	EG09_RS15865	YQ19_RS03860	PA50071_RS03445	ADJ52_RS23645	AOD73_RS03555	ATC05_RS06840	AT700_RS03440	AU380_RS10310	HW02_RS16440	HW01_RS12310	HW00_RS14925	HV99_RS11070	HV98_RS24540	HV97_RS01105
A9P90_RS13370		leucine-responsive regulatory protein	79	79	1	1	262	1	1291		488	488	488	PA5308	PA14_RS28555	PSPA7_RS29020	PLES_RS29305	AES1R_RS07110	PAM18_RS27735	PADK2_RS28250	A214_RS06130	NCGM2_RS30015	G655_RS28035	M062_RS27930	P797_RS30180	DPADHS01_RS31905	PA1S_RS28685	PA1R_RS16650	U769_RS29035	T223_RS28940	SCV20265_RS29920	AI22_RS05285	F22031_RS10270	NCGM1984_RS30605	NCGM1900_RS30380	EG09_RS21035	YQ19_RS33875	PA50071_RS27660	ADJ52_RS28490	AOD73_RS28720	ATC05_RS11680	AT700_RS27630	AU380_RS05465	HW02_RS11270	HW01_RS17240	HW00_RS10085	HV99_RS06185	HV98_RS29715	HV97_RS26995
NCGM1984_RS27725		hypothetical protein	79	79	1	1	701	1	1730		266	266	266	PA4870	PA14_RS26315	PSPA7_RS26695	PLES_RS27065	AES1R_RS04875	PAM18_RS25495	PADK2_RS25830	A214_RS08375	NCGM2_RS03220	G655_RS25790	M062_RS25655	P797_RS03180	DPADHS01_RS29435	PA1S_RS26440	PA1R_RS14400	U769_RS26535	T223_RS26700	SCV20265_RS27450	AI22_RS07525	F22031_RS08000	NCGM1984_RS27725	NCGM1900_RS27730	EG09_RS23275	YQ19_RS31485	PA50071_RS25425	ADJ52_RS01665	AOD73_RS26475	ATC05_RS13925	AT700_RS25395	AU380_RS03215	HW02_RS08990	HW01_RS19615	HW00_RS07845	HV99_RS03935	HV98_RS00760	HV97_RS24725
rpsU		30S ribosomal protein S21	79	79	1	1	4854	1	580		215	215	215	PA0579	PA14_RS03025	PSPA7_RS03440	PLES_RS02950	AES1R_RS15595	PAM18_RS02935	PADK2_RS02935	A214_RS01850	NCGM2_RS27730	G655_RS02925	M062_RS02915	P797_RS27985	DPADHS01_RS02925	PA1S_RS02940	PA1R_RS20975	U769_RS02950	T223_RS02930	SCV20265_RS02960	AI22_RS00975	F22031_RS14630	NCGM1984_RS02950	NCGM1900_RS02950	EG09_RS20335	YQ19_RS03315	PA50071_RS02905	ADJ52_RS24180	AOD73_RS02940	ATC05_RS07375	AT700_RS02900	AU380_RS09770	HW02_RS15900	HW01_RS12850	HW00_RS14395	HV99_RS10530	HV98_RS25150	HV97_RS00535
HV97_RS01145		30S ribosomal protein S5	79	79	1	1	1328	1	2357		500	500	500	PA4246	PA14_RS03665	PSPA7_RS04080	PLES_RS03530	AES1R_RS28555	PAM18_RS03510	PADK2_RS03510	A214_RS01275	NCGM2_RS27150	G655_RS03505	M062_RS22305	P797_RS27425	DPADHS01_RS03620	PA1S_RS03595	PA1R_RS11080	U769_RS03620	T223_RS03510	SCV20265_RS03535	AI22_RS00325	F22031_RS15210	NCGM1984_RS03530	NCGM1900_RS03530	EG09_RS15825	YQ19_RS03900	PA50071_RS03485	ADJ52_RS23605	AOD73_RS03595	ATC05_RS06800	AT700_RS03480	AU380_RS10350	HW02_RS16480	HW01_RS12270	HW00_RS14965	HV99_RS11110	HV98_RS24500	HV97_RS01145
AM599_RS07675		peroxidase	79	79	1	1	2044	1	3073		602	602	602	PA3529	PA14_RS07490	PSPA7_RS07720	PLES_RS07810	AES1R_RS09090	PAM18_RS07500	PADK2_RS06785	A214_RS26145	NCGM2_RS23040	G655_RS07200	M062_RS18635	P797_RS23395	DPADHS01_RS08520	PA1S_RS07760	PA1R_RS06900	U769_RS07250	T223_RS07465	SCV20265_RS07565	AI22_RS25910	F22031_RS19235	NCGM1984_RS07405	NCGM1900_RS13660	EG09_RS11690	YQ19_RS09255	PA50071_RS07135	ADJ52_RS19655	AOD73_RS07755	ATC05_RS03105	AT700_RS07130	AU380_RS14510	HW02_RS20405	HW01_RS08645	HW00_RS18585	HV99_RS14740	HV98_RS20270	HV97_RS05075
AQ622_RS00785		alkyl hydroperoxide reductase subunit C	79	79	1	1	4414	1	140		563	563	563	PA0139	PA14_RS00705	PSPA7_RS01030	PLES_RS00725	AES1R_RS23285	PAM18_RS00705	PADK2_RS00710	A214_RS04080	NCGM2_RS00720	G655_RS00705	M062_RS00705	P797_RS00760	DPADHS01_RS00705	PA1S_RS00740	PA1R_RS18775	U769_RS00725	T223_RS00705	SCV20265_RS00710	AI22_RS03190	F22031_RS12380	NCGM1984_RS00720	NCGM1900_RS00720	EG09_RS17805	YQ19_RS00745	PA50071_RS00715	ADJ52_RS26405	AOD73_RS00740	ATC05_RS09600	AT700_RS00710	AU380_RS07525	HW02_RS13620	HW01_RS15130	HW00_RS12140	HV99_RS08275	HV98_RS27385	HV97_RS29310
BMR72_RS26565		hypothetical protein	79	79	1	1	846	1	1875		176	176	176	PA4724.1	PA14_RS25550	PSPA7_RS25965	PLES_RS26310	AES1R_RS04120	PAM18_RS24740	PADK2_RS25075	A214_RS09130	NCGM2_RS03975	G655_RS25005	M062_RS24860	P797_RS03965	DPADHS01_RS28680	PA1S_RS25610	PA1R_RS13630	U769_RS25780	T223_RS25945	SCV20265_RS26695	AI22_RS08280	F22031_RS07235	NCGM1984_RS26970	NCGM1900_RS26975	EG09_RS24030	YQ19_RS30730	PA50071_RS24615	ADJ52_RS02420	AOD73_RS25705	ATC05_RS14715	AT700_RS24585	AU380_RS02430	HW02_RS08235	HW01_RS20370	HW00_RS07090	HV99_RS03180	HV98_RS01515	HV97_RS23970
greA		transcription elongation factor GreA	79	79	1	1	815	1	1844		476	476	476	PA4755	PA14_RS25715	PSPA7_RS26130	PLES_RS26475	AES1R_RS04285	PAM18_RS24905	PADK2_RS25240	A214_RS08965	NCGM2_RS03810	G655_RS25170	M062_RS25025	P797_RS03765	DPADHS01_RS28845	PA1S_RS25775	PA1R_RS13795	U769_RS25945	T223_RS26110	SCV20265_RS26860	AI22_RS08115	F22031_RS07405	NCGM1984_RS27135	NCGM1900_RS27140	EG09_RS23865	YQ19_RS30895	PA50071_RS24780	ADJ52_RS02255	AOD73_RS25870	ATC05_RS14550	AT700_RS24750	AU380_RS02595	HW02_RS08400	HW01_RS20205	HW00_RS07255	HV99_RS03345	HV98_RS01350	HV97_RS24135
SCV20265_RS10345		acyl carrier protein	79	79	1	1	2607	1	3636		236	236	236	PA2966	PA14_RS10415	PSPA7_RS10505	PLES_RS10865	AES1R_RS18670	PAM18_RS10245	PADK2_RS09605	A214_RS23335	NCGM2_RS20215	G655_RS10020	M062_RS15840	P797_RS20595	DPADHS01_RS11315	PA1S_RS10550	PA1R_RS04100	U769_RS10095	T223_RS10520	SCV20265_RS10345	AI22_RS23120	F22031_RS22135	NCGM1984_RS10310	NCGM1900_RS16565	EG09_RS08895	YQ19_RS12070	PA50071_RS09995	ADJ52_RS16885	AOD73_RS10545	ATC05_RS00335	AT700_RS09990	AU380_RS17285	HW02_RS23540	HW01_RS05845	HW00_RS21390	HV99_RS17535	HV98_RS17330	HV97_RS15585
HV95_RS10625		hypothetical protein	79	79	1	1	3160	1	4189		218	218	218	PA2412	PA14_RS13655	PSPA7_RS13555	PLES_RS14985	AES1R_RS27645	PAM18_RS13530	PADK2_RS13255	A214_RS20335	NCGM2_RS16885	G655_RS13045	M062_RS12590	P797_RS17735	DPADHS01_RS15090	PA1S_RS13550	PA1R_RS01075	U769_RS13125	T223_RS14640	SCV20265_RS14450	AI22_RS20150	F22031_RS25450	NCGM1984_RS14115	NCGM1900_RS20365	EG09_RS05090	YQ19_RS16365	PA50071_RS12960	ADJ52_RS13805	AOD73_RS13545	ATC05_RS26565	AT700_RS12950	AU380_RS20685	HW02_RS27195	HW01_RS02275	HW00_RS24410	HV99_RS21000	HV98_RS13710	HV97_RS11650
PAO1OR_RS23125		rod shape-determining protein	79	79	1	1	1091	1	2120		1037	1037	1037	PA4481	PA14_RS23720	PSPA7_RS24285	PLES_RS24995	AES1R_RS14415	PAM18_RS23355	PADK2_RS23285	A214_RS10515	NCGM2_RS05515	G655_RS23135	M062_RS23540	P797_RS05505	DPADHS01_RS27360	PA1S_RS24295	PA1R_RS12315	U769_RS23940	T223_RS24625	SCV20265_RS25310	AI22_RS09710	F22031_RS05850	NCGM1984_RS25350	NCGM1900_RS11505	EG09_RS25895	YQ19_RS28105	PA50071_RS23300	ADJ52_RS03820	AOD73_RS24390	ATC05_RS16590	AT700_RS23270	AU380_RS01110	HW02_RS06280	HW01_RS22300	HW00_RS05725	HV99_RS01910	HV98_RS03365	HV97_RS22420
HW06_RS09125		50S ribosomal protein L30	79	79	1	1	1329	1	2358		176	176	176	PA4245	PA14_RS03670	PSPA7_RS04085	PLES_RS03535	AES1R_RS28560	PAM18_RS03515	PADK2_RS03515	A214_RS01270	NCGM2_RS27145	G655_RS03510	M062_RS22300	P797_RS27420	DPADHS01_RS03625	PA1S_RS03600	PA1R_RS11075	U769_RS03625	T223_RS03515	SCV20265_RS03540	AI22_RS00320	F22031_RS15215	NCGM1984_RS03535	NCGM1900_RS03535	EG09_RS15820	YQ19_RS03905	PA50071_RS03490	ADJ52_RS23600	AOD73_RS03600	ATC05_RS06795	AT700_RS03485	AU380_RS10355	HW02_RS16485	HW01_RS12265	HW00_RS14970	HV99_RS11115	HV98_RS24495	HV97_RS01150
HW05_RS13550		50S ribosomal protein L18	79	79	1	1	1327	1	2356		350	350	350	PA4247	PA14_RS03660	PSPA7_RS04075	PLES_RS03525	AES1R_RS28550	PAM18_RS03505	PADK2_RS03505	A214_RS01280	NCGM2_RS27155	G655_RS03500	M062_RS22310	P797_RS27430	DPADHS01_RS03615	PA1S_RS03590	PA1R_RS11085	U769_RS03615	T223_RS03505	SCV20265_RS03530	AI22_RS00330	F22031_RS15205	NCGM1984_RS03525	NCGM1900_RS03525	EG09_RS15830	YQ19_RS03895	PA50071_RS03480	ADJ52_RS23610	AOD73_RS03590	ATC05_RS06805	AT700_RS03475	AU380_RS10345	HW02_RS16475	HW01_RS12275	HW00_RS14960	HV99_RS11105	HV98_RS24505	HV97_RS01140
BHE76_RS19140		50S ribosomal protein L19	79	79	1	1	1831	1	2860		350	350	350	PA3742	PA14_RS06410	PSPA7_RS06570	PLES_RS06415	AES1R_RS10170	PAM18_RS06095	PADK2_RS05690	A214_RS27230	NCGM2_RS24120	G655_RS06120	M062_RS19715	P797_RS24500	DPADHS01_RS07440	PA1S_RS06375	PA1R_RS08295	U769_RS06170	T223_RS06075	SCV20265_RS06175	AI22_RS26995	F22031_RS17820	NCGM1984_RS06060	NCGM1900_RS06060	EG09_RS12775	YQ19_RS08175	PA50071_RS06050	ADJ52_RS20970	AOD73_RS06370	ATC05_RS04185	AT700_RS06045	AU380_RS13145	HW02_RS19305	HW01_RS09735	HW00_RS17505	HV99_RS13660	HV98_RS21635	HV97_RS03990
HW11_RS01515		hypothetical protein	79	79	1	1	1592	1	2621		332	332	332	PA3979	PA14_RS04995	PSPA7_RS05365	PLES_RS05200	AES1R_RS28030	PAM18_RS04880	PADK2_RS04495	A214_RS28420	NCGM2_RS25610	G655_RS04815	M062_RS20960	P797_RS25935	DPADHS01_RS05575	PA1S_RS04935	PA1R_RS09740	U769_RS04940	T223_RS04860	SCV20265_RS04875	AI22_RS28445	F22031_RS16535	NCGM1984_RS04830	NCGM1900_RS04830	EG09_RS14475	YQ19_RS06105	PA50071_RS04825	ADJ52_RS22255	AOD73_RS04935	ATC05_RS05460	AT700_RS04820	AU380_RS11960	HW02_RS18080	HW01_RS10960	HW00_RS16305	HV99_RS12445	HV98_RS22845	HV97_RS02480
HW05_RS10800		acyl-CoA thioesterase	79	79	1	1	1832	1	2861		425	425	425	PA3741	PA14_RS06415	PSPA7_RS06575	PLES_RS06420	AES1R_RS10165	PAM18_RS06100	PADK2_RS05695	A214_RS27225	NCGM2_RS24115	G655_RS06125	M062_RS19710	P797_RS24495	DPADHS01_RS07445	PA1S_RS06380	PA1R_RS08290	U769_RS06175	T223_RS06080	SCV20265_RS06180	AI22_RS26990	F22031_RS17825	NCGM1984_RS06065	NCGM1900_RS06065	EG09_RS12770	YQ19_RS08180	PA50071_RS06055	ADJ52_RS20965	AOD73_RS06375	ATC05_RS04180	AT700_RS06050	AU380_RS13150	HW02_RS19310	HW01_RS09730	HW00_RS17510	HV99_RS13665	HV98_RS21630	HV97_RS03995
rpsJ		30S ribosomal protein S10	79	79	1	1	1310	1	2339		311	311	311	PA4264	PA14_RS03575	PSPA7_RS03990	PLES_RS03440	AES1R_RS28465	PAM18_RS03420	PADK2_RS03420	A214_RS01365	NCGM2_RS27240	G655_RS03415	M062_RS22395	P797_RS27515	DPADHS01_RS03530	PA1S_RS03505	PA1R_RS11170	U769_RS03530	T223_RS03420	SCV20265_RS03445	AI22_RS00415	F22031_RS15120	NCGM1984_RS03440	NCGM1900_RS03440	EG09_RS15915	YQ19_RS03810	PA50071_RS03395	ADJ52_RS23695	AOD73_RS03505	ATC05_RS06890	AT700_RS03390	AU380_RS10260	HW02_RS16390	HW01_RS12360	HW00_RS14875	HV99_RS11020	HV98_RS24590	HV97_RS01055
A214_RS10850		phospho-N-acetylmuramoyl-pentapeptide- transferase	79	79	1	1	1158	1	2187		1082	1082	1082	PA4415	PA14_RS23390	PSPA7_RS23760	PLES_RS24665	AES1R_RS14745	PAM18_RS23025	PADK2_RS22955	A214_RS10850	NCGM2_RS05845	G655_RS22805	M062_RS23210	P797_RS05835	DPADHS01_RS27025	PA1S_RS23965	PA1R_RS11985	U769_RS23610	T223_RS24295	SCV20265_RS24720	AI22_RS10040	F22031_RS05515	NCGM1984_RS25020	NCGM1900_RS11175	EG09_RS26225	YQ19_RS27580	PA50071_RS22970	ADJ52_RS04150	AOD73_RS23960	ATC05_RS16925	AT700_RS22940	AU380_RS00780	HW02_RS05945	HW01_RS22635	HW00_RS05390	HV99_RS01575	HV98_RS03700	HV97_RS22085
U769_RS03555		30S ribosomal protein S19	79	79	1	1	1315	1	2344		275	275	275	PA4259	PA14_RS03600	PSPA7_RS04015	PLES_RS03465	AES1R_RS28490	PAM18_RS03445	PADK2_RS03445	A214_RS01340	NCGM2_RS27215	G655_RS03440	M062_RS22370	P797_RS27490	DPADHS01_RS03555	PA1S_RS03530	PA1R_RS11145	U769_RS03555	T223_RS03445	SCV20265_RS03470	AI22_RS00390	F22031_RS15145	NCGM1984_RS03465	NCGM1900_RS03465	EG09_RS15890	YQ19_RS03835	PA50071_RS03420	ADJ52_RS23670	AOD73_RS03530	ATC05_RS06865	AT700_RS03415	AU380_RS10285	HW02_RS16415	HW01_RS12335	HW00_RS14900	HV99_RS11045	HV98_RS24565	HV97_RS01080
A9P90_RS20700		iron-sulfur cluster scaffold-like protein	79	79	1	1	1760	1	2789		386	386	386	PA3813	PA14_RS05880	PSPA7_RS06210	PLES_RS06025	AES1R_RS10555	PAM18_RS05710	PADK2_RS05325	A214_RS27595	NCGM2_RS24745	G655_RS05685	M062_RS20080	P797_RS25065	DPADHS01_RS07055	PA1S_RS05990	PA1R_RS08685	U769_RS05810	T223_RS05685	SCV20265_RS05810	AI22_RS27380	F22031_RS17460	NCGM1984_RS05695	NCGM1900_RS05695	EG09_RS13430	YQ19_RS07520	PA50071_RS05665	ADJ52_RS21355	AOD73_RS05985	ATC05_RS04570	AT700_RS05660	AU380_RS12785	HW02_RS18920	HW01_RS10120	HW00_RS17140	HV99_RS13275	HV98_RS21995	HV97_RS03310
HW11_RS10935		suppressor protein DksA	79	79	1	1	848	1	1877		446	446	446	PA4723	PA14_RS25540	PSPA7_RS25955	PLES_RS26300	AES1R_RS04110	PAM18_RS24730	PADK2_RS25065	A214_RS09140	NCGM2_RS03985	G655_RS24995	M062_RS24850	P797_RS03975	DPADHS01_RS28670	PA1S_RS25600	PA1R_RS13620	U769_RS25770	T223_RS25935	SCV20265_RS26685	AI22_RS08290	F22031_RS07225	NCGM1984_RS26960	NCGM1900_RS26965	EG09_RS24040	YQ19_RS30720	PA50071_RS24605	ADJ52_RS02430	AOD73_RS25695	ATC05_RS14725	AT700_RS24575	AU380_RS02420	HW02_RS08225	HW01_RS20380	HW00_RS07080	HV99_RS03170	HV98_RS01525	HV97_RS23960
A6695_RS27045		30S ribosomal protein S6	79	79	1	1	637	1	1666		419	419	419	PA4935	PA14_RS26645	PSPA7_RS27020	PLES_RS27390	AES1R_RS05200	PAM18_RS25820	PADK2_RS26155	A214_RS08050	NCGM2_RS02885	G655_RS26125	M062_RS25980	P797_RS02800	DPADHS01_RS29760	PA1S_RS26765	PA1R_RS14725	U769_RS26865	T223_RS27025	SCV20265_RS27775	AI22_RS07200	F22031_RS08330	NCGM1984_RS28060	NCGM1900_RS28065	EG09_RS22950	YQ19_RS31810	PA50071_RS25750	ADJ52_RS01340	AOD73_RS26800	ATC05_RS13600	AT700_RS25720	AU380_RS03540	HW02_RS09315	HW01_RS19290	HW00_RS08170	HV99_RS04260	HV98_RS00435	HV97_RS25050
PA14_RS29455		hypothetical protein	79	79	1	1	88	1	1117		161	161	161	PA5482	PA14_RS29455	PSPA7_RS29960	PLES_RS30210	AES1R_RS20985	PAM18_RS28640	PADK2_RS29155	A214_RS05225	NCGM2_RS30915	G655_RS28935	M062_RS28835	P797_RS31045	DPADHS01_RS32810	PA1S_RS29590	PA1R_RS17555	U769_RS29940	T223_RS29845	SCV20265_RS30825	AI22_RS04380	F22031_RS11175	NCGM1984_RS31520	NCGM1900_RS31295	EG09_RS16615	YQ19_RS34780	PA50071_RS28565	ADJ52_RS27585	AOD73_RS29625	ATC05_RS10775	AT700_RS28540	AU380_RS06370	HW02_RS12425	HW01_RS16335	HW00_RS10990	HV99_RS07090	HV98_RS28545	HV97_RS27900
HW06_RS09075		50S ribosomal protein L29	79	79	1	1	1319	1	2348		191	191	191	PA4255	PA14_RS03620	PSPA7_RS04035	PLES_RS03485	AES1R_RS28510	PAM18_RS03465	PADK2_RS03465	A214_RS01320	NCGM2_RS27195	G655_RS03460	M062_RS22350	P797_RS27470	DPADHS01_RS03575	PA1S_RS03550	PA1R_RS11125	U769_RS03575	T223_RS03465	SCV20265_RS03490	AI22_RS00370	F22031_RS15165	NCGM1984_RS03485	NCGM1900_RS03485	EG09_RS15870	YQ19_RS03855	PA50071_RS03440	ADJ52_RS23650	AOD73_RS03550	ATC05_RS06845	AT700_RS03435	AU380_RS10305	HW02_RS16435	HW01_RS12315	HW00_RS14920	HV99_RS11065	HV98_RS24545	HV97_RS01100
AT700_RS07555		molybdopterin-binding protein	79	79	1	1	2131	1	3160		215	215	215	PA3441.CDS___14262	PA14_RS07840	PSPA7_RS08055	PLES_RS08400	AES1R_RS08755	PAM18_RS07835	PADK2_RS07120	A214_RS25810	NCGM2_RS22685	G655_RS07550	M062_RS18300	P797_RS23055	DPADHS01_RS08860	PA1S_RS08095	PA1R_RS06565	U769_RS07585	T223_RS08055	SCV20265_RS07900	AI22_RS25575	F22031_RS19665	NCGM1984_RS07760	NCGM1900_RS14010	EG09_RS11355	YQ19_RS09590	PA50071_RS07560	ADJ52_RS19320	AOD73_RS08090	ATC05_RS02770	AT700_RS07555	AU380_RS14845	HW02_RS20995	HW01_RS08310	HW00_RS18920	HV99_RS15075	HV98_RS19830	HV97_RS05410
T223_RS04930		hypothetical protein	79	79	1	1	1606	1	2635		209	209	209	PA3966	PA14_RS05065	PSPA7_RS05435	PLES_RS05270	AES1R_RS27390	PAM18_RS04950	PADK2_RS04565	A214_RS28350	NCGM2_RS25540	G655_RS04885	M062_RS20890	P797_RS25865	DPADHS01_RS05645	PA1S_RS05005	PA1R_RS09670	U769_RS05010	T223_RS04930	SCV20265_RS04945	AI22_RS28375	F22031_RS16605	NCGM1984_RS04900	NCGM1900_RS04900	EG09_RS14405	YQ19_RS06175	PA50071_RS04895	ADJ52_RS22185	AOD73_RS05005	ATC05_RS05390	AT700_RS04890	AU380_RS12030	HW02_RS18150	HW01_RS10890	HW00_RS16375	HV99_RS12515	HV98_RS22775	HV97_RS02550
OB07_RS29335		ATP synthase epsilon chain	79	79	1	1	18	1	1047		425	425	425	PA5553	PA14_RS29810	PSPA7_RS30310	PLES_RS30570	AES1R_RS21345	PAM18_RS29035	PADK2_RS29510	A214_RS04870	NCGM2_RS31300	G655_RS29290	M062_RS29190	P797_RS31415	DPADHS01_RS33170	PA1S_RS29980	PA1R_RS17950	U769_RS30295	T223_RS30205	SCV20265_RS31215	AI22_RS03985	F22031_RS11570	NCGM1984_RS31905	NCGM1900_RS31680	EG09_RS16975	YQ19_RS35260	PA50071_RS28925	ADJ52_RS27190	AOD73_RS30015	ATC05_RS10380	AT700_RS28900	AU380_RS06725	HW02_RS12785	HW01_RS15975	HW00_RS11345	HV99_RS07485	HV98_RS28190	HV97_RS28255
NCGM1984_RS03520		50S ribosomal protein L6	79	79	1	1	1326	1	2355		533	533	533	PA4248	PA14_RS03655	PSPA7_RS04070	PLES_RS03520	AES1R_RS28545	PAM18_RS03500	PADK2_RS03500	A214_RS01285	NCGM2_RS27160	G655_RS03495	M062_RS22315	P797_RS27435	DPADHS01_RS03610	PA1S_RS03585	PA1R_RS11090	U769_RS03610	T223_RS03500	SCV20265_RS03525	AI22_RS00335	F22031_RS15200	NCGM1984_RS03520	NCGM1900_RS03520	EG09_RS15835	YQ19_RS03890	PA50071_RS03475	ADJ52_RS23615	AOD73_RS03585	ATC05_RS06810	AT700_RS03470	AU380_RS10340	HW02_RS16470	HW01_RS12280	HW00_RS14955	HV99_RS11100	HV98_RS24510	HV97_RS01135
HW03_RS14395		alpha-L-glutamate ligase	79	79	1	1	375	1	1404		905	905	905	PA5197	PA14_RS27990	PSPA7_RS28350	PLES_RS28745	AES1R_RS06550	PAM18_RS27175	PADK2_RS27505	A214_RS06700	NCGM2_RS29455	G655_RS27470	M062_RS27370	P797_RS29590	DPADHS01_RS31340	PA1S_RS28120	PA1R_RS16085	U769_RS28475	T223_RS28380	SCV20265_RS29360	AI22_RS05845	F22031_RS09710	NCGM1984_RS29790	NCGM1900_RS29570	EG09_RS21600	YQ19_RS33160	PA50071_RS27100	ADJ52_RS29050	AOD73_RS28155	ATC05_RS12245	AT700_RS27070	AU380_RS04900	HW02_RS10705	HW01_RS17805	HW00_RS09520	HV99_RS05620	HV98_RS30400	HV97_RS26430
AM599_RS29435		DNA-binding response regulator	79	79	1	1	210	1	1239		689	689	689	PA5360	PA14_RS28810	PSPA7_RS29275	PLES_RS29565	AES1R_RS07370	PAM18_RS27995	PADK2_RS28510	A214_RS05870	NCGM2_RS30270	G655_RS28290	M062_RS28190	P797_RS30430	DPADHS01_RS32165	PA1S_RS28945	PA1R_RS16910	U769_RS29295	T223_RS29200	SCV20265_RS30180	AI22_RS05025	F22031_RS10530	NCGM1984_RS30870	NCGM1900_RS30645	EG09_RS20775	YQ19_RS34135	PA50071_RS27920	ADJ52_RS28230	AOD73_RS28980	ATC05_RS11420	AT700_RS27895	AU380_RS05725	HW02_RS11530	HW01_RS16980	HW00_RS10345	HV99_RS06445	HV98_RS29190	HV97_RS27255
HV98_RS00695		thioredoxin reductase	79	79	1	1	689	1	1718		614	614	614	PA4883	PA14_RS26385	PSPA7_RS26765	PLES_RS27130	AES1R_RS04940	PAM18_RS25560	PADK2_RS25895	A214_RS08310	NCGM2_RS03150	G655_RS25860	M062_RS25720	P797_RS03110	DPADHS01_RS29500	PA1S_RS26505	PA1R_RS14465	U769_RS26605	T223_RS26765	SCV20265_RS27515	AI22_RS07460	F22031_RS08070	NCGM1984_RS27795	NCGM1900_RS27800	EG09_RS23210	YQ19_RS31550	PA50071_RS25490	ADJ52_RS01600	AOD73_RS26540	ATC05_RS13860	AT700_RS25460	AU380_RS03280	HW02_RS09055	HW01_RS19550	HW00_RS07910	HV99_RS04000	HV98_RS00695	HV97_RS24790
rplQ		50S ribosomal protein L17	79	79	1	1	1336	1	2365		389	389	389	PA4237	PA14_RS03710.CDS	PSPA7_RS04125	PLES_RS03575	AES1R_RS28600	PAM18_RS03555	PADK2_RS03555	A214_RS01230	NCGM2_RS27105	G655_RS03550	M062_RS22260	P797_RS27380	DPADHS01_RS03665	PA1S_RS03640	PA1R_RS11035	U769_RS03665	T223_RS03555	SCV20265_RS03580	AI22_RS00280	F22031_RS15255	NCGM1984_RS03575	NCGM1900_RS03575	EG09_RS15780	YQ19_RS03945	PA50071_RS03530	ADJ52_RS23560	AOD73_RS03640	ATC05_RS06755	AT700_RS03525	AU380_RS10395	HW02_RS16525	HW01_RS12225	HW00_RS15010	HV99_RS11155	HV98_RS24455	HV97_RS01190
ADJ52_RS02310		ribosome maturation factor	79	79	1	1	824	1	1853		458	458	458	PA4746	PA14_RS25660	PSPA7_RS26075	PLES_RS26420	AES1R_RS04230	PAM18_RS24850	PADK2_RS25185	A214_RS09020	NCGM2_RS03865	G655_RS25115	M062_RS24970	P797_RS03820	DPADHS01_RS28790	PA1S_RS25720	PA1R_RS13740	U769_RS25890	T223_RS26055	SCV20265_RS26805	AI22_RS08170	F22031_RS07350	NCGM1984_RS27080	NCGM1900_RS27085	EG09_RS23920	YQ19_RS30840	PA50071_RS24725	ADJ52_RS02310	AOD73_RS25815	ATC05_RS14605	AT700_RS24695	AU380_RS02540	HW02_RS08345	HW01_RS20260	HW00_RS07200	HV99_RS03290	HV98_RS01405	HV97_RS24080
A6701_RS01980		hypothetical protein	79	79	1	1	4660	1	386		323	323	323	PA0385	PA14_RS02045	PSPA7_RS02300	PLES_RS01960	AES1R_RS16590	PAM18_RS01945	PADK2_RS01950	A214_RS02840	NCGM2_RS28750	G655_RS01950	M062_RS01935	P797_RS28970	DPADHS01_RS01935	PA1S_RS01955	PA1R_RS19990	U769_RS01970	T223_RS01940	SCV20265_RS01970	AI22_RS01955	F22031_RS13640	NCGM1984_RS01980	NCGM1900_RS01980	EG09_RS19350	YQ19_RS02325	PA50071_RS01915	ADJ52_RS25170	AOD73_RS01955	ATC05_RS08360	AT700_RS01910	AU380_RS08780	HW02_RS14905	HW01_RS13845	HW00_RS13410	HV99_RS09545	HV98_RS26150	HV97_RS30715
BGV84_RS02875		hypothetical protein	79	79	1	1	4838	1	564		353	353	353	PA0563	PA14_RS02935	PSPA7_RS03170	PLES_RS02860	AES1R_RS15685	PAM18_RS02845	PADK2_RS02845	A214_RS01940	NCGM2_RS27865	G655_RS02835	M062_RS02825	P797_RS28055	DPADHS01_RS02835	PA1S_RS02845	PA1R_RS20880	U769_RS02860	T223_RS02840	SCV20265_RS02870	AI22_RS01065	F22031_RS14540	NCGM1984_RS02865	NCGM1900_RS02865	EG09_RS20245	YQ19_RS03225	PA50071_RS02815	ADJ52_RS24270	AOD73_RS02845	ATC05_RS07465	AT700_RS02810	AU380_RS09680	HW02_RS15805	HW01_RS12945	HW00_RS14300	HV99_RS10450	HV98_RS25245	HV97_RS00235
HW03_RS15315		transcriptional regulator	79	79	1	1	196	1	1225		593	593	593	PA5374	PA14_RS28905	PSPA7_RS29370	PLES_RS29660	AES1R_RS20435	PAM18_RS28090	PADK2_RS28605	A214_RS05775	NCGM2_RS30365	G655_RS28385	M062_RS28285	P797_RS30505	DPADHS01_RS32260	PA1S_RS29040	PA1R_RS17005	U769_RS29390	T223_RS29295	SCV20265_RS30275	AI22_RS04930	F22031_RS10625	NCGM1984_RS30965	NCGM1900_RS30740	EG09_RS16065	YQ19_RS34230	PA50071_RS28015	ADJ52_RS28135	AOD73_RS29075	ATC05_RS11325	AT700_RS27990	AU380_RS05820	HW02_RS11875	HW01_RS16885	HW00_RS10440	HV99_RS06540	HV98_RS29095	HV97_RS27350
APT60_RS10195		type 4 fimbrial biogenesis protein PilZ	79	79	1	1	2613	1	3642		356	356	356	PA2960	PA14_RS10445	PSPA7_RS10535	PLES_RS10895	AES1R_RS18700	PAM18_RS10275	PADK2_RS09635	A214_RS23305	NCGM2_RS20185	G655_RS10050	M062_RS15810	P797_RS20565	DPADHS01_RS11345	PA1S_RS10580	PA1R_RS04070	U769_RS10125	T223_RS10550	SCV20265_RS10375	AI22_RS23090	F22031_RS22165	NCGM1984_RS10340	NCGM1900_RS16595	EG09_RS08865	YQ19_RS12100	PA50071_RS10025	ADJ52_RS16855	AOD73_RS10575	ATC05_RS00305	AT700_RS10020	AU380_RS17315	HW02_RS23570	HW01_RS05815	HW00_RS21420	HV99_RS17565	HV98_RS17300	HV97_RS15555
IOMTU133_RS02480		RNA polymerase sigma factor RpoH	79	79	1	1	4651	1	377		854	854	854	PA0376	PA14_RS02000	PSPA7_RS02230	PLES_RS01915	AES1R_RS16635	PAM18_RS01900	PADK2_RS01905	A214_RS02885	NCGM2_RS28795	G655_RS01905	M062_RS01890	P797_RS29015	DPADHS01_RS01890	PA1S_RS01910	PA1R_RS19945	U769_RS01925	T223_RS01895	SCV20265_RS01925	AI22_RS02000	F22031_RS13595	NCGM1984_RS01935	NCGM1900_RS01935	EG09_RS19305	YQ19_RS02280	PA50071_RS01870	ADJ52_RS25215	AOD73_RS01910	ATC05_RS08405	AT700_RS01865	AU380_RS08735	HW02_RS14860	HW01_RS13890	HW00_RS13365	HV99_RS09500	HV98_RS26195	HV97_RS30670
BMR72_RS24660		molecular chaperone GroES	79	79	1	1	1187	1	2216		293	293	293	PA4386	PA14_RS23245	PSPA7_RS23615	PLES_RS24520	AES1R_RS14890	PAM18_RS22880	PADK2_RS22810	A214_RS10995	NCGM2_RS05990	G655_RS22660	M062_RS23065	P797_RS05980	DPADHS01_RS26880	PA1S_RS23820	PA1R_RS11840	U769_RS23465	T223_RS24150	SCV20265_RS24575	AI22_RS10185	F22031_RS05370	NCGM1984_RS24875	NCGM1900_RS11030	EG09_RS26370	YQ19_RS27435	PA50071_RS22825	ADJ52_RS04295	AOD73_RS23815	ATC05_RS17070	AT700_RS22795	AU380_RS00635	HW02_RS05800	HW01_RS22780	HW00_RS05245	HV99_RS01430	HV98_RS03845	HV97_RS21940
PAO1OR_RS25340		acyl-CoA desaturase	79	79	1	1	684	1	1713		1088	1112	1090	PA4888	PA14_RS26410	PSPA7_RS26790	PLES_RS27155	AES1R_RS04965	PAM18_RS25585	PADK2_RS25920	A214_RS08285	NCGM2_RS03125	G655_RS25885	M062_RS25745	P797_RS03085	DPADHS01_RS29525	PA1S_RS26530	PA1R_RS14490	U769_RS26630	T223_RS26790	SCV20265_RS27540	AI22_RS07435	F22031_RS08095	NCGM1984_RS27820	NCGM1900_RS27825	EG09_RS23185	YQ19_RS31575	PA50071_RS25515	ADJ52_RS01575	AOD73_RS26565	ATC05_RS13835	AT700_RS25485	AU380_RS03305	HW02_RS09080	HW01_RS19525	HW00_RS07935	HV99_RS04025	HV98_RS00670	HV97_RS24815
HV94_RS09240		alginate and motility regulator Z	79	79	1	1	2189	1	3218		326	326	326	PA3385	PA14_RS08130	PSPA7_RS08335	PLES_RS08690	AES1R_RS08465	PAM18_RS08125	PADK2_RS07410	A214_RS25520	NCGM2_RS22395	G655_RS07840	M062_RS18010	P797_RS22760	DPADHS01_RS09150	PA1S_RS08385	PA1R_RS06275	U769_RS07875	T223_RS08345	SCV20265_RS08190	AI22_RS25285	F22031_RS19955	NCGM1984_RS08050	NCGM1900_RS14300	EG09_RS11055	YQ19_RS09885	PA50071_RS07850	ADJ52_RS19030	AOD73_RS08380	ATC05_RS02480	AT700_RS07845	AU380_RS15135	HW02_RS21285	HW01_RS08015	HW00_RS19210	HV99_RS15365	HV98_RS19515	HV97_RS05700
PA1S_RS10400		NADH:ubiquinone reductase (Na(+)-transporting) subunit E	79	79	1	1	2578	1	3607		608	608	608	PA2995	PA14_RS10265	PSPA7_RS10355	PLES_RS10715	AES1R_RS18520	PAM18_RS10095	PADK2_RS09455	A214_RS23485	NCGM2_RS20365	G655_RS09870	M062_RS15990	P797_RS20755	DPADHS01_RS11165	PA1S_RS10400	PA1R_RS04250	U769_RS09945	T223_RS10370	SCV20265_RS10195	AI22_RS23270	F22031_RS21985	NCGM1984_RS10160	NCGM1900_RS16415	EG09_RS09045	YQ19_RS11920	PA50071_RS09845	ADJ52_RS17035	AOD73_RS10395	ATC05_RS00485	AT700_RS09840	AU380_RS17135	HW02_RS23390	HW01_RS05995	HW00_RS21240	HV99_RS17385	HV98_RS17480	HV97_RS15735
BG483_RS08185		CDP-diacylglycerol--glycerol-3-phosphate 3-phosphatidyltransferase	79	79	1	1	2990	1	4019		560	560	560	PA2584	PA14_RS12505	PSPA7_RS12520	PLES_RS13525	AES1R_RS19515	PAM18_RS12370	PADK2_RS11810	A214_RS21240	NCGM2_RS17780	G655_RS12140	M062_RS13715	P797_RS18630	DPADHS01_RS13845	PA1S_RS12675	PA1R_RS01955	U769_RS12220	T223_RS13180	SCV20265_RS13260	AI22_RS21050	F22031_RS24555	NCGM1984_RS13220	NCGM1900_RS19470	EG09_RS06630	YQ19_RS15225	PA50071_RS12070	ADJ52_RS14725	AOD73_RS12670	ATC05_RS27440	AT700_RS12065	AU380_RS19810	HW02_RS26320	HW01_RS03735	HW00_RS23530	HV99_RS20110	HV98_RS14625	HV97_RS13345
HV97_RS01125		30S ribosomal protein S14	79	79	1	1	1324	1	2353		305	305	305	PA4250	PA14_RS03645	PSPA7_RS04060	PLES_RS03510	AES1R_RS28535	PAM18_RS03490	PADK2_RS03490	A214_RS01295	NCGM2_RS27170	G655_RS03485	M062_RS22325	P797_RS27445	DPADHS01_RS03600	PA1S_RS03575	PA1R_RS11100	U769_RS03600	T223_RS03490	SCV20265_RS03515	AI22_RS00345	F22031_RS15190	NCGM1984_RS03510	NCGM1900_RS03510	EG09_RS15845	YQ19_RS03880	PA50071_RS03465	ADJ52_RS23625	AOD73_RS03575	ATC05_RS06820	AT700_RS03460	AU380_RS10330	HW02_RS16460	HW01_RS12290	HW00_RS14945	HV99_RS11090	HV98_RS24520	HV97_RS01125
AM599_RS18760		heme exporter protein D	79	79	1	1	4095	1	5124		176	176	176	PA1478.CDS___6092	PA14_RS18420	PSPA7_RS18295	PLES_RS20305	AES1R_RS00175	PAM18_RS18700	PADK2_RS18320	A214_RS15560	NCGM2_RS11670	G655_RS17880	M062_RS07910	P797_RS12715	DPADHS01_RS21515	PA1S_RS18625	PA1R_RS26055	U769_RS18240	T223_RS19935	SCV20265_RS19500	AI22_RS14835	F22031_RS00600	NCGM1984_RS19035	NCGM1900_RS25290	EG09_RS30595	YQ19_RS22790	PA50071_RS17845	ADJ52_RS08510	AOD73_RS18620	ATC05_RS21675	AT700_RS17820	AU380_RS25620	HW02_RS00500	HW01_RS27750	HW00_RS00635	HV99_RS25915	HV98_RS08455	HV97_RS16715
rpmG		50S ribosomal protein L33	79	79	1	1	255	1	1284		155	155	155	PA5315	PA14_RS28590	PSPA7_RS29055	PLES_RS29340	AES1R_RS07145	PAM18_RS27770	PADK2_RS28285	A214_RS06095	NCGM2_RS30050	G655_RS28070	M062_RS27965	P797_RS30215	DPADHS01_RS31940	PA1S_RS28720	PA1R_RS16685	U769_RS29070	T223_RS28975	SCV20265_RS29955	AI22_RS05250	F22031_RS10305	NCGM1984_RS30650	NCGM1900_RS30425	EG09_RS21000	YQ19_RS33910	PA50071_RS27695	ADJ52_RS28455	AOD73_RS28755	ATC05_RS11645	AT700_RS27665	AU380_RS05500	HW02_RS11305	HW01_RS17205	HW00_RS10120	HV99_RS06220	HV98_RS29680	HV97_RS27030
PHAGEPCYII10_RS03695		30S ribosomal protein S11	79	79	1	1	1333	1	2362		389	389	389	PA4240	PA14_RS03695	PSPA7_RS04110	PLES_RS03560	AES1R_RS28585	PAM18_RS03540	PADK2_RS03540	A214_RS01245	NCGM2_RS27120	G655_RS03535	M062_RS22275	P797_RS27395	DPADHS01_RS03650	PA1S_RS03625	PA1R_RS11050	U769_RS03650	T223_RS03540	SCV20265_RS03565	AI22_RS00295	F22031_RS15240	NCGM1984_RS03560	NCGM1900_RS03560	EG09_RS15795	YQ19_RS03930	PA50071_RS03515	ADJ52_RS23575	AOD73_RS03625	ATC05_RS06770	AT700_RS03510	AU380_RS10380	HW02_RS16510	HW01_RS12240	HW00_RS14995	HV99_RS11140	HV98_RS24470	HV97_RS01175
A9P90_RS16365		D-3-phosphoglycerate dehydrogenase	79	79	1	1	4591	1	317		1229	1229	1229	PA0316	PA14_RS01685	PSPA7_RS01930	PLES_RS01600	AES1R_RS16950	PAM18_RS01585	PADK2_RS01590	A214_RS03200	NCGM2_RS01480	G655_RS01585	M062_RS01575	P797_RS01340	DPADHS01_RS01580	PA1S_RS01595	PA1R_RS19630	U769_RS01610	T223_RS01580	SCV20265_RS01610	AI22_RS02315	F22031_RS13280	NCGM1984_RS01615	NCGM1900_RS01615	EG09_RS18990	YQ19_RS01965	PA50071_RS01555	ADJ52_RS25530	AOD73_RS01595	ATC05_RS08720	AT700_RS01550	AU380_RS08425	HW02_RS14545	HW01_RS14205	HW00_RS13050	HV99_RS09190	HV98_RS26505	HV97_RS30355
HW10_RS22065		DnaA regulatory inactivator Hda	79	79	1	1	5219	1	945		704	704	704	PA0947	PA14_RS21175	PSPA7_RS21690	PLES_RS22500	AES1R_RS02405	PAM18_RS20885	PADK2_RS20890	A214_RS12995	NCGM2_RS08605	G655_RS20655	M062_RS04675	P797_RS09725	DPADHS01_RS24380	PA1S_RS21675	PA1R_RS23025	U769_RS20915	T223_RS22130	SCV20265_RS22645	AI22_RS12205	F22031_RS02825	NCGM1984_RS22630	NCGM1900_RS08780	EG09_RS28405	YQ19_RS24980	PA50071_RS20600	ADJ52_RS06235	AOD73_RS21665	ATC05_RS19005	AT700_RS20575	AU380_RS28190	HW02_RS03290	HW01_RS25530	HW00_RS03245	HV99_RS29275	HV98_RS05800	HV97_RS19480
AI22_RS06240		PAS domain-containing sensor histidine kinase	79	79	1	1	449	1	1478		1076	1076	1076	PA5124	PA14_RS27600	PSPA7_RS27950	PLES_RS28350	AES1R_RS06160	PAM18_RS26780	PADK2_RS27110	A214_RS07090	NCGM2_RS01930	G655_RS27080	M062_RS26930	P797_RS01785	DPADHS01_RS30715	PA1S_RS27730	PA1R_RS15690	U769_RS27820	T223_RS27985	SCV20265_RS28730	AI22_RS06240	F22031_RS09280	NCGM1984_RS29015	NCGM1900_RS29020	EG09_RS21995	YQ19_RS32765	PA50071_RS26710	ADJ52_RS00380	AOD73_RS27765	ATC05_RS12640	AT700_RS26680	AU380_RS04495	HW02_RS10280	HW01_RS18225	HW00_RS09125	HV99_RS05230	HV98_RS30825	HV97_RS26005
rpsA		30S ribosomal protein S1	79	79	1	1	2412	1	3441		1679	1679	1679	PA3162	PA14_RS09445	PSPA7_RS09415	PLES_RS09875	AES1R_RS17350	PAM18_RS09275	PADK2_RS08580	A214_RS24340	NCGM2_RS21170	G655_RS09065	M062_RS16850	P797_RS21555	DPADHS01_RS10325	PA1S_RS09555	PA1R_RS05095	U769_RS09100	T223_RS09530	SCV20265_RS09350	AI22_RS24110	F22031_RS21130	NCGM1984_RS09355	NCGM1900_RS15610	EG09_RS09890	YQ19_RS11045	PA50071_RS09025	ADJ52_RS17875	AOD73_RS09550	ATC05_RS01325	AT700_RS09020	AU380_RS16295	HW02_RS22485	HW01_RS06835	HW00_RS20375	HV99_RS16545	HV98_RS18355	HV97_RS06880
SCV20265_RS27170		hypothetical protein	79	79	1	1	756	1	1785		449	449	449	PA4815	PA14_RS26035	PSPA7_RS26420	PLES_RS26785	AES1R_RS04595	PAM18_RS25215	PADK2_RS25550	A214_RS08655	NCGM2_RS03500	G655_RS25510	M062_RS25375	P797_RS03460	DPADHS01_RS29155	PA1S_RS26165	PA1R_RS14125	U769_RS26255	T223_RS26420	SCV20265_RS27170	AI22_RS07805	F22031_RS07715	NCGM1984_RS27445	NCGM1900_RS27450	EG09_RS23555	YQ19_RS31205	PA50071_RS25145	ADJ52_RS01945	AOD73_RS26200	ATC05_RS14205	AT700_RS25115	AU380_RS02935	HW02_RS08710	HW01_RS19895	HW00_RS07565	HV99_RS03655	HV98_RS01040	HV97_RS24445
A6704_RS26735		oxaloacetate decarboxylase	79	79	1	1	699	1	1728		863	863	863	PA4872	PA14_RS26330	PSPA7_RS26710	PLES_RS27075	AES1R_RS04885	PAM18_RS25505	PADK2_RS25840	A214_RS08365	NCGM2_RS03205	G655_RS25805	M062_RS25665	P797_RS03165	DPADHS01_RS29445	PA1S_RS26450	PA1R_RS14410	U769_RS26550	T223_RS26710	SCV20265_RS27460	AI22_RS07515	F22031_RS08015	NCGM1984_RS27740	NCGM1900_RS27745	EG09_RS23265	YQ19_RS31495	PA50071_RS25435	ADJ52_RS01655	AOD73_RS26485	ATC05_RS13915	AT700_RS25405	AU380_RS03225	HW02_RS09000	HW01_RS19605	HW00_RS07855	HV99_RS03945	HV98_RS00750	HV97_RS24735
HW01_RS20290		polyribonucleotide nucleotidyltransferase	79	79	1	1	830	1	1859		2105	2105	2105	PA4740	PA14_RS25630	PSPA7_RS26045	PLES_RS26390	AES1R_RS04200	PAM18_RS24820	PADK2_RS25155	A214_RS09050	NCGM2_RS03895	G655_RS25085	M062_RS24940	P797_RS03850	DPADHS01_RS28760	PA1S_RS25690	PA1R_RS13710	U769_RS25860	T223_RS26025	SCV20265_RS26775	AI22_RS08200	F22031_RS07320	NCGM1984_RS27050	NCGM1900_RS27055	EG09_RS23950	YQ19_RS30810	PA50071_RS24695	ADJ52_RS02340	AOD73_RS25785	ATC05_RS14635	AT700_RS24665	AU380_RS02510	HW02_RS08315	HW01_RS20290	HW00_RS07170	HV99_RS03260	HV98_RS01435	HV97_RS24050
PA50071_RS03250		iron-sulfur cluster insertion protein ErpA	79	79	1	1	4938	1	664		350	350	350	PA0665	PA14_RS03430	PSPA7_RS03845	PLES_RS03295	AES1R_RS15250	PAM18_RS03275	PADK2_RS03275	A214_RS01510	NCGM2_RS27385	G655_RS03270	M062_RS03260	P797_RS27645	DPADHS01_RS03385	PA1S_RS03360	PA1R_RS21395	U769_RS03385	T223_RS03275	SCV20265_RS03300	AI22_RS00560	F22031_RS14975	NCGM1984_RS03295	NCGM1900_RS03295	EG09_RS20685	YQ19_RS03665	PA50071_RS03250	ADJ52_RS23840	AOD73_RS03360	ATC05_RS07035	AT700_RS03245	AU380_RS10115	HW02_RS16245	HW01_RS12505	HW00_RS14730	HV99_RS10875	HV98_RS24735	HV97_RS00910
HW10_RS15810		ubiquinone biosynthesis protein UbiB	79	79	1	1	507	1	1536		1601	1601	1601	PA5065	PA14_RS27310	PSPA7_RS27690	PLES_RS28060	AES1R_RS05870	PAM18_RS26490	PADK2_RS26820	A214_RS07380	NCGM2_RS02220	G655_RS26790	M062_RS26645	P797_RS02100	DPADHS01_RS30430	PA1S_RS27435	PA1R_RS15395	U769_RS27530	T223_RS27695	SCV20265_RS28440	AI22_RS06530	F22031_RS08995	NCGM1984_RS28725	NCGM1900_RS28730	EG09_RS22285	YQ19_RS32475	PA50071_RS26420	ADJ52_RS00670	AOD73_RS27470	ATC05_RS12930	AT700_RS26390	AU380_RS04205	HW02_RS09990	HW01_RS18515	HW00_RS08835	HV99_RS04940	HV98_RS31115	HV97_RS25715
ihfA		integration host factor subunit alpha	79	79	1	1	2840	1	3869		302	302	302	PA2738	PA14_RS11695	PSPA7_RS12020	PLES_RS12160	AES1R_RS25705	PAM18_RS11490	PADK2_RS10900	A214_RS22055	NCGM2_RS18670	G655_RS11320	M062_RS14495	P797_RS19375	DPADHS01_RS12885	PA1S_RS11845	PA1R_RS02805	U769_RS11370	T223_RS11815	SCV20265_RS12435	AI22_RS21815	F22031_RS23655	NCGM1984_RS12315	NCGM1900_RS18565	EG09_RS07645	YQ19_RS14215	PA50071_RS11280	ADJ52_RS15545	AOD73_RS11840	ATC05_RS28375	AT700_RS11275	AU380_RS18795	HW02_RS25460	HW01_RS04590	HW00_RS22640	HV99_RS18825	HV98_RS15755	HV97_RS14290
DPADHS01_RS18810		trigger factor	79	79	1	1	3768	1	4797		1310	1310	1310	PA1800	PA14_RS16720	PSPA7_RS16600	PLES_RS18225	AES1R_RS12775	PAM18_RS16620	PADK2_RS16640	A214_RS17250	NCGM2_RS13365	G655_RS16180	M062_RS09420	P797_RS14525	DPADHS01_RS18810	PA1S_RS16950	PA1R_RS27945	U769_RS16565	T223_RS17850	SCV20265_RS17820	AI22_RS16910	F22031_RS28590	NCGM1984_RS16895	NCGM1900_RS23145	EG09_RS01830	YQ19_RS20420	PA50071_RS16165	ADJ52_RS10580	AOD73_RS16945	ATC05_RS23350	AT700_RS16150	AU380_RS23950	HW02_RS30300	HW01_RS29840	HW00_RS27645	HV99_RS24230	HV98_RS10135	HV97_RS08425
glmU		bifunctional N-acetylglucosamine-1-phosphate uridyltransferase/glucosamine-1-phosphate acetyltransferase	79	79	1	1	19	1	1048		1364	1364	1364	PA5552	PA14_RS29805	PSPA7_RS30305	PLES_RS30565	AES1R_RS21340	PAM18_RS29030	PADK2_RS29505	A214_RS04875	NCGM2_RS31295	G655_RS29285	M062_RS29185	P797_RS31410	DPADHS01_RS33165	PA1S_RS29975	PA1R_RS17945	U769_RS30290	T223_RS30200	SCV20265_RS31210	AI22_RS03990	F22031_RS11565	NCGM1984_RS31900	NCGM1900_RS31675	EG09_RS16970	YQ19_RS35255	PA50071_RS28920	ADJ52_RS27195	AOD73_RS30010	ATC05_RS10385	AT700_RS28895	AU380_RS06720	HW02_RS12780	HW01_RS15980	HW00_RS11340	HV99_RS07480	HV98_RS28195	HV97_RS28250
codB		cytosine permease	79	79	1	1	4713	1	439		1250	1250	1250	PA0438	PA14_RS02315	PSPA7_RS02570	PLES_RS02230	AES1R_RS16320	PAM18_RS02215	PADK2_RS02220	A214_RS02570	NCGM2_RS28480	G655_RS02220	M062_RS02205	P797_RS28695	DPADHS01_RS02205	PA1S_RS02225	PA1R_RS20260	U769_RS02240	T223_RS02210	SCV20265_RS02240	AI22_RS01685	F22031_RS13910	NCGM1984_RS02250	NCGM1900_RS02250	EG09_RS19620	YQ19_RS02595	PA50071_RS02185	ADJ52_RS24900	AOD73_RS02225	ATC05_RS08090	AT700_RS02180	AU380_RS09050	HW02_RS15175	HW01_RS13575	HW00_RS13680	HV99_RS09815	HV98_RS25880	HV97_RS30985
BG483_RS02330		cytosine deaminase	79	79	1	1	4712	1	438		1271	1280	1271	PA0437.CDS___1786	PA14_RS02310	PSPA7_RS02565	PLES_RS02225	AES1R_RS16325	PAM18_RS02210	PADK2_RS02215	A214_RS02575	NCGM2_RS28485	G655_RS02215	M062_RS02200	P797_RS28700	DPADHS01_RS02200	PA1S_RS02220	PA1R_RS20255	U769_RS02235	T223_RS02205	SCV20265_RS02235	AI22_RS01690	F22031_RS13905	NCGM1984_RS02245	NCGM1900_RS02245	EG09_RS19615	YQ19_RS02590	PA50071_RS02180	ADJ52_RS24905	AOD73_RS02220	ATC05_RS08095	AT700_RS02175	AU380_RS09045	HW02_RS15170	HW01_RS13580	HW00_RS13675	HV99_RS09810	HV98_RS25885	HV97_RS30980
A6695_RS26590		3-dehydroquinate dehydratase 1	79	79	1	1	725	1	1754		443	443	443	PA4846	PA14_RS26195	PSPA7_RS26580	PLES_RS26945	AES1R_RS04755	PAM18_RS25375	PADK2_RS25710	A214_RS08495	NCGM2_RS03340	G655_RS25670	M062_RS25535	P797_RS03300	DPADHS01_RS29315	PA1S_RS26325	PA1R_RS14285	U769_RS26415	T223_RS26580	SCV20265_RS27330	AI22_RS07645	F22031_RS07880	NCGM1984_RS27605	NCGM1900_RS27610	EG09_RS23395	YQ19_RS31365	PA50071_RS25305	ADJ52_RS01785	AOD73_RS26360	ATC05_RS14045	AT700_RS25275	AU380_RS03095	HW02_RS08870	HW01_RS19735	HW00_RS07725	HV99_RS03815	HV98_RS00880	HV97_RS24605
A214_RS26695		2-dehydro-3-deoxyphosphooctonate aldolase	79	79	1	1	1937	1	2966		845	845	845	PA3636	PA14_RS06945	PSPA7_RS07170	PLES_RS07260	AES1R_RS09635	PAM18_RS06630	PADK2_RS06225	A214_RS26695	NCGM2_RS23585	G655_RS06655	M062_RS19180	P797_RS23950	DPADHS01_RS07975	PA1S_RS07215	PA1R_RS07445	U769_RS06705	T223_RS06915	SCV20265_RS07015	AI22_RS26460	F22031_RS18665	NCGM1984_RS06860	NCGM1900_RS13115	EG09_RS12240	YQ19_RS08710	PA50071_RS06585	ADJ52_RS20215	AOD73_RS07210	ATC05_RS03650	AT700_RS06580	AU380_RS13680	HW02_RS19840	HW01_RS09200	HW00_RS18040	HV99_RS14195	HV98_RS21100	HV97_RS04525
cpsB		alginate biosynthesis protein AlgA	79	79	1	1	2022	1	3051		1445	1445	1445	PA3551	PA14_RS07380	PSPA7_RS07610	PLES_RS07700	AES1R_RS09200	PAM18_RS07390	PADK2_RS06675	A214_RS26255	NCGM2_RS23150	G655_RS07090	M062_RS18745	P797_RS23505	DPADHS01_RS08410	PA1S_RS07650	PA1R_RS07010	U769_RS07140	T223_RS07355	SCV20265_RS07455	AI22_RS26020	F22031_RS19125	NCGM1984_RS07295	NCGM1900_RS13550	EG09_RS11800	YQ19_RS09145	PA50071_RS07025	ADJ52_RS19765	AOD73_RS07645	ATC05_RS03215	AT700_RS07020	AU380_RS14115	HW02_RS20295	HW01_RS08755	HW00_RS18475	HV99_RS14630	HV98_RS20380	HV97_RS04965
HV97_RS25640		primosomal protein N'	79	79	1	1	522	1	1551		1991	2219	2216	PA5050.CDS___21016	PA14_RS27235	PSPA7_RS27615	PLES_RS27985	AES1R_RS05795	PAM18_RS26415	PADK2_RS26745	A214_RS07455	NCGM2_RS02295	G655_RS26715	M062_RS26570	P797_RS02200	DPADHS01_RS30355	PA1S_RS27360	PA1R_RS15320	U769_RS27455	T223_RS27620	SCV20265_RS28365	AI22_RS06605	F22031_RS08920	NCGM1984_RS28650	NCGM1900_RS28655	EG09_RS22360	YQ19_RS32400	PA50071_RS26345	ADJ52_RS00745	AOD73_RS27395	ATC05_RS13005	AT700_RS26315	AU380_RS04130	HW02_RS09915	HW01_RS18590	HW00_RS08760	HV99_RS04865	HV98_RS31190	HV97_RS25640
ychF		GTP-binding protein YchF	79	79	1	1	899	1	1928		1100	1100	1100	PA4673	PA14_RS25255	PSPA7_RS25390	PLES_RS26020	AES1R_RS13395	PAM18_RS24375	PADK2_RS24780	A214_RS09505	NCGM2_RS04495	G655_RS24720	M062_RS24565	P797_RS04580	DPADHS01_RS28385	PA1S_RS25315	PA1R_RS13335	U769_RS25415	T223_RS25650	SCV20265_RS26335	AI22_RS08685	F22031_RS06870	NCGM1984_RS26625	NCGM1900_RS26630	EG09_RS24395	YQ19_RS30155	PA50071_RS24320	ADJ52_RS02795	AOD73_RS25410	ATC05_RS15010	AT700_RS24290	AU380_RS02135	HW02_RS07825	HW01_RS20770	HW00_RS06735	HV99_RS02810	HV98_RS01850	HV97_RS23455
HV99_RS04990		ABC transporter permease	79	79	1	1	497	1	1526		650	962	958	PA5075	PA14_RS27360	PSPA7_RS27740	PLES_RS28110	AES1R_RS05920	PAM18_RS26540	PADK2_RS26870	A214_RS07330	NCGM2_RS02170	G655_RS26840	M062_RS26695	P797_RS02050	DPADHS01_RS30480	PA1S_RS27485	PA1R_RS15445	U769_RS27580	T223_RS27745	SCV20265_RS28490	AI22_RS06480	F22031_RS09045	NCGM1984_RS28775	NCGM1900_RS28780	EG09_RS22235	YQ19_RS32525	PA50071_RS26470	ADJ52_RS00620	AOD73_RS27520	ATC05_RS12880	AT700_RS26440	AU380_RS04255	HW02_RS10040	HW01_RS18465	HW00_RS08885	HV99_RS04990	HV98_RS31065	HV97_RS25765
PLES_RS25510		hypothetical protein	79	79	1	1	995	1	2024		488	488	488	PA4578	PA14_RS24745	PSPA7_RS24890	PLES_RS25510	AES1R_RS13900	PAM18_RS23870	PADK2_RS24270	A214_RS10010	NCGM2_RS05005	G655_RS24210	M062_RS24055	P797_RS04995	DPADHS01_RS27875	PA1S_RS24805	PA1R_RS12825	U769_RS24905	T223_RS25140	SCV20265_RS25825	AI22_RS09195	F22031_RS06365	NCGM1984_RS25860	NCGM1900_RS12015	EG09_RS24905	YQ19_RS29520	PA50071_RS23815	ADJ52_RS03305	AOD73_RS24900	ATC05_RS15520	AT700_RS23785	AU380_RS01625	HW02_RS07285	HW01_RS21280	HW00_RS06230	HV99_RS02300	HV98_RS02360	HV97_RS22945
HW10_RS16890		Fis family transcriptional regulator	79	79	1	1	718	1	1747		323	323	323	PA4853	PA14_RS26230	PSPA7_RS26615	PLES_RS26980	AES1R_RS04790	PAM18_RS25410	PADK2_RS25745	A214_RS08460	NCGM2_RS03305	G655_RS25705	M062_RS25570	P797_RS03270	DPADHS01_RS29350	PA1S_RS26355	PA1R_RS14315	U769_RS26450	T223_RS26615	SCV20265_RS27365	AI22_RS07610	F22031_RS07915	NCGM1984_RS27640	NCGM1900_RS27645	EG09_RS23360	YQ19_RS31400	PA50071_RS25340	ADJ52_RS01750	AOD73_RS26390	ATC05_RS14010	AT700_RS25310	AU380_RS03130	HW02_RS08905	HW01_RS19700	HW00_RS07760	HV99_RS03850	HV98_RS00845	HV97_RS24640
NCGM2_RS04440		hypothetical protein	79	79	1	1	889	1	1918		602	602	602	PA4683.CDS___19459	PA14_RS25310	PSPA7_RS25725	PLES_RS26075	AES1R_RS13340	PAM18_RS24500	PADK2_RS24835	A214_RS09370	NCGM2_RS04440	G655_RS24775	M062_RS24620	P797_RS04515	DPADHS01_RS28440	PA1S_RS25370	PA1R_RS13390	U769_RS25540	T223_RS25705	SCV20265_RS26455	AI22_RS08520	F22031_RS06995	NCGM1984_RS26730	NCGM1900_RS26735	EG09_RS24270	YQ19_RS30490	PA50071_RS24375	ADJ52_RS02660	AOD73_RS25465	ATC05_RS14955	AT700_RS24345	AU380_RS02190	HW02_RS07995	HW01_RS20610	HW00_RS06850	HV99_RS02940	HV98_RS01755	HV97_RS23730
AI22_RS20795		phosphatidate cytidylyltransferase	79	79	1	1	3039	1	4068		935	935	935	PA2536	PA14_RS13000	PSPA7_RS12910	PLES_RS14365	AES1R_RS20040	PAM18_RS12900	PADK2_RS12615	A214_RS20980	NCGM2_RS17505	G655_RS12415	M062_RS13195	P797_RS18360	DPADHS01_RS14485	PA1S_RS12945	PA1R_RS01680	U769_RS12495	T223_RS14020	SCV20265_RS13530	AI22_RS20795	F22031_RS24815	NCGM1984_RS13495	NCGM1900_RS19745	EG09_RS05725	YQ19_RS15715	PA50071_RS12325	ADJ52_RS14455	AOD73_RS12940	ATC05_RS27185	AT700_RS12320	AU380_RS20070	HW02_RS26575	HW01_RS02890	HW00_RS23800	HV99_RS20365	HV98_RS14365	HV97_RS12285
mdoG		glucan biosynthesis protein G	79	79	1	1	494	1	1523		749	1577	1565	PA5078	PA14_RS27375	PSPA7_RS27755	PLES_RS28125	AES1R_RS05935	PAM18_RS26555	PADK2_RS26885	A214_RS07315	NCGM2_RS02155	G655_RS26855	M062_RS26710	P797_RS02035	DPADHS01_RS30495	PA1S_RS27500	PA1R_RS15460	U769_RS27595	T223_RS27760	SCV20265_RS28505	AI22_RS06465	F22031_RS09060	NCGM1984_RS28790	NCGM1900_RS28795	EG09_RS22220	YQ19_RS32540	PA50071_RS26485	ADJ52_RS00605	AOD73_RS27535	ATC05_RS12865	AT700_RS26455	AU380_RS04270	HW02_RS10055	HW01_RS18450	HW00_RS08900	HV99_RS05005	HV98_RS31050	HV97_RS25780
HW00_RS00090		succinate dehydrogenase subunit D	79	79	1	1	3989	1	5018		368	368	368	PA1582	PA14_RS17885	PSPA7_RS17540	PLES_RS19365	AES1R_RS11645	PAM18_RS17755	PADK2_RS17785	A214_RS16100	NCGM2_RS12205	G655_RS17345	M062_RS08445	P797_RS13270	DPADHS01_RS20340	PA1S_RS18090	PA1R_RS26590	U769_RS17705	T223_RS18990	SCV20265_RS18965	AI22_RS15765	F22031_RS29735	NCGM1984_RS18500	NCGM1900_RS24755	EG09_RS00690	YQ19_RS21565	PA50071_RS17310	ADJ52_RS09440	AOD73_RS18085	ATC05_RS22215	AT700_RS17285	AU380_RS25085	HW02_RS31440	HW01_RS28705	HW00_RS00090	HV99_RS25370	HV98_RS09000	HV97_RS07290
APT60_RS09780		hypothetical protein	79	79	1	1	2532	1	3561		380	380	380	PA3041	PA14_RS10030	PSPA7_RS10030	PLES_RS10480	AES1R_RS17935	PAM18_RS09860	PADK2_RS09220	A214_RS23720	NCGM2_RS20600	G655_RS09635	M062_RS16225	P797_RS20995	DPADHS01_RS10930	PA1S_RS10165	PA1R_RS04485	U769_RS09710	T223_RS10135	SCV20265_RS09960	AI22_RS23505	F22031_RS21750	NCGM1984_RS09925	NCGM1900_RS16180	EG09_RS09280	YQ19_RS11685	PA50071_RS09610	ADJ52_RS17270	AOD73_RS10160	ATC05_RS00720	AT700_RS09605	AU380_RS16900	HW02_RS23155	HW01_RS06230	HW00_RS21005	HV99_RS17150	HV98_RS17715	HV97_RS15970
P797_RS20525		electron transfer flavoprotein subunit beta	79	79	1	1	2621	1	3650		749	749	749	PA2952	PA14_RS10485	PSPA7_RS10575	PLES_RS10935	AES1R_RS18740	PAM18_RS10315	PADK2_RS09675	A214_RS23265	NCGM2_RS20145	G655_RS10090	M062_RS15770	P797_RS20525	DPADHS01_RS11385	PA1S_RS10620	PA1R_RS04030	U769_RS10165	T223_RS10590	SCV20265_RS10415	AI22_RS23050	F22031_RS22205	NCGM1984_RS10380	NCGM1900_RS16635	EG09_RS08825	YQ19_RS12140	PA50071_RS10110	ADJ52_RS16815	AOD73_RS10615	ATC05_RS00265	AT700_RS10105	AU380_RS17355	HW02_RS23610	HW01_RS05775	HW00_RS21460	HV99_RS17605	HV98_RS17260	HV97_RS15515
NHmuc_RS04115		hypothetical protein	79	79	1	1	998	1	2027		341	341	341	PA4575	PA14_RS24730	PSPA7_RS24875	PLES_RS25495	AES1R_RS13915	PAM18_RS23855	PADK2_RS24255	A214_RS10025	NCGM2_RS05020	G655_RS24195	M062_RS24040	P797_RS05010	DPADHS01_RS27860	PA1S_RS24790	PA1R_RS12810	U769_RS24890	T223_RS25125	SCV20265_RS25810	AI22_RS09210	F22031_RS06350	NCGM1984_RS25845	NCGM1900_RS12000	EG09_RS24920	YQ19_RS29505	PA50071_RS23800	ADJ52_RS03320	AOD73_RS24885	ATC05_RS15535	AT700_RS23770	AU380_RS01610	HW02_RS07270	HW01_RS21295	HW00_RS06215	HV99_RS02285	HV98_RS02375	HV97_RS22930
PA1088_RS06020		acetylpolyamine aminohydrolase	79	79	1	1	1799	1	2828		1142	1142	1142	PA3774	PA14_RS06080	PSPA7_RS06410	PLES_RS06230	AES1R_RS10355	PAM18_RS05910	PADK2_RS05525	A214_RS27395	NCGM2_RS24545	G655_RS05885	M062_RS19880	P797_RS24865	DPADHS01_RS07255	PA1S_RS06190	PA1R_RS08480	U769_RS06010	T223_RS05890	SCV20265_RS06010	AI22_RS27180	F22031_RS17660	NCGM1984_RS05895	NCGM1900_RS05895	EG09_RS13230	YQ19_RS07720	PA50071_RS05865	ADJ52_RS21155	AOD73_RS06185	ATC05_RS04370	AT700_RS05860	AU380_RS12985	HW02_RS19120	HW01_RS09920	HW00_RS17340	HV99_RS13475	HV98_RS21795	HV97_RS03510
HW03_RS23115		sulfate adenylyltransferase subunit 2	79	79	1	1	1129	1	2158		917	917	917	PA4443	PA14_RS23530	PSPA7_RS23900	PLES_RS24805	AES1R_RS14605	PAM18_RS23165	PADK2_RS23095	A214_RS10705	NCGM2_RS05705	G655_RS22945	M062_RS23350	P797_RS05695	DPADHS01_RS27170	PA1S_RS24105	PA1R_RS12125	U769_RS23750	T223_RS24435	SCV20265_RS25120	AI22_RS09900	F22031_RS05655	NCGM1984_RS25160	NCGM1900_RS11315	EG09_RS26085	YQ19_RS27720	PA50071_RS23110	ADJ52_RS04010	AOD73_RS24100	ATC05_RS16780	AT700_RS23080	AU380_RS00920	HW02_RS06090	HW01_RS22490	HW00_RS05535	HV99_RS01720	HV98_RS03555	HV97_RS22230
A6701_RS28610		c4-dicarboxylate-binding protein	79	79	1	1	406	1	1435		995	995	995	PA5167	PA14_RS27835	PSPA7_RS28185	PLES_RS28590	AES1R_RS06395	PAM18_RS27020	PADK2_RS27350	A214_RS06855	NCGM2_RS29290	G655_RS27315	M062_RS27215	P797_RS29445	DPADHS01_RS31185	PA1S_RS27965	PA1R_RS15930	U769_RS28320	T223_RS28225	SCV20265_RS29200	AI22_RS06000	F22031_RS09555	NCGM1984_RS29625	NCGM1900_RS29405	EG09_RS21755	YQ19_RS33005	PA50071_RS26945	ADJ52_RS00140	AOD73_RS28000	ATC05_RS12400	AT700_RS26915	AU380_RS04745	HW02_RS10550	HW01_RS17960	HW00_RS09365	HV99_RS05465	HV98_RS30555	HV97_RS26275
HV95_RS27630		hypothetical protein	79	79	1	1	4664	1	390		620	620	620	PA0389	PA14_RS02065	PSPA7_RS02320	PLES_RS01980	AES1R_RS16570	PAM18_RS01965	PADK2_RS01970	A214_RS02820	NCGM2_RS28730	G655_RS01970	M062_RS01955	P797_RS28950	DPADHS01_RS01955	PA1S_RS01975	PA1R_RS20010	U769_RS01990	T223_RS01960	SCV20265_RS01990	AI22_RS01935	F22031_RS13660	NCGM1984_RS02000	NCGM1900_RS02000	EG09_RS19370	YQ19_RS02345	PA50071_RS01935	ADJ52_RS25150	AOD73_RS01975	ATC05_RS08340	AT700_RS01930	AU380_RS08800	HW02_RS14925	HW01_RS13825	HW00_RS13430	HV99_RS09565	HV98_RS26130	HV97_RS30735
A6R75_RS13440		excinuclease ABC subunit A	79	79	1	1	1339	1	2368		2837	2843	2837	PA4234	PA14_RS03725	PSPA7_RS04140	PLES_RS03590	AES1R_RS28615	PAM18_RS03570	PADK2_RS03570	A214_RS01215	NCGM2_RS27090	G655_RS03565	M062_RS22245	P797_RS27365	DPADHS01_RS03680	PA1S_RS03655	PA1R_RS11020	U769_RS03680	T223_RS03570	SCV20265_RS03595	AI22_RS00265	F22031_RS15270	NCGM1984_RS03590	NCGM1900_RS03590	EG09_RS15765	YQ19_RS03960	PA50071_RS03545	ADJ52_RS23545	AOD73_RS03655	ATC05_RS06740	AT700_RS03540	AU380_RS10410	HW02_RS16540	HW01_RS12210	HW00_RS15025	HV99_RS11170	HV98_RS24440	HV97_RS01205
A7331_RS27560		glutamate synthase subunit beta	79	79	1	1	537	1	1566		1433	1433	1433	PA5035	PA14_RS27160	PSPA7_RS27540	PLES_RS27910	AES1R_RS05720	PAM18_RS26340	PADK2_RS26670	A214_RS07530	NCGM2_RS02370	G655_RS26640	M062_RS26495	P797_RS02285	DPADHS01_RS30280	PA1S_RS27285	PA1R_RS15245	U769_RS27380	T223_RS27545	SCV20265_RS28290	AI22_RS06680	F22031_RS08845	NCGM1984_RS28575	NCGM1900_RS28580	EG09_RS22435	YQ19_RS32325	PA50071_RS26270	ADJ52_RS00820	AOD73_RS27320	ATC05_RS13080	AT700_RS26240	AU380_RS04055	HW02_RS09840	HW01_RS18665	HW00_RS08685	HV99_RS04790	HV98_RS31265	HV97_RS25565
NCGM1900_RS24880		cbb3-type cytochrome c oxidase subunit I	79	79	1	1	4013	1	5042		1427	1427	1427	PA1557	PA14_RS18010	PSPA7_RS17945	PLES_RS19490	AES1R_RS11520	PAM18_RS17880	PADK2_RS17910	A214_RS15975	NCGM2_RS12080	G655_RS17470	M062_RS08320	P797_RS13145	DPADHS01_RS20690	PA1S_RS18215	PA1R_RS26465	U769_RS17830	T223_RS19115	SCV20265_RS19090	AI22_RS15640	F22031_RS30085	NCGM1984_RS18625	NCGM1900_RS24880	EG09_RS00565	YQ19_RS21915	PA50071_RS17435	ADJ52_RS09315	AOD73_RS18210	ATC05_RS22090	AT700_RS17410	AU380_RS25210	HW02_RS31780	HW01_RS28580	HW00_RS00215	HV99_RS25495	HV98_RS08875	HV97_RS07165
A7331_RS30570		ATP synthase subunit gamma	79	79	1	1	16	1	1045		860	860	860	PA5555	PA14_RS29820	PSPA7_RS30320	PLES_RS30580	AES1R_RS21355	PAM18_RS29045	PADK2_RS29520	A214_RS04860	NCGM2_RS31310	G655_RS29300	M062_RS29200	P797_RS31425	DPADHS01_RS33180	PA1S_RS29990	PA1R_RS17960	U769_RS30305	T223_RS30215	SCV20265_RS31225	AI22_RS03975	F22031_RS11580	NCGM1984_RS31915	NCGM1900_RS31690	EG09_RS16985	YQ19_RS35270	PA50071_RS28935	ADJ52_RS27180	AOD73_RS30025	ATC05_RS10370	AT700_RS28910	AU380_RS06735	HW02_RS12795	HW01_RS15965	HW00_RS11355	HV99_RS07495	HV98_RS28180	HV97_RS28265
A6701_RS16870		sulfite reductase	79	79	1	1	3730	1	4759		1658	1658	1658	PA1838	PA14_RS16525	PSPA7_RS16405	PLES_RS18030	AES1R_RS12970	PAM18_RS16425	PADK2_RS16445	A214_RS17445	NCGM2_RS13560	G655_RS15985	M062_RS09615	P797_RS14720	DPADHS01_RS18615	PA1S_RS16755	PA1R_RS28140	U769_RS16370	T223_RS17655	SCV20265_RS17625	AI22_RS17105	F22031_RS28395	NCGM1984_RS16700	NCGM1900_RS22950	EG09_RS02025	YQ19_RS20225	PA50071_RS15970	ADJ52_RS10775	AOD73_RS16750	ATC05_RS23545	AT700_RS15955	AU380_RS23755	HW02_RS30105	HW01_RS30035	HW00_RS27450	HV99_RS24035	HV98_RS10330	HV97_RS08620
AES1R_RS17330		P-protein	79	79	1	1	2409	1	3438		1097	1097	1097	PA3166	PA14_RS09425	PSPA7_RS09395	PLES_RS09855	AES1R_RS17330	PAM18_RS09255	PADK2_RS08560	A214_RS24360	NCGM2_RS21190	G655_RS09045	M062_RS16870	P797_RS21575	DPADHS01_RS10305	PA1S_RS09535	PA1R_RS05115	U769_RS09080	T223_RS09510	SCV20265_RS09330	AI22_RS24130	F22031_RS21110	NCGM1984_RS09335	NCGM1900_RS15590	EG09_RS09910	YQ19_RS11025	PA50071_RS09005	ADJ52_RS17895	AOD73_RS09530	ATC05_RS01345	AT700_RS09000	AU380_RS16275	HW02_RS22465	HW01_RS06855	HW00_RS20355	HV99_RS16525	HV98_RS18375	HV97_RS06860
HW08_RS21520		2-nonaprenyl-3-methyl-6-methoxy-1,4-benzoquinol hydroxylase	79	79	1	1	4928	1	654		647	647	647	PA0655	PA14_RS03380	PSPA7_RS03795	PLES_RS03245	AES1R_RS15300	PAM18_RS03225	PADK2_RS03225	A214_RS01560	NCGM2_RS27435	G655_RS03220	M062_RS03210	P797_RS27695	DPADHS01_RS03335	PA1S_RS03310	PA1R_RS21345	U769_RS03335	T223_RS03225	SCV20265_RS03250	AI22_RS00610	F22031_RS14925	NCGM1984_RS03245	NCGM1900_RS03245	EG09_RS20635	YQ19_RS03615	PA50071_RS03200	ADJ52_RS23890	AOD73_RS03310	ATC05_RS07085	AT700_RS03195	AU380_RS10065	HW02_RS16195	HW01_RS12555	HW00_RS14680	HV99_RS10825	HV98_RS24785	HV97_RS00845
PA1S_RS16940		ATP-dependent Clp protease ATP-binding subunit ClpX	79	79	1	1	3766	1	4795		1280	1280	1280	PA1802	PA14_RS16710	PSPA7_RS16590	PLES_RS18215	AES1R_RS12785	PAM18_RS16610	PADK2_RS16630	A214_RS17260	NCGM2_RS13375	G655_RS16170	M062_RS09430	P797_RS14535	DPADHS01_RS18800	PA1S_RS16940	PA1R_RS27955	U769_RS16555	T223_RS17840	SCV20265_RS17810	AI22_RS16920	F22031_RS28580	NCGM1984_RS16885	NCGM1900_RS23135	EG09_RS01840	YQ19_RS20410	PA50071_RS16155	ADJ52_RS10590	AOD73_RS16935	ATC05_RS23360	AT700_RS16140	AU380_RS23940	HW02_RS30290	HW01_RS29850	HW00_RS27635	HV99_RS24220	HV98_RS10145	HV97_RS08435
PA14_RS27410		LysR family transcriptional regulator	79	79	1	1	487	1	1516		908	956	912	PA5085	PA14_RS27410	PSPA7_RS27790	PLES_RS28160	AES1R_RS05970	PAM18_RS26590	PADK2_RS26920	A214_RS07280	NCGM2_RS02120	G655_RS26890	M062_RS26745	P797_RS01985	DPADHS01_RS30530	PA1S_RS27535	PA1R_RS15495	U769_RS27630	T223_RS27795	SCV20265_RS28540	AI22_RS06430	F22031_RS09095	NCGM1984_RS28825	NCGM1900_RS28830	EG09_RS22185	YQ19_RS32575	PA50071_RS26520	ADJ52_RS00570	AOD73_RS27570	ATC05_RS12830	AT700_RS26490	AU380_RS04305	HW02_RS10090	HW01_RS18415	HW00_RS08935	HV99_RS05040	HV98_RS31015	HV97_RS25815
A6701_RS10310		hypothetical protein	79	79	1	1	2556	1	3585		434	437	436	PA3017	PA14_RS10155	PSPA7_RS10245	PLES_RS10605	AES1R_RS18410	PAM18_RS09985	PADK2_RS09345	A214_RS23595	NCGM2_RS20475	G655_RS09760	M062_RS16100	P797_RS20865	DPADHS01_RS11055	PA1S_RS10290	PA1R_RS04360	U769_RS09835	T223_RS10260	SCV20265_RS10085	AI22_RS23380	F22031_RS21875	NCGM1984_RS10050	NCGM1900_RS16305	EG09_RS09155	YQ19_RS11810	PA50071_RS09735	ADJ52_RS17145	AOD73_RS10285	ATC05_RS00595	AT700_RS09730	AU380_RS17025	HW02_RS23280	HW01_RS06105	HW00_RS21130	HV99_RS17275	HV98_RS17590	HV97_RS15845
AM599_RS02285		CoA transferase	79	79	1	1	4720	1	446		1223	1223	1223	PA0446	PA14_RS02350	PSPA7_RS02605	PLES_RS02265	AES1R_RS16285	PAM18_RS02250	PADK2_RS02255	A214_RS02535	NCGM2_RS28445	G655_RS02255	M062_RS02240	P797_RS28660	DPADHS01_RS02240	PA1S_RS02260	PA1R_RS20295	U769_RS02275	T223_RS02245	SCV20265_RS02275	AI22_RS01650	F22031_RS13945	NCGM1984_RS02285	NCGM1900_RS02285	EG09_RS19655	YQ19_RS02630	PA50071_RS02220	ADJ52_RS24865	AOD73_RS02260	ATC05_RS08055	AT700_RS02215	AU380_RS09085	HW02_RS15210	HW01_RS13540	HW00_RS13715	HV99_RS09850	HV98_RS25845	HV97_RS31020
HW08_RS18710		IMP dehydrogenase	79	79	1	1	1803	1	2832		1469	1469	1469	PA3770	PA14_RS06100	PSPA7_RS06430	PLES_RS06250	AES1R_RS10335	PAM18_RS05930	PADK2_RS05545	A214_RS27375	NCGM2_RS24525	G655_RS05905	M062_RS19860	P797_RS24845	DPADHS01_RS07275	PA1S_RS06210	PA1R_RS08460	U769_RS06030	T223_RS05910	SCV20265_RS06030	AI22_RS27160	F22031_RS17680	NCGM1984_RS05915	NCGM1900_RS05915	EG09_RS13210	YQ19_RS07740	PA50071_RS05885	ADJ52_RS21135	AOD73_RS06205	ATC05_RS04350	AT700_RS05880	AU380_RS13005	HW02_RS19140	HW01_RS09900	HW00_RS17360	HV99_RS13495	HV98_RS21775	HV97_RS03530
AM599_RS29445		hypothetical protein	79	79	1	1	208	1	1237		1340	1340	1340	PA5362	PA14_RS28820	PSPA7_RS29285	PLES_RS29575	AES1R_RS07380	PAM18_RS28005	PADK2_RS28520	A214_RS05860	NCGM2_RS30280	G655_RS28300	M062_RS28200	P797_RS30440	DPADHS01_RS32175	PA1S_RS28955	PA1R_RS16920	U769_RS29305	T223_RS29210	SCV20265_RS30190	AI22_RS05015	F22031_RS10540	NCGM1984_RS30880	NCGM1900_RS30655	EG09_RS20765	YQ19_RS34145	PA50071_RS27930	ADJ52_RS28220	AOD73_RS28990	ATC05_RS11410	AT700_RS27905	AU380_RS05735	HW02_RS11540	HW01_RS16970	HW00_RS10355	HV99_RS06455	HV98_RS29180	HV97_RS27265
obgE		GTPase ObgE	79	79	1	1	1007	1	2036		1220	1220	1220	PA4566	PA14_RS24685	PSPA7_RS24830	PLES_RS25450	AES1R_RS13960	PAM18_RS23810	PADK2_RS24210	A214_RS10070	NCGM2_RS05065	G655_RS24150	M062_RS23995	P797_RS05055	DPADHS01_RS27815	PA1S_RS24745	PA1R_RS12765	U769_RS24845	T223_RS25080	SCV20265_RS25765	AI22_RS09255	F22031_RS06305	NCGM1984_RS25800	NCGM1900_RS11955	EG09_RS24965	YQ19_RS29460	PA50071_RS23755	ADJ52_RS03365	AOD73_RS24840	ATC05_RS15580	AT700_RS23725	AU380_RS01565	HW02_RS07225	HW01_RS21340	HW00_RS06170	HV99_RS02240	HV98_RS02420	HV97_RS22885
PSPA7_RS28050		imidazoleglycerol-phosphate dehydratase	79	79	1	1	430	1	1459		593	593	593	PA5143	PA14_RS27700	PSPA7_RS28050	PLES_RS28455	AES1R_RS06260	PAM18_RS26885	PADK2_RS27215	A214_RS06990	NCGM2_RS01830	G655_RS27180	M062_RS27035	P797_RS01685	DPADHS01_RS30815	PA1S_RS27830	PA1R_RS15795	U769_RS27920	T223_RS28090	SCV20265_RS28835	AI22_RS06135	F22031_RS09385	NCGM1984_RS29115	NCGM1900_RS29120	EG09_RS21890	YQ19_RS32870	PA50071_RS26810	ADJ52_RS00275	AOD73_RS27865	ATC05_RS12540	AT700_RS26780	AU380_RS04595	HW02_RS10380	HW01_RS18125	HW00_RS09225	HV99_RS05330	HV98_RS30725	HV97_RS26105
prpB		methylisocitrate lyase	79	79	1	1	5069	1	795		896	896	896	PA0796	PA14_RS21970	PSPA7_RS22455	PLES_RS23375	AES1R_RS03260	PAM18_RS21655	PADK2_RS21645	A214_RS12165	NCGM2_RS07535	G655_RS21440	M062_RS03900	P797_RS08560	DPADHS01_RS25170	PA1S_RS22655	PA1R_RS22030	U769_RS22030	T223_RS23005	SCV20265_RS23410	AI22_RS11430	F22031_RS03900	NCGM1984_RS23710	NCGM1900_RS09865	EG09_RS27530	YQ19_RS25855	PA50071_RS21385	ADJ52_RS05465	AOD73_RS22650	ATC05_RS18240	AT700_RS21360	AU380_RS28965	HW02_RS04070	HW01_RS24760	HW00_RS04020	HV99_RS00265	HV98_RS05010	HV97_RS20305
HW00_RS17170		nucleoside-diphosphate kinase	79	79	1	1	1766	1	2795		431	431	431	PA3807	PA14_RS05910	PSPA7_RS06240	PLES_RS06055	AES1R_RS10525	PAM18_RS05740	PADK2_RS05355	A214_RS27565	NCGM2_RS24715	G655_RS05715	M062_RS20050	P797_RS25035	DPADHS01_RS07085	PA1S_RS06020	PA1R_RS08655	U769_RS05840	T223_RS05715	SCV20265_RS05840	AI22_RS27350	F22031_RS17490	NCGM1984_RS05725	NCGM1900_RS05725	EG09_RS13400	YQ19_RS07550	PA50071_RS05695	ADJ52_RS21325	AOD73_RS06015	ATC05_RS04540	AT700_RS05690	AU380_RS12815	HW02_RS18950	HW01_RS10090	HW00_RS17170	HV99_RS13305	HV98_RS21965	HV97_RS03340
AI22_RS21370		NADH-quinone oxidoreductase subunit L	79	79	1	1	2927	1	3956		1847	1847	1847	PA2647	PA14_RS12185	PSPA7_RS12255	PLES_RS12770	AES1R_RS19195	PAM18_RS11960	PADK2_RS11490	A214_RS21560	NCGM2_RS18100	G655_RS11815	M062_RS14035	P797_RS18950	DPADHS01_RS13525	PA1S_RS12355	PA1R_RS02275	U769_RS11900	T223_RS12425	SCV20265_RS12940	AI22_RS21370	F22031_RS24135	NCGM1984_RS12900	NCGM1900_RS19150	EG09_RS06950	YQ19_RS14905	PA50071_RS11750	ADJ52_RS15045	AOD73_RS12350	ATC05_RS27850	AT700_RS11745	AU380_RS19490	HW02_RS25910	HW01_RS04145	HW00_RS23120	HV99_RS19290	HV98_RS14945	HV97_RS13665
HW06_RS04010		hypothetical protein	79	79	1	1	291	1	1320		701	701	701	PA5279	PA14_RS28410	PSPA7_RS28740	PLES_RS29160	AES1R_RS06965	PAM18_RS27590	PADK2_RS27920	A214_RS06280	NCGM2_RS29870	G655_RS27890	M062_RS27785	P797_RS30035	DPADHS01_RS31760	PA1S_RS28540	PA1R_RS16505	U769_RS28890	T223_RS28795	SCV20265_RS29775	AI22_RS05430	F22031_RS10125	NCGM1984_RS30205	NCGM1900_RS29985	EG09_RS21180	YQ19_RS33580	PA50071_RS27515	ADJ52_RS28635	AOD73_RS28575	ATC05_RS11825	AT700_RS27485	AU380_RS05320	HW02_RS11125	HW01_RS17385	HW00_RS09940	HV99_RS06040	HV98_RS29980	HV97_RS26850
P797_RS10765		flagellar P-ring protein	79	79	1	1	5355	1	5518		1109	1109	1109	PA1084	PA14_RS20450	PSPA7_RS20400	PLES_RS21840	AES1R_RS01745	PAM18_RS20225	PADK2_RS20210	A214_RS13670	NCGM2_RS09695	G655_RS19890	M062_RS05895	P797_RS10765	DPADHS01_RS22590	PA1S_RS20515	PA1R_RS24170	U769_RS20240	T223_RS21470	SCV20265_RS21440	AI22_RS13320	F22031_RS02165	NCGM1984_RS21260	NCGM1900_RS07410	EG09_RS29120	YQ19_RS24265	PA50071_RS19940	ADJ52_RS06895	AOD73_RS20510	ATC05_RS19665	AT700_RS19915	AU380_RS27530	HW02_RS02070	HW01_RS26190	HW00_RS02585	HV99_RS27860	HV98_RS06520	HV97_RS18725
A6701_RS12570		hypothetical protein	79	79	1	1	2914	1	3943		1082	1082	1082	PA2660	PA14_RS12120	PSPA7_RS12160	PLES_RS12700	AES1R_RS19125	PAM18_RS11890	PADK2_RS11420	A214_RS21630	NCGM2_RS18165	G655_RS11750	M062_RS14100	P797_RS19015	DPADHS01_RS13460	PA1S_RS12290	PA1R_RS02340	U769_RS11835	T223_RS12355	SCV20265_RS12875	AI22_RS21440	F22031_RS24065	NCGM1984_RS12835	NCGM1900_RS19085	EG09_RS07020	YQ19_RS14835	PA50071_RS11680	ADJ52_RS15110	AOD73_RS12285	ATC05_RS27915	AT700_RS11675	AU380_RS19425	HW02_RS25840	HW01_RS04215	HW00_RS23055	HV99_RS19225	HV98_RS15010	HV97_RS13735
NCGM1984_RS17740		hypothetical protein	79	79	1	1	3842	1	4871		341	341	341	PA1728	PA14_RS17125	PSPA7_RS16980	PLES_RS18625	AES1R_RS12385	PAM18_RS17015	PADK2_RS17045	A214_RS16845	NCGM2_RS12965	G655_RS16580	M062_RS09020	P797_RS14125	DPADHS01_RS19600	PA1S_RS17350	PA1R_RS27330	U769_RS16965	T223_RS18250	SCV20265_RS18220	AI22_RS16510	F22031_RS28990	NCGM1984_RS17740	NCGM1900_RS23995	EG09_RS01430	YQ19_RS20825	PA50071_RS16570	ADJ52_RS10180	AOD73_RS17345	ATC05_RS22955	AT700_RS16545	AU380_RS24345	HW02_RS30695	HW01_RS29445	HW00_RS28040	HV99_RS24625	HV98_RS09740	HV97_RS08030
NCGM1984_RS29095		imidazole glycerol phosphate synthase cyclase subunit	79	79	1	1	433	1	1462		770	770	770	PA5140	PA14_RS27680	PSPA7_RS28030	PLES_RS28435	AES1R_RS06240	PAM18_RS26865	PADK2_RS27195	A214_RS07010	NCGM2_RS01850	G655_RS27160	M062_RS27015	P797_RS01705	DPADHS01_RS30795	PA1S_RS27810	PA1R_RS15775	U769_RS27900	T223_RS28070	SCV20265_RS28815	AI22_RS06155	F22031_RS09365	NCGM1984_RS29095	NCGM1900_RS29100	EG09_RS21910	YQ19_RS32850	PA50071_RS26790	ADJ52_RS00295	AOD73_RS27845	ATC05_RS12560	AT700_RS26760	AU380_RS04575	HW02_RS10360	HW01_RS18145	HW00_RS09205	HV99_RS05310	HV98_RS30745	HV97_RS26085
AQ622_RS22195		DNA starvation/stationary phase protection protein	79	79	1	1	5235	1	961		470	470	470	PA0962	PA14_RS21095	PSPA7_RS21610	PLES_RS22420	AES1R_RS02325	PAM18_RS20805	PADK2_RS20810	A214_RS13075	NCGM2_RS08805	G655_RS20575	M062_RS04755	P797_RS09950	DPADHS01_RS24300	PA1S_RS21595	PA1R_RS23105	U769_RS20835	T223_RS22050	SCV20265_RS22565	AI22_RS12285	F22031_RS02745	NCGM1984_RS22550	NCGM1900_RS08700	EG09_RS28485	YQ19_RS24900	PA50071_RS20520	ADJ52_RS06315	AOD73_RS21585	ATC05_RS19085	AT700_RS20495	AU380_RS28110	HW02_RS03205	HW01_RS25610	HW00_RS03165	HV99_RS29195	HV98_RS05880	HV97_RS19385
PAO1OR_RS00580		protoheme IX farnesyltransferase 1	79	79	1	1	4388	1	114		914	914	914	PA0113	PA14_RS00575	PSPA7_RS00905	PLES_RS00595	AES1R_RS23155	PAM18_RS00575	PADK2_RS00580	A214_RS04210	NCGM2_RS00590	G655_RS00575	M062_RS00575	P797_RS00600	DPADHS01_RS00575	PA1S_RS00610	PA1R_RS18645	U769_RS00595	T223_RS00575	SCV20265_RS00580	AI22_RS03320	F22031_RS12245	NCGM1984_RS00590	NCGM1900_RS00590	EG09_RS17675	YQ19_RS00615	PA50071_RS00585	ADJ52_RS26535	AOD73_RS00610	ATC05_RS09730	AT700_RS00580	AU380_RS07395	HW02_RS13490	HW01_RS15260	HW00_RS12010	HV99_RS08145	HV98_RS27515	HV97_RS29180
HW11_RS15480		hypothetical protein	79	79	1	1	5105	1	831		713	713	713	PA0833	PA14_RS21775	PSPA7_RS22295	PLES_RS23100	AES1R_RS03030	PAM18_RS21485	PADK2_RS21490	A214_RS12395	NCGM2_RS08005	G655_RS21255	M062_RS04075	P797_RS09030	DPADHS01_RS24980	PA1S_RS22275	PA1R_RS22425	U769_RS21515	T223_RS22730	SCV20265_RS23245	AI22_RS11605	F22031_RS03425	NCGM1984_RS23230	NCGM1900_RS09380	EG09_RS27805	YQ19_RS25580	PA50071_RS21200	ADJ52_RS05635	AOD73_RS22265	ATC05_RS18405	AT700_RS21175	AU380_RS28790	HW02_RS03900	HW01_RS24930	HW00_RS03845	HV99_RS00075	HV98_RS05200	HV97_RS20080
NCGM2_RS01915		tRNA (cytosine(34)-2'-O)-methyltransferase TrmL	79	79	1	1	446	1	1475		461	461	461	PA5127	PA14_RS27615	PSPA7_RS27965	PLES_RS28365	AES1R_RS06175	PAM18_RS26795	PADK2_RS27125	A214_RS07075	NCGM2_RS01915	G655_RS27095	M062_RS26945	P797_RS01770	DPADHS01_RS30730	PA1S_RS27745	PA1R_RS15705	U769_RS27835	T223_RS28000	SCV20265_RS28745	AI22_RS06225	F22031_RS09295	NCGM1984_RS29030	NCGM1900_RS29035	EG09_RS21980	YQ19_RS32780	PA50071_RS26725	ADJ52_RS00365	AOD73_RS27780	ATC05_RS12625	AT700_RS26695	AU380_RS04510	HW02_RS10295	HW01_RS18210	HW00_RS09140	HV99_RS05245	HV98_RS30810	HV97_RS26020
HW04_RS23925		tRNA dihydrouridine synthase DusB	79	79	1	1	719	1	1748		998	998	998	PA4852	PA14_RS26225	PSPA7_RS26610	PLES_RS26975	AES1R_RS04785	PAM18_RS25405	PADK2_RS25740	A214_RS08465	NCGM2_RS03310	G655_RS25700	M062_RS25565	P797_RS03275	DPADHS01_RS29345	PA1S_RS26350	PA1R_RS14310	U769_RS26445	T223_RS26610	SCV20265_RS27360	AI22_RS07615	F22031_RS07910	NCGM1984_RS27635	NCGM1900_RS27640	EG09_RS23365	YQ19_RS31395	PA50071_RS25335	ADJ52_RS01755	AOD73_RS26385	ATC05_RS14015	AT700_RS25305	AU380_RS03125	HW02_RS08900	HW01_RS19705	HW00_RS07755	HV99_RS03845	HV98_RS00850	HV97_RS24635
NCGM1900_RS25165		glyoxylate carboligase	79	79	1	1	4070	1	5099		1775	1775	1775	PA1502	PA14_RS18295	PSPA7_RS18200	PLES_RS20180	AES1R_RS00050	PAM18_RS18575	PADK2_RS18195	A214_RS15685	NCGM2_RS11795	G655_RS17755	M062_RS08035	P797_RS12845	DPADHS01_RS21390	PA1S_RS18500	PA1R_RS26180	U769_RS18115	T223_RS19810	SCV20265_RS19375	AI22_RS14960	F22031_RS00475	NCGM1984_RS18910	NCGM1900_RS25165	EG09_RS30720	YQ19_RS22665	PA50071_RS17720	ADJ52_RS08635	AOD73_RS18495	ATC05_RS21800	AT700_RS17695	AU380_RS25495	HW02_RS00375	HW01_RS27875	HW00_RS00510	HV99_RS25790	HV98_RS08580	HV97_RS16590
PA11803_RS01040		transporter ExbB	79	79	1	1	4473	1	199		719	722	719	PA0198	PA14_RS01005	PSPA7_RS01320	PLES_RS01025	AES1R_RS23585	PAM18_RS01005	PADK2_RS01010	A214_RS03780	NCGM2_RS01030	G655_RS01000	M062_RS01005	P797_RS01065	DPADHS01_RS01005	PA1S_RS01030	PA1R_RS19065	U769_RS01020	T223_RS01005	SCV20265_RS01010	AI22_RS02890	F22031_RS12680	NCGM1984_RS01030	NCGM1900_RS01030	EG09_RS18105	YQ19_RS01050	PA50071_RS01015	ADJ52_RS26105	AOD73_RS01030	ATC05_RS09300	AT700_RS01010	AU380_RS07825	HW02_RS13920	HW01_RS14830	HW00_RS12440	HV99_RS08575	HV98_RS27085	HV97_RS29600
flgH		flagellar L-ring protein	79	79	1	1	5354	1	5519		695	695	695	PA1083	PA14_RS20455	PSPA7_RS20405	PLES_RS21845	AES1R_RS01750	PAM18_RS20230	PADK2_RS20215	A214_RS13665	NCGM2_RS09690	G655_RS19895	M062_RS05890	P797_RS10760	DPADHS01_RS22595	PA1S_RS20520	PA1R_RS24165	U769_RS20245	T223_RS21475	SCV20265_RS21445	AI22_RS13315	F22031_RS02170	NCGM1984_RS21265	NCGM1900_RS07415	EG09_RS29115	YQ19_RS24270	PA50071_RS19945	ADJ52_RS06890	AOD73_RS20515	ATC05_RS19660	AT700_RS19920	AU380_RS27535	HW02_RS02075	HW01_RS26185	HW00_RS02590	HV99_RS27865	HV98_RS06515	HV97_RS18730
A214_RS27415		transcriptional regulator	79	79	1	1	1795	1	2824		935	935	935	PA3778	PA14_RS06060	PSPA7_RS06390	PLES_RS06210	AES1R_RS10375	PAM18_RS05890	PADK2_RS05505	A214_RS27415	NCGM2_RS24565	G655_RS05865	M062_RS19900	P797_RS24885	DPADHS01_RS07235	PA1S_RS06170	PA1R_RS08500	U769_RS05990	T223_RS05870	SCV20265_RS05990	AI22_RS27200	F22031_RS17640	NCGM1984_RS05875	NCGM1900_RS05875	EG09_RS13250	YQ19_RS07700	PA50071_RS05845	ADJ52_RS21175	AOD73_RS06165	ATC05_RS04390	AT700_RS05840	AU380_RS12965	HW02_RS19100	HW01_RS09940	HW00_RS17320	HV99_RS13455	HV98_RS21815	HV97_RS03490
HV99_RS13560		hypothetical protein	79	79	1	1	1811	1	2840		317	317	317	PA3762	PA14_RS06310	PSPA7_RS06470	PLES_RS06315	AES1R_RS10270	PAM18_RS05995	PADK2_RS05590	A214_RS27330	NCGM2_RS24480	G655_RS06020	M062_RS19815	P797_RS24810	DPADHS01_RS07340	PA1S_RS06275	PA1R_RS08395	U769_RS06070	T223_RS05975	SCV20265_RS06075	AI22_RS27095	F22031_RS17720	NCGM1984_RS05960	NCGM1900_RS05960	EG09_RS12875	YQ19_RS08075	PA50071_RS05950	ADJ52_RS21070	AOD73_RS06270	ATC05_RS04285	AT700_RS05945	AU380_RS13045	HW02_RS19205	HW01_RS09835	HW00_RS17405	HV99_RS13560	HV98_RS21735	HV97_RS03890
HV98_RS19550		TAT-dependent nitrous-oxide reductase	79	79	1	1	2182	1	3211		1910	1919	1910	PA3392	PA14_RS08095	PSPA7_RS08305	PLES_RS08655	AES1R_RS08500	PAM18_RS08090	PADK2_RS07375	A214_RS25555	NCGM2_RS22430	G655_RS07805	M062_RS18045	P797_RS22790	DPADHS01_RS09115	PA1S_RS08350	PA1R_RS06310	U769_RS07840	T223_RS08310	SCV20265_RS08155	AI22_RS25320	F22031_RS19920	NCGM1984_RS08015	NCGM1900_RS14265	EG09_RS11090	YQ19_RS09850	PA50071_RS07815	ADJ52_RS19065	AOD73_RS08345	ATC05_RS02515	AT700_RS07810	AU380_RS15100	HW02_RS21250	HW01_RS08050	HW00_RS19175	HV99_RS15330	HV98_RS19550	HV97_RS05665
HW07_RS05875		hypothetical protein	79	79	1	1	438	1	1467		671	776	771	PA5135	PA14_RS27655	PSPA7_RS28005	PLES_RS28410	AES1R_RS06215	PAM18_RS26840	PADK2_RS27170	A214_RS07035	NCGM2_RS01875	G655_RS27135	M062_RS26990	P797_RS01730	DPADHS01_RS30770	PA1S_RS27785	PA1R_RS15750	U769_RS27875	T223_RS28045	SCV20265_RS28790	AI22_RS06180	F22031_RS09340	NCGM1984_RS29070	NCGM1900_RS29075	EG09_RS21935	YQ19_RS32825	PA50071_RS26765	ADJ52_RS00320	AOD73_RS27820	ATC05_RS12585	AT700_RS26735	AU380_RS04550	HW02_RS10335	HW01_RS18170	HW00_RS09180	HV99_RS05285	HV98_RS30770	HV97_RS26060
OB07_RS05450		nitrite extrusion protein 2	79	79	1	1	1697	1	2726		1406	1406	1406	PA3876	PA14_RS05540	PSPA7_RS05860	PLES_RS05730	AES1R_RS26930	PAM18_RS05410	PADK2_RS05025	A214_RS27890	NCGM2_RS25065	G655_RS05360	M062_RS20430	P797_RS25380	DPADHS01_RS06190	PA1S_RS05465	PA1R_RS09210	U769_RS05485	T223_RS05390	SCV20265_RS05490	AI22_RS27915	F22031_RS17150	NCGM1984_RS05375	NCGM1900_RS05375	EG09_RS13735	YQ19_RS07215	PA50071_RS05355	ADJ52_RS21725	AOD73_RS05465	ATC05_RS04885	AT700_RS05350	AU380_RS12490	HW02_RS18610	HW01_RS10430	HW00_RS16835	HV99_RS12975	HV98_RS22315	HV97_RS03010
PA8380_RS10285		molybdenum cofactor biosynthesis protein	79	79	1	1	2544	1	3573		539	539	539	PA3029	PA14_RS10095	PSPA7_RS10185	PLES_RS10545	AES1R_RS18350	PAM18_RS09925	PADK2_RS09285	A214_RS23655	NCGM2_RS20535	G655_RS09700	M062_RS16160	P797_RS20930	DPADHS01_RS10995	PA1S_RS10230	PA1R_RS04420	U769_RS09775	T223_RS10200	SCV20265_RS10025	AI22_RS23440	F22031_RS21815	NCGM1984_RS09990	NCGM1900_RS16245	EG09_RS09215	YQ19_RS11750	PA50071_RS09675	ADJ52_RS17205	AOD73_RS10225	ATC05_RS00655	AT700_RS09670	AU380_RS16965	HW02_RS23220	HW01_RS06165	HW00_RS21070	HV99_RS17215	HV98_RS17650	HV97_RS15905
BMR72_RS04540		DNA-binding response regulator	79	79	1	1	1694	1	2723		659	659	659	PA3879	PA14_RS05525	PSPA7_RS05845	PLES_RS05715	AES1R_RS26945	PAM18_RS05395	PADK2_RS05010	A214_RS27905	NCGM2_RS25080	G655_RS05345	M062_RS20445	P797_RS25395	DPADHS01_RS06175	PA1S_RS05450	PA1R_RS09225	U769_RS05470	T223_RS05375	SCV20265_RS05475	AI22_RS27930	F22031_RS17135	NCGM1984_RS05360	NCGM1900_RS05360	EG09_RS13750	YQ19_RS07200	PA50071_RS05340	ADJ52_RS21740	AOD73_RS05450	ATC05_RS04900	AT700_RS05335	AU380_RS12475	HW02_RS18595	HW01_RS10445	HW00_RS16820	HV99_RS12960	HV98_RS22330	HV97_RS02995
HW04_RS27500		DNA recombination/repair protein RecA	79	79	1	1	1956	1	2985		1040	1040	1040	PA3617	PA14_RS07040	PSPA7_RS07265	PLES_RS07355	AES1R_RS09540	PAM18_RS07045	PADK2_RS06320	A214_RS26600	NCGM2_RS23490	G655_RS06750	M062_RS19085	P797_RS23855	DPADHS01_RS08070	PA1S_RS07310	PA1R_RS07350	U769_RS06800	T223_RS07010	SCV20265_RS07110	AI22_RS26365	F22031_RS18760	NCGM1984_RS06955	NCGM1900_RS13210	EG09_RS12145	YQ19_RS08805	PA50071_RS06680	ADJ52_RS20120	AOD73_RS07305	ATC05_RS03555	AT700_RS06675	AU380_RS13775	HW02_RS19935	HW01_RS09105	HW00_RS18135	HV99_RS14290	HV98_RS20720	HV97_RS04620
AT700_RS27480		diaminopimelate epimerase	79	79	1	1	292	1	1321		830	830	830	PA5278	PA14_RS28405	PSPA7_RS28735	PLES_RS29155	AES1R_RS06960	PAM18_RS27585	PADK2_RS27915	A214_RS06285	NCGM2_RS29865	G655_RS27885	M062_RS27780	P797_RS30030	DPADHS01_RS31755	PA1S_RS28535	PA1R_RS16500	U769_RS28885	T223_RS28790	SCV20265_RS29770	AI22_RS05435	F22031_RS10120	NCGM1984_RS30200	NCGM1900_RS29980	EG09_RS21185	YQ19_RS33575	PA50071_RS27510	ADJ52_RS28640	AOD73_RS28570	ATC05_RS11830	AT700_RS27480	AU380_RS05315	HW02_RS11120	HW01_RS17390	HW00_RS09935	HV99_RS06035	HV98_RS29985	HV97_RS26845
ppnK		NAD(+) kinase	79	79	1	1	2485	1	3514		887	887	887	PA3088	PA14_RS09805	PSPA7_RS09805	PLES_RS10245	AES1R_RS17715	PAM18_RS09640	PADK2_RS08985	A214_RS23955	NCGM2_RS20825	G655_RS09410	M062_RS16460	P797_RS21215	DPADHS01_RS10695	PA1S_RS09925	PA1R_RS04725	U769_RS09470	T223_RS09900	SCV20265_RS09740	AI22_RS23740	F22031_RS21505	NCGM1984_RS09700	NCGM1900_RS15955	EG09_RS09515	YQ19_RS11450	PA50071_RS09390	ADJ52_RS17505	AOD73_RS09920	ATC05_RS00955	AT700_RS09385	AU380_RS16665	HW02_RS22865	HW01_RS06465	HW00_RS20770	HV99_RS16915	HV98_RS17950	HV97_RS16205
A6701_RS24350		phosphoheptose isomerase	79	79	1	1	1147	1	2176		593	593	593	PA4425	PA14_RS23440	PSPA7_RS23810	PLES_RS24715	AES1R_RS14695	PAM18_RS23075	PADK2_RS23005	A214_RS10795	NCGM2_RS05795	G655_RS22855	M062_RS23260	P797_RS05785	DPADHS01_RS27080	PA1S_RS24015	PA1R_RS12035	U769_RS23660	T223_RS24345	SCV20265_RS24770	AI22_RS09990	F22031_RS05565	NCGM1984_RS25070	NCGM1900_RS11225	EG09_RS26175	YQ19_RS27630	PA50071_RS23020	ADJ52_RS04100	AOD73_RS24010	ATC05_RS16870	AT700_RS22990	AU380_RS00830	HW02_RS06000	HW01_RS22580	HW00_RS05445	HV99_RS01630	HV98_RS03645	HV97_RS22140
HW11_RS27980		hypothetical protein	79	79	1	1	2533	1	3562		329	329	329	PA3040	PA14_RS10035	PSPA7_RS10035	PLES_RS10485	AES1R_RS17940	PAM18_RS09865	PADK2_RS09225	A214_RS23715	NCGM2_RS20595	G655_RS09640	M062_RS16220	P797_RS20990	DPADHS01_RS10935	PA1S_RS10170	PA1R_RS04480	U769_RS09715	T223_RS10140	SCV20265_RS09965	AI22_RS23500	F22031_RS21755	NCGM1984_RS09930	NCGM1900_RS16185	EG09_RS09275	YQ19_RS11690	PA50071_RS09615	ADJ52_RS17265	AOD73_RS10165	ATC05_RS00715	AT700_RS09610	AU380_RS16905	HW02_RS23160	HW01_RS06225	HW00_RS21010	HV99_RS17155	HV98_RS17710	HV97_RS15965
PA1088_RS18300		hypothetical protein	79	79	1	1	3931	1	4960		1037	1037	1037	PA1640	PA14_RS17595	PSPA7_RS17250	PLES_RS19075	AES1R_RS11935	PAM18_RS17465	PADK2_RS17495	A214_RS16390	NCGM2_RS12495	G655_RS17055	M062_RS08735	P797_RS13630	DPADHS01_RS20050	PA1S_RS17800	PA1R_RS26880	U769_RS17415	T223_RS18700	SCV20265_RS18675	AI22_RS16055	F22031_RS29440	NCGM1984_RS18210	NCGM1900_RS24465	EG09_RS00980	YQ19_RS21275	PA50071_RS17020	ADJ52_RS09730	AOD73_RS17795	ATC05_RS22505	AT700_RS16995	AU380_RS24795	HW02_RS31150	HW01_RS28995	HW00_RS28490	HV99_RS25080	HV98_RS09290	HV97_RS07580
PADK2_RS27325		NAD(P)-dependent oxidoreductase	79	79	1	1	411	1	1440		908	908	908	PA5162	PA14_RS27810	PSPA7_RS28160	PLES_RS28565	AES1R_RS06370	PAM18_RS26995	PADK2_RS27325	A214_RS06880	NCGM2_RS29265	G655_RS27290	M062_RS27190	P797_RS29420	DPADHS01_RS31160	PA1S_RS27940	PA1R_RS15905	U769_RS28295	T223_RS28200	SCV20265_RS29175	AI22_RS06025	F22031_RS09530	NCGM1984_RS29600	NCGM1900_RS29380	EG09_RS21780	YQ19_RS32980	PA50071_RS26920	ADJ52_RS00165	AOD73_RS27975	ATC05_RS12425	AT700_RS26890	AU380_RS04720	HW02_RS10525	HW01_RS17985	HW00_RS09340	HV99_RS05440	HV98_RS30580	HV97_RS26250
T223_RS30220		ATP synthase subunit alpha	79	79	1	1	15	1	1044		1544	1544	1544	PA5556	PA14_RS29825	PSPA7_RS30325	PLES_RS30585	AES1R_RS21360	PAM18_RS29050	PADK2_RS29525	A214_RS04855	NCGM2_RS31315	G655_RS29305	M062_RS29205	P797_RS31430	DPADHS01_RS33185	PA1S_RS29995	PA1R_RS17965	U769_RS30310	T223_RS30220	SCV20265_RS31230	AI22_RS03970	F22031_RS11585	NCGM1984_RS31920	NCGM1900_RS31695	EG09_RS16990	YQ19_RS35275	PA50071_RS28940	ADJ52_RS27175	AOD73_RS30030	ATC05_RS10365	AT700_RS28915	AU380_RS06740	HW02_RS12800	HW01_RS15960	HW00_RS11360	HV99_RS07500	HV98_RS28175	HV97_RS28270
PA8281_RS03895		MFS transporter	79	79	1	1	1340	1	2369		1388	1388	1388	PA4233	PA14_RS03730	PSPA7_RS04145	PLES_RS03595	AES1R_RS28620	PAM18_RS03575	PADK2_RS03575	A214_RS01210	NCGM2_RS27085	G655_RS03570	M062_RS22240	P797_RS27360	DPADHS01_RS03685	PA1S_RS03660	PA1R_RS11015	U769_RS03685	T223_RS03575	SCV20265_RS03600	AI22_RS00260	F22031_RS15275	NCGM1984_RS03595	NCGM1900_RS03595	EG09_RS15760	YQ19_RS03965	PA50071_RS03550	ADJ52_RS23540	AOD73_RS03660	ATC05_RS06735	AT700_RS03545	AU380_RS10415	HW02_RS16545	HW01_RS12205	HW00_RS15030	HV99_RS11175	HV98_RS24435	HV97_RS01210
U769_RS13540		SfnB family sulfur acquisition oxidoreductase	79	79	1	1	3245	1	4274		1235	1235	1235	PA2325	PA14_RS14075	PSPA7_RS13965	PLES_RS15455	AES1R_RS24390	PAM18_RS13965	PADK2_RS13690	A214_RS19895	NCGM2_RS16470	G655_RS13485	M062_RS12150	P797_RS17290	DPADHS01_RS15525	PA1S_RS13985	PA1R_RS00640	U769_RS13540	T223_RS15080	SCV20265_RS14890	AI22_RS19710	F22031_RS25885	NCGM1984_RS14530	NCGM1900_RS20780	EG09_RS04650	YQ19_RS16805	PA50071_RS13395	ADJ52_RS13370	AOD73_RS13980	ATC05_RS26130	AT700_RS13385	AU380_RS21120	HW02_RS27630	HW01_RS01840	HW00_RS24845	HV99_RS21440	HV98_RS13275	HV97_RS11220
A4W92_RS28565		arginyl-tRNA-protein transferase	79	79	1	1	2956	1	3985		707	707	707	PA2618	PA14_RS12330	PSPA7_RS12405	PLES_RS12915	AES1R_RS19340	PAM18_RS12105	PADK2_RS11635	A214_RS21415	NCGM2_RS17955	G655_RS11965	M062_RS13890	P797_RS18805	DPADHS01_RS13670	PA1S_RS12500	PA1R_RS02130	U769_RS12045	T223_RS12570	SCV20265_RS13085	AI22_RS21225	F22031_RS24280	NCGM1984_RS13045	NCGM1900_RS19295	EG09_RS06805	YQ19_RS15050	PA50071_RS11895	ADJ52_RS14900	AOD73_RS12495	ATC05_RS27705	AT700_RS11890	AU380_RS19635	HW02_RS26055	HW01_RS04000	HW00_RS23265	HV99_RS19435	HV98_RS14800	HV97_RS13520
PA8380_RS14070		DNA-binding response regulator	79	79	1	1	3096	1	4125		680	680	680	PA2479	PA14_RS13285	PSPA7_RS13185	PLES_RS14650	AES1R_RS20325	PAM18_RS13185	PADK2_RS12900	A214_RS20695	NCGM2_RS17220	G655_RS12700	M062_RS12905	P797_RS18065	DPADHS01_RS14770	PA1S_RS13230	PA1R_RS01395	U769_RS12780	T223_RS14305	SCV20265_RS14070	AI22_RS20510	F22031_RS25100	NCGM1984_RS13780	NCGM1900_RS20030	EG09_RS05425	YQ19_RS16015	PA50071_RS12615	ADJ52_RS14150	AOD73_RS13225	ATC05_RS26900	AT700_RS12610	AU380_RS20375	HW02_RS26870	HW01_RS02595	HW00_RS24085	HV99_RS20650	HV98_RS14070	HV97_RS11995
HW02_RS00315		ureidoglycolate lyase	79	79	1	1	4058	1	5087		509	509	509	PA1514	PA14_RS18235	PSPA7_RS18165	PLES_RS20120	AES1R_RS10655	PAM18_RS18515	PADK2_RS18135	A214_RS15745	NCGM2_RS11855	G655_RS17695	M062_RS08095	P797_RS12905	DPADHS01_RS21330	PA1S_RS18440	PA1R_RS26240	U769_RS18055	T223_RS19745	SCV20265_RS19315	AI22_RS15020	F22031_RS00415	NCGM1984_RS18850	NCGM1900_RS25105	EG09_RS30780	YQ19_RS22605	PA50071_RS17660	ADJ52_RS08695	AOD73_RS18435	ATC05_RS21860	AT700_RS17635	AU380_RS25435	HW02_RS00315	HW01_RS27935	HW00_RS00450	HV99_RS25730	HV98_RS08640	HV97_RS06930
AT700_RS20155		membrane protein	79	79	1	1	5307	1	5566		617	620	617	PA1037	PA14_RS20690	PSPA7_RS20635	PLES_RS22080	AES1R_RS01985	PAM18_RS20465	PADK2_RS20450	A214_RS13430	NCGM2_RS09455	G655_RS20130	M062_RS05655	P797_RS10510	DPADHS01_RS22830	PA1S_RS20755	PA1R_RS23930	U769_RS20480	T223_RS21710	SCV20265_RS21680	AI22_RS13080	F22031_RS02405	NCGM1984_RS21500	NCGM1900_RS07650	EG09_RS28880	YQ19_RS24505	PA50071_RS20180	ADJ52_RS06655	AOD73_RS20750	ATC05_RS19425	AT700_RS20155	AU380_RS27770	HW02_RS02310	HW01_RS25950	HW00_RS02825	HV99_RS28100	HV98_RS06280	HV97_RS18965
A4W92_RS19670		PrkA family serine protein kinase	79	79	1	1	4863	1	589		1922	1922	1922	PA0588	PA14_RS03070	PSPA7_RS03485	PLES_RS02995	AES1R_RS15550	PAM18_RS02980	PADK2_RS02980	A214_RS01805	NCGM2_RS27685	G655_RS02970	M062_RS02960	P797_RS27945	DPADHS01_RS02970	PA1S_RS02985	PA1R_RS21020	U769_RS02995	T223_RS02975	SCV20265_RS03005	AI22_RS00930	F22031_RS14675	NCGM1984_RS02995	NCGM1900_RS02995	EG09_RS20380	YQ19_RS03360	PA50071_RS02950	ADJ52_RS24135	AOD73_RS02985	ATC05_RS07330	AT700_RS02945	AU380_RS09815	HW02_RS15945	HW01_RS12805	HW00_RS14440	HV99_RS10575	HV98_RS25105	HV97_RS00580
AI22_RS09980		stringent starvation protein B	79	79	1	1	1145	1	2174		407	407	407	PA4427	PA14_RS23450	PSPA7_RS23820	PLES_RS24725	AES1R_RS14685	PAM18_RS23085	PADK2_RS23015	A214_RS10785	NCGM2_RS05785	G655_RS22865	M062_RS23270	P797_RS05775	DPADHS01_RS27090	PA1S_RS24025	PA1R_RS12045	U769_RS23670	T223_RS24355	SCV20265_RS24780	AI22_RS09980	F22031_RS05575	NCGM1984_RS25080	NCGM1900_RS11235	EG09_RS26165	YQ19_RS27640	PA50071_RS23030	ADJ52_RS04090	AOD73_RS24020	ATC05_RS16860	AT700_RS23000	AU380_RS00840	HW02_RS06010	HW01_RS22570	HW00_RS05455	HV99_RS01640	HV98_RS03635	HV97_RS22150
OB07_RS28185		guanosine-3',5'-bis(diphosphate) 3'-pyrophosphohydrolase	79	79	1	1	232	1	1261		2105	2105	2105	PA5338	PA14_RS28700	PSPA7_RS29165	PLES_RS29455	AES1R_RS07260	PAM18_RS27885	PADK2_RS28400	A214_RS05980	NCGM2_RS30160	G655_RS28180	M062_RS28080	P797_RS30320	DPADHS01_RS32055	PA1S_RS28835	PA1R_RS16800	U769_RS29185	T223_RS29090	SCV20265_RS30070	AI22_RS05135	F22031_RS10420	NCGM1984_RS30760	NCGM1900_RS30535	EG09_RS20885	YQ19_RS34025	PA50071_RS27810	ADJ52_RS28340	AOD73_RS28870	ATC05_RS11530	AT700_RS27785	AU380_RS05615	HW02_RS11420	HW01_RS17090	HW00_RS10235	HV99_RS06335	HV98_RS29565	HV97_RS27145
HW09_RS18750		rhodanese-like domain-containing protein	79	79	1	1	443	1	1472		419	419	419	PA5130	PA14_RS27630	PSPA7_RS27980	PLES_RS28380	AES1R_RS06190	PAM18_RS26810	PADK2_RS27140	A214_RS07060	NCGM2_RS01900	G655_RS27110	M062_RS26960	P797_RS01755	DPADHS01_RS30745	PA1S_RS27760	PA1R_RS15720	U769_RS27850	T223_RS28015	SCV20265_RS28760	AI22_RS06210	F22031_RS09310	NCGM1984_RS29045	NCGM1900_RS29050	EG09_RS21965	YQ19_RS32795	PA50071_RS26740	ADJ52_RS00350	AOD73_RS27795	ATC05_RS12610	AT700_RS26710	AU380_RS04525	HW02_RS10310	HW01_RS18195	HW00_RS09155	HV99_RS05260	HV98_RS30795	HV97_RS26035
flgF		flagellar basal body rod protein FlgF	79	79	1	1	5352	1	5521		749	749	749	PA1081	PA14_RS20465	PSPA7_RS20415	PLES_RS21855	AES1R_RS01760	PAM18_RS20240	PADK2_RS20225	A214_RS13655	NCGM2_RS09680	G655_RS19905	M062_RS05880	P797_RS10750	DPADHS01_RS22605	PA1S_RS20530	PA1R_RS24155	U769_RS20255	T223_RS21485	SCV20265_RS21455	AI22_RS13305	F22031_RS02180	NCGM1984_RS21275	NCGM1900_RS07425	EG09_RS29105	YQ19_RS24280	PA50071_RS19955	ADJ52_RS06880	AOD73_RS20525	ATC05_RS19650	AT700_RS19930	AU380_RS27545	HW02_RS02085	HW01_RS26175	HW00_RS02600	HV99_RS27875	HV98_RS06505	HV97_RS18740
trpD		anthranilate phosphoribosyltransferase	79	79	1	1	4923	1	649		1049	1049	1049	PA0650	PA14_RS03355	PSPA7_RS03770	PLES_RS03220	AES1R_RS15325	PAM18_RS03200	PADK2_RS03200	A214_RS01585	NCGM2_RS27460	G655_RS03195	M062_RS03185	P797_RS27720	DPADHS01_RS03310	PA1S_RS03285	PA1R_RS21320	U769_RS03310	T223_RS03200	SCV20265_RS03225	AI22_RS00635	F22031_RS14900	NCGM1984_RS03220	NCGM1900_RS03220	EG09_RS20610	YQ19_RS03590	PA50071_RS03175	ADJ52_RS23915	AOD73_RS03285	ATC05_RS07110	AT700_RS03170	AU380_RS10040	HW02_RS16170	HW01_RS12580	HW00_RS14655	HV99_RS10800	HV98_RS24810	HV97_RS00820
IOMTU133_RS28960		protein-export protein SecB	79	79	1	1	445	1	1474		491	491	491	PA5128	PA14_RS27620	PSPA7_RS27970	PLES_RS28370	AES1R_RS06180	PAM18_RS26800	PADK2_RS27130	A214_RS07070	NCGM2_RS01910	G655_RS27100	M062_RS26950	P797_RS01765	DPADHS01_RS30735	PA1S_RS27750	PA1R_RS15710	U769_RS27840	T223_RS28005	SCV20265_RS28750	AI22_RS06220	F22031_RS09300	NCGM1984_RS29035	NCGM1900_RS29040	EG09_RS21975	YQ19_RS32785	PA50071_RS26730	ADJ52_RS00360	AOD73_RS27785	ATC05_RS12620	AT700_RS26700	AU380_RS04515	HW02_RS10300	HW01_RS18205	HW00_RS09145	HV99_RS05250	HV98_RS30805	HV97_RS26025
AOD73_RS12295		hypothetical protein	79	79	1	1	2916	1	3945		314	314	314	PA2658	PA14_RS12130	PSPA7_RS12170	PLES_RS12710	AES1R_RS19135	PAM18_RS11900	PADK2_RS11430	A214_RS21620	NCGM2_RS18155	G655_RS11760	M062_RS14090	P797_RS19005	DPADHS01_RS13470	PA1S_RS12300	PA1R_RS02330	U769_RS11845	T223_RS12365	SCV20265_RS12885	AI22_RS21430	F22031_RS24075	NCGM1984_RS12845	NCGM1900_RS19095	EG09_RS07010	YQ19_RS14845	PA50071_RS11690	ADJ52_RS15100	AOD73_RS12295	ATC05_RS27905	AT700_RS11685	AU380_RS19435	HW02_RS25850	HW01_RS04205	HW00_RS23065	HV99_RS19235	HV98_RS15000	HV97_RS13725
AOD73_RS01340		5-aminovalerate aminotransferase DavT	79	79	1	1	4540	1	266		1280	1280	1280	PA0266	PA14_RS01430	PSPA7_RS01610	PLES_RS01345	AES1R_RS17205	PAM18_RS01330	PADK2_RS01335	A214_RS03455	NCGM2_RS01735	G655_RS01330	M062_RS01320	P797_RS01625	DPADHS01_RS01325	PA1S_RS01340	PA1R_RS19375	U769_RS01355	T223_RS01325	SCV20265_RS01355	AI22_RS02570	F22031_RS13025	NCGM1984_RS01360	NCGM1900_RS01360	EG09_RS18735	YQ19_RS01635	PA50071_RS01300	ADJ52_RS25785	AOD73_RS01340	ATC05_RS08975	AT700_RS01295	AU380_RS08170	HW02_RS14290	HW01_RS14460	HW00_RS12795	HV99_RS08935	HV98_RS26760	HV97_RS30100
M062_RS18700		alginate biosynthesis protein Alg44	79	79	1	1	2031	1	3060		1169	1169	1169	PA3542	PA14_RS07425	PSPA7_RS07655	PLES_RS07745	AES1R_RS09155	PAM18_RS07435	PADK2_RS06720	A214_RS26210	NCGM2_RS23105	G655_RS07135	M062_RS18700	P797_RS23460	DPADHS01_RS08455	PA1S_RS07695	PA1R_RS06965	U769_RS07185	T223_RS07400	SCV20265_RS07500	AI22_RS25975	F22031_RS19170	NCGM1984_RS07340	NCGM1900_RS13595	EG09_RS11755	YQ19_RS09190	PA50071_RS07070	ADJ52_RS19720	AOD73_RS07690	ATC05_RS03170	AT700_RS07065	AU380_RS14160	HW02_RS20340	HW01_RS08710	HW00_RS18520	HV99_RS14675	HV98_RS20335	HV97_RS05010
NHmuc_RS15845		thioredoxin-disulfide reductase	79	79	1	1	2958	1	3987		950	959	950	PA2616	PA14_RS12340	PSPA7_RS12415	PLES_RS12925	AES1R_RS19350	PAM18_RS12115	PADK2_RS11645	A214_RS21405	NCGM2_RS17945	G655_RS11975	M062_RS13880	P797_RS18795	DPADHS01_RS13680	PA1S_RS12510	PA1R_RS02120	U769_RS12055	T223_RS12580	SCV20265_RS13095	AI22_RS21215	F22031_RS24290	NCGM1984_RS13055	NCGM1900_RS19305	EG09_RS06795	YQ19_RS15060	PA50071_RS11905	ADJ52_RS14890	AOD73_RS12505	ATC05_RS27695	AT700_RS11900	AU380_RS19645	HW02_RS26065	HW01_RS03990	HW00_RS23275	HV99_RS19445	HV98_RS14790	HV97_RS13510
A4W92_RS15375		catabolite repression control protein	79	79	1	1	238	1	1267		779	779	779	PA5332	PA14_RS28670	PSPA7_RS29135	PLES_RS29425	AES1R_RS07230	PAM18_RS27855	PADK2_RS28370	A214_RS06010	NCGM2_RS30130	G655_RS28150	M062_RS28050	P797_RS30290	DPADHS01_RS32025	PA1S_RS28805	PA1R_RS16770	U769_RS29155	T223_RS29060	SCV20265_RS30040	AI22_RS05165	F22031_RS10390	NCGM1984_RS30730	NCGM1900_RS30505	EG09_RS20915	YQ19_RS33995	PA50071_RS27780	ADJ52_RS28370	AOD73_RS28840	ATC05_RS11560	AT700_RS27755	AU380_RS05585	HW02_RS11390	HW01_RS17120	HW00_RS10205	HV99_RS06305	HV98_RS29595	HV97_RS27115
HW10_RS13460		short-chain dehydrogenase	79	79	1	1	49	1	1078		758	758	758	PA5521	PA14_RS29650	PSPA7_RS30155	PLES_RS30410	AES1R_RS21185	PAM18_RS28840	PADK2_RS29350	A214_RS05030	NCGM2_RS31110	G655_RS29130	M062_RS29030	P797_RS31250	DPADHS01_RS33010	PA1S_RS29785	PA1R_RS17750	U769_RS30135	T223_RS30045	SCV20265_RS31020	AI22_RS04180	F22031_RS11375	NCGM1984_RS31715	NCGM1900_RS31490	EG09_RS16815	YQ19_RS34980	PA50071_RS28765	ADJ52_RS27385	AOD73_RS29820	ATC05_RS10575	AT700_RS28740	AU380_RS06565	HW02_RS12625	HW01_RS16135	HW00_RS11185	HV99_RS07290	HV98_RS28350	HV97_RS28095
A214_RS10615		ABC transporter ATP-binding protein	79	79	1	1	1111	1	2140		725	725	725	PA4461	PA14_RS23620	PSPA7_RS23990	PLES_RS24895	AES1R_RS14515	PAM18_RS23255	PADK2_RS23185	A214_RS10615	NCGM2_RS05615	G655_RS23035	M062_RS23440	P797_RS05605	DPADHS01_RS27260	PA1S_RS24195	PA1R_RS12215	U769_RS23840	T223_RS24525	SCV20265_RS25210	AI22_RS09810	F22031_RS05745	NCGM1984_RS25250	NCGM1900_RS11405	EG09_RS25995	YQ19_RS27810	PA50071_RS23200	ADJ52_RS03920	AOD73_RS24290	ATC05_RS16690	AT700_RS23170	AU380_RS01010	HW02_RS06180	HW01_RS22400	HW00_RS05625	HV99_RS01810	HV98_RS03465	HV97_RS22320
AT700_RS05465		nucleoid-associated protein	79	79	1	1	1725	1	2754		1004	1004	1004	PA3849	PA14_RS05680	PSPA7_RS06015	PLES_RS05845	AES1R_RS26815	PAM18_RS05525	PADK2_RS05140	A214_RS27775	NCGM2_RS24940	G655_RS05485	M062_RS20290	P797_RS25255	DPADHS01_RS06305	PA1S_RS05580	PA1R_RS09095	U769_RS05610	T223_RS05505	SCV20265_RS05625	AI22_RS27800	F22031_RS17265	NCGM1984_RS05500	NCGM1900_RS05500	EG09_RS13620	YQ19_RS07330	PA50071_RS05470	ADJ52_RS21610	AOD73_RS05580	ATC05_RS04770	AT700_RS05465	AU380_RS12605	HW02_RS18725	HW01_RS10315	HW00_RS16950	HV99_RS13090	HV98_RS22180	HV97_RS03125
guaA		GMP synthetase	79	79	1	1	1804	1	2833		1577	1577	1577	PA3769	PA14_RS06105	PSPA7_RS06435	PLES_RS06255	AES1R_RS10330	PAM18_RS05935	PADK2_RS05550	A214_RS27370	NCGM2_RS24520	G655_RS05910	M062_RS19855	P797_RS24840	DPADHS01_RS07280	PA1S_RS06215	PA1R_RS08455	U769_RS06035	T223_RS05915	SCV20265_RS06035	AI22_RS27155	F22031_RS17685	NCGM1984_RS05920	NCGM1900_RS05920	EG09_RS13205	YQ19_RS07745	PA50071_RS05890	ADJ52_RS21130	AOD73_RS06210	ATC05_RS04345	AT700_RS05885	AU380_RS13010	HW02_RS19145	HW01_RS09895	HW00_RS17365	HV99_RS13500	HV98_RS21770	HV97_RS03535
F22031_RS26330		biofilm formation protein PslE	79	79	1	1	3334	1	4363		1988	1988	1988	PA2235	PA14_RS14510	PSPA7_RS14310	PLES_RS15900	AES1R_RS23945	PAM18_RS14410	PADK2_RS14130	A214_RS19450	NCGM2_RS16035	G655_RS13920	M062_RS11705	P797_RS16875	DPADHS01_RS15970	PA1S_RS14430	PA1R_RS00195	U769_RS13975	T223_RS15525	SCV20265_RS15335	AI22_RS19265	F22031_RS26330	NCGM1984_RS14965	NCGM1900_RS21215	EG09_RS04205	YQ19_RS17515	PA50071_RS13840	ADJ52_RS12925	AOD73_RS14425	ATC05_RS25685	AT700_RS13830	AU380_RS21565	HW02_RS28075	HW01_RS01395	HW00_RS25290	HV99_RS21885	HV98_RS12830	HV97_RS10775
AI22_RS04745		hybrid-cluster NAD(P)-dependent oxidoreductase	79	79	1	1	159	1	1188		1100	1100	1100	PA5411	PA14_RS29090	PSPA7_RS29555	PLES_RS29845	AES1R_RS20620	PAM18_RS28275	PADK2_RS28790	A214_RS05590	NCGM2_RS30550	G655_RS28570	M062_RS28470	P797_RS30690	DPADHS01_RS32445	PA1S_RS29225	PA1R_RS17190	U769_RS29575	T223_RS29480	SCV20265_RS30460	AI22_RS04745	F22031_RS10810	NCGM1984_RS31150	NCGM1900_RS30925	EG09_RS16250	YQ19_RS34415	PA50071_RS28200	ADJ52_RS27950	AOD73_RS29260	ATC05_RS11140	AT700_RS28175	AU380_RS06005	HW02_RS12060	HW01_RS16700	HW00_RS10625	HV99_RS06725	HV98_RS28910	HV97_RS27535
A214_RS17395		short-chain dehydrogenase	79	79	1	1	3740	1	4769		767	767	767	PA1828	PA14_RS16575	PSPA7_RS16455	PLES_RS18080	AES1R_RS12920	PAM18_RS16475	PADK2_RS16495	A214_RS17395	NCGM2_RS13510	G655_RS16035	M062_RS09565	P797_RS14670	DPADHS01_RS18665	PA1S_RS16805	PA1R_RS28090	U769_RS16420	T223_RS17705	SCV20265_RS17675	AI22_RS17055	F22031_RS28445	NCGM1984_RS16750	NCGM1900_RS23000	EG09_RS01975	YQ19_RS20275	PA50071_RS16020	ADJ52_RS10725	AOD73_RS16800	ATC05_RS23495	AT700_RS16005	AU380_RS23805	HW02_RS30155	HW01_RS29985	HW00_RS27500	HV99_RS24085	HV98_RS10280	HV97_RS08570
HW10_RS15135		hypothetical protein	79	79	1	1	376	1	1405		434	500	499	PA5196	PA14_RS27985	PSPA7_RS28345	PLES_RS28740	AES1R_RS06545	PAM18_RS27170	PADK2_RS27500	A214_RS06705	NCGM2_RS29450	G655_RS27465	M062_RS27365	P797_RS29585	DPADHS01_RS31335	PA1S_RS28115	PA1R_RS16080	U769_RS28470	T223_RS28375	SCV20265_RS29355	AI22_RS05850	F22031_RS09705	NCGM1984_RS29785	NCGM1900_RS29565	EG09_RS21605	YQ19_RS33155	PA50071_RS27095	ADJ52_RS29055	AOD73_RS28150	ATC05_RS12250	AT700_RS27065	AU380_RS04895	HW02_RS10700	HW01_RS17810	HW00_RS09515	HV99_RS05615	HV98_RS30405	HV97_RS26425
rnhA		ribonuclease H	79	79	1	1	3753	1	4782		446	446	446	PA1815	PA14_RS16640	PSPA7_RS16520	PLES_RS18145	AES1R_RS12855	PAM18_RS16540	PADK2_RS16560	A214_RS17330	NCGM2_RS13445	G655_RS16100	M062_RS09500	P797_RS14605	DPADHS01_RS18730	PA1S_RS16870	PA1R_RS28025	U769_RS16485	T223_RS17770	SCV20265_RS17740	AI22_RS16990	F22031_RS28510	NCGM1984_RS16815	NCGM1900_RS23065	EG09_RS01910	YQ19_RS20340	PA50071_RS16085	ADJ52_RS10660	AOD73_RS16865	ATC05_RS23430	AT700_RS16070	AU380_RS23870	HW02_RS30220	HW01_RS29920	HW00_RS27565	HV99_RS24150	HV98_RS10215	HV97_RS08505
A6R75_RS11455		hypothetical protein	79	79	1	1	4610	1	336		653	653	653	PA0335	PA14_RS01785	PSPA7_RS02020	PLES_RS01705	AES1R_RS16845	PAM18_RS01690	PADK2_RS01695	A214_RS03095	NCGM2_RS29010	G655_RS01690	M062_RS01680	P797_RS29240	DPADHS01_RS01680	PA1S_RS01700	PA1R_RS19735	U769_RS01710	T223_RS01685	SCV20265_RS01715	AI22_RS02210	F22031_RS13385	NCGM1984_RS01720	NCGM1900_RS01720	EG09_RS19095	YQ19_RS02070	PA50071_RS01660	ADJ52_RS25425	AOD73_RS01700	ATC05_RS08615	AT700_RS01655	AU380_RS08525	HW02_RS14650	HW01_RS14100	HW00_RS13155	HV99_RS09290	HV98_RS26405	HV97_RS30460
ATC05_RS01045		type II secretion system protein GspE	79	79	1	1	2470	1	3499		1505	1508	1505	PA3103.CDS___12834	PA14_RS09715	PSPA7_RS09715	PLES_RS10155	AES1R_RS17625	PAM18_RS09550	PADK2_RS08895	A214_RS24045	NCGM2_RS20915	G655_RS09320	M062_RS16550	P797_RS21310	DPADHS01_RS10605	PA1S_RS09835	PA1R_RS04815	U769_RS09380	T223_RS09810	SCV20265_RS09650	AI22_RS23830	F22031_RS21415	NCGM1984_RS09610	NCGM1900_RS15865	EG09_RS09605	YQ19_RS11365	PA50071_RS09300	ADJ52_RS17595	AOD73_RS09830	ATC05_RS01045	AT700_RS09295	AU380_RS16580	HW02_RS22775	HW01_RS06555	HW00_RS20680	HV99_RS16825	HV98_RS18040	HV97_RS16295
AQ622_RS01180		amino acid APC family transporter	79	79	1	1	4495	1	221		1433	1433	1433	PA0220	PA14_RS01085	PSPA7_RS01435	PLES_RS01110	AES1R_RS23665	PAM18_RS01090	PADK2_RS01095	A214_RS03695	NCGM2_RS01110	G655_RS01080	M062_RS01085	P797_RS01145	DPADHS01_RS01085	PA1S_RS01140	PA1R_RS19175	U769_RS01105	T223_RS01090	SCV20265_RS01095	AI22_RS02810	F22031_RS12790	NCGM1984_RS01110	NCGM1900_RS01110	EG09_RS18185	YQ19_RS01130	PA50071_RS01095	ADJ52_RS26020	AOD73_RS01140	ATC05_RS09215	AT700_RS01090	AU380_RS07935	HW02_RS14030	HW01_RS14720	HW00_RS12555	HV99_RS08660	HV98_RS27000	HV97_RS29715
PHAGEPCYII10_RS07325		1-phosphofructokinase	79	79	1	1	2012	1	3041		944	944	944	PA3561	PA14_RS07330	PSPA7_RS07560	PLES_RS07650	AES1R_RS09250	PAM18_RS07340	PADK2_RS06625	A214_RS26305	NCGM2_RS23200	G655_RS07040	M062_RS18795	P797_RS23545	DPADHS01_RS08360	PA1S_RS07600	PA1R_RS07060	U769_RS07090	T223_RS07305	SCV20265_RS07405	AI22_RS26070	F22031_RS19075	NCGM1984_RS07245	NCGM1900_RS13500	EG09_RS11855	YQ19_RS09095	PA50071_RS06975	ADJ52_RS19815	AOD73_RS07595	ATC05_RS03265	AT700_RS06970	AU380_RS14065	HW02_RS20245	HW01_RS08805	HW00_RS18425	HV99_RS14580	HV98_RS20430	HV97_RS04915
NCGM1900_RS05370		MFS transporter	79	79	1	1	1696	1	2725		1295	1295	1295	PA3877	PA14_RS05535	PSPA7_RS05855	PLES_RS05725	AES1R_RS26935	PAM18_RS05405	PADK2_RS05020	A214_RS27895	NCGM2_RS25070	G655_RS05355	M062_RS20435	P797_RS25385	DPADHS01_RS06185	PA1S_RS05460	PA1R_RS09215	U769_RS05480	T223_RS05385	SCV20265_RS05485	AI22_RS27920	F22031_RS17145	NCGM1984_RS05370	NCGM1900_RS05370	EG09_RS13740	YQ19_RS07210	PA50071_RS05350	ADJ52_RS21730	AOD73_RS05460	ATC05_RS04890	AT700_RS05345	AU380_RS12485	HW02_RS18605	HW01_RS10435	HW00_RS16830	HV99_RS12970	HV98_RS22320	HV97_RS03005
A6701_RS29515		transcriptional regulator	79	79	1	1	226	1	1255		923	932	931	PA5344	PA14_RS28730	PSPA7_RS29195	PLES_RS29485	AES1R_RS07290	PAM18_RS27915	PADK2_RS28430	A214_RS05950	NCGM2_RS30190	G655_RS28210	M062_RS28110	P797_RS30350	DPADHS01_RS32085	PA1S_RS28865	PA1R_RS16830	U769_RS29215	T223_RS29120	SCV20265_RS30100	AI22_RS05105	F22031_RS10450	NCGM1984_RS30790	NCGM1900_RS30565	EG09_RS20855	YQ19_RS34055	PA50071_RS27840	ADJ52_RS28310	AOD73_RS28900	ATC05_RS11500	AT700_RS27815	AU380_RS05645	HW02_RS11450	HW01_RS17060	HW00_RS10265	HV99_RS06365	HV98_RS29535	HV97_RS27175
HW01_RS13960		phosphopantetheine adenylyltransferase	79	79	1	1	4638	1	364		479	479	479	PA0363	PA14_RS01930	PSPA7_RS02160	PLES_RS01845	AES1R_RS16705	PAM18_RS01830	PADK2_RS01835	A214_RS02955	NCGM2_RS28865	G655_RS01835	M062_RS01820	P797_RS29090	DPADHS01_RS01820	PA1S_RS01840	PA1R_RS19875	U769_RS01855	T223_RS01825	SCV20265_RS01855	AI22_RS02070	F22031_RS13525	NCGM1984_RS01865	NCGM1900_RS01865	EG09_RS19235	YQ19_RS02210	PA50071_RS01800	ADJ52_RS25285	AOD73_RS01840	ATC05_RS08475	AT700_RS01795	AU380_RS08665	HW02_RS14790	HW01_RS13960	HW00_RS13295	HV99_RS09430	HV98_RS26265	HV97_RS30600
HV96_RS24875		transketolase	79	79	1	1	4823	1	549		1997	1997	1997	PA0548	PA14_RS02860	PSPA7_RS03100	PLES_RS02790	AES1R_RS15760	PAM18_RS02775	PADK2_RS02775	A214_RS02010	NCGM2_RS27935	G655_RS02765	M062_RS02755	P797_RS28125	DPADHS01_RS02765	PA1S_RS02775	PA1R_RS20810	U769_RS02785	T223_RS02770	SCV20265_RS02800	AI22_RS01135	F22031_RS14470	NCGM1984_RS02795	NCGM1900_RS02795	EG09_RS20175	YQ19_RS03155	PA50071_RS02745	ADJ52_RS24340	AOD73_RS02775	ATC05_RS07535	AT700_RS02740	AU380_RS09610	HW02_RS15735	HW01_RS13015	HW00_RS14230	HV99_RS10375	HV98_RS25320	HV97_RS00165
YQ19_RS10935		D-hexose-6-phosphate mutarotase	79	79	1	1	2390	1	3419		851	851	851	PA3185	PA14_RS09330	PSPA7_RS09305	PLES_RS09760	AES1R_RS17235	PAM18_RS09160	PADK2_RS08465	A214_RS24455	NCGM2_RS21285	G655_RS08950	M062_RS16965	P797_RS21670	DPADHS01_RS10210	PA1S_RS09440	PA1R_RS05210	U769_RS08985	T223_RS09415	SCV20265_RS09235	AI22_RS24225	F22031_RS21015	NCGM1984_RS09240	NCGM1900_RS15495	EG09_RS10005	YQ19_RS10935	PA50071_RS08910	ADJ52_RS17990	AOD73_RS09435	ATC05_RS01440	AT700_RS08905	AU380_RS16180	HW02_RS22370	HW01_RS06950	HW00_RS20260	HV99_RS16430	HV98_RS18470	HV97_RS06765
HW11_RS30965		acetyl-CoA carboxylase carboxyltransferase subunit alpha	79	79	1	1	1934	1	2963		950	950	950	PA3639	PA14_RS06930	PSPA7_RS07155	PLES_RS07245	AES1R_RS09650	PAM18_RS06615	PADK2_RS06210	A214_RS26710	NCGM2_RS23600	G655_RS06640	M062_RS19195	P797_RS23965	DPADHS01_RS07960	PA1S_RS07200	PA1R_RS07460	U769_RS06690	T223_RS06900	SCV20265_RS07000	AI22_RS26475	F22031_RS18650	NCGM1984_RS06845	NCGM1900_RS13100	EG09_RS12255	YQ19_RS08695	PA50071_RS06570	ADJ52_RS20230	AOD73_RS07195	ATC05_RS03665	AT700_RS06565	AU380_RS13665	HW02_RS19825	HW01_RS09215	HW00_RS18025	HV99_RS14180	HV98_RS21115	HV97_RS04510
A6681_RS12685		NADH-quinone oxidoreductase subunit B	79	79	1	1	2936	1	3965		677	677	677	PA2638	PA14_RS12230	PSPA7_RS12300	PLES_RS12815	AES1R_RS19240	PAM18_RS12005	PADK2_RS11535	A214_RS21515	NCGM2_RS18055	G655_RS11860	M062_RS13990	P797_RS18905	DPADHS01_RS13570	PA1S_RS12400	PA1R_RS02230	U769_RS11945	T223_RS12470	SCV20265_RS12985	AI22_RS21325	F22031_RS24180	NCGM1984_RS12945	NCGM1900_RS19195	EG09_RS06905	YQ19_RS14950	PA50071_RS11795	ADJ52_RS15000	AOD73_RS12395	ATC05_RS27805	AT700_RS11790	AU380_RS19535	HW02_RS25955	HW01_RS04100	HW00_RS23165	HV99_RS19335	HV98_RS14900	HV97_RS13620
livM		branched-chain amino acid ABC transporter permease	79	79	1	1	5343	1	5530		1253	1253	1253	PA1072	PA14_RS20510	PSPA7_RS20460	PLES_RS21900	AES1R_RS01805	PAM18_RS20285	PADK2_RS20270	A214_RS13610	NCGM2_RS09635	G655_RS19950	M062_RS05835	P797_RS10705	DPADHS01_RS22650	PA1S_RS20575	PA1R_RS24110	U769_RS20300	T223_RS21530	SCV20265_RS21500	AI22_RS13260	F22031_RS02225	NCGM1984_RS21320	NCGM1900_RS07470	EG09_RS29060	YQ19_RS24325	PA50071_RS20000	ADJ52_RS06835	AOD73_RS20570	ATC05_RS19605	AT700_RS19975	AU380_RS27590	HW02_RS02130	HW01_RS26130	HW00_RS02645	HV99_RS27920	HV98_RS06460	HV97_RS18785
M062_RS29210		ATP synthase subunit delta	79	79	1	1	14	1	1043		536	536	536	PA5557	PA14_RS29830	PSPA7_RS30330	PLES_RS30590	AES1R_RS21365	PAM18_RS29055	PADK2_RS29530	A214_RS04850	NCGM2_RS31320	G655_RS29310	M062_RS29210	P797_RS31435	DPADHS01_RS33190	PA1S_RS30000	PA1R_RS17970	U769_RS30315	T223_RS30225	SCV20265_RS31235	AI22_RS03965	F22031_RS11590	NCGM1984_RS31925	NCGM1900_RS31700	EG09_RS16995	YQ19_RS35280	PA50071_RS28945	ADJ52_RS27170	AOD73_RS30035	ATC05_RS10360	AT700_RS28920	AU380_RS06745	HW02_RS12805	HW01_RS15955	HW00_RS11365	HV99_RS07505	HV98_RS28170	HV97_RS28275
HW01_RS12725		ABC transporter	79	79	1	1	4879	1	605		1046	1046	1046	PA0604	PA14_RS03150	PSPA7_RS03565	PLES_RS03075	AES1R_RS15470	PAM18_RS03060	PADK2_RS03060	A214_RS01725	NCGM2_RS27605	G655_RS03050	M062_RS03040	P797_RS27865	DPADHS01_RS03050	PA1S_RS03065	PA1R_RS21100	U769_RS03075	T223_RS03055	SCV20265_RS03085	AI22_RS00850	F22031_RS14755	NCGM1984_RS03075	NCGM1900_RS03075	EG09_RS20465	YQ19_RS03445	PA50071_RS03030	ADJ52_RS24055	AOD73_RS03065	ATC05_RS07250	AT700_RS03025	AU380_RS09895	HW02_RS16025	HW01_RS12725	HW00_RS14520	HV99_RS10655	HV98_RS25020	HV97_RS00660
argJ		arginine biosynthesis bifunctional protein ArgJ	79	79	1	1	1171	1	2200		1217	1217	1217	PA4402	PA14_RS23325	PSPA7_RS23695	PLES_RS24600	AES1R_RS14810	PAM18_RS22960	PADK2_RS22890	A214_RS10915	NCGM2_RS05910	G655_RS22740	M062_RS23145	P797_RS05900	DPADHS01_RS26960	PA1S_RS23900	PA1R_RS11920	U769_RS23545	T223_RS24230	SCV20265_RS24655	AI22_RS10105	F22031_RS05450	NCGM1984_RS24955	NCGM1900_RS11110	EG09_RS26290	YQ19_RS27515	PA50071_RS22905	ADJ52_RS04215	AOD73_RS23895	ATC05_RS16990	AT700_RS22875	AU380_RS00715	HW02_RS05880	HW01_RS22700	HW00_RS05325	HV99_RS01510	HV98_RS03765	HV97_RS22020
ADJ52_RS08860		cytochrome bo(3) ubiquinol oxidase subunit 3	79	79	1	1	4254	1	5283		629	629	629	PA1319	PA14_RS19180	PSPA7_RS19330	PLES_RS19955	AES1R_RS10820	PAM18_RS18350	PADK2_RS19015	A214_RS14850	NCGM2_RS10935	G655_RS18620	M062_RS07165	P797_RS12000	DPADHS01_RS21165	PA1S_RS19295	PA1R_RS25385	U769_RS19015	T223_RS19580	SCV20265_RS20195	AI22_RS15185	F22031_RS00245	NCGM1984_RS19730	NCGM1900_RS25985	EG09_RS00055	YQ19_RS22440	PA50071_RS18660	ADJ52_RS08860	AOD73_RS19290	ATC05_RS20905	AT700_RS18635	AU380_RS26335	HW02_RS00150	HW01_RS28100	HW00_RS01405	HV99_RS26615	HV98_RS07715	HV97_RS17425
HW11_RS16210		protein TolB	79	79	1	1	5245	1	971		1298	1298	1298	PA0972	PA14_RS21045	PSPA7_RS21560	PLES_RS22370	AES1R_RS02275	PAM18_RS20755	PADK2_RS20760	A214_RS13125	NCGM2_RS08855	G655_RS20525	M062_RS04805	P797_RS10000	DPADHS01_RS24250	PA1S_RS21545	PA1R_RS23155	U769_RS20785	T223_RS22000	SCV20265_RS22515	AI22_RS12335	F22031_RS02695	NCGM1984_RS22500	NCGM1900_RS08650	EG09_RS28535	YQ19_RS24850	PA50071_RS20470	ADJ52_RS06365	AOD73_RS21535	ATC05_RS19135	AT700_RS20445	AU380_RS28060	HW02_RS03155	HW01_RS25660	HW00_RS03115	HV99_RS29145	HV98_RS05930	HV97_RS19335
AT700_RS18530		glutamate/aspartate transporter permease GltK	79	79	1	1	4233	1	5262		665	668	665	PA1340	PA14_RS19075	PSPA7_RS19220	PLES_RS19850	AES1R_RS10925	PAM18_RS18245	PADK2_RS18910	A214_RS14955	NCGM2_RS11040	G655_RS18515	M062_RS07270	P797_RS12105	DPADHS01_RS21060	PA1S_RS19190	PA1R_RS25490	U769_RS18910	T223_RS19475	SCV20265_RS20090	AI22_RS15290	F22031_RS00140	NCGM1984_RS19625	NCGM1900_RS25880	EG09_RS00160	YQ19_RS22335	PA50071_RS18555	ADJ52_RS08965	AOD73_RS19185	ATC05_RS21010	AT700_RS18530	AU380_RS26230	HW02_RS32155	HW01_RS28205	HW00_RS01300	HV99_RS26510	HV98_RS07820	HV97_RS17320
YQ19_RS03005		nitrite reductase	79	79	1	1	4794	1	520		1706	1706	1706	PA0519	PA14_RS02710	PSPA7_RS02950	PLES_RS02640	AES1R_RS15910	PAM18_RS02625	PADK2_RS02625	A214_RS02160	NCGM2_RS28085	G655_RS02615	M062_RS02605	P797_RS28275	DPADHS01_RS02615	PA1S_RS02625	PA1R_RS20660	U769_RS02635	T223_RS02620	SCV20265_RS02650	AI22_RS01285	F22031_RS14320	NCGM1984_RS02645	NCGM1900_RS02645	EG09_RS20025	YQ19_RS03005	PA50071_RS02595	ADJ52_RS24490	AOD73_RS02625	ATC05_RS07685	AT700_RS02590	AU380_RS09460	HW02_RS15585	HW01_RS13165	HW00_RS14080	HV99_RS10225	HV98_RS25470	HV97_RS31395
A7329_RS00685		beta-alanine--pyruvate aminotransferase	79	79	1	1	4407	1	133		1346	1346	1346	PA0132	PA14_RS00670	PSPA7_RS01000	PLES_RS00690	AES1R_RS23250	PAM18_RS00670	PADK2_RS00675	A214_RS04115	NCGM2_RS00685	G655_RS00670	M062_RS00670	P797_RS00725	DPADHS01_RS00670	PA1S_RS00705	PA1R_RS18740	U769_RS00690	T223_RS00670	SCV20265_RS00675	AI22_RS03225	F22031_RS12345	NCGM1984_RS00685	NCGM1900_RS00685	EG09_RS17770	YQ19_RS00710	PA50071_RS00680	ADJ52_RS26440	AOD73_RS00705	ATC05_RS09635	AT700_RS00675	AU380_RS07490	HW02_RS13585	HW01_RS15165	HW00_RS12105	HV99_RS08240	HV98_RS27420	HV97_RS29275
OB07_RS13770		gluconate permease	79	79	1	1	3248	1	4277		1352	1352	1352	PA2322	PA14_RS14090	PSPA7_RS13980	PLES_RS15470	AES1R_RS24375	PAM18_RS13980	PADK2_RS13705	A214_RS19880	NCGM2_RS16455	G655_RS13500	M062_RS12135	P797_RS17275	DPADHS01_RS15540	PA1S_RS14000	PA1R_RS00625	U769_RS13555	T223_RS15095	SCV20265_RS14905	AI22_RS19695	F22031_RS25900	NCGM1984_RS14545	NCGM1900_RS20795	EG09_RS04635	YQ19_RS16820	PA50071_RS13410	ADJ52_RS13355	AOD73_RS13995	ATC05_RS26115	AT700_RS13400	AU380_RS21135	HW02_RS27645	HW01_RS01825	HW00_RS24860	HV99_RS21455	HV98_RS13260	HV97_RS11205
G655_RS20045		hypothetical protein	79	79	1	1	5324	1	5549		464	464	464	PA1053	PA14_RS20605	PSPA7_RS20555	PLES_RS21995	AES1R_RS01900	PAM18_RS20380	PADK2_RS20365	A214_RS13515	NCGM2_RS09540	G655_RS20045	M062_RS05740	P797_RS10595	DPADHS01_RS22745	PA1S_RS20670	PA1R_RS24015	U769_RS20395	T223_RS21625	SCV20265_RS21595	AI22_RS13165	F22031_RS02320	NCGM1984_RS21415	NCGM1900_RS07565	EG09_RS28965	YQ19_RS24420	PA50071_RS20095	ADJ52_RS06740	AOD73_RS20665	ATC05_RS19510	AT700_RS20070	AU380_RS27685	HW02_RS02225	HW01_RS26035	HW00_RS02740	HV99_RS28015	HV98_RS06365	HV97_RS18880
NCGM1900_RS04650		hypothetical protein	79	79	1	1	1557	1	2586		455	455	455	PA4015	PA14_RS04815	PSPA7_RS05190	PLES_RS05025	AES1R_RS28205	PAM18_RS04705	PADK2_RS04320	A214_RS00110	NCGM2_RS25790	G655_RS04635	M062_RS21135	P797_RS26115	DPADHS01_RS05135	PA1S_RS04760	PA1R_RS09915	U769_RS04765	T223_RS04685	SCV20265_RS04700	AI22_RS28620	F22031_RS16360	NCGM1984_RS04650	NCGM1900_RS04650	EG09_RS14650	YQ19_RS05930	PA50071_RS04650	ADJ52_RS22430	AOD73_RS04760	ATC05_RS05635	AT700_RS04645	AU380_RS11785	HW02_RS17905	HW01_RS11135	HW00_RS16130	HV99_RS12270	HV98_RS23025	HV97_RS02305
HW07_RS04375		low-specificity L-threonine aldolase	79	79	1	1	157	1	1186		1040	1040	1040	PA5413	PA14_RS29100	PSPA7_RS29565	PLES_RS29855	AES1R_RS20630	PAM18_RS28285	PADK2_RS28800	A214_RS05580	NCGM2_RS30560	G655_RS28580	M062_RS28480	P797_RS30700	DPADHS01_RS32455	PA1S_RS29235	PA1R_RS17200	U769_RS29585	T223_RS29490	SCV20265_RS30470	AI22_RS04735	F22031_RS10820	NCGM1984_RS31160	NCGM1900_RS30935	EG09_RS16260	YQ19_RS34425	PA50071_RS28210	ADJ52_RS27940	AOD73_RS29270	ATC05_RS11130	AT700_RS28185	AU380_RS06015	HW02_RS12070	HW01_RS16690	HW00_RS10635	HV99_RS06735	HV98_RS28900	HV97_RS27545
PLES_RS05075		ribosome silencing factor RsfS	79	79	1	1	1567	1	2596		356	356	356	PA4005	PA14_RS04865	PSPA7_RS05240	PLES_RS05075	AES1R_RS28155	PAM18_RS04755	PADK2_RS04370	A214_RS00060	NCGM2_RS25740	G655_RS04685	M062_RS21085	P797_RS26065	DPADHS01_RS05185	PA1S_RS04810	PA1R_RS09865	U769_RS04815	T223_RS04735	SCV20265_RS04750	AI22_RS28570	F22031_RS16410	NCGM1984_RS04700	NCGM1900_RS04700	EG09_RS14600	YQ19_RS05980	PA50071_RS04700	ADJ52_RS22380	AOD73_RS04810	ATC05_RS05585	AT700_RS04695	AU380_RS11835	HW02_RS17955	HW01_RS11085	HW00_RS16180	HV99_RS12320	HV98_RS22975	HV97_RS02355
AQ622_RS28075		preprotein translocase subunit TatC	79	79	1	1	502	1	1531		803	803	803	PA5070	PA14_RS27335	PSPA7_RS27715	PLES_RS28085	AES1R_RS05895	PAM18_RS26515	PADK2_RS26845	A214_RS07355	NCGM2_RS02195	G655_RS26815	M062_RS26670	P797_RS02075	DPADHS01_RS30455	PA1S_RS27460	PA1R_RS15420	U769_RS27555	T223_RS27720	SCV20265_RS28465	AI22_RS06505	F22031_RS09020	NCGM1984_RS28750	NCGM1900_RS28755	EG09_RS22260	YQ19_RS32500	PA50071_RS26445	ADJ52_RS00645	AOD73_RS27495	ATC05_RS12905	AT700_RS26415	AU380_RS04230	HW02_RS10015	HW01_RS18490	HW00_RS08860	HV99_RS04965	HV98_RS31090	HV97_RS25740
HV96_RS00740		molecular chaperone DnaJ	79	79	1	1	810	1	1839		1133	1133	1133	PA4760	PA14_RS25740	PSPA7_RS26155	PLES_RS26500	AES1R_RS04310	PAM18_RS24930	PADK2_RS25265	A214_RS08940	NCGM2_RS03785	G655_RS25195	M062_RS25050	P797_RS03740	DPADHS01_RS28870	PA1S_RS25800	PA1R_RS13820	U769_RS25970	T223_RS26135	SCV20265_RS26885	AI22_RS08090	F22031_RS07430	NCGM1984_RS27160	NCGM1900_RS27165	EG09_RS23840	YQ19_RS30920	PA50071_RS24805	ADJ52_RS02230	AOD73_RS25895	ATC05_RS14525	AT700_RS24775	AU380_RS02620	HW02_RS08425	HW01_RS20180	HW00_RS07280	HV99_RS03370	HV98_RS01325	HV97_RS24160
PA8380_RS29645		carnitine dehydrogenase	79	79	1	1	183	1	1212		884	884	884	PA5387	PA14_RS28970	PSPA7_RS29435	PLES_RS29725	AES1R_RS20500	PAM18_RS28155	PADK2_RS28670	A214_RS05710	NCGM2_RS30430	G655_RS28450	M062_RS28350	P797_RS30570	DPADHS01_RS32325	PA1S_RS29105	PA1R_RS17070	U769_RS29455	T223_RS29360	SCV20265_RS30340	AI22_RS04865	F22031_RS10690	NCGM1984_RS31030	NCGM1900_RS30805	EG09_RS16130	YQ19_RS34295	PA50071_RS28080	ADJ52_RS28070	AOD73_RS29140	ATC05_RS11260	AT700_RS28055	AU380_RS05885	HW02_RS11940	HW01_RS16820	HW00_RS10505	HV99_RS06605	HV98_RS29030	HV97_RS27415
A6695_RS11410		ABC transporter ATP-binding protein	79	79	1	1	2760	1	3789		932	932	932	PA2812	PA14_RS11260	PSPA7_RS11240	PLES_RS11705	AES1R_RS26160	PAM18_RS11040	PADK2_RS10450	A214_RS22500	NCGM2_RS19375	G655_RS10880	M062_RS14995	P797_RS19785	DPADHS01_RS12160	PA1S_RS11395	PA1R_RS03255	U769_RS10940	T223_RS11360	SCV20265_RS11990	AI22_RS22270	F22031_RS22935	NCGM1984_RS11595	NCGM1900_RS17845	EG09_RS08095	YQ19_RS13765	PA50071_RS10835	ADJ52_RS16045	AOD73_RS11390	ATC05_RS28825	AT700_RS10830	AU380_RS18085	HW02_RS24930	HW01_RS05045	HW00_RS22190	HV99_RS18380	HV98_RS16485	HV97_RS14740
NCGM1900_RS18825		hydrolase	79	79	1	1	2877	1	3906		680	680	680	PA2698	PA14_RS11920	PSPA7_RS18895	PLES_RS12500	AES1R_RS28305	PAM18_RS11690	PADK2_RS11225	A214_RS21825	NCGM2_RS18410	G655_RS11555	M062_RS14295	P797_RS19205	DPADHS01_RS13265	PA1S_RS12080	PA1R_RS02570	U769_RS11630	T223_RS12155	SCV20265_RS12675	AI22_RS21635	F22031_RS23870	NCGM1984_RS12575	NCGM1900_RS18825	EG09_RS07210	YQ19_RS14640	PA50071_RS11485	ADJ52_RS15305	AOD73_RS12075	ATC05_RS28105	AT700_RS11480	AU380_RS19180	HW02_RS25640	HW01_RS04410	HW00_RS22855	HV99_RS19025	HV98_RS15200	HV97_RS13925
A6701_RS29040		hypothetical protein	79	79	1	1	320	1	1349		578	578	578	PA5251	PA14_RS28260	PSPA7_RS28615	PLES_RS29015	AES1R_RS06820	PAM18_RS27445	PADK2_RS27775	A214_RS06425	NCGM2_RS29725	G655_RS27740	M062_RS27640	P797_RS29875	DPADHS01_RS31615	PA1S_RS28390	PA1R_RS16355	U769_RS28745	T223_RS28650	SCV20265_RS29630	AI22_RS05575	F22031_RS09980	NCGM1984_RS30060	NCGM1900_RS29840	EG09_RS21330	YQ19_RS33430	PA50071_RS27370	ADJ52_RS28780	AOD73_RS28425	ATC05_RS11970	AT700_RS27340	AU380_RS05170	HW02_RS10980	HW01_RS17530	HW00_RS09795	HV99_RS05895	HV98_RS30125	HV97_RS26705
A6701_RS21955		hypothetical protein	79	79	1	1	5215	1	941		716	716	716	PA0943	PA14_RS21195	PSPA7_RS21710	PLES_RS22520	AES1R_RS02425	PAM18_RS20905	PADK2_RS20910	A214_RS12975	NCGM2_RS08585	G655_RS20675	M062_RS04655	P797_RS09705	DPADHS01_RS24400	PA1S_RS21695	PA1R_RS23005	U769_RS20935	T223_RS22150	SCV20265_RS22665	AI22_RS12185	F22031_RS02845	NCGM1984_RS22650	NCGM1900_RS08800	EG09_RS28385	YQ19_RS25000	PA50071_RS20620	ADJ52_RS06215	AOD73_RS21685	ATC05_RS18985	AT700_RS20595	AU380_RS28210	HW02_RS03310	HW01_RS25510	HW00_RS03265	HV99_RS29295	HV98_RS05780	HV97_RS19500
HV94_RS00565		transcriptional regulator	79	79	1	1	142	1	1171		908	908	908	PA5428	PA14_RS29175	PSPA7_RS29640	PLES_RS29930	AES1R_RS20705	PAM18_RS28360	PADK2_RS28875	A214_RS05505	NCGM2_RS30635	G655_RS28655	M062_RS28555	P797_RS30770	DPADHS01_RS32530	PA1S_RS29310	PA1R_RS17275	U769_RS29660	T223_RS29565	SCV20265_RS30545	AI22_RS04660	F22031_RS10895	NCGM1984_RS31235	NCGM1900_RS31010	EG09_RS16335	YQ19_RS34500	PA50071_RS28285	ADJ52_RS27865	AOD73_RS29345	ATC05_RS11055	AT700_RS28260	AU380_RS06090	HW02_RS12145	HW01_RS16615	HW00_RS10710	HV99_RS06810	HV98_RS28825	HV97_RS27620
AT700_RS28250		5-(carboxyamino)imidazole ribonucleotide mutase	79	79	1	1	144	1	1173		491	491	491	PA5426	PA14_RS29165	PSPA7_RS29630	PLES_RS29920	AES1R_RS20695	PAM18_RS28350	PADK2_RS28865	A214_RS05515	NCGM2_RS30625	G655_RS28645	M062_RS28545	P797_RS30760	DPADHS01_RS32520	PA1S_RS29300	PA1R_RS17265	U769_RS29650	T223_RS29555	SCV20265_RS30535	AI22_RS04670	F22031_RS10885	NCGM1984_RS31225	NCGM1900_RS31000	EG09_RS16325	YQ19_RS34490	PA50071_RS28275	ADJ52_RS27875	AOD73_RS29335	ATC05_RS11065	AT700_RS28250	AU380_RS06080	HW02_RS12135	HW01_RS16625	HW00_RS10700	HV99_RS06800	HV98_RS28835	HV97_RS27610
PA14_RS01590		glutamine synthetase	79	79	1	1	4572	1	298		1358	1358	1358	PA0298.CDS___1219	PA14_RS01590	PSPA7_RS01835	PLES_RS01505	AES1R_RS17045	PAM18_RS01490	PADK2_RS01495	A214_RS03295	NCGM2_RS01575	G655_RS01490	M062_RS01480	P797_RS01435	DPADHS01_RS01485	PA1S_RS01500	PA1R_RS19535	U769_RS01515	T223_RS01485	SCV20265_RS01515	AI22_RS02410	F22031_RS13185	NCGM1984_RS01520	NCGM1900_RS01520	EG09_RS18895	YQ19_RS01870	PA50071_RS01460	ADJ52_RS25625	AOD73_RS01500	ATC05_RS08815	AT700_RS01455	AU380_RS08330	HW02_RS14450	HW01_RS14300	HW00_RS12955	HV99_RS09095	HV98_RS26600	HV97_RS30260
rplJ		50S ribosomal protein L10	79	79	1	1	1302	1	2331		500	500	500	PA4272	PA14_RS03535	PSPA7_RS03950	PLES_RS03400	AES1R_RS29225	PAM18_RS03380	PADK2_RS03380	A214_RS01405	NCGM2_RS27280	G655_RS03375	M062_RS22435	P797_RS27560	DPADHS01_RS03490	PA1S_RS03465	PA1R_RS11210	U769_RS03490	T223_RS03380	SCV20265_RS03405	AI22_RS00455	F22031_RS15080	NCGM1984_RS03400	NCGM1900_RS03400	EG09_RS15955	YQ19_RS03770	PA50071_RS03355	ADJ52_RS23735	AOD73_RS03465	ATC05_RS06930	AT700_RS03350	AU380_RS10220	HW02_RS16350	HW01_RS12400	HW00_RS14835	HV99_RS10980	HV98_RS24630	HV97_RS01015
HV96_RS26845		resistance-nodulation-cell division (RND) efflux transporter	79	79	1	1	4433	1	159		3047	3047	3047	PA0158	PA14_RS00805	PSPA7_RS01125	PLES_RS00820	AES1R_RS23380	PAM18_RS00800	PADK2_RS00805	A214_RS03985	NCGM2_RS00820	G655_RS00805	M062_RS00800	P797_RS00860	DPADHS01_RS00800	PA1S_RS00835	PA1R_RS18870	U769_RS00825	T223_RS00800	SCV20265_RS00805	AI22_RS03095	F22031_RS12475	NCGM1984_RS00820	NCGM1900_RS00820	EG09_RS17900	YQ19_RS00840	PA50071_RS00810	ADJ52_RS26310	AOD73_RS00835	ATC05_RS09505	AT700_RS00805	AU380_RS07620	HW02_RS13715	HW01_RS15035	HW00_RS12235	HV99_RS08370	HV98_RS27290	HV97_RS29405
AI22_RS16915		ATP-dependent Clp protease proteolytic subunit	79	79	1	1	3767	1	4796		641	641	641	PA1801.CDS___7462	PA14_RS16715	PSPA7_RS16595	PLES_RS18220	AES1R_RS12780	PAM18_RS16615	PADK2_RS16635	A214_RS17255	NCGM2_RS13370	G655_RS16175	M062_RS09425	P797_RS14530	DPADHS01_RS18805	PA1S_RS16945	PA1R_RS27950	U769_RS16560	T223_RS17845	SCV20265_RS17815	AI22_RS16915	F22031_RS28585	NCGM1984_RS16890	NCGM1900_RS23140	EG09_RS01835	YQ19_RS20415	PA50071_RS16160	ADJ52_RS10585	AOD73_RS16940	ATC05_RS23355	AT700_RS16145	AU380_RS23945	HW02_RS30295	HW01_RS29845	HW00_RS27640	HV99_RS24225	HV98_RS10140	HV97_RS08430
PERCYII10_RS05180		acyl-CoA thioesterase II	79	79	1	1	1630	1	2659		869	869	869	PA3942	PA14_RS05185	PSPA7_RS05545	PLES_RS05390	AES1R_RS27270	PAM18_RS05070	PADK2_RS04685	A214_RS28230	NCGM2_RS25420	G655_RS05005	M062_RS20770	P797_RS25745	DPADHS01_RS05850	PA1S_RS05125	PA1R_RS09550	U769_RS05130	T223_RS05050	SCV20265_RS05150	AI22_RS28255	F22031_RS16810	NCGM1984_RS05020	NCGM1900_RS05020	EG09_RS14075	YQ19_RS06600	PA50071_RS05015	ADJ52_RS22065	AOD73_RS05125	ATC05_RS05240	AT700_RS05010	AU380_RS12150	HW02_RS18270	HW01_RS10770	HW00_RS16495	HV99_RS12635	HV98_RS22655	HV97_RS02670
HW05_RS19425		hypothetical protein	79	79	1	1	313	1	1342		1181	1238	1237	PA5257	PA14_RS28295	PSPA7_RS28650	PLES_RS29050	AES1R_RS06855	PAM18_RS27480	PADK2_RS27810	A214_RS06390	NCGM2_RS29760	G655_RS27775	M062_RS27675	P797_RS29905	DPADHS01_RS31650	PA1S_RS28425	PA1R_RS16390	U769_RS28780	T223_RS28685	SCV20265_RS29665	AI22_RS05540	F22031_RS10015	NCGM1984_RS30095	NCGM1900_RS29875	EG09_RS21295	YQ19_RS33465	PA50071_RS27405	ADJ52_RS28745	AOD73_RS28460	ATC05_RS11935	AT700_RS27375	AU380_RS05205	HW02_RS11015	HW01_RS17495	HW00_RS09830	HV99_RS05930	HV98_RS30090	HV97_RS26740
PAO1OR_RS01000		pyridine nucleotide transhydrogenase subunit beta	79	79	1	1	4471	1	197		1436	1436	1436	PA0196	PA14_RS00995	PSPA7_RS01310	PLES_RS01015	AES1R_RS23575	PAM18_RS00995	PADK2_RS01000	A214_RS03790	NCGM2_RS01020	G655_RS00990	M062_RS00995	P797_RS01055	DPADHS01_RS00995	PA1S_RS01020	PA1R_RS19055	U769_RS01010	T223_RS00995	SCV20265_RS01000	AI22_RS02900	F22031_RS12670	NCGM1984_RS01020	NCGM1900_RS01020	EG09_RS18095	YQ19_RS01035	PA50071_RS01005	ADJ52_RS26115	AOD73_RS01020	ATC05_RS09310	AT700_RS01000	AU380_RS07815	HW02_RS13910	HW01_RS14840	HW00_RS12430	HV99_RS08565	HV98_RS27095	HV97_RS29590
HV94_RS19005		hypothetical protein	79	79	1	1	4039	1	5068		326	326	326	PA1533	PA14_RS18140	PSPA7_RS18070	PLES_RS19620	AES1R_RS11390	PAM18_RS18010	PADK2_RS18040	A214_RS15845	NCGM2_RS11950	G655_RS17600	M062_RS08190	P797_RS13015	DPADHS01_RS20820	PA1S_RS18345	PA1R_RS26335	U769_RS17960	T223_RS19245	SCV20265_RS19220	AI22_RS15510	F22031_RS30215	NCGM1984_RS18755	NCGM1900_RS25010	EG09_RS00435	YQ19_RS22045	PA50071_RS17565	ADJ52_RS09185	AOD73_RS18340	ATC05_RS21960	AT700_RS17540	AU380_RS25340	HW02_RS31910	HW01_RS28450	HW00_RS00345	HV99_RS25625	HV98_RS08745	HV97_RS07035
PA1088_RS26785		glucose-6-phosphate isomerase	79	79	1	1	838	1	1867		1664	1664	1664	PA4732	PA14_RS25590	PSPA7_RS26005	PLES_RS26350	AES1R_RS04160	PAM18_RS24780	PADK2_RS25115	A214_RS09090	NCGM2_RS03935	G655_RS25045	M062_RS24900	P797_RS03920	DPADHS01_RS28720	PA1S_RS25650	PA1R_RS13670	U769_RS25820	T223_RS25985	SCV20265_RS26735	AI22_RS08240	F22031_RS07280	NCGM1984_RS27010	NCGM1900_RS27015	EG09_RS23990	YQ19_RS30770	PA50071_RS24655	ADJ52_RS02380	AOD73_RS25745	ATC05_RS14675	AT700_RS24625	AU380_RS02470	HW02_RS08275	HW01_RS20330	HW00_RS07130	HV99_RS03220	HV98_RS01475	HV97_RS24010
PERCYII10_RS25430		transcriptional regulator	79	79	1	1	783	1	1812		1001	1001	1001	PA4787	PA14_RS25880	PSPA7_RS26295	PLES_RS26640	AES1R_RS04450	PAM18_RS25070	PADK2_RS25405	A214_RS08800	NCGM2_RS03645	G655_RS25335	M062_RS25190	P797_RS03600	DPADHS01_RS29010	PA1S_RS26000	PA1R_RS13960	U769_RS26110	T223_RS26275	SCV20265_RS27025	AI22_RS07950	F22031_RS07570	NCGM1984_RS27300	NCGM1900_RS27305	EG09_RS23700	YQ19_RS31060	PA50071_RS24945	ADJ52_RS02090	AOD73_RS26035	ATC05_RS14385	AT700_RS24915	AU380_RS02760	HW02_RS08565	HW01_RS20040	HW00_RS07420	HV99_RS03510	HV98_RS01185	HV97_RS24300
A7329_RS25885		protein-export membrane protein SecG	79	79	1	1	823	1	1852		389	389	389	PA4747	PA14_RS25675	PSPA7_RS26090	PLES_RS26435	AES1R_RS04245	PAM18_RS24865	PADK2_RS25200	A214_RS09005	NCGM2_RS03850	G655_RS25130	M062_RS24985	P797_RS03875	DPADHS01_RS28805	PA1S_RS25735	PA1R_RS13755	U769_RS25905	T223_RS26070	SCV20265_RS26820	AI22_RS08155	F22031_RS07365	NCGM1984_RS27095	NCGM1900_RS27100	EG09_RS23905	YQ19_RS30855	PA50071_RS24740	ADJ52_RS02295	AOD73_RS25830	ATC05_RS14590	AT700_RS24710	AU380_RS02555	HW02_RS08360	HW01_RS20245	HW00_RS07215	HV99_RS03305	HV98_RS01390	HV97_RS24095
A7331_RS18620		transcriptional regulator	79	79	1	1	4068	1	5097		650	650	650	PA1504	PA14_RS18285	PSPA7_RS18190	PLES_RS20170	AES1R_RS00040	PAM18_RS18565	PADK2_RS18185	A214_RS15695	NCGM2_RS11805	G655_RS17745	M062_RS08045	P797_RS12855	DPADHS01_RS21380	PA1S_RS18490	PA1R_RS26190	U769_RS18105	T223_RS19795	SCV20265_RS19365	AI22_RS14970	F22031_RS00465	NCGM1984_RS18900	NCGM1900_RS25155	EG09_RS30730	YQ19_RS22655	PA50071_RS17710	ADJ52_RS08645	AOD73_RS18485	ATC05_RS21810	AT700_RS17685	AU380_RS25485	HW02_RS00365	HW01_RS27885	HW00_RS00500	HV99_RS25780	HV98_RS08590	HV97_RS16580
HV95_RS07000		electron transfer flavoprotein-ubiquinone oxidoreductase	79	79	1	1	2620	1	3649		1655	1655	1655	PA2953	PA14_RS10480	PSPA7_RS10570	PLES_RS10930	AES1R_RS18735	PAM18_RS10310	PADK2_RS09670	A214_RS23270	NCGM2_RS20150	G655_RS10085	M062_RS15775	P797_RS20530	DPADHS01_RS11380	PA1S_RS10615	PA1R_RS04035	U769_RS10160	T223_RS10585	SCV20265_RS10410	AI22_RS23055	F22031_RS22200	NCGM1984_RS10375	NCGM1900_RS16630	EG09_RS08830	YQ19_RS12135	PA50071_RS10105	ADJ52_RS16820	AOD73_RS10610	ATC05_RS00270	AT700_RS10100	AU380_RS17350	HW02_RS23605	HW01_RS05780	HW00_RS21455	HV99_RS17600	HV98_RS17265	HV97_RS15520
AOD73_RS24875		hypothetical protein	79	79	1	1	1000	1	2029		305	305	305	PA4573	PA14_RS24720	PSPA7_RS24865	PLES_RS25485	AES1R_RS13925	PAM18_RS23845	PADK2_RS24245	A214_RS10035	NCGM2_RS05030	G655_RS24185	M062_RS24030	P797_RS05020	DPADHS01_RS27850	PA1S_RS24780	PA1R_RS12800	U769_RS24880	T223_RS25115	SCV20265_RS25800	AI22_RS09220	F22031_RS06340	NCGM1984_RS25835	NCGM1900_RS11990	EG09_RS24930	YQ19_RS29495	PA50071_RS23790	ADJ52_RS03330	AOD73_RS24875	ATC05_RS15545	AT700_RS23760	AU380_RS01600	HW02_RS07260	HW01_RS21305	HW00_RS06205	HV99_RS02275	HV98_RS02385	HV97_RS22920
A4W92_RS15015		hydroxymethylbilane synthase	79	79	1	1	310	1	1339		941	971	942	PA5260	PA14_RS28310	PSPA7_RS28665	PLES_RS29065	AES1R_RS06870	PAM18_RS27495	PADK2_RS27825	A214_RS06375	NCGM2_RS29775	G655_RS27790	M062_RS27690	P797_RS29920	DPADHS01_RS31665	PA1S_RS28440	PA1R_RS16405	U769_RS28795	T223_RS28700	SCV20265_RS29680	AI22_RS05525	F22031_RS10030	NCGM1984_RS30110	NCGM1900_RS29890	EG09_RS21280	YQ19_RS33480	PA50071_RS27420	ADJ52_RS28730	AOD73_RS28475	ATC05_RS11920	AT700_RS27390	AU380_RS05220	HW02_RS11030	HW01_RS17480	HW00_RS09845	HV99_RS05945	HV98_RS30075	HV97_RS26755
NCGM1900_RS15500		transcriptional regulator	79	79	1	1	2391	1	3420		857	857	857	PA3184	PA14_RS09335	PSPA7_RS09310	PLES_RS09765	AES1R_RS17240	PAM18_RS09165	PADK2_RS08470	A214_RS24450	NCGM2_RS21280	G655_RS08955	M062_RS16960	P797_RS21665	DPADHS01_RS10215	PA1S_RS09445	PA1R_RS05205	U769_RS08990	T223_RS09420	SCV20265_RS09240	AI22_RS24220	F22031_RS21020	NCGM1984_RS09245	NCGM1900_RS15500	EG09_RS10000	YQ19_RS10940	PA50071_RS08915	ADJ52_RS17985	AOD73_RS09440	ATC05_RS01435	AT700_RS08910	AU380_RS16185	HW02_RS22375	HW01_RS06945	HW00_RS20265	HV99_RS16435	HV98_RS18465	HV97_RS06770
purA		adenylosuccinate synthetase	79	79	1	1	634	1	1663		1292	1292	1292	PA4938	PA14_RS26670	PSPA7_RS27045	PLES_RS27415	AES1R_RS05225	PAM18_RS25845	PADK2_RS26180	A214_RS08025	NCGM2_RS02860	G655_RS26150	M062_RS26005	P797_RS02775	DPADHS01_RS29785	PA1S_RS26790	PA1R_RS14750	U769_RS26890	T223_RS27050	SCV20265_RS27800	AI22_RS07175	F22031_RS08355	NCGM1984_RS28085	NCGM1900_RS28090	EG09_RS22925	YQ19_RS31835	PA50071_RS25775	ADJ52_RS01315	AOD73_RS26825	ATC05_RS13575	AT700_RS25745	AU380_RS03565	HW02_RS09340	HW01_RS19265	HW00_RS08195	HV99_RS04285	HV98_RS00410	HV97_RS25075
A6688_RS09280		hypothetical protein	79	79	1	1	1876	1	2905		1295	1295	1295	PA3697	PA14_RS06640	PSPA7_RS06865	PLES_RS06645	AES1R_RS09940	PAM18_RS06325	PADK2_RS05920	A214_RS27000	NCGM2_RS23890	G655_RS06350	M062_RS19485	P797_RS24275	DPADHS01_RS07670	PA1S_RS06605	PA1R_RS08065	U769_RS06400	T223_RS06305	SCV20265_RS06405	AI22_RS26765	F22031_RS18050	NCGM1984_RS06555	NCGM1900_RS12810	EG09_RS12545	YQ19_RS08405	PA50071_RS06280	ADJ52_RS20740	AOD73_RS06600	ATC05_RS03955	AT700_RS06275	AU380_RS13375	HW02_RS19535	HW01_RS09505	HW00_RS17735	HV99_RS13890	HV98_RS21405	HV97_RS04220
PADK2_RS11180		hypothetical protein	79	79	1	1	2868	1	3897		845	845	845	PA2707	PA14_RS11875	PSPA7_RS18940	PLES_RS12455	AES1R_RS28350	PAM18_RS11645	PADK2_RS11180	A214_RS21870	NCGM2_RS18455	G655_RS11510	M062_RS14340	P797_RS19250	DPADHS01_RS13220	PA1S_RS12030	PA1R_RS02620	U769_RS11585	T223_RS12110	SCV20265_RS12630	AI22_RS21680	F22031_RS23825	NCGM1984_RS12530	NCGM1900_RS18780	EG09_RS07255	YQ19_RS14595	PA50071_RS11440	ADJ52_RS15350	AOD73_RS12025	ATC05_RS28150	AT700_RS11435	AU380_RS19135	HW02_RS25595	HW01_RS04455	HW00_RS22810	HV99_RS18980	HV98_RS15245	HV97_RS13970
SCVFeb_RS24645		hypothetical protein	79	79	1	1	888	1	1917		1298	1298	1298	PA4684	PA14_RS25315	PSPA7_RS25730	PLES_RS26080	AES1R_RS13335	PAM18_RS24505	PADK2_RS24840	A214_RS09365	NCGM2_RS04435	G655_RS24780	M062_RS24625	P797_RS04510	DPADHS01_RS28445	PA1S_RS25375	PA1R_RS13395	U769_RS25545	T223_RS25710	SCV20265_RS26460	AI22_RS08515	F22031_RS07000	NCGM1984_RS26735	NCGM1900_RS26740	EG09_RS24265	YQ19_RS30495	PA50071_RS24380	ADJ52_RS02655	AOD73_RS25470	ATC05_RS14950	AT700_RS24350	AU380_RS02195	HW02_RS08000	HW01_RS20605	HW00_RS06855	HV99_RS02945	HV98_RS01750	HV97_RS23735
NCGM2_RS18445		hypothetical protein	79	79	1	1	2870	1	3899		1181	1181	1181	PA2705	PA14_RS11885	PSPA7_RS18930	PLES_RS12465	AES1R_RS28340	PAM18_RS11655	PADK2_RS11190	A214_RS21860	NCGM2_RS18445	G655_RS11520	M062_RS14330	P797_RS19240	DPADHS01_RS13230	PA1S_RS12040	PA1R_RS02610	U769_RS11595	T223_RS12120	SCV20265_RS12640	AI22_RS21670	F22031_RS23835	NCGM1984_RS12540	NCGM1900_RS18790	EG09_RS07245	YQ19_RS14605	PA50071_RS11450	ADJ52_RS15340	AOD73_RS12035	ATC05_RS28140	AT700_RS11445	AU380_RS19145	HW02_RS25605	HW01_RS04445	HW00_RS22820	HV99_RS18990	HV98_RS15235	HV97_RS13960
BHE76_RS03870		acyl-CoA dehydrogenase	79	79	1	1	5151	1	877		1160	1160	1160	PA0879	PA14_RS21540	PSPA7_RS22050	PLES_RS22865	AES1R_RS02770	PAM18_RS21250	PADK2_RS21255	A214_RS12630	NCGM2_RS08240	G655_RS21020	M062_RS04310	P797_RS09265	DPADHS01_RS24745	PA1S_RS22040	PA1R_RS22660	U769_RS21280	T223_RS22495	SCV20265_RS23010	AI22_RS11840	F22031_RS03190	NCGM1984_RS22995	NCGM1900_RS09145	EG09_RS28040	YQ19_RS25345	PA50071_RS20965	ADJ52_RS05870	AOD73_RS22030	ATC05_RS18640	AT700_RS20940	AU380_RS28555	HW02_RS03665	HW01_RS25165	HW00_RS03610	HV99_RS29640	HV98_RS05435	HV97_RS19845
OB07_RS26015		branched chain amino acid ABC transporter substrate-binding protein	79	79	1	1	659	1	1688		1124	1124	1124	PA4913	PA14_RS26535	PSPA7_RS26910	PLES_RS27280	AES1R_RS05090	PAM18_RS25710	PADK2_RS26045	A214_RS08160	NCGM2_RS03000	G655_RS26010	M062_RS25870	P797_RS02915	DPADHS01_RS29650	PA1S_RS26655	PA1R_RS14615	U769_RS26755	T223_RS26915	SCV20265_RS27665	AI22_RS07310	F22031_RS08220	NCGM1984_RS27945	NCGM1900_RS27950	EG09_RS23060	YQ19_RS31700	PA50071_RS25640	ADJ52_RS01450	AOD73_RS26690	ATC05_RS13710	AT700_RS25610	AU380_RS03430	HW02_RS09205	HW01_RS19400	HW00_RS08060	HV99_RS04150	HV98_RS00545	HV97_RS24940
HV98_RS19845		alkanesulfonate monooxygenase	79	79	1	1	2128	1	3157		1148	1148	1148	PA3444	PA14_RS07825	PSPA7_RS08040	PLES_RS08385	AES1R_RS08770	PAM18_RS07820	PADK2_RS07105	A214_RS25825	NCGM2_RS22700	G655_RS07535	M062_RS18315	P797_RS23070	DPADHS01_RS08845	PA1S_RS08080	PA1R_RS06580	U769_RS07570	T223_RS08040	SCV20265_RS07885	AI22_RS25590	F22031_RS19650	NCGM1984_RS07745	NCGM1900_RS13995	EG09_RS11370	YQ19_RS09575	PA50071_RS07545	ADJ52_RS19335	AOD73_RS08075	ATC05_RS02785	AT700_RS07540	AU380_RS14830	HW02_RS20980	HW01_RS08325	HW00_RS18905	HV99_RS15060	HV98_RS19845	HV97_RS05395
AI22_RS26135		MFS transporter	79	79	1	1	2000	1	3029		1178	1178	1178	PA3573	PA14_RS07265	PSPA7_RS07495	PLES_RS07585	AES1R_RS09315	PAM18_RS07275	PADK2_RS06550	A214_RS26370	NCGM2_RS23265	G655_RS06975	M062_RS18860	P797_RS23630	DPADHS01_RS08295	PA1S_RS07535	PA1R_RS07125	U769_RS07025	T223_RS07240	SCV20265_RS07340	AI22_RS26135	F22031_RS18995	NCGM1984_RS07180	NCGM1900_RS13435	EG09_RS11920	YQ19_RS09030	PA50071_RS06910	ADJ52_RS19890	AOD73_RS07530	ATC05_RS03330	AT700_RS06905	AU380_RS14000	HW02_RS20160	HW01_RS08880	HW00_RS18360	HV99_RS14515	HV98_RS20495	HV97_RS04850
A6704_RS29265		xanthine phosphoribosyltransferase	79	79	1	1	272	1	1301		572	572	572	PA5298	PA14_RS28505	PSPA7_RS28970	PLES_RS29255	AES1R_RS07060	PAM18_RS27685	PADK2_RS28200	A214_RS06180	NCGM2_RS29965	G655_RS27985	M062_RS27880	P797_RS30130	DPADHS01_RS31855	PA1S_RS28635	PA1R_RS16600	U769_RS28985	T223_RS28890	SCV20265_RS29870	AI22_RS05335	F22031_RS10220	NCGM1984_RS30555	NCGM1900_RS30330	EG09_RS21085	YQ19_RS33825	PA50071_RS27610	ADJ52_RS28540	AOD73_RS28670	ATC05_RS11730	AT700_RS27580	AU380_RS05415	HW02_RS11220	HW01_RS17290	HW00_RS10035	HV99_RS06135	HV98_RS29765	HV97_RS26945
PADK2_RS09395		LexA repressor	79	79	1	1	2566	1	3595		614	614	614	PA3007	PA14_RS10205	PSPA7_RS10295	PLES_RS10655	AES1R_RS18460	PAM18_RS10035	PADK2_RS09395	A214_RS23545	NCGM2_RS20425	G655_RS09810	M062_RS16050	P797_RS20815	DPADHS01_RS11105	PA1S_RS10340	PA1R_RS04310	U769_RS09885	T223_RS10310	SCV20265_RS10135	AI22_RS23330	F22031_RS21925	NCGM1984_RS10100	NCGM1900_RS16355	EG09_RS09105	YQ19_RS11860	PA50071_RS09785	ADJ52_RS17095	AOD73_RS10335	ATC05_RS00545	AT700_RS09780	AU380_RS17075	HW02_RS23330	HW01_RS06055	HW00_RS21180	HV99_RS17325	HV98_RS17540	HV97_RS15795
HW01_RS13230		acyl-CoA dehydrogenase	79	79	1	1	4781	1	507		1805	1805	1805	PA0506	PA14_RS02645	PSPA7_RS02885	PLES_RS02575	AES1R_RS15975	PAM18_RS02560	PADK2_RS02560	A214_RS02225	NCGM2_RS28150	G655_RS02550	M062_RS02540	P797_RS28355	DPADHS01_RS02550	PA1S_RS02560	PA1R_RS20595	U769_RS02570	T223_RS02555	SCV20265_RS02585	AI22_RS01350	F22031_RS14255	NCGM1984_RS02580	NCGM1900_RS02580	EG09_RS19960	YQ19_RS02940	PA50071_RS02530	ADJ52_RS24555	AOD73_RS02560	ATC05_RS07750	AT700_RS02525	AU380_RS09395	HW02_RS15520	HW01_RS13230	HW00_RS14015	HV99_RS10160	HV98_RS25535	HV97_RS31330
PA1R_RS02255		NADH-quinone oxidoreductase subunit H	79	79	1	1	2931	1	3960		995	995	995	PA2643	PA14_RS12205	PSPA7_RS12275	PLES_RS12790	AES1R_RS19215	PAM18_RS11980	PADK2_RS11510	A214_RS21540	NCGM2_RS18080	G655_RS11835	M062_RS14015	P797_RS18930	DPADHS01_RS13545	PA1S_RS12375	PA1R_RS02255	U769_RS11920	T223_RS12445	SCV20265_RS12960	AI22_RS21350	F22031_RS24155	NCGM1984_RS12920	NCGM1900_RS19170	EG09_RS06930	YQ19_RS14925	PA50071_RS11770	ADJ52_RS15025	AOD73_RS12370	ATC05_RS27830	AT700_RS11765	AU380_RS19510	HW02_RS25930	HW01_RS04125	HW00_RS23140	HV99_RS19310	HV98_RS14925	HV97_RS13645
PA11803_RS32045		choline dehydrogenase	79	79	1	1	198	1	1227		1685	1685	1685	PA5372	PA14_RS28895	PSPA7_RS29360	PLES_RS29650	AES1R_RS20425	PAM18_RS28080	PADK2_RS28595	A214_RS05785	NCGM2_RS30355	G655_RS28375	M062_RS28275	P797_RS30495	DPADHS01_RS32250	PA1S_RS29030	PA1R_RS16995	U769_RS29380	T223_RS29285	SCV20265_RS30265	AI22_RS04940	F22031_RS10615	NCGM1984_RS30955	NCGM1900_RS30730	EG09_RS16055	YQ19_RS34220	PA50071_RS28005	ADJ52_RS28145	AOD73_RS29065	ATC05_RS11335	AT700_RS27980	AU380_RS05810	HW02_RS11865	HW01_RS16895	HW00_RS10430	HV99_RS06530	HV98_RS29105	HV97_RS27340
A6701_RS17115		cysteine--tRNA ligase	79	79	1	1	3774	1	4803		1382	1382	1382	PA1795.CDS___7421	PA14_RS16775	PSPA7_RS16655	PLES_RS18280	AES1R_RS12725	PAM18_RS16675	PADK2_RS16695	A214_RS17190	NCGM2_RS13310	G655_RS16235	M062_RS09365	P797_RS14470	DPADHS01_RS19250	PA1S_RS17005	PA1R_RS27890	U769_RS16620	T223_RS17905	SCV20265_RS17875	AI22_RS16855	F22031_RS28645	NCGM1984_RS17395	NCGM1900_RS23645	EG09_RS01775	YQ19_RS20475	PA50071_RS16220	ADJ52_RS10525	AOD73_RS17000	ATC05_RS23300	AT700_RS16200	AU380_RS24000	HW02_RS30350	HW01_RS29790	HW00_RS27695	HV99_RS24280	HV98_RS10085	HV97_RS08375
NCGM2_RS05760		30S ribosomal protein S9	79	79	1	1	1140	1	2169		392	392	392	PA4432	PA14_RS23475	PSPA7_RS23845	PLES_RS24750	AES1R_RS14660	PAM18_RS23110	PADK2_RS23040	A214_RS10760	NCGM2_RS05760	G655_RS22890	M062_RS23295	P797_RS05750	DPADHS01_RS27115	PA1S_RS24050	PA1R_RS12070	U769_RS23695	T223_RS24380	SCV20265_RS24805	AI22_RS09955	F22031_RS05600	NCGM1984_RS25105	NCGM1900_RS11260	EG09_RS26140	YQ19_RS27665	PA50071_RS23055	ADJ52_RS04065	AOD73_RS24045	ATC05_RS16835	AT700_RS23025	AU380_RS00865	HW02_RS06035	HW01_RS22545	HW00_RS05480	HV99_RS01665	HV98_RS03610	HV97_RS22175
PA14_RS12250		isocitrate lyase	79	79	1	1	2940	1	3969		1595	1595	1595	PA2634.CDS___10875	PA14_RS12250	PSPA7_RS12320	PLES_RS12835	AES1R_RS19260	PAM18_RS12025	PADK2_RS11555	A214_RS21495	NCGM2_RS18035	G655_RS11880	M062_RS13970	P797_RS18885	DPADHS01_RS13590	PA1S_RS12420	PA1R_RS02210	U769_RS11965	T223_RS12490	SCV20265_RS13005	AI22_RS21305	F22031_RS24200	NCGM1984_RS12965	NCGM1900_RS19215	EG09_RS06885	YQ19_RS14970	PA50071_RS11815	ADJ52_RS14980	AOD73_RS12415	ATC05_RS27785	AT700_RS11810	AU380_RS19555	HW02_RS25975	HW01_RS04080	HW00_RS23185	HV99_RS19355	HV98_RS14880	HV97_RS13600
aceE		pyruvate dehydrogenase E1 component	79	79	1	1	557	1	1586		2648	2648	2648	PA5015	PA14_RS27060	PSPA7_RS27440	PLES_RS27810	AES1R_RS05620	PAM18_RS26240	PADK2_RS26570	A214_RS07630	NCGM2_RS02470	G655_RS26540	M062_RS26395	P797_RS02385	DPADHS01_RS30180	PA1S_RS27185	PA1R_RS15145	U769_RS27280	T223_RS27445	SCV20265_RS28190	AI22_RS06780	F22031_RS08745	NCGM1984_RS28475	NCGM1900_RS28480	EG09_RS22535	YQ19_RS32225	PA50071_RS26170	ADJ52_RS00920	AOD73_RS27220	ATC05_RS13180	AT700_RS26140	AU380_RS03955	HW02_RS09740	HW01_RS18870	HW00_RS08585	HV99_RS04690	HV98_RS31365	HV97_RS25465
U769_RS29055		aldehyde dehydrogenase	79	79	1	1	258	1	1287		1493	1493	1493	PA5312	PA14_RS28575	PSPA7_RS29040	PLES_RS29325	AES1R_RS07130	PAM18_RS27755	PADK2_RS28270	A214_RS06110	NCGM2_RS30035	G655_RS28055	M062_RS27950	P797_RS30200	DPADHS01_RS31925	PA1S_RS28705	PA1R_RS16670	U769_RS29055	T223_RS28960	SCV20265_RS29940	AI22_RS05265	F22031_RS10290	NCGM1984_RS30635	NCGM1900_RS30410	EG09_RS21015	YQ19_RS33895	PA50071_RS27680	ADJ52_RS28470	AOD73_RS28740	ATC05_RS11660	AT700_RS27650	AU380_RS05485	HW02_RS11290	HW01_RS17220	HW00_RS10105	HV99_RS06205	HV98_RS29695	HV97_RS27015
PAM18_RS12000		NADH-quinone oxidoreductase subunit C/D	79	79	1	1	2935	1	3964		1781	1781	1781	PA2639	PA14_RS12225	PSPA7_RS12295	PLES_RS12810	AES1R_RS19235	PAM18_RS12000	PADK2_RS11530	A214_RS21520	NCGM2_RS18060	G655_RS11855	M062_RS13995	P797_RS18910	DPADHS01_RS13565	PA1S_RS12395	PA1R_RS02235	U769_RS11940	T223_RS12465	SCV20265_RS12980	AI22_RS21330	F22031_RS24175	NCGM1984_RS12940	NCGM1900_RS19190	EG09_RS06910	YQ19_RS14945	PA50071_RS11790	ADJ52_RS15005	AOD73_RS12390	ATC05_RS27810	AT700_RS11785	AU380_RS19530	HW02_RS25950	HW01_RS04105	HW00_RS23160	HV99_RS19330	HV98_RS14905	HV97_RS13625
NCGM1984_RS08790		m18 family aminopeptidase	79	79	1	1	2329	1	3358		1289	1289	1289	PA3247	PA14_RS08885	PSPA7_RS08985	PLES_RS09445	AES1R_RS07735	PAM18_RS08845	PADK2_RS08150	A214_RS24770	NCGM2_RS21635	G655_RS08605	M062_RS17280	P797_RS22020	DPADHS01_RS09895	PA1S_RS09125	PA1R_RS05525	U769_RS08635	T223_RS09100	SCV20265_RS08920	AI22_RS24540	F22031_RS20700	NCGM1984_RS08790	NCGM1900_RS15045	EG09_RS10325	YQ19_RS10615	PA50071_RS08595	ADJ52_RS18305	AOD73_RS09120	ATC05_RS01755	AT700_RS08590	AU380_RS15865	HW02_RS22055	HW01_RS07265	HW00_RS19945	HV99_RS16115	HV98_RS18785	HV97_RS06450
hisH		imidazole glycerol phosphate synthase subunit HisH	79	79	1	1	431	1	1460		638	641	638	PA5142	PA14_RS27695	PSPA7_RS28045	PLES_RS28450	AES1R_RS06255	PAM18_RS26880	PADK2_RS27210	A214_RS06995	NCGM2_RS01835	G655_RS27175	M062_RS27030	P797_RS01690	DPADHS01_RS30810	PA1S_RS27825	PA1R_RS15790	U769_RS27915	T223_RS28085	SCV20265_RS28830	AI22_RS06140	F22031_RS09380	NCGM1984_RS29110	NCGM1900_RS29115	EG09_RS21895	YQ19_RS32865	PA50071_RS26805	ADJ52_RS00280	AOD73_RS27860	ATC05_RS12545	AT700_RS26775	AU380_RS04590	HW02_RS10375	HW01_RS18130	HW00_RS09220	HV99_RS05325	HV98_RS30730	HV97_RS26100
HW08_RS29330		BON domain-containing protein	79	79	1	1	831	1	1860		344	344	344	PA4739	PA14_RS25625	PSPA7_RS26040	PLES_RS26385	AES1R_RS04195	PAM18_RS24815	PADK2_RS25150	A214_RS09055	NCGM2_RS03900	G655_RS25080	M062_RS24935	P797_RS03885	DPADHS01_RS28755	PA1S_RS25685	PA1R_RS13705	U769_RS25855	T223_RS26020	SCV20265_RS26770	AI22_RS08205	F22031_RS07315	NCGM1984_RS27045	NCGM1900_RS27050	EG09_RS23955	YQ19_RS30805	PA50071_RS24690	ADJ52_RS02345	AOD73_RS25780	ATC05_RS14640	AT700_RS24660	AU380_RS02505	HW02_RS08310	HW01_RS20295	HW00_RS07165	HV99_RS03255	HV98_RS01440	HV97_RS24045
HW09_RS19635		thiol reductase thioredoxin	79	79	1	1	331	1	1360		326	326	326	PA5240	PA14_RS28205	PSPA7_RS28560	PLES_RS28960	AES1R_RS06765	PAM18_RS27390	PADK2_RS27720	A214_RS06480	NCGM2_RS29670	G655_RS27685	M062_RS27585	P797_RS29820	DPADHS01_RS31560	PA1S_RS28335	PA1R_RS16300	U769_RS28690	T223_RS28595	SCV20265_RS29575	AI22_RS05630	F22031_RS09925	NCGM1984_RS30005	NCGM1900_RS29785	EG09_RS21385	YQ19_RS33375	PA50071_RS27315	ADJ52_RS28835	AOD73_RS28370	ATC05_RS12025	AT700_RS27285	AU380_RS05115	HW02_RS10925	HW01_RS17585	HW00_RS09740	HV99_RS05840	HV98_RS30180	HV97_RS26650
PHAGEPCYII10_RS17865		dihydrolipoyl dehydrogenase	79	79	1	1	3984	1	5013		1436	1436	1436	PA1587	PA14_RS17860	PSPA7_RS17515	PLES_RS19340	AES1R_RS11670	PAM18_RS17730	PADK2_RS17760	A214_RS16125	NCGM2_RS12230	G655_RS17320	M062_RS08470	P797_RS13355	DPADHS01_RS20315	PA1S_RS18065	PA1R_RS26615	U769_RS17680	T223_RS18965	SCV20265_RS18940	AI22_RS15790	F22031_RS29710	NCGM1984_RS18475	NCGM1900_RS24730	EG09_RS00715	YQ19_RS21540	PA50071_RS17285	ADJ52_RS09465	AOD73_RS18060	ATC05_RS22240	AT700_RS17260	AU380_RS25060	HW02_RS31415	HW01_RS28730	HW00_RS00065	HV99_RS25345	HV98_RS09025	HV97_RS07315
A9P90_RS21515		ditrans,polycis-undecaprenyl-diphosphate synthase ((2E,6E)-farnesyl-diphosphate specific)	79	79	1	1	1921	1	2950		755	755	755	PA3652.CDS___15145	PA14_RS06865	PSPA7_RS07090	PLES_RS07180	AES1R_RS09715	PAM18_RS06550	PADK2_RS06145	A214_RS26775	NCGM2_RS23665	G655_RS06575	M062_RS19260	P797_RS24030	DPADHS01_RS07895	PA1S_RS07135	PA1R_RS07525	U769_RS06625	T223_RS06835	SCV20265_RS06935	AI22_RS26540	F22031_RS18585	NCGM1984_RS06780	NCGM1900_RS13035	EG09_RS12320	YQ19_RS08630	PA50071_RS06505	ADJ52_RS20295	AOD73_RS07130	ATC05_RS03730	AT700_RS06500	AU380_RS13600	HW02_RS19760	HW01_RS09280	HW00_RS17960	HV99_RS14115	HV98_RS21180	HV97_RS04445
AT700_RS00990		NAD(P) transhydrogenase subunit alpha	79	79	1	1	4469	1	195		1118	1118	1118	PA0195	PA14_RS00985	PSPA7_RS01300	PLES_RS01005	AES1R_RS23565	PAM18_RS00985	PADK2_RS00990	A214_RS03800	NCGM2_RS01010	G655_RS00980	M062_RS00985	P797_RS01045	DPADHS01_RS00985	PA1S_RS01010	PA1R_RS19045	U769_RS01000	T223_RS00985	SCV20265_RS00990	AI22_RS02910	F22031_RS12660	NCGM1984_RS01010	NCGM1900_RS01010	EG09_RS18085	YQ19_RS01025	PA50071_RS00995	ADJ52_RS26125	AOD73_RS01010	ATC05_RS09320	AT700_RS00990	AU380_RS07805	HW02_RS13900	HW01_RS14850	HW00_RS12420	HV99_RS08555	HV98_RS27105	HV97_RS29580
PHAGEPCYII10_RS01870		dihydroxy-acid dehydratase	79	79	1	1	4628	1	354		1838	1838	1838	PA0353	PA14_RS01875	PSPA7_RS02105	PLES_RS01795	AES1R_RS16755	PAM18_RS01780	PADK2_RS01785	A214_RS03005	NCGM2_RS28920	G655_RS01780	M062_RS01770	P797_RS29150	DPADHS01_RS01770	PA1S_RS01790	PA1R_RS19825	U769_RS01800	T223_RS01775	SCV20265_RS01805	AI22_RS02120	F22031_RS13475	NCGM1984_RS01810	NCGM1900_RS01810	EG09_RS19185	YQ19_RS02160	PA50071_RS01750	ADJ52_RS25335	AOD73_RS01790	ATC05_RS08525	AT700_RS01745	AU380_RS08615	HW02_RS14740	HW01_RS14010	HW00_RS13245	HV99_RS09380	HV98_RS26315	HV97_RS30550
YQ19_RS33850		hypothetical protein	79	79	1	1	267	1	1296		353	353	353	PA5303	PA14_RS28530	PSPA7_RS28995	PLES_RS29280	AES1R_RS07085	PAM18_RS27710	PADK2_RS28225	A214_RS06155	NCGM2_RS29990	G655_RS28010	M062_RS27905	P797_RS30155	DPADHS01_RS31880	PA1S_RS28660	PA1R_RS16625	U769_RS29010	T223_RS28915	SCV20265_RS29895	AI22_RS05310	F22031_RS10245	NCGM1984_RS30580	NCGM1900_RS30355	EG09_RS21060	YQ19_RS33850	PA50071_RS27635	ADJ52_RS28515	AOD73_RS28695	ATC05_RS11705	AT700_RS27605	AU380_RS05440	HW02_RS11245	HW01_RS17265	HW00_RS10060	HV99_RS06160	HV98_RS29740	HV97_RS26970
PA50071_RS27525		haloacid dehalogenase	79	79	1	1	289	1	1318		698	698	698	PA5281	PA14_RS28420	PSPA7_RS28750	PLES_RS29170	AES1R_RS06975	PAM18_RS27600	PADK2_RS27930	A214_RS06270	NCGM2_RS29880	G655_RS27900	M062_RS27795	P797_RS30045	DPADHS01_RS31770	PA1S_RS28550	PA1R_RS16515	U769_RS28900	T223_RS28805	SCV20265_RS29785	AI22_RS05420	F22031_RS10135	NCGM1984_RS30215	NCGM1900_RS29995	EG09_RS21170	YQ19_RS33590	PA50071_RS27525	ADJ52_RS28625	AOD73_RS28585	ATC05_RS11815	AT700_RS27495	AU380_RS05330	HW02_RS11135	HW01_RS17375	HW00_RS09950	HV99_RS06050	HV98_RS29970	HV97_RS26860
PADK2_RS06125		30S ribosomal protein S2	79	79	1	1	1917	1	2946		740	740	740	PA3656	PA14_RS06845	PSPA7_RS07070	PLES_RS07160	AES1R_RS09735	PAM18_RS06530	PADK2_RS06125	A214_RS26795	NCGM2_RS23685	G655_RS06555	M062_RS19280	P797_RS24050	DPADHS01_RS07875	PA1S_RS07115	PA1R_RS07545	U769_RS06605	T223_RS06815	SCV20265_RS06915	AI22_RS26560	F22031_RS18565	NCGM1984_RS06760	NCGM1900_RS13015	EG09_RS12340	YQ19_RS08610	PA50071_RS06485	ADJ52_RS20315	AOD73_RS07110	ATC05_RS03750	AT700_RS06480	AU380_RS13580	HW02_RS19740	HW01_RS09300	HW00_RS17940	HV99_RS14095	HV98_RS21200	HV97_RS04425
NCGM2_RS12340		3-oxoacyl-ACP synthase I	79	79	1	1	3962	1	4991		1217	1217	1217	PA1609	PA14_RS17750	PSPA7_RS17405	PLES_RS19230	AES1R_RS11780	PAM18_RS17620	PADK2_RS17650	A214_RS16235	NCGM2_RS12340	G655_RS17210	M062_RS08580	P797_RS13465	DPADHS01_RS20205	PA1S_RS17955	PA1R_RS26725	U769_RS17570	T223_RS18855	SCV20265_RS18830	AI22_RS15900	F22031_RS29600	NCGM1984_RS18365	NCGM1900_RS24620	EG09_RS00825	YQ19_RS21430	PA50071_RS17175	ADJ52_RS09575	AOD73_RS17950	ATC05_RS22350	AT700_RS17150	AU380_RS24950	HW02_RS31305	HW01_RS28840	HW00_RS28645	HV99_RS25235	HV98_RS09135	HV97_RS07425
PA1R_RS04990		glutamate--tRNA ligase	79	79	1	1	2439	1	3468		1484	1484	1484	PA3134	PA14_RS09540	PSPA7_RS09535	PLES_RS09980	AES1R_RS17450	PAM18_RS09375	PADK2_RS08720	A214_RS24210	NCGM2_RS21090	G655_RS09145	M062_RS16725	P797_RS21485	DPADHS01_RS10430	PA1S_RS09660	PA1R_RS04990	U769_RS09205	T223_RS09635	SCV20265_RS09475	AI22_RS24005	F22031_RS21240	NCGM1984_RS09435	NCGM1900_RS15690	EG09_RS09780	YQ19_RS11190	PA50071_RS09125	ADJ52_RS17770	AOD73_RS09655	ATC05_RS01220	AT700_RS09120	AU380_RS16405	HW02_RS22600	HW01_RS06730	HW00_RS20505	HV99_RS16650	HV98_RS18215	HV97_RS16470
M062_RS28465		protein GbcA	79	79	1	1	160	1	1189		1289	1289	1289	PA5410	PA14_RS29085	PSPA7_RS29550	PLES_RS29840	AES1R_RS20615	PAM18_RS28270	PADK2_RS28785	A214_RS05595	NCGM2_RS30545	G655_RS28565	M062_RS28465	P797_RS30685	DPADHS01_RS32440	PA1S_RS29220	PA1R_RS17185	U769_RS29570	T223_RS29475	SCV20265_RS30455	AI22_RS04750	F22031_RS10805	NCGM1984_RS31145	NCGM1900_RS30920	EG09_RS16245	YQ19_RS34410	PA50071_RS28195	ADJ52_RS27955	AOD73_RS29255	ATC05_RS11145	AT700_RS28170	AU380_RS06000	HW02_RS12055	HW01_RS16705	HW00_RS10620	HV99_RS06720	HV98_RS28915	HV97_RS27530
A214_RS25115		hypothetical protein	79	79	1	1	2265	1	3294		455	455	455	PA3309	PA14_RS08540	PSPA7_RS08665	PLES_RS09100	AES1R_RS08075	PAM18_RS08505	PADK2_RS07795	A214_RS25115	NCGM2_RS21990	G655_RS08260	M062_RS17625	P797_RS22385	DPADHS01_RS09550	PA1S_RS08785	PA1R_RS05875	U769_RS08295	T223_RS08755	SCV20265_RS08575	AI22_RS24880	F22031_RS20355	NCGM1984_RS08445	NCGM1900_RS14695	EG09_RS10670	YQ19_RS10270	PA50071_RS08250	ADJ52_RS18650	AOD73_RS08780	ATC05_RS02100	AT700_RS08245	AU380_RS15520	HW02_RS21710	HW01_RS07610	HW00_RS19610	HV99_RS15765	HV98_RS19130	HV97_RS06105
lldD		alpha-hydroxy-acid oxidizing enzyme	79	79	1	1	799	1	1828		1145	1145	1145	PA4771	PA14_RS25795	PSPA7_RS26210	PLES_RS26555	AES1R_RS04365	PAM18_RS24985	PADK2_RS25320	A214_RS08885	NCGM2_RS03730	G655_RS25250	M062_RS25105	P797_RS03685	DPADHS01_RS28925	PA1S_RS25855	PA1R_RS13875	U769_RS26025	T223_RS26190	SCV20265_RS26940	AI22_RS08035	F22031_RS07485	NCGM1984_RS27215	NCGM1900_RS27220	EG09_RS23785	YQ19_RS30975	PA50071_RS24860	ADJ52_RS02175	AOD73_RS25950	ATC05_RS14470	AT700_RS24830	AU380_RS02675	HW02_RS08480	HW01_RS20125	HW00_RS07335	HV99_RS03425	HV98_RS01270	HV97_RS24215
A9P90_RS13380		phospholipase	79	79	1	1	260	1	1289		233	1589	1554	PA5310	PA14_RS28565	PSPA7_RS29030	PLES_RS29315	AES1R_RS07120	PAM18_RS27745	PADK2_RS28260	A214_RS06120	NCGM2_RS30025	G655_RS28045	M062_RS27940	P797_RS30190	DPADHS01_RS31915	PA1S_RS28695	PA1R_RS16660	U769_RS29045	T223_RS28950	SCV20265_RS29930	AI22_RS05275	F22031_RS10280	NCGM1984_RS30625	NCGM1900_RS30400	EG09_RS21025	YQ19_RS33885	PA50071_RS27670	ADJ52_RS28480	AOD73_RS28730	ATC05_RS11670	AT700_RS27640	AU380_RS05475	HW02_RS11280	HW01_RS17230	HW00_RS10095	HV99_RS06195	HV98_RS29705	HV97_RS27005
A9P90_RS24415		ATPase AAA	79	79	1	1	2503	1	3532		980	980	980	PA3070	PA14_RS09900	PSPA7_RS09900	PLES_RS10335	AES1R_RS17805	PAM18_RS09730	PADK2_RS09075	A214_RS23865	NCGM2_RS20730	G655_RS09505	M062_RS16370	P797_RS21125	DPADHS01_RS10785	PA1S_RS10020	PA1R_RS04630	U769_RS09565	T223_RS09990	SCV20265_RS09830	AI22_RS23650	F22031_RS21595	NCGM1984_RS09795	NCGM1900_RS16050	EG09_RS09425	YQ19_RS11540	PA50071_RS09480	ADJ52_RS17415	AOD73_RS10015	ATC05_RS00865	AT700_RS09475	AU380_RS16755	HW02_RS22955	HW01_RS06375	HW00_RS20860	HV99_RS17005	HV98_RS17860	HV97_RS16115
PA1S_RS07175		acyl-[acyl-carrier-protein]--UDP-N- acetylglucosamine O-acyltransferase	79	79	1	1	1929	1	2958		776	776	776	PA3644	PA14_RS06905	PSPA7_RS07130	PLES_RS07220	AES1R_RS09675	PAM18_RS06590	PADK2_RS06185	A214_RS26735	NCGM2_RS23625	G655_RS06615	M062_RS19220	P797_RS23990	DPADHS01_RS07935	PA1S_RS07175	PA1R_RS07485	U769_RS06665	T223_RS06875	SCV20265_RS06975	AI22_RS26500	F22031_RS18625	NCGM1984_RS06820	NCGM1900_RS13075	EG09_RS12280	YQ19_RS08670	PA50071_RS06545	ADJ52_RS20255	AOD73_RS07170	ATC05_RS03690	AT700_RS06540	AU380_RS13640	HW02_RS19800	HW01_RS09240	HW00_RS18000	HV99_RS14155	HV98_RS21140	HV97_RS04485
BGV84_RS20525		hypothetical protein	79	79	1	1	5237	1	963		746	746	746	PA0964	PA14_RS21085	PSPA7_RS21600	PLES_RS22410	AES1R_RS02315	PAM18_RS20795	PADK2_RS20800	A214_RS13085	NCGM2_RS08815	G655_RS20565	M062_RS04765	P797_RS09960	DPADHS01_RS24290	PA1S_RS21585	PA1R_RS23115	U769_RS20825	T223_RS22040	SCV20265_RS22555	AI22_RS12295	F22031_RS02735	NCGM1984_RS22540	NCGM1900_RS08690	EG09_RS28495	YQ19_RS24890	PA50071_RS20510	ADJ52_RS06325	AOD73_RS21575	ATC05_RS19095	AT700_RS20485	AU380_RS28100	HW02_RS03195	HW01_RS25620	HW00_RS03155	HV99_RS29185	HV98_RS05890	HV97_RS19375
YQ19_RS03955		bacterioferritin	79	79	1	1	1338	1	2367		464	464	464	PA4235	PA14_RS03720	PSPA7_RS04135	PLES_RS03585	AES1R_RS28610	PAM18_RS03565	PADK2_RS03565	A214_RS01220	NCGM2_RS27095	G655_RS03560	M062_RS22250	P797_RS27370	DPADHS01_RS03675	PA1S_RS03650	PA1R_RS11025	U769_RS03675	T223_RS03565	SCV20265_RS03590	AI22_RS00270	F22031_RS15265	NCGM1984_RS03585	NCGM1900_RS03585	EG09_RS15770	YQ19_RS03955	PA50071_RS03540	ADJ52_RS23550	AOD73_RS03650	ATC05_RS06745	AT700_RS03535	AU380_RS10405	HW02_RS16535	HW01_RS12215	HW00_RS15020	HV99_RS11165	HV98_RS24445	HV97_RS01200
BHE76_RS00225		transporter	79	79	1	1	4065	1	5094		1367	1367	1367	PA1507	PA14_RS18270	PSPA7_RS18175	PLES_RS20155	AES1R_RS00025	PAM18_RS18550	PADK2_RS18170	A214_RS15710	NCGM2_RS11820	G655_RS17730	M062_RS08060	P797_RS12870	DPADHS01_RS21365	PA1S_RS18475	PA1R_RS26205	U769_RS18090	T223_RS19780	SCV20265_RS19350	AI22_RS14985	F22031_RS00450	NCGM1984_RS18885	NCGM1900_RS25140	EG09_RS30745	YQ19_RS22640	PA50071_RS17695	ADJ52_RS08660	AOD73_RS18470	ATC05_RS21825	AT700_RS17670	AU380_RS25470	HW02_RS00350	HW01_RS27900	HW00_RS00485	HV99_RS25765	HV98_RS08605	HV97_RS16565
HV95_RS23155		histidine utilization repressor	79	79	1	1	468	1	1497		752	752	752	PA5105	PA14_RS27505	PSPA7_RS27860	PLES_RS28255	AES1R_RS06065	PAM18_RS26685	PADK2_RS27015	A214_RS07185	NCGM2_RS02025	G655_RS26985	M062_RS26835	P797_RS01880	DPADHS01_RS30620	PA1S_RS27635	PA1R_RS15595	U769_RS27725	T223_RS27890	SCV20265_RS28635	AI22_RS06335	F22031_RS09185	NCGM1984_RS28920	NCGM1900_RS28925	EG09_RS22090	YQ19_RS32670	PA50071_RS26615	ADJ52_RS00475	AOD73_RS27670	ATC05_RS12735	AT700_RS26585	AU380_RS04400	HW02_RS10185	HW01_RS18320	HW00_RS09030	HV99_RS05135	HV98_RS30920	HV97_RS25910
NCGM1984_RS03420		30S ribosomal protein S12	79	79	1	1	1306	1	2335		371	371	371	PA4268	PA14_RS03555	PSPA7_RS03970	PLES_RS03420	AES1R_RS29245	PAM18_RS03400	PADK2_RS03400	A214_RS01385	NCGM2_RS27260	G655_RS03395	M062_RS22415	P797_RS27540	DPADHS01_RS03510	PA1S_RS03485	PA1R_RS11190	U769_RS03510	T223_RS03400	SCV20265_RS03425	AI22_RS00435	F22031_RS15100	NCGM1984_RS03420	NCGM1900_RS03420	EG09_RS15935	YQ19_RS03790	PA50071_RS03375	ADJ52_RS23715	AOD73_RS03485	ATC05_RS06910	AT700_RS03370	AU380_RS10240	HW02_RS16370	HW01_RS12380	HW00_RS14855	HV99_RS11000	HV98_RS24610	HV97_RS01035
HW05_RS22570		glutamyl-tRNA reductase	79	79	1	1	906	1	1935		1268	1268	1268	PA4666	PA14_RS25215	PSPA7_RS25350	PLES_RS25980	AES1R_RS13435	PAM18_RS24335	PADK2_RS24740	A214_RS09545	NCGM2_RS04535	G655_RS24680	M062_RS24525	P797_RS04620	DPADHS01_RS28345	PA1S_RS25275	PA1R_RS13295	U769_RS25375	T223_RS25610	SCV20265_RS26295	AI22_RS08725	F22031_RS06830	NCGM1984_RS26585	NCGM1900_RS26590	EG09_RS24435	YQ19_RS30115	PA50071_RS24280	ADJ52_RS02835	AOD73_RS25370	ATC05_RS15050	AT700_RS24250	AU380_RS02095	HW02_RS07785	HW01_RS20810	HW00_RS06695	HV99_RS02770	HV98_RS01890	HV97_RS23415
A6701_RS04860		acyl-CoA dehydrogenase	79	79	1	1	1599	1	2628		1649	1649	1649	PA3972	PA14_RS05030	PSPA7_RS05400	PLES_RS05235	AES1R_RS27995	PAM18_RS04915	PADK2_RS04530	A214_RS28385	NCGM2_RS25575	G655_RS04850	M062_RS20925	P797_RS25900	DPADHS01_RS05610	PA1S_RS04970	PA1R_RS09705	U769_RS04975	T223_RS04895	SCV20265_RS04910	AI22_RS28410	F22031_RS16570	NCGM1984_RS04865	NCGM1900_RS04865	EG09_RS14440	YQ19_RS06140	PA50071_RS04860	ADJ52_RS22220	AOD73_RS04970	ATC05_RS05425	AT700_RS04855	AU380_RS11995	HW02_RS18115	HW01_RS10925	HW00_RS16340	HV99_RS12480	HV98_RS22810	HV97_RS02515
APT60_RS20170		transcriptional regulator FleQ	79	79	1	1	5368	1	5505		1472	1472	1472	PA1097	PA14_RS20385	PSPA7_RS20305	PLES_RS21775	AES1R_RS01625	PAM18_RS20105	PADK2_RS20145	A214_RS13735	NCGM2_RS09790	G655_RS19795	M062_RS05990	P797_RS10860	DPADHS01_RS22470	PA1S_RS20395	PA1R_RS24290	U769_RS20145	T223_RS21405	SCV20265_RS21345	AI22_RS13440	F22031_RS02070	NCGM1984_RS21165	NCGM1900_RS07315	EG09_RS29185	YQ19_RS24200	PA50071_RS19845	ADJ52_RS07015	AOD73_RS20390	ATC05_RS19785	AT700_RS19820	AU380_RS27465	HW02_RS01975	HW01_RS26285	HW00_RS02520	HV99_RS27740	HV98_RS06585	HV97_RS18605
SCVFeb_RS24655		hypothetical protein	79	79	1	1	886	1	1915		2846	2846	2846	PA4686	PA14_RS25325	PSPA7_RS25740	PLES_RS26090	AES1R_RS13325	PAM18_RS24515	PADK2_RS24850	A214_RS09355	NCGM2_RS04425	G655_RS24790	M062_RS24635	P797_RS04500	DPADHS01_RS28455	PA1S_RS25385	PA1R_RS13405	U769_RS25555	T223_RS25720	SCV20265_RS26470	AI22_RS08505	F22031_RS07010	NCGM1984_RS26745	NCGM1900_RS26750	EG09_RS24255	YQ19_RS30505	PA50071_RS24390	ADJ52_RS02645	AOD73_RS25480	ATC05_RS14940	AT700_RS24360	AU380_RS02205	HW02_RS08010	HW01_RS20595	HW00_RS06865	HV99_RS02955	HV98_RS01740	HV97_RS23745
AOD73_RS23710		superoxide dismutase [Fe]	79	79	1	1	1207	1	2236		581	581	581	PA4366.CDS___18119	PA14_RS23140	PSPA7_RS23515	PLES_RS24415	AES1R_RS14995	PAM18_RS22775	PADK2_RS22705	A214_RS11100	NCGM2_RS06095	G655_RS22555	M062_RS22960	P797_RS06090	DPADHS01_RS26775	PA1S_RS23715	PA1R_RS11735	U769_RS23360	T223_RS24045	SCV20265_RS24470	AI22_RS10290	F22031_RS05265	NCGM1984_RS24770	NCGM1900_RS10925	EG09_RS26475	YQ19_RS27330	PA50071_RS22720	ADJ52_RS04400	AOD73_RS23710	ATC05_RS17175	AT700_RS22690	AU380_RS00530	HW02_RS05695	HW01_RS22885	HW00_RS05140	HV99_RS01325	HV98_RS03950	HV97_RS21835
HW07_RS29030		50S ribosomal protein L16	79	79	1	1	1318	1	2347		413	413	413	PA4256	PA14_RS03615	PSPA7_RS04030	PLES_RS03480	AES1R_RS28505	PAM18_RS03460	PADK2_RS03460	A214_RS01325	NCGM2_RS27200	G655_RS03455	M062_RS22355	P797_RS27475	DPADHS01_RS03570	PA1S_RS03545	PA1R_RS11130	U769_RS03570	T223_RS03460	SCV20265_RS03485	AI22_RS00375	F22031_RS15160	NCGM1984_RS03480	NCGM1900_RS03480	EG09_RS15875	YQ19_RS03850	PA50071_RS03435	ADJ52_RS23655	AOD73_RS03545	ATC05_RS06850	AT700_RS03430	AU380_RS10300	HW02_RS16430	HW01_RS12320	HW00_RS14915	HV99_RS11060	HV98_RS24550	HV97_RS01095
A214_RS13615		branched-chain amino acid ABC transporter permease	79	79	1	1	5344	1	5529		923	923	923	PA1073.CDS___4431	PA14_RS20505	PSPA7_RS20455	PLES_RS21895	AES1R_RS01800	PAM18_RS20280	PADK2_RS20265	A214_RS13615	NCGM2_RS09640	G655_RS19945	M062_RS05840	P797_RS10710	DPADHS01_RS22645	PA1S_RS20570	PA1R_RS24115	U769_RS20295	T223_RS21525	SCV20265_RS21495	AI22_RS13265	F22031_RS02220	NCGM1984_RS21315	NCGM1900_RS07465	EG09_RS29065	YQ19_RS24320	PA50071_RS19995	ADJ52_RS06840	AOD73_RS20565	ATC05_RS19610	AT700_RS19970	AU380_RS27585	HW02_RS02125	HW01_RS26135	HW00_RS02640	HV99_RS27915	HV98_RS06465	HV97_RS18780
PHAGEPCYII10_RS28725		hypothetical protein	79	79	1	1	235	1	1264		863	863	863	PA5335	PA14_RS28685	PSPA7_RS29150	PLES_RS29440	AES1R_RS07245	PAM18_RS27870	PADK2_RS28385	A214_RS05995	NCGM2_RS30145	G655_RS28165	M062_RS28065	P797_RS30305	DPADHS01_RS32040	PA1S_RS28820	PA1R_RS16785	U769_RS29170	T223_RS29075	SCV20265_RS30055	AI22_RS05150	F22031_RS10405	NCGM1984_RS30745	NCGM1900_RS30520	EG09_RS20900	YQ19_RS34010	PA50071_RS27795	ADJ52_RS28355	AOD73_RS28855	ATC05_RS11545	AT700_RS27770	AU380_RS05600	HW02_RS11405	HW01_RS17105	HW00_RS10220	HV99_RS06320	HV98_RS29580	HV97_RS27130
carB		carbamoyl-phosphate synthase large chain	79	79	1	1	814	1	1843		3221	3221	3221	PA4756	PA14_RS25720	PSPA7_RS26135	PLES_RS26480	AES1R_RS04290	PAM18_RS24910	PADK2_RS25245	A214_RS08960	NCGM2_RS03805	G655_RS25175	M062_RS25030	P797_RS03760	DPADHS01_RS28850	PA1S_RS25780	PA1R_RS13800	U769_RS25950	T223_RS26115	SCV20265_RS26865	AI22_RS08110	F22031_RS07410	NCGM1984_RS27140	NCGM1900_RS27145	EG09_RS23860	YQ19_RS30900	PA50071_RS24785	ADJ52_RS02250	AOD73_RS25875	ATC05_RS14545	AT700_RS24755	AU380_RS02600	HW02_RS08405	HW01_RS20200	HW00_RS07260	HV99_RS03350	HV98_RS01345	HV97_RS24140
A214_RS21395		hypothetical protein	79	79	1	1	2960	1	3989		626	626	626	PA2614	PA14_RS12350	PSPA7_RS12425	PLES_RS12935	AES1R_RS19360	PAM18_RS12125	PADK2_RS11655	A214_RS21395	NCGM2_RS17935	G655_RS11985	M062_RS13870	P797_RS18785	DPADHS01_RS13690	PA1S_RS12520	PA1R_RS02110	U769_RS12065	T223_RS12590	SCV20265_RS13105	AI22_RS21205	F22031_RS24300	NCGM1984_RS13065	NCGM1900_RS19315	EG09_RS06785	YQ19_RS15070	PA50071_RS11915	ADJ52_RS14880	AOD73_RS12515	ATC05_RS27685	AT700_RS11910	AU380_RS19655	HW02_RS26075	HW01_RS03980	HW00_RS23285	HV99_RS19455	HV98_RS14780	HV97_RS13500
ATC05_RS16720		ABC transporter permease	79	79	1	1	1117	1	2146		797	797	797	PA4455	PA14_RS23590	PSPA7_RS23960	PLES_RS24865	AES1R_RS14545	PAM18_RS23225	PADK2_RS23155	A214_RS10645	NCGM2_RS05645	G655_RS23005	M062_RS23410	P797_RS05635	DPADHS01_RS27230	PA1S_RS24165	PA1R_RS12185	U769_RS23810	T223_RS24495	SCV20265_RS25180	AI22_RS09840	F22031_RS05715	NCGM1984_RS25220	NCGM1900_RS11375	EG09_RS26025	YQ19_RS27780	PA50071_RS23170	ADJ52_RS03950	AOD73_RS24260	ATC05_RS16720	AT700_RS23140	AU380_RS00980	HW02_RS06150	HW01_RS22430	HW00_RS05595	HV99_RS01780	HV98_RS03495	HV97_RS22290
A214_RS01420		transcription termination/antitermination protein NusG	79	79	1	1	1299	1	2328		533	533	533	PA4275	PA14_RS03520	PSPA7_RS03935	PLES_RS03385	AES1R_RS29210	PAM18_RS03365	PADK2_RS03365	A214_RS01420	NCGM2_RS27295	G655_RS03360	M062_RS22450	P797_RS27575	DPADHS01_RS03475	PA1S_RS03450	PA1R_RS11225	U769_RS03475	T223_RS03365	SCV20265_RS03390	AI22_RS00470	F22031_RS15065	NCGM1984_RS03385	NCGM1900_RS03385	EG09_RS15970	YQ19_RS03755	PA50071_RS03340	ADJ52_RS23750	AOD73_RS03450	ATC05_RS06945	AT700_RS03335	AU380_RS10205	HW02_RS16335	HW01_RS12415	HW00_RS14820	HV99_RS10965	HV98_RS24645	HV97_RS01000
A9P90_RS22565		enoyl-CoA hydratase	79	79	1	1	2147	1	3176		770	770	770	PA3426	PA14_RS07915	PSPA7_RS08125	PLES_RS08475	AES1R_RS08680	PAM18_RS07910	PADK2_RS07195	A214_RS25735	NCGM2_RS22610	G655_RS07625	M062_RS18225	P797_RS22980	DPADHS01_RS08935	PA1S_RS08170	PA1R_RS06490	U769_RS07660	T223_RS08130	SCV20265_RS07975	AI22_RS25500	F22031_RS19740	NCGM1984_RS07835	NCGM1900_RS14085	EG09_RS11275	YQ19_RS09670	PA50071_RS07635	ADJ52_RS19245	AOD73_RS08165	ATC05_RS02695	AT700_RS07630	AU380_RS14920	HW02_RS21070	HW01_RS08235	HW00_RS18995	HV99_RS15150	HV98_RS19755	HV97_RS05485
PA14_RS07940		hypothetical protein	79	79	1	1	2152	1	3181		1370	1370	1370	PA3421	PA14_RS07940	PSPA7_RS08150	PLES_RS08500	AES1R_RS08655	PAM18_RS07935	PADK2_RS07220	A214_RS25710	NCGM2_RS22585	G655_RS07650	M062_RS18200	P797_RS22940	DPADHS01_RS08960	PA1S_RS08195	PA1R_RS06465	U769_RS07685	T223_RS08155	SCV20265_RS08000	AI22_RS25475	F22031_RS19765	NCGM1984_RS07860	NCGM1900_RS14110	EG09_RS11250	YQ19_RS09695	PA50071_RS07660	ADJ52_RS19220	AOD73_RS08190	ATC05_RS02670	AT700_RS07655	AU380_RS14945	HW02_RS21095	HW01_RS08210	HW00_RS19020	HV99_RS15175	HV98_RS19730	HV97_RS05510
PA7790_RS04835		GTP cyclohydrolase II	79	79	1	1	1525	1	2554		617	617	617	PA4047	PA14_RS04655	PSPA7_RS05015	PLES_RS04865	AES1R_RS21765	PAM18_RS04545	PADK2_RS04160	A214_RS00270	NCGM2_RS25950	G655_RS04475	M062_RS21295	P797_RS26295	DPADHS01_RS04975	PA1S_RS04600	PA1R_RS10075	U769_RS04605	T223_RS04525	SCV20265_RS04540	AI22_RS28780	F22031_RS16200	NCGM1984_RS04490	NCGM1900_RS04490	EG09_RS14810	YQ19_RS05770	PA50071_RS04490	ADJ52_RS22590	AOD73_RS04600	ATC05_RS05795	AT700_RS04485	AU380_RS11625	HW02_RS17745	HW01_RS11295	HW00_RS15970	HV99_RS12110	HV98_RS23185	HV97_RS02145
PA14_RS10005		hypothetical protein	79	79	1	1	2527	1	3556		344	344	344	PA3046	PA14_RS10005	PSPA7_RS10005	PLES_RS10455	AES1R_RS17910	PAM18_RS09835	PADK2_RS09195	A214_RS23745	NCGM2_RS20625	G655_RS09610	M062_RS16250	P797_RS21020	DPADHS01_RS10905	PA1S_RS10140	PA1R_RS04510	U769_RS09685	T223_RS10110	SCV20265_RS09935	AI22_RS23530	F22031_RS21725	NCGM1984_RS09900	NCGM1900_RS16155	EG09_RS09305	YQ19_RS11660	PA50071_RS09585	ADJ52_RS17295	AOD73_RS10135	ATC05_RS00745	AT700_RS09580	AU380_RS16875	HW02_RS23075	HW01_RS06255	HW00_RS20980	HV99_RS17125	HV98_RS17740	HV97_RS15995
A7331_RS09050		FKBP-type peptidyl-prolyl cis-trans isomerase	79	79	1	1	2314	1	3343		761	761	761	PA3262	PA14_RS08800	PSPA7_RS08900	PLES_RS09360	AES1R_RS07820	PAM18_RS08760	PADK2_RS08055	A214_RS24860	NCGM2_RS21720	G655_RS08520	M062_RS17365	P797_RS22105	DPADHS01_RS09810	PA1S_RS09040	PA1R_RS05610	U769_RS08550	T223_RS09015	SCV20265_RS08835	AI22_RS24625	F22031_RS20615	NCGM1984_RS08705	NCGM1900_RS14960	EG09_RS10410	YQ19_RS10530	PA50071_RS08510	ADJ52_RS18390	AOD73_RS09035	ATC05_RS01840	AT700_RS08505	AU380_RS15780	HW02_RS21970	HW01_RS07350	HW00_RS19860	HV99_RS16025	HV98_RS18870	HV97_RS06365
PAO1OR_RS00995		NAD(P) transhydrogenase subunit alpha	79	79	1	1	4470	1	196		308	308	308	PA0195.1	PA14_RS00990	PSPA7_RS01305	PLES_RS01010	AES1R_RS23570	PAM18_RS00990	PADK2_RS00995	A214_RS03795	NCGM2_RS01015	G655_RS00985	M062_RS00990	P797_RS01050	DPADHS01_RS00990	PA1S_RS01015	PA1R_RS19050	U769_RS01005	T223_RS00990	SCV20265_RS00995	AI22_RS02905	F22031_RS12665	NCGM1984_RS01015	NCGM1900_RS01015	EG09_RS18090	YQ19_RS01030	PA50071_RS01000	ADJ52_RS26120	AOD73_RS01015	ATC05_RS09315	AT700_RS00995	AU380_RS07810	HW02_RS13905	HW01_RS14845	HW00_RS12425	HV99_RS08560	HV98_RS27100	HV97_RS29585
NCGM2_RS30175		hypothetical protein	79	79	1	1	229	1	1258		560	620	619	PA5341	PA14_RS28715	PSPA7_RS29180	PLES_RS29470	AES1R_RS07275	PAM18_RS27900	PADK2_RS28415	A214_RS05965	NCGM2_RS30175	G655_RS28195	M062_RS28095	P797_RS30335	DPADHS01_RS32070	PA1S_RS28850	PA1R_RS16815	U769_RS29200	T223_RS29105	SCV20265_RS30085	AI22_RS05120	F22031_RS10435	NCGM1984_RS30775	NCGM1900_RS30550	EG09_RS20870	YQ19_RS34040	PA50071_RS27825	ADJ52_RS28325	AOD73_RS28885	ATC05_RS11515	AT700_RS27800	AU380_RS05630	HW02_RS11435	HW01_RS17075	HW00_RS10250	HV99_RS06350	HV98_RS29550	HV97_RS27160
HV98_RS20330		glycosyl transferase	79	79	1	1	2032	1	3061		1481	1484	1481	PA3541	PA14_RS07430	PSPA7_RS07660	PLES_RS07750	AES1R_RS09150	PAM18_RS07440	PADK2_RS06725	A214_RS26205	NCGM2_RS23100	G655_RS07140	M062_RS18695	P797_RS23455	DPADHS01_RS08460	PA1S_RS07700	PA1R_RS06960	U769_RS07190	T223_RS07405	SCV20265_RS07505	AI22_RS25970	F22031_RS19175	NCGM1984_RS07345	NCGM1900_RS13600	EG09_RS11750	YQ19_RS09195	PA50071_RS07075	ADJ52_RS19715	AOD73_RS07695	ATC05_RS03165	AT700_RS07070	AU380_RS14165	HW02_RS20345	HW01_RS08705	HW00_RS18525	HV99_RS14680	HV98_RS20330	HV97_RS05015
SCV20265_RS01115		class II aldolase	79	79	1	1	4499	1	225		782	782	782	PA0224	PA14_RS01105	PSPA7_RS01455	PLES_RS01130	AES1R_RS23685	PAM18_RS01110	PADK2_RS01115	A214_RS03675	NCGM2_RS01130	G655_RS01100	M062_RS01105	P797_RS01165	DPADHS01_RS01105	PA1S_RS01160	PA1R_RS19195	U769_RS01125	T223_RS01110	SCV20265_RS01115	AI22_RS02790	F22031_RS12810	NCGM1984_RS01130	NCGM1900_RS01130	EG09_RS18205	YQ19_RS01150	PA50071_RS01115	ADJ52_RS26000	AOD73_RS01160	ATC05_RS09195	AT700_RS01110	AU380_RS07955	HW02_RS14050	HW01_RS14700	HW00_RS12575	HV99_RS08680	HV98_RS26980	HV97_RS29735
folX		D-erythro-7,8-dihydroneopterin triphosphate 2'-epimerase	79	79	1	1	2134	1	3163		371	371	371	PA3439	PA14_RS07855	PSPA7_RS08070	PLES_RS08415	AES1R_RS08740	PAM18_RS07850	PADK2_RS07135	A214_RS25795	NCGM2_RS22670	G655_RS07565	M062_RS18285	P797_RS23040	DPADHS01_RS08875	PA1S_RS08110	PA1R_RS06550	U769_RS07600	T223_RS08070	SCV20265_RS07915	AI22_RS25560	F22031_RS19680	NCGM1984_RS07775	NCGM1900_RS14025	EG09_RS11340	YQ19_RS09605	PA50071_RS07575	ADJ52_RS19305	AOD73_RS08105	ATC05_RS02755	AT700_RS07570	AU380_RS14860	HW02_RS21010	HW01_RS08295	HW00_RS18935	HV99_RS15090	HV98_RS19815	HV97_RS05425
BG483_RS10800		lipoprotein-releasing system ATP-binding protein LolD	79	79	1	1	2586	1	3615		683	683	683	PA2987	PA14_RS10310	PSPA7_RS10400	PLES_RS10760	AES1R_RS18565	PAM18_RS10140	PADK2_RS09500	A214_RS23440	NCGM2_RS20320	G655_RS09915	M062_RS15945	P797_RS20710	DPADHS01_RS11210	PA1S_RS10445	PA1R_RS04205	U769_RS09990	T223_RS10415	SCV20265_RS10240	AI22_RS23225	F22031_RS22030	NCGM1984_RS10205	NCGM1900_RS16460	EG09_RS09000	YQ19_RS11965	PA50071_RS09890	ADJ52_RS16990	AOD73_RS10440	ATC05_RS00440	AT700_RS09885	AU380_RS17180	HW02_RS23435	HW01_RS05950	HW00_RS21285	HV99_RS17430	HV98_RS17435	HV97_RS15690
HW04_RS14725		peptidyl-prolyl cis-trans isomerase	79	79	1	1	1001	1	2030		617	617	617	PA4572	PA14_RS24715	PSPA7_RS24860	PLES_RS25480	AES1R_RS13930	PAM18_RS23840	PADK2_RS24240	A214_RS10040	NCGM2_RS05035	G655_RS24180	M062_RS24025	P797_RS05025	DPADHS01_RS27845	PA1S_RS24775	PA1R_RS12795	U769_RS24875	T223_RS25110	SCV20265_RS25795	AI22_RS09225	F22031_RS06335	NCGM1984_RS25830	NCGM1900_RS11985	EG09_RS24935	YQ19_RS29490	PA50071_RS23785	ADJ52_RS03335	AOD73_RS24870	ATC05_RS15550	AT700_RS23755	AU380_RS01595	HW02_RS07255	HW01_RS21310	HW00_RS06200	HV99_RS02270	HV98_RS02390	HV97_RS22915
AU380_RS08340		putrescine/spermidine ABC transporter substrate-binding protein	79	79	1	1	4574	1	300		1100	1103	1100	PA0300	PA14_RS01600	PSPA7_RS01845	PLES_RS01515	AES1R_RS17035	PAM18_RS01500	PADK2_RS01505	A214_RS03285	NCGM2_RS01565	G655_RS01500	M062_RS01490	P797_RS01425	DPADHS01_RS01495	PA1S_RS01510	PA1R_RS19545	U769_RS01525	T223_RS01495	SCV20265_RS01525	AI22_RS02400	F22031_RS13195	NCGM1984_RS01530	NCGM1900_RS01530	EG09_RS18905	YQ19_RS01880	PA50071_RS01470	ADJ52_RS25615	AOD73_RS01510	ATC05_RS08805	AT700_RS01465	AU380_RS08340	HW02_RS14460	HW01_RS14290	HW00_RS12965	HV99_RS09105	HV98_RS26590	HV97_RS30270
sdhB		succinate dehydrogenase iron-sulfur subunit	79	79	1	1	3987	1	5016		707	707	707	PA1584	PA14_RS17875	PSPA7_RS17530	PLES_RS19355	AES1R_RS11655	PAM18_RS17745	PADK2_RS17775	A214_RS16110	NCGM2_RS12215	G655_RS17335	M062_RS08455	P797_RS13280	DPADHS01_RS20330	PA1S_RS18080	PA1R_RS26600	U769_RS17695	T223_RS18980	SCV20265_RS18955	AI22_RS15775	F22031_RS29725	NCGM1984_RS18490	NCGM1900_RS24745	EG09_RS00700	YQ19_RS21555	PA50071_RS17300	ADJ52_RS09450	AOD73_RS18075	ATC05_RS22225	AT700_RS17275	AU380_RS25075	HW02_RS31430	HW01_RS28715	HW00_RS00080	HV99_RS25360	HV98_RS09010	HV97_RS07300
PA257_RS21160		hypothetical protein	79	79	1	1	4220	1	5249		413	413	413	PA1353	PA14_RS19010	PSPA7_RS19160	PLES_RS19785	AES1R_RS11225	PAM18_RS18180	PADK2_RS18845	A214_RS15020	NCGM2_RS11105	G655_RS18450	M062_RS07335	P797_RS12165	DPADHS01_RS20995	PA1S_RS19125	PA1R_RS25555	U769_RS18845	T223_RS19410	SCV20265_RS20025	AI22_RS15355	F22031_RS00075	NCGM1984_RS19560	NCGM1900_RS25815	EG09_RS00225	YQ19_RS22270	PA50071_RS18490	ADJ52_RS09030	AOD73_RS19120	ATC05_RS21075	AT700_RS18465	AU380_RS26165	HW02_RS32090	HW01_RS28270	HW00_RS01235	HV99_RS26445	HV98_RS07885	HV97_RS17255
NCGM1984_RS04395		outer membrane protein OprG	79	79	1	1	1507	1	2536		698	698	698	PA4067	PA14_RS04560	PSPA7_RS04920	PLES_RS04770	AES1R_RS21860	PAM18_RS04450	PADK2_RS04065	A214_RS00365	NCGM2_RS26045	G655_RS04380	M062_RS21390	P797_RS26395	DPADHS01_RS04880	PA1S_RS04505	PA1R_RS10170	U769_RS04510	T223_RS04430	SCV20265_RS04445	AI22_RS28875	F22031_RS16105	NCGM1984_RS04395	NCGM1900_RS04395	EG09_RS14905	YQ19_RS05390	PA50071_RS04395	ADJ52_RS22685	AOD73_RS04505	ATC05_RS05890	AT700_RS04390	AU380_RS11530	HW02_RS17650	HW01_RS11390	HW00_RS15875	HV99_RS12015	HV98_RS23280	HV97_RS02050
PA257_RS03100		cytochrome c551	79	79	1	1	4793	1	519		314	314	314	PA0518	PA14_RS02705	PSPA7_RS02945	PLES_RS02635	AES1R_RS15915	PAM18_RS02620	PADK2_RS02620	A214_RS02165	NCGM2_RS28090	G655_RS02610	M062_RS02600	P797_RS28280	DPADHS01_RS02610	PA1S_RS02620	PA1R_RS20655	U769_RS02630	T223_RS02615	SCV20265_RS02645	AI22_RS01290	F22031_RS14315	NCGM1984_RS02640	NCGM1900_RS02640	EG09_RS20020	YQ19_RS03000	PA50071_RS02590	ADJ52_RS24495	AOD73_RS02620	ATC05_RS07690	AT700_RS02585	AU380_RS09455	HW02_RS15580	HW01_RS13170	HW00_RS14075	HV99_RS10220	HV98_RS25475	HV97_RS31390
A6704_RS29675		choline ABC transporter ATP-binding protein	79	79	1	1	194	1	1223		1178	1178	1178	PA5376	PA14_RS28915	PSPA7_RS29380	PLES_RS29670	AES1R_RS20445	PAM18_RS28100	PADK2_RS28615	A214_RS05765	NCGM2_RS30375	G655_RS28395	M062_RS28295	P797_RS30515	DPADHS01_RS32270	PA1S_RS29050	PA1R_RS17015	U769_RS29400	T223_RS29305	SCV20265_RS30285	AI22_RS04920	F22031_RS10635	NCGM1984_RS30975	NCGM1900_RS30750	EG09_RS16075	YQ19_RS34240	PA50071_RS28025	ADJ52_RS28125	AOD73_RS29085	ATC05_RS11315	AT700_RS28000	AU380_RS05830	HW02_RS11885	HW01_RS16875	HW00_RS10450	HV99_RS06550	HV98_RS29085	HV97_RS27360
rplD		50S ribosomal protein L4	79	79	1	1	1312	1	2341		602	602	602	PA4262	PA14_RS03585	PSPA7_RS04000	PLES_RS03450	AES1R_RS28475	PAM18_RS03430	PADK2_RS03430	A214_RS01355	NCGM2_RS27230	G655_RS03425	M062_RS22385	P797_RS27505	DPADHS01_RS03540	PA1S_RS03515	PA1R_RS11160	U769_RS03540	T223_RS03430	SCV20265_RS03455	AI22_RS00405	F22031_RS15130	NCGM1984_RS03450	NCGM1900_RS03450	EG09_RS15905	YQ19_RS03820	PA50071_RS03405	ADJ52_RS23685	AOD73_RS03515	ATC05_RS06880	AT700_RS03400	AU380_RS10270	HW02_RS16400	HW01_RS12350	HW00_RS14885	HV99_RS11030	HV98_RS24580	HV97_RS01065
PAO1OR_RS02835		fructose-bisphosphate aldolase	79	79	1	1	4830	1	556		1064	1064	1064	PA0555	PA14_RS02895	PSPA7_RS03135	PLES_RS02825	AES1R_RS15725	PAM18_RS02810	PADK2_RS02810	A214_RS01975	NCGM2_RS27900	G655_RS02800	M062_RS02790	P797_RS28090	DPADHS01_RS02800	PA1S_RS02810	PA1R_RS20845	U769_RS02820	T223_RS02805	SCV20265_RS02835	AI22_RS01100	F22031_RS14505	NCGM1984_RS02830	NCGM1900_RS02830	EG09_RS20210	YQ19_RS03190	PA50071_RS02780	ADJ52_RS24305	AOD73_RS02810	ATC05_RS07500	AT700_RS02775	AU380_RS09645	HW02_RS15770	HW01_RS12980	HW00_RS14265	HV99_RS10410	HV98_RS25285	HV97_RS00200
A9P90_RS24680		hypothetical protein	79	79	1	1	2555	1	3584		686	686	686	PA3018	PA14_RS10150	PSPA7_RS10240	PLES_RS10600	AES1R_RS18405	PAM18_RS09980	PADK2_RS09340	A214_RS23600	NCGM2_RS20480	G655_RS09755	M062_RS16105	P797_RS20870	DPADHS01_RS11050	PA1S_RS10285	PA1R_RS04365	U769_RS09830	T223_RS10255	SCV20265_RS10080	AI22_RS23385	F22031_RS21870	NCGM1984_RS10045	NCGM1900_RS16300	EG09_RS09160	YQ19_RS11805	PA50071_RS09730	ADJ52_RS17150	AOD73_RS10280	ATC05_RS00600	AT700_RS09725	AU380_RS17020	HW02_RS23275	HW01_RS06110	HW00_RS21125	HV99_RS17270	HV98_RS17595	HV97_RS15850
HW09_RS20420		phosphate ABC transporter permease	79	79	1	1	202	1	1231		2033	2285	2281	PA5368.CDS___22332	PA14_RS28850	PSPA7_RS29315	PLES_RS29605	AES1R_RS07410	PAM18_RS28035	PADK2_RS28550	A214_RS05830	NCGM2_RS30310	G655_RS28330	M062_RS28230	P797_RS30470	DPADHS01_RS32205	PA1S_RS28985	PA1R_RS16950	U769_RS29335	T223_RS29240	SCV20265_RS30220	AI22_RS04985	F22031_RS10570	NCGM1984_RS30910	NCGM1900_RS30685	EG09_RS20735	YQ19_RS34175	PA50071_RS27960	ADJ52_RS28190	AOD73_RS29020	ATC05_RS11380	AT700_RS27935	AU380_RS05765	HW02_RS11570	HW01_RS16940	HW00_RS10385	HV99_RS06485	HV98_RS29150	HV97_RS27295
AES1R_RS18525		NADH:ubiquinone reductase (Na(+)-transporting) subunit F	79	79	1	1	2579	1	3608		1220	1223	1220	PA2994	PA14_RS10270	PSPA7_RS10360	PLES_RS10720	AES1R_RS18525	PAM18_RS10100	PADK2_RS09460	A214_RS23480	NCGM2_RS20360	G655_RS09875	M062_RS15985	P797_RS20750	DPADHS01_RS11170	PA1S_RS10405	PA1R_RS04245	U769_RS09950	T223_RS10375	SCV20265_RS10200	AI22_RS23265	F22031_RS21990	NCGM1984_RS10165	NCGM1900_RS16420	EG09_RS09040	YQ19_RS11925	PA50071_RS09850	ADJ52_RS17030	AOD73_RS10400	ATC05_RS00480	AT700_RS09845	AU380_RS17140	HW02_RS23395	HW01_RS05990	HW00_RS21245	HV99_RS17390	HV98_RS17475	HV97_RS15730
AOD73_RS07335		hypothetical protein	79	79	1	1	1962	1	2991		410	410	410	PA3611	PA14_RS07070	PSPA7_RS07295	PLES_RS07385	AES1R_RS09510	PAM18_RS07075	PADK2_RS06350	A214_RS26570	NCGM2_RS23460	G655_RS06780	M062_RS19055	P797_RS23825	DPADHS01_RS08100	PA1S_RS07340	PA1R_RS07320	U769_RS06830	T223_RS07040	SCV20265_RS07140	AI22_RS26335	F22031_RS18790	NCGM1984_RS06985	NCGM1900_RS13240	EG09_RS12115	YQ19_RS08835	PA50071_RS06710	ADJ52_RS20090	AOD73_RS07335	ATC05_RS03525	AT700_RS06705	AU380_RS13805	HW02_RS19965	HW01_RS09075	HW00_RS18165	HV99_RS14320	HV98_RS20690	HV97_RS04650
pyrE		orotate phosphoribosyltransferase	79	79	1	1	239	1	1268		641	641	641	PA5331	PA14_RS28665	PSPA7_RS29130	PLES_RS29420	AES1R_RS07225	PAM18_RS27850	PADK2_RS28365	A214_RS06015	NCGM2_RS30125	G655_RS28145	M062_RS28045	P797_RS30285	DPADHS01_RS32020	PA1S_RS28800	PA1R_RS16765	U769_RS29150	T223_RS29055	SCV20265_RS30035	AI22_RS05170	F22031_RS10385	NCGM1984_RS30725	NCGM1900_RS30500	EG09_RS20920	YQ19_RS33990	PA50071_RS27775	ADJ52_RS28375	AOD73_RS28835	ATC05_RS11565	AT700_RS27750	AU380_RS05580	HW02_RS11385	HW01_RS17125	HW00_RS10200	HV99_RS06300	HV98_RS29600	HV97_RS27110
murC		UDP-N-acetylmuramate--L-alanine ligase	79	79	1	1	1162	1	2191		1442	1442	1442	PA4411	PA14_RS23370	PSPA7_RS23740	PLES_RS24645	AES1R_RS14765	PAM18_RS23005	PADK2_RS22935	A214_RS10870	NCGM2_RS05865	G655_RS22785	M062_RS23190	P797_RS05855	DPADHS01_RS27005	PA1S_RS23945	PA1R_RS11965	U769_RS23590	T223_RS24275	SCV20265_RS24700	AI22_RS10060	F22031_RS05495	NCGM1984_RS25000	NCGM1900_RS11155	EG09_RS26245	YQ19_RS27560	PA50071_RS22950	ADJ52_RS04170	AOD73_RS23940	ATC05_RS16945	AT700_RS22920	AU380_RS00760	HW02_RS05925	HW01_RS22655	HW00_RS05370	HV99_RS01555	HV98_RS03720	HV97_RS22065
DPADHS01_RS13560		NADH-quinone oxidoreductase subunit E	79	79	1	1	2934	1	3963		500	500	500	PA2640	PA14_RS12220	PSPA7_RS12290	PLES_RS12805	AES1R_RS19230	PAM18_RS11995	PADK2_RS11525	A214_RS21525	NCGM2_RS18065	G655_RS11850	M062_RS14000	P797_RS18915	DPADHS01_RS13560	PA1S_RS12390	PA1R_RS02240	U769_RS11935	T223_RS12460	SCV20265_RS12975	AI22_RS21335	F22031_RS24170	NCGM1984_RS12935	NCGM1900_RS19185	EG09_RS06915	YQ19_RS14940	PA50071_RS11785	ADJ52_RS15010	AOD73_RS12385	ATC05_RS27815	AT700_RS11780	AU380_RS19525	HW02_RS25945	HW01_RS04110	HW00_RS23155	HV99_RS19325	HV98_RS14910	HV97_RS13630
U769_RS05400		hypothetical protein	79	79	1	1	1680	1	2709		908	908	908	PA3892	PA14_RS05455	PSPA7_RS05775	PLES_RS05645	AES1R_RS27015	PAM18_RS05325	PADK2_RS04940	A214_RS27975	NCGM2_RS25150	G655_RS05275	M062_RS20515	P797_RS25470	DPADHS01_RS06105	PA1S_RS05380	PA1R_RS09295	U769_RS05400	T223_RS05305	SCV20265_RS05405	AI22_RS28000	F22031_RS17065	NCGM1984_RS05290	NCGM1900_RS05290	EG09_RS13820	YQ19_RS07130	PA50071_RS05270	ADJ52_RS21810	AOD73_RS05380	ATC05_RS04970	AT700_RS05265	AU380_RS12405	HW02_RS18525	HW01_RS10515	HW00_RS16750	HV99_RS12890	HV98_RS22400	HV97_RS02925
HV95_RS24930		CoA-transferase	79	79	1	1	124	1	1153		1493	1493	1493	PA5445	PA14_RS29270	PSPA7_RS29735	PLES_RS30025	AES1R_RS20800	PAM18_RS28455	PADK2_RS28970	A214_RS05410	NCGM2_RS30730	G655_RS28750	M062_RS28650	P797_RS30870	DPADHS01_RS32625	PA1S_RS29405	PA1R_RS17370	U769_RS29755	T223_RS29660	SCV20265_RS30640	AI22_RS04565	F22031_RS10990	NCGM1984_RS31330	NCGM1900_RS31105	EG09_RS16430	YQ19_RS34595	PA50071_RS28380	ADJ52_RS27770	AOD73_RS29440	ATC05_RS10960	AT700_RS28355	AU380_RS06185	HW02_RS12240	HW01_RS16520	HW00_RS10805	HV99_RS06905	HV98_RS28730	HV97_RS27715
HW04_RS15245		ribose-phosphate pyrophosphokinase	79	79	1	1	902	1	1931		941	941	941	PA4670	PA14_RS25240	PSPA7_RS25375	PLES_RS26005	AES1R_RS13410	PAM18_RS24360	PADK2_RS24765	A214_RS09520	NCGM2_RS04510	G655_RS24705	M062_RS24550	P797_RS04595	DPADHS01_RS28370	PA1S_RS25300	PA1R_RS13320	U769_RS25400	T223_RS25635	SCV20265_RS26320	AI22_RS08700	F22031_RS06855	NCGM1984_RS26610	NCGM1900_RS26615	EG09_RS24410	YQ19_RS30140	PA50071_RS24305	ADJ52_RS02810	AOD73_RS25395	ATC05_RS15025	AT700_RS24275	AU380_RS02120	HW02_RS07810	HW01_RS20785	HW00_RS06720	HV99_RS02795	HV98_RS01865	HV97_RS23440
PA1S_RS09235		transcriptional regulator	79	79	1	1	2351	1	3380		929	929	929	PA3225	PA14_RS09095	PSPA7_RS09095	PLES_RS09555	AES1R_RS07625	PAM18_RS08955	PADK2_RS08260	A214_RS24660	NCGM2_RS21525	G655_RS08715	M062_RS17170	P797_RS21915	DPADHS01_RS10005	PA1S_RS09235	PA1R_RS05415	U769_RS08745	T223_RS09210	SCV20265_RS09030	AI22_RS24430	F22031_RS20810	NCGM1984_RS09000	NCGM1900_RS15255	EG09_RS10210	YQ19_RS10730	PA50071_RS08705	ADJ52_RS18195	AOD73_RS09230	ATC05_RS01645	AT700_RS08700	AU380_RS15975	HW02_RS22165	HW01_RS07155	HW00_RS20055	HV99_RS16225	HV98_RS18675	HV97_RS06560
HV95_RS23680		N-acetylglutamate synthase	79	79	1	1	368	1	1397		1298	1298	1298	PA5204	PA14_RS28025	PSPA7_RS28385	PLES_RS28780	AES1R_RS06585	PAM18_RS27210	PADK2_RS27540	A214_RS06665	NCGM2_RS29490	G655_RS27505	M062_RS27405	P797_RS29635	DPADHS01_RS31375	PA1S_RS28155	PA1R_RS16120	U769_RS28510	T223_RS28415	SCV20265_RS29395	AI22_RS05810	F22031_RS09745	NCGM1984_RS29825	NCGM1900_RS29605	EG09_RS21565	YQ19_RS33195	PA50071_RS27135	ADJ52_RS29015	AOD73_RS28190	ATC05_RS12210	AT700_RS27105	AU380_RS04935	HW02_RS10740	HW01_RS17770	HW00_RS09555	HV99_RS05655	HV98_RS30365	HV97_RS26465
A6688_RS22860		hypothetical protein	79	79	1	1	5063	1	789		815	815	815	PA0790	PA14_RS22000	PSPA7_RS22485	PLES_RS23405	AES1R_RS03290	PAM18_RS21685	PADK2_RS21675	A214_RS12135	NCGM2_RS07505	G655_RS21470	M062_RS03870	P797_RS08530	DPADHS01_RS25200	PA1S_RS22685	PA1R_RS22000	U769_RS22060	T223_RS23035	SCV20265_RS23440	AI22_RS11400	F22031_RS03930	NCGM1984_RS23740	NCGM1900_RS09895	EG09_RS27500	YQ19_RS25885	PA50071_RS21415	ADJ52_RS05435	AOD73_RS22680	ATC05_RS18210	AT700_RS21390	AU380_RS28995	HW02_RS04100	HW01_RS24730	HW00_RS04050	HV99_RS00295	HV98_RS04980	HV97_RS20335
AES1R_RS02305		Holliday junction ATP-dependent DNA helicase RuvA	79	79	1	1	5239	1	965		605	605	605	PA0966	PA14_RS21075	PSPA7_RS21590	PLES_RS22400	AES1R_RS02305	PAM18_RS20785	PADK2_RS20790	A214_RS13095	NCGM2_RS08825	G655_RS20555	M062_RS04775	P797_RS09970	DPADHS01_RS24280	PA1S_RS21575	PA1R_RS23125	U769_RS20815	T223_RS22030	SCV20265_RS22545	AI22_RS12305	F22031_RS02725	NCGM1984_RS22530	NCGM1900_RS08680	EG09_RS28505	YQ19_RS24880	PA50071_RS20500	ADJ52_RS06335	AOD73_RS21565	ATC05_RS19105	AT700_RS20475	AU380_RS28090	HW02_RS03185	HW01_RS25630	HW00_RS03145	HV99_RS29175	HV98_RS05900	HV97_RS19365
smpB		SsrA-binding protein	79	79	1	1	802	1	1831		479	479	479	PA4768	PA14_RS25780	PSPA7_RS26195	PLES_RS26540	AES1R_RS04350	PAM18_RS24970	PADK2_RS25305	A214_RS08900	NCGM2_RS03745	G655_RS25235	M062_RS25090	P797_RS03700	DPADHS01_RS28910	PA1S_RS25840	PA1R_RS13860	U769_RS26010	T223_RS26175	SCV20265_RS26925	AI22_RS08050	F22031_RS07470	NCGM1984_RS27200	NCGM1900_RS27205	EG09_RS23800	YQ19_RS30960	PA50071_RS24845	ADJ52_RS02190	AOD73_RS25935	ATC05_RS14485	AT700_RS24815	AU380_RS02660	HW02_RS08465	HW01_RS20140	HW00_RS07320	HV99_RS03410	HV98_RS01285	HV97_RS24200
A7331_RS27025		replicative DNA helicase	79	79	1	1	641	1	1670		1394	1394	1394	PA4931	PA14_RS26625	PSPA7_RS27000	PLES_RS27370	AES1R_RS05180	PAM18_RS25800	PADK2_RS26135	A214_RS08070	NCGM2_RS02905	G655_RS26105	M062_RS25960	P797_RS02820	DPADHS01_RS29740	PA1S_RS26745	PA1R_RS14705	U769_RS26845	T223_RS27005	SCV20265_RS27755	AI22_RS07220	F22031_RS08310	NCGM1984_RS28040	NCGM1900_RS28045	EG09_RS22970	YQ19_RS31790	PA50071_RS25730	ADJ52_RS01360	AOD73_RS26780	ATC05_RS13620	AT700_RS25700	AU380_RS03520	HW02_RS09295	HW01_RS19310	HW00_RS08150	HV99_RS04240	HV98_RS00455	HV97_RS25030
PA14_RS00425		hypothetical protein	79	79	1	1	4359	1	85		1496	1496	1496	PA0084	PA14_RS00425	PSPA7_RS00755	PLES_RS00450	AES1R_RS23010	PAM18_RS00430	PADK2_RS00435	A214_RS04355	NCGM2_RS00440	G655_RS00425	M062_RS00430	P797_RS00430	DPADHS01_RS00430	PA1S_RS00465	PA1R_RS18500	U769_RS00445	T223_RS00430	SCV20265_RS00435	AI22_RS03465	F22031_RS12100	NCGM1984_RS00440	NCGM1900_RS00440	EG09_RS17530	YQ19_RS00470	PA50071_RS00440	ADJ52_RS26680	AOD73_RS00465	ATC05_RS09875	AT700_RS00435	AU380_RS07250	HW02_RS13345	HW01_RS15405	HW00_RS11865	HV99_RS08000	HV98_RS27660	HV97_RS29035
BHE76_RS01145		hypothetical protein	79	79	1	1	4268	1	5297		473	473	473	PA1305	PA14_RS19250	PSPA7_RS19400	PLES_RS20025	AES1R_RS10750	PAM18_RS18420	PADK2_RS19085	A214_RS14780	NCGM2_RS10865	G655_RS18690	M062_RS07095	P797_RS11925	DPADHS01_RS21235	PA1S_RS19365	PA1R_RS25315	U769_RS19085	T223_RS19650	SCV20265_RS20265	AI22_RS15115	F22031_RS00315	NCGM1984_RS19800	NCGM1900_RS26055	EG09_RS30875	YQ19_RS22510	PA50071_RS18730	ADJ52_RS08790	AOD73_RS19360	ATC05_RS20835	AT700_RS18705	AU380_RS26405	HW02_RS00220	HW01_RS28030	HW00_RS01475	HV99_RS26685	HV98_RS07645	HV97_RS17495
PA8281_RS31290		4-hydroxybenzoyl-CoA thioesterase	79	79	1	1	185	1	1214		479	479	479	PA5385	PA14_RS28960	PSPA7_RS29425	PLES_RS29715	AES1R_RS20490	PAM18_RS28145	PADK2_RS28660	A214_RS05720	NCGM2_RS30420	G655_RS28440	M062_RS28340	P797_RS30560	DPADHS01_RS32315	PA1S_RS29095	PA1R_RS17060	U769_RS29445	T223_RS29350	SCV20265_RS30330	AI22_RS04875	F22031_RS10680	NCGM1984_RS31020	NCGM1900_RS30795	EG09_RS16120	YQ19_RS34285	PA50071_RS28070	ADJ52_RS28080	AOD73_RS29130	ATC05_RS11270	AT700_RS28045	AU380_RS05875	HW02_RS11930	HW01_RS16830	HW00_RS10495	HV99_RS06595	HV98_RS29040	HV97_RS27405
SCVJan_RS16525		ABC transporter permease	79	79	1	1	3760	1	4789		1019	1019	1019	PA1808	PA14_RS16675	PSPA7_RS16555	PLES_RS18180	AES1R_RS12820	PAM18_RS16575	PADK2_RS16595	A214_RS17295	NCGM2_RS13410	G655_RS16135	M062_RS09465	P797_RS14570	DPADHS01_RS18765	PA1S_RS16905	PA1R_RS27990	U769_RS16520	T223_RS17805	SCV20265_RS17775	AI22_RS16955	F22031_RS28545	NCGM1984_RS16850	NCGM1900_RS23100	EG09_RS01875	YQ19_RS20375	PA50071_RS16120	ADJ52_RS10625	AOD73_RS16900	ATC05_RS23395	AT700_RS16105	AU380_RS23905	HW02_RS30255	HW01_RS29885	HW00_RS27600	HV99_RS24185	HV98_RS10180	HV97_RS08470
gyrB		DNA gyrase subunit B	79	79	1	1	4278	1	4		2420	2420	2420	PA0004	PA14_RS00020	PSPA7_RS00020	PLES_RS00040	AES1R_RS21450	PAM18_RS00020	PADK2_RS00020	A214_RS04765	NCGM2_RS00020	G655_RS00020	M062_RS00020	P797_RS00020	DPADHS01_RS00020	PA1S_RS00020	PA1R_RS18055	U769_RS00020	T223_RS00020	SCV20265_RS00020	AI22_RS03880	F22031_RS11675	NCGM1984_RS00020	NCGM1900_RS00020	EG09_RS17080	YQ19_RS00020	PA50071_RS00020	ADJ52_RS27085	AOD73_RS00020	ATC05_RS10275	AT700_RS00020	AU380_RS06830	HW02_RS12890	HW01_RS15870	HW00_RS11450	HV99_RS07590	HV98_RS28085	HV97_RS28360
PLES_RS01675		ribose-5-phosphate isomerase	79	79	1	1	4605	1	331		671	671	671	PA0330.CDS___1353	PA14_RS01755	PSPA7_RS01990	PLES_RS01675	AES1R_RS16875	PAM18_RS01660	PADK2_RS01665	A214_RS03125	NCGM2_RS29040	G655_RS01660	M062_RS01650	P797_RS29275	DPADHS01_RS01650	PA1S_RS01670	PA1R_RS19705	U769_RS01680	T223_RS01655	SCV20265_RS01685	AI22_RS02240	F22031_RS13355	NCGM1984_RS01690	NCGM1900_RS01690	EG09_RS19065	YQ19_RS02040	PA50071_RS01630	ADJ52_RS25455	AOD73_RS01670	ATC05_RS08645	AT700_RS01625	AU380_RS08495	HW02_RS14620	HW01_RS14130	HW00_RS13125	HV99_RS09260	HV98_RS26435	HV97_RS30430
ssuB		aliphatic sulfonate ABC transporter ATP-binding protein 1	79	79	1	1	2130	1	3159		824	824	824	PA3442	PA14_RS07835	PSPA7_RS08050	PLES_RS08395	AES1R_RS08760	PAM18_RS07830	PADK2_RS07115	A214_RS25815	NCGM2_RS22690	G655_RS07545	M062_RS18305	P797_RS23060	DPADHS01_RS08855	PA1S_RS08090	PA1R_RS06570	U769_RS07580	T223_RS08050	SCV20265_RS07895	AI22_RS25580	F22031_RS19660	NCGM1984_RS07755	NCGM1900_RS14005	EG09_RS11360	YQ19_RS09585	PA50071_RS07555	ADJ52_RS19325	AOD73_RS08085	ATC05_RS02775	AT700_RS07550	AU380_RS14840	HW02_RS20990	HW01_RS08315	HW00_RS18915	HV99_RS15070	HV98_RS19835	HV97_RS05405
PAO1OR_RS25980		branched chain amino acid aminotransferase	79	79	1	1	559	1	1588		923	923	923	PA5013	PA14_RS27050	PSPA7_RS27430	PLES_RS27800	AES1R_RS05610	PAM18_RS26230	PADK2_RS26560	A214_RS07640	NCGM2_RS02480	G655_RS26530	M062_RS26385	P797_RS02395	DPADHS01_RS30170	PA1S_RS27175	PA1R_RS15135	U769_RS27270	T223_RS27435	SCV20265_RS28180	AI22_RS06790	F22031_RS08735	NCGM1984_RS28465	NCGM1900_RS28470	EG09_RS22545	YQ19_RS32215	PA50071_RS26160	ADJ52_RS00930	AOD73_RS27210	ATC05_RS13190	AT700_RS26130	AU380_RS03945	HW02_RS09730	HW01_RS18880	HW00_RS08575	HV99_RS04680	HV98_RS31375	HV97_RS25455
AU380_RS28890		MFS transporter	79	79	1	1	5084	1	810		1247	1247	1247	PA0811	PA14_RS21895	PSPA7_RS22380	PLES_RS23300	AES1R_RS03185	PAM18_RS21580	PADK2_RS21570	A214_RS12240	NCGM2_RS07610	G655_RS21365	M062_RS03975	P797_RS08635	DPADHS01_RS25095	PA1S_RS22580	PA1R_RS22105	U769_RS21955	T223_RS22930	SCV20265_RS23335	AI22_RS11505	F22031_RS03825	NCGM1984_RS23635	NCGM1900_RS09790	EG09_RS27605	YQ19_RS25780	PA50071_RS21310	ADJ52_RS05540	AOD73_RS22575	ATC05_RS18315	AT700_RS21285	AU380_RS28890	HW02_RS03995	HW01_RS24835	HW00_RS03945	HV99_RS00190	HV98_RS05085	HV97_RS20230
A6R75_RS00375		protein TolR	79	79	1	1	5243	1	969		440	440	440	PA0970	PA14_RS21055	PSPA7_RS21570	PLES_RS22380	AES1R_RS02285	PAM18_RS20765	PADK2_RS20770	A214_RS13115	NCGM2_RS08845	G655_RS20535	M062_RS04795	P797_RS09990	DPADHS01_RS24260	PA1S_RS21555	PA1R_RS23145	U769_RS20795	T223_RS22010	SCV20265_RS22525	AI22_RS12325	F22031_RS02705	NCGM1984_RS22510	NCGM1900_RS08660	EG09_RS28525	YQ19_RS24860	PA50071_RS20480	ADJ52_RS06355	AOD73_RS21545	ATC05_RS19125	AT700_RS20455	AU380_RS28070	HW02_RS03165	HW01_RS25650	HW00_RS03125	HV99_RS29155	HV98_RS05920	HV97_RS19345
BGV84_RS28005		hypothetical protein	79	79	1	1	163	1	1192		290	290	290	PA5407	PA14_RS29070	PSPA7_RS29535	PLES_RS29825	AES1R_RS20600	PAM18_RS28255	PADK2_RS28770	A214_RS05610	NCGM2_RS30530	G655_RS28550	M062_RS28450	P797_RS30670	DPADHS01_RS32425	PA1S_RS29205	PA1R_RS17170	U769_RS29555	T223_RS29460	SCV20265_RS30440	AI22_RS04765	F22031_RS10790	NCGM1984_RS31130	NCGM1900_RS30905	EG09_RS16230	YQ19_RS34395	PA50071_RS28180	ADJ52_RS27970	AOD73_RS29240	ATC05_RS11160	AT700_RS28155	AU380_RS05985	HW02_RS12040	HW01_RS16720	HW00_RS10605	HV99_RS06705	HV98_RS28930	HV97_RS27515
PA8380_RS23915		penicillin-binding protein 3	79	79	1	1	1155	1	2184		1739	1739	1739	PA4418	PA14_RS23405	PSPA7_RS23775	PLES_RS24680	AES1R_RS14730	PAM18_RS23040	PADK2_RS22970	A214_RS10835	NCGM2_RS05830	G655_RS22820	M062_RS23225	P797_RS05820	DPADHS01_RS27040	PA1S_RS23980	PA1R_RS12000	U769_RS23625	T223_RS24310	SCV20265_RS24735	AI22_RS10025	F22031_RS05530	NCGM1984_RS25035	NCGM1900_RS11190	EG09_RS26210	YQ19_RS27595	PA50071_RS22985	ADJ52_RS04135	AOD73_RS23975	ATC05_RS16910	AT700_RS22955	AU380_RS00795	HW02_RS05960	HW01_RS22620	HW00_RS05405	HV99_RS01590	HV98_RS03685	HV97_RS22100
HW07_RS15000		molecular chaperone HtpG	79	79	1	1	3975	1	5004		1904	1904	1904	PA1596	PA14_RS17815	PSPA7_RS17470	PLES_RS19295	AES1R_RS11715	PAM18_RS17685	PADK2_RS17715	A214_RS16170	NCGM2_RS12275	G655_RS17275	M062_RS08515	P797_RS13400	DPADHS01_RS20270	PA1S_RS18020	PA1R_RS26660	U769_RS17635	T223_RS18920	SCV20265_RS18895	AI22_RS15835	F22031_RS29665	NCGM1984_RS18430	NCGM1900_RS24685	EG09_RS00760	YQ19_RS21495	PA50071_RS17240	ADJ52_RS09510	AOD73_RS18015	ATC05_RS22285	AT700_RS17215	AU380_RS25015	HW02_RS31370	HW01_RS28775	HW00_RS28710	HV99_RS25300	HV98_RS09070	HV97_RS07360
HW06_RS12340		skp-like protein	79	79	1	1	1926	1	2955		506	506	506	PA3647	PA14_RS06890	PSPA7_RS07115	PLES_RS07205	AES1R_RS09690	PAM18_RS06575	PADK2_RS06170	A214_RS26750	NCGM2_RS23640	G655_RS06600	M062_RS19235	P797_RS24005	DPADHS01_RS07920	PA1S_RS07160	PA1R_RS07500	U769_RS06650	T223_RS06860	SCV20265_RS06960	AI22_RS26515	F22031_RS18610	NCGM1984_RS06805	NCGM1900_RS13060	EG09_RS12295	YQ19_RS08655	PA50071_RS06530	ADJ52_RS20270	AOD73_RS07155	ATC05_RS03705	AT700_RS06525	AU380_RS13625	HW02_RS19785	HW01_RS09255	HW00_RS17985	HV99_RS14140	HV98_RS21155	HV97_RS04470
PA1S_RS10635		lipase	79	79	1	1	2624	1	3653		947	947	947	PA2949	PA14_RS10500	PSPA7_RS10590	PLES_RS10950	AES1R_RS18755	PAM18_RS10330	PADK2_RS09690	A214_RS23250	NCGM2_RS20130	G655_RS10105	M062_RS15755	P797_RS20510	DPADHS01_RS11400	PA1S_RS10635	PA1R_RS04015	U769_RS10180	T223_RS10605	SCV20265_RS10695	AI22_RS23035	F22031_RS22220	NCGM1984_RS10395	NCGM1900_RS16650	EG09_RS08810	YQ19_RS12155	PA50071_RS10125	ADJ52_RS16800	AOD73_RS10630	ATC05_RS00250	AT700_RS10120	AU380_RS17370	HW02_RS23625	HW01_RS05760	HW00_RS21475	HV99_RS17620	HV98_RS17245	HV97_RS15500
PA1R_RS14450		bacterioferritin	79	79	1	1	692	1	1721		533	533	533	PA4880.CDS___20317	PA14_RS26370	PSPA7_RS26750	PLES_RS27115	AES1R_RS04925	PAM18_RS25545	PADK2_RS25880	A214_RS08325	NCGM2_RS03165	G655_RS25845	M062_RS25705	P797_RS03125	DPADHS01_RS29485	PA1S_RS26490	PA1R_RS14450	U769_RS26590	T223_RS26750	SCV20265_RS27500	AI22_RS07475	F22031_RS08055	NCGM1984_RS27780	NCGM1900_RS27785	EG09_RS23225	YQ19_RS31535	PA50071_RS25475	ADJ52_RS01615	AOD73_RS26525	ATC05_RS13875	AT700_RS25445	AU380_RS03265	HW02_RS09040	HW01_RS19565	HW00_RS07895	HV99_RS03985	HV98_RS00710	HV97_RS24775
BHE76_RS07125		hypothetical protein	79	79	1	1	999	1	2028		488	488	488	PA4574	PA14_RS24725	PSPA7_RS24870	PLES_RS25490	AES1R_RS13920	PAM18_RS23850	PADK2_RS24250	A214_RS10030	NCGM2_RS05025	G655_RS24190	M062_RS24035	P797_RS05015	DPADHS01_RS27855	PA1S_RS24785	PA1R_RS12805	U769_RS24885	T223_RS25120	SCV20265_RS25805	AI22_RS09215	F22031_RS06345	NCGM1984_RS25840	NCGM1900_RS11995	EG09_RS24925	YQ19_RS29500	PA50071_RS23795	ADJ52_RS03325	AOD73_RS24880	ATC05_RS15540	AT700_RS23765	AU380_RS01605	HW02_RS07265	HW01_RS21300	HW00_RS06210	HV99_RS02280	HV98_RS02380	HV97_RS22925
murG		UDP-N-acetylglucosamine--N-acetylmuramyl- (pentapeptide) pyrophosphoryl-undecaprenol N-acetylglucosamine transferase	79	79	1	1	1161	1	2190		1073	1073	1073	PA4412	PA14_RS23375	PSPA7_RS23745	PLES_RS24650	AES1R_RS14760	PAM18_RS23010	PADK2_RS22940	A214_RS10865	NCGM2_RS05860	G655_RS22790	M062_RS23195	P797_RS05850	DPADHS01_RS27010	PA1S_RS23950	PA1R_RS11970	U769_RS23595	T223_RS24280	SCV20265_RS24705	AI22_RS10055	F22031_RS05500	NCGM1984_RS25005	NCGM1900_RS11160	EG09_RS26240	YQ19_RS27565	PA50071_RS22955	ADJ52_RS04165	AOD73_RS23945	ATC05_RS16940	AT700_RS22925	AU380_RS00765	HW02_RS05930	HW01_RS22650	HW00_RS05375	HV99_RS01560	HV98_RS03715	HV97_RS22070
sucC		succinyl-CoA ligase subunit beta	79	79	1	1	3983	1	5012		1166	1166	1166	PA1588	PA14_RS17855	PSPA7_RS17510	PLES_RS19335	AES1R_RS11675	PAM18_RS17725	PADK2_RS17755	A214_RS16130	NCGM2_RS12235	G655_RS17315	M062_RS08475	P797_RS13360	DPADHS01_RS20310	PA1S_RS18060	PA1R_RS26620	U769_RS17675	T223_RS18960	SCV20265_RS18935	AI22_RS15795	F22031_RS29705	NCGM1984_RS18470	NCGM1900_RS24725	EG09_RS00720	YQ19_RS21535	PA50071_RS17280	ADJ52_RS09470	AOD73_RS18055	ATC05_RS22245	AT700_RS17255	AU380_RS25055	HW02_RS31410	HW01_RS28735	HW00_RS00060	HV99_RS25340	HV98_RS09030	HV97_RS07320
AQ622_RS29970		formyltetrahydrofolate deformylase	79	79	1	1	150	1	1179		857	857	857	PA5420	PA14_RS29135	PSPA7_RS29600	PLES_RS29890	AES1R_RS20665	PAM18_RS28320	PADK2_RS28835	A214_RS05545	NCGM2_RS30595	G655_RS28615	M062_RS28515	P797_RS30730	DPADHS01_RS32490	PA1S_RS29270	PA1R_RS17235	U769_RS29620	T223_RS29525	SCV20265_RS30505	AI22_RS04700	F22031_RS10855	NCGM1984_RS31195	NCGM1900_RS30970	EG09_RS16295	YQ19_RS34460	PA50071_RS28245	ADJ52_RS27905	AOD73_RS29305	ATC05_RS11095	AT700_RS28220	AU380_RS06050	HW02_RS12105	HW01_RS16655	HW00_RS10670	HV99_RS06770	HV98_RS28865	HV97_RS27580
P797_RS01070		biopolymer transporter ExbD	79	79	1	1	4474	1	200		401	401	401	PA0199	PA14_RS01010	PSPA7_RS01325	PLES_RS01030	AES1R_RS23590	PAM18_RS01010	PADK2_RS01015	A214_RS03775	NCGM2_RS01035	G655_RS01005	M062_RS01010	P797_RS01070	DPADHS01_RS01010	PA1S_RS01035	PA1R_RS19070	U769_RS01025	T223_RS01010	SCV20265_RS01015	AI22_RS02885	F22031_RS12685	NCGM1984_RS01035	NCGM1900_RS01035	EG09_RS18110	YQ19_RS01055	PA50071_RS01020	ADJ52_RS26100	AOD73_RS01035	ATC05_RS09295	AT700_RS01015	AU380_RS07830	HW02_RS13925	HW01_RS14825	HW00_RS12445	HV99_RS08580	HV98_RS27080	HV97_RS29605
A7331_RS29900		hypothetical protein	79	79	1	1	147	1	1176		548	548	548	PA5423	PA14_RS29150	PSPA7_RS29615	PLES_RS29905	AES1R_RS20680	PAM18_RS28335	PADK2_RS28850	A214_RS05530	NCGM2_RS30610	G655_RS28630	M062_RS28530	P797_RS30745	DPADHS01_RS32505	PA1S_RS29285	PA1R_RS17250	U769_RS29635	T223_RS29540	SCV20265_RS30520	AI22_RS04685	F22031_RS10870	NCGM1984_RS31210	NCGM1900_RS30985	EG09_RS16310	YQ19_RS34475	PA50071_RS28260	ADJ52_RS27890	AOD73_RS29320	ATC05_RS11080	AT700_RS28235	AU380_RS06065	HW02_RS12120	HW01_RS16640	HW00_RS10685	HV99_RS06785	HV98_RS28850	HV97_RS27595
A7329_RS11265		protease HtpX	79	79	1	1	2743	1	3772		875	875	875	PA2830	PA14_RS11115	PSPA7_RS11140	PLES_RS11560	AES1R_RS26305	PAM18_RS10940	PADK2_RS10305	A214_RS22640	NCGM2_RS19520	G655_RS10720	M062_RS15140	P797_RS19905	DPADHS01_RS12015	PA1S_RS11250	PA1R_RS03400	U769_RS10795	T223_RS11215	SCV20265_RS11310	AI22_RS22420	F22031_RS22835	NCGM1984_RS11010	NCGM1900_RS17265	EG09_RS08195	YQ19_RS13035	PA50071_RS10735	ADJ52_RS16190	AOD73_RS11245	ATC05_RS28925	AT700_RS10730	AU380_RS17985	HW02_RS24240	HW01_RS05145	HW00_RS22090	HV99_RS18235	HV98_RS16630	HV97_RS14885
IOMTU133_RS30580		choline ABC transporter permease subunit	79	79	1	1	193	1	1222		839	839	839	PA5377	PA14_RS28920	PSPA7_RS29385	PLES_RS29675	AES1R_RS20450	PAM18_RS28105	PADK2_RS28620	A214_RS05760	NCGM2_RS30380	G655_RS28400	M062_RS28300	P797_RS30520	DPADHS01_RS32275	PA1S_RS29055	PA1R_RS17020	U769_RS29405	T223_RS29310	SCV20265_RS30290	AI22_RS04915	F22031_RS10640	NCGM1984_RS30980	NCGM1900_RS30755	EG09_RS16080	YQ19_RS34245	PA50071_RS28030	ADJ52_RS28120	AOD73_RS29090	ATC05_RS11310	AT700_RS28005	AU380_RS05835	HW02_RS11890	HW01_RS16870	HW00_RS10455	HV99_RS06555	HV98_RS29080	HV97_RS27365
AES1R_RS15770		S-adenosylmethionine synthase	79	79	1	1	4821	1	547		1190	1190	1190	PA0546	PA14_RS02850	PSPA7_RS03090	PLES_RS02780	AES1R_RS15770	PAM18_RS02765	PADK2_RS02765	A214_RS02020	NCGM2_RS27945	G655_RS02755	M062_RS02745	P797_RS28135	DPADHS01_RS02755	PA1S_RS02765	PA1R_RS20800	U769_RS02775	T223_RS02760	SCV20265_RS02790	AI22_RS01145	F22031_RS14460	NCGM1984_RS02785	NCGM1900_RS02785	EG09_RS20165	YQ19_RS03145	PA50071_RS02735	ADJ52_RS24350	AOD73_RS02765	ATC05_RS07545	AT700_RS02730	AU380_RS09600	HW02_RS15725	HW01_RS13025	HW00_RS14220	HV99_RS10365	HV98_RS25330	HV97_RS00155
HW03_RS03870		NADH-quinone oxidoreductase subunit M	79	79	1	1	2926	1	3955		1529	1529	1529	PA2648	PA14_RS12180	PSPA7_RS12250	PLES_RS12765	AES1R_RS19190	PAM18_RS11955	PADK2_RS11485	A214_RS21565	NCGM2_RS18105	G655_RS11810	M062_RS14040	P797_RS18955	DPADHS01_RS13520	PA1S_RS12350	PA1R_RS02280	U769_RS11895	T223_RS12420	SCV20265_RS12935	AI22_RS21375	F22031_RS24130	NCGM1984_RS12895	NCGM1900_RS19145	EG09_RS06955	YQ19_RS14900	PA50071_RS11745	ADJ52_RS15050	AOD73_RS12345	ATC05_RS27855	AT700_RS11740	AU380_RS19485	HW02_RS25905	HW01_RS04150	HW00_RS23115	HV99_RS19285	HV98_RS14950	HV97_RS13670
M062_RS16985		sugar ABC transporter permease	79	79	1	1	2386	1	3415		932	932	932	PA3189	PA14_RS09310	PSPA7_RS09285	PLES_RS09740	AES1R_RS07440	PAM18_RS09140	PADK2_RS08445	A214_RS24475	NCGM2_RS21305	G655_RS08930	M062_RS16985	P797_RS21690	DPADHS01_RS10190	PA1S_RS09420	PA1R_RS05230	U769_RS08965	T223_RS09395	SCV20265_RS09215	AI22_RS24245	F22031_RS20995	NCGM1984_RS09220	NCGM1900_RS15475	EG09_RS10025	YQ19_RS10915	PA50071_RS08890	ADJ52_RS18010	AOD73_RS09415	ATC05_RS01460	AT700_RS08885	AU380_RS16160	HW02_RS22350	HW01_RS06970	HW00_RS20240	HV99_RS16410	HV98_RS18490	HV97_RS06745
PLES_RS27000		hypothetical protein	79	79	1	1	714	1	1743		593	593	593	PA4857	PA14_RS26250	PSPA7_RS26635	PLES_RS27000	AES1R_RS04810	PAM18_RS25430	PADK2_RS25765	A214_RS08440	NCGM2_RS03285	G655_RS25725	M062_RS25590	P797_RS03250	DPADHS01_RS29370	PA1S_RS26375	PA1R_RS14335	U769_RS26470	T223_RS26635	SCV20265_RS27385	AI22_RS07590	F22031_RS07935	NCGM1984_RS27660	NCGM1900_RS27665	EG09_RS23340	YQ19_RS31420	PA50071_RS25360	ADJ52_RS01730	AOD73_RS26410	ATC05_RS13990	AT700_RS25330	AU380_RS03150	HW02_RS08925	HW01_RS19680	HW00_RS07780	HV99_RS03870	HV98_RS00825	HV97_RS24660
PLES_RS10940		electron transfer flavoprotein subunit alpha	79	79	1	1	2622	1	3651		929	929	929	PA2951	PA14_RS10490	PSPA7_RS10580	PLES_RS10940	AES1R_RS18745	PAM18_RS10320	PADK2_RS09680	A214_RS23260	NCGM2_RS20140	G655_RS10095	M062_RS15765	P797_RS20520	DPADHS01_RS11390	PA1S_RS10625	PA1R_RS04025	U769_RS10170	T223_RS10595	SCV20265_RS10420	AI22_RS23045	F22031_RS22210	NCGM1984_RS10385	NCGM1900_RS16640	EG09_RS08820	YQ19_RS12145	PA50071_RS10115	ADJ52_RS16810	AOD73_RS10620	ATC05_RS00260	AT700_RS10110	AU380_RS17360	HW02_RS23615	HW01_RS05770	HW00_RS21465	HV99_RS17610	HV98_RS17255	HV97_RS15510
NCGM2_RS16580		ABC transporter permease	79	79	1	1	3219	1	4248		653	653	653	PA2351	PA14_RS13965	PSPA7_RS13855	PLES_RS15325	AES1R_RS24520	PAM18_RS13835	PADK2_RS13560	A214_RS20025	NCGM2_RS16580	G655_RS13355	M062_RS12280	P797_RS17405	DPADHS01_RS15395	PA1S_RS13855	PA1R_RS00770	U769_RS13430	T223_RS14950	SCV20265_RS14760	AI22_RS19840	F22031_RS25755	NCGM1984_RS14420	NCGM1900_RS20670	EG09_RS04780	YQ19_RS16675	PA50071_RS13265	ADJ52_RS13500	AOD73_RS13850	ATC05_RS26260	AT700_RS13255	AU380_RS20990	HW02_RS27500	HW01_RS01970	HW00_RS24715	HV99_RS21310	HV98_RS13405	HV97_RS11350
PERCYII10_RS03460		DNA-directed RNA polymerase subunit beta'	79	79	1	1	1305	1	2334		4193	4199	4198	PA4269	PA14_RS03550	PSPA7_RS03965	PLES_RS03415	AES1R_RS29240	PAM18_RS03395	PADK2_RS03395	A214_RS01390	NCGM2_RS27265	G655_RS03390	M062_RS22420	P797_RS27545	DPADHS01_RS03505	PA1S_RS03480	PA1R_RS11195	U769_RS03505	T223_RS03395	SCV20265_RS03420	AI22_RS00440	F22031_RS15095	NCGM1984_RS03415	NCGM1900_RS03415	EG09_RS15940	YQ19_RS03785	PA50071_RS03370	ADJ52_RS23720	AOD73_RS03480	ATC05_RS06915	AT700_RS03365	AU380_RS10235	HW02_RS16365	HW01_RS12385	HW00_RS14850	HV99_RS10995	HV98_RS24615	HV97_RS01030
G655_RS28475		enamine deaminase RidA	79	79	1	1	178	1	1207		422	422	422	PA5392	PA14_RS28995	PSPA7_RS29460	PLES_RS29750	AES1R_RS20525	PAM18_RS28180	PADK2_RS28695	A214_RS05685	NCGM2_RS30455	G655_RS28475	M062_RS28375	P797_RS30595	DPADHS01_RS32350	PA1S_RS29130	PA1R_RS17095	U769_RS29480	T223_RS29385	SCV20265_RS30365	AI22_RS04840	F22031_RS10715	NCGM1984_RS31055	NCGM1900_RS30830	EG09_RS16155	YQ19_RS34320	PA50071_RS28105	ADJ52_RS28045	AOD73_RS29165	ATC05_RS11235	AT700_RS28080	AU380_RS05910	HW02_RS11965	HW01_RS16795	HW00_RS10530	HV99_RS06630	HV98_RS29005	HV97_RS27440
HV95_RS24860		hypothetical protein	79	79	1	1	137	1	1166		674	674	674	PA5433	PA14_RS29200	PSPA7_RS29665	PLES_RS29955	AES1R_RS20730	PAM18_RS28385	PADK2_RS28900	A214_RS05480	NCGM2_RS30660	G655_RS28680	M062_RS28580	P797_RS30800	DPADHS01_RS32555	PA1S_RS29335	PA1R_RS17300	U769_RS29685	T223_RS29590	SCV20265_RS30570	AI22_RS04635	F22031_RS10920	NCGM1984_RS31260	NCGM1900_RS31035	EG09_RS16360	YQ19_RS34525	PA50071_RS28310	ADJ52_RS27840	AOD73_RS29370	ATC05_RS11030	AT700_RS28285	AU380_RS06115	HW02_RS12170	HW01_RS16590	HW00_RS10735	HV99_RS06835	HV98_RS28800	HV97_RS27645
SCVJan_RS07670		hypothetical protein	79	79	1	1	2107	1	3136		1715	1718	1715	PA3465	PA14_RS07720	PSPA7_RS07935	PLES_RS08025	AES1R_RS08875	PAM18_RS07715	PADK2_RS07000	A214_RS25930	NCGM2_RS22805	G655_RS07430	M062_RS18420	P797_RS23175	DPADHS01_RS08740	PA1S_RS07975	PA1R_RS06685	U769_RS07465	T223_RS07680	SCV20265_RS07780	AI22_RS25695	F22031_RS19540	NCGM1984_RS07640	NCGM1900_RS13890	EG09_RS11475	YQ19_RS09470	PA50071_RS07440	ADJ52_RS19440	AOD73_RS07970	ATC05_RS02890	AT700_RS07435	AU380_RS14725	HW02_RS20875	HW01_RS08430	HW00_RS18800	HV99_RS14955	HV98_RS19950	HV97_RS05290
G655_RS28320		phosphate ABC transporter ATP-binding protein	79	79	1	1	204	1	1233		833	833	833	PA5366	PA14_RS28840	PSPA7_RS29305	PLES_RS29595	AES1R_RS07400	PAM18_RS28025	PADK2_RS28540	A214_RS05840	NCGM2_RS30300	G655_RS28320	M062_RS28220	P797_RS30460	DPADHS01_RS32195	PA1S_RS28975	PA1R_RS16940	U769_RS29325	T223_RS29230	SCV20265_RS30210	AI22_RS04995	F22031_RS10560	NCGM1984_RS30900	NCGM1900_RS30675	EG09_RS20745	YQ19_RS34165	PA50071_RS27950	ADJ52_RS28200	AOD73_RS29010	ATC05_RS11390	AT700_RS27925	AU380_RS05755	HW02_RS11560	HW01_RS16950	HW00_RS10375	HV99_RS06475	HV98_RS29160	HV97_RS27285
AM599_RS24450		axial filament protein	79	79	1	1	1095	1	2124		1457	1457	1457	PA4477	PA14_RS23700	PSPA7_RS24265	PLES_RS24975	AES1R_RS14435	PAM18_RS23335	PADK2_RS23265	A214_RS10535	NCGM2_RS05535	G655_RS23115	M062_RS23520	P797_RS05525	DPADHS01_RS27340	PA1S_RS24275	PA1R_RS12295	U769_RS23920	T223_RS24605	SCV20265_RS25290	AI22_RS09730	F22031_RS05830	NCGM1984_RS25330	NCGM1900_RS11485	EG09_RS25915	YQ19_RS28085	PA50071_RS23280	ADJ52_RS03840	AOD73_RS24370	ATC05_RS16610	AT700_RS23250	AU380_RS01090	HW02_RS06260	HW01_RS22320	HW00_RS05705	HV99_RS01890	HV98_RS03385	HV97_RS22400
NCGM1900_RS02740		hypothetical protein	79	79	1	1	4812	1	538		608	608	608	PA0537	PA14_RS02805	PSPA7_RS03045	PLES_RS02735	AES1R_RS15815	PAM18_RS02720	PADK2_RS02720	A214_RS02065	NCGM2_RS27990	G655_RS02710	M062_RS02700	P797_RS28180	DPADHS01_RS02710	PA1S_RS02720	PA1R_RS20755	U769_RS02730	T223_RS02715	SCV20265_RS02745	AI22_RS01190	F22031_RS14415	NCGM1984_RS02740	NCGM1900_RS02740	EG09_RS20120	YQ19_RS03100	PA50071_RS02690	ADJ52_RS24395	AOD73_RS02720	ATC05_RS07590	AT700_RS02685	AU380_RS09555	HW02_RS15680	HW01_RS13070	HW00_RS14175	HV99_RS10320	HV98_RS25375	HV97_RS00110
PSPA7_RS17950		cbb3-type cytochrome c oxidase subunit II	79	79	1	1	4014	1	5043		608	608	608	PA1556	PA14_RS18015	PSPA7_RS17950	PLES_RS19495	AES1R_RS11515	PAM18_RS17885	PADK2_RS17915	A214_RS15970	NCGM2_RS12075	G655_RS17475	M062_RS08315	P797_RS13140	DPADHS01_RS20695	PA1S_RS18220	PA1R_RS26460	U769_RS17835	T223_RS19120	SCV20265_RS19095	AI22_RS15635	F22031_RS30090	NCGM1984_RS18630	NCGM1900_RS24885	EG09_RS00560	YQ19_RS21920	PA50071_RS17440	ADJ52_RS09310	AOD73_RS18215	ATC05_RS22085	AT700_RS17415	AU380_RS25215	HW02_RS31785	HW01_RS28575	HW00_RS00220	HV99_RS25500	HV98_RS08870	HV97_RS07160
HW07_RS18595		acetyltransferase	79	79	1	1	3299	1	4328		515	515	515	PA2271	PA14_RS14330	PSPA7_RS14135	PLES_RS15720	AES1R_RS24125	PAM18_RS14230	PADK2_RS13955	A214_RS19630	NCGM2_RS16215	G655_RS13740	M062_RS11885	P797_RS17050	DPADHS01_RS15790	PA1S_RS14250	PA1R_RS00375	U769_RS13795	T223_RS15345	SCV20265_RS15155	AI22_RS19445	F22031_RS26150	NCGM1984_RS14785	NCGM1900_RS21035	EG09_RS04385	YQ19_RS17335	PA50071_RS13660	ADJ52_RS13105	AOD73_RS14245	ATC05_RS25865	AT700_RS13650	AU380_RS21385	HW02_RS27895	HW01_RS01575	HW00_RS25110	HV99_RS21705	HV98_RS13010	HV97_RS10955
A6704_RS08995		hypothetical protein	79	79	1	1	2303	1	3332		383	383	383	PA3273	PA14_RS08735	PSPA7_RS08835	PLES_RS09295	AES1R_RS07885	PAM18_RS08695	PADK2_RS07990	A214_RS24925	NCGM2_RS21785	G655_RS08455	M062_RS17430	P797_RS22170	DPADHS01_RS09745	PA1S_RS08975	PA1R_RS05680	U769_RS08485	T223_RS08950	SCV20265_RS08770	AI22_RS24690	F22031_RS20550	NCGM1984_RS08640	NCGM1900_RS14895	EG09_RS10475	YQ19_RS10465	PA50071_RS08445	ADJ52_RS18455	AOD73_RS08970	ATC05_RS01905	AT700_RS08440	AU380_RS15715	HW02_RS21905	HW01_RS07415	HW00_RS19795	HV99_RS15960	HV98_RS18935	HV97_RS06300
HW05_RS18455		transporter	79	79	1	1	125	1	1154		428	428	428	PA5444	PA14_RS29265	PSPA7_RS29730	PLES_RS30020	AES1R_RS20795	PAM18_RS28450	PADK2_RS28965	A214_RS05415	NCGM2_RS30725	G655_RS28745	M062_RS28645	P797_RS30865	DPADHS01_RS32620	PA1S_RS29400	PA1R_RS17365	U769_RS29750	T223_RS29655	SCV20265_RS30635	AI22_RS04570	F22031_RS10985	NCGM1984_RS31325	NCGM1900_RS31100	EG09_RS16425	YQ19_RS34590	PA50071_RS28375	ADJ52_RS27775	AOD73_RS29435	ATC05_RS10965	AT700_RS28350	AU380_RS06180	HW02_RS12235	HW01_RS16525	HW00_RS10800	HV99_RS06900	HV98_RS28735	HV97_RS27710
ssuC		ABC transporter permease	79	79	1	1	2129	1	3158		788	788	788	PA3443	PA14_RS07830	PSPA7_RS08045	PLES_RS08390	AES1R_RS08765	PAM18_RS07825	PADK2_RS07110	A214_RS25820	NCGM2_RS22695	G655_RS07540	M062_RS18310	P797_RS23065	DPADHS01_RS08850	PA1S_RS08085	PA1R_RS06575	U769_RS07575	T223_RS08045	SCV20265_RS07890	AI22_RS25585	F22031_RS19655	NCGM1984_RS07750	NCGM1900_RS14000	EG09_RS11365	YQ19_RS09580	PA50071_RS07550	ADJ52_RS19330	AOD73_RS08080	ATC05_RS02780	AT700_RS07545	AU380_RS14835	HW02_RS20985	HW01_RS08320	HW00_RS18910	HV99_RS15065	HV98_RS19840	HV97_RS05400
glpK		glycerol kinase	79	79	1	1	1991	1	3020		1517	1517	1517	PA3582	PA14_RS07215	PSPA7_RS07445	PLES_RS07530	AES1R_RS09365	PAM18_RS07220	PADK2_RS06495	A214_RS26425	NCGM2_RS23315	G655_RS06925	M062_RS18910	P797_RS23680	DPADHS01_RS08245	PA1S_RS07485	PA1R_RS07175	U769_RS06975	T223_RS07185	SCV20265_RS07285	AI22_RS26190	F22031_RS18940	NCGM1984_RS07130	NCGM1900_RS13385	EG09_RS11970	YQ19_RS08980	PA50071_RS06855	ADJ52_RS19945	AOD73_RS07480	ATC05_RS03380	AT700_RS06850	AU380_RS13950	HW02_RS20110	HW01_RS08930	HW00_RS18310	HV99_RS14465	HV98_RS20545	HV97_RS04795
DPADHS01_RS27965		energy-dependent translational throttle protein EttA	79	79	1	1	978	1	2007		1664	1664	1664	PA4595	PA14_RS24835	PSPA7_RS24970	PLES_RS25600	AES1R_RS13810	PAM18_RS23960	PADK2_RS24360	A214_RS09920	NCGM2_RS04915	G655_RS24300	M062_RS24145	P797_RS04900	DPADHS01_RS27965	PA1S_RS24895	PA1R_RS12915	U769_RS24995	T223_RS25230	SCV20265_RS25915	AI22_RS09105	F22031_RS06455	NCGM1984_RS25950	NCGM1900_RS12105	EG09_RS24815	YQ19_RS29610	PA50071_RS23905	ADJ52_RS03215	AOD73_RS24990	ATC05_RS15430	AT700_RS23875	AU380_RS01715	HW02_RS07375	HW01_RS21190	HW00_RS06320	HV99_RS02390	HV98_RS02270	HV97_RS23035
A4W92_RS18295		hypothetical protein	79	79	1	1	4595	1	321		350	350	350	PA0320	PA14_RS01705	PSPA7_RS01950	PLES_RS01620	AES1R_RS16930	PAM18_RS01605	PADK2_RS01610	A214_RS03180	NCGM2_RS29095	G655_RS01605	M062_RS01595	P797_RS29330	DPADHS01_RS01600	PA1S_RS01615	PA1R_RS19650	U769_RS01630	T223_RS01600	SCV20265_RS01630	AI22_RS02295	F22031_RS13300	NCGM1984_RS01635	NCGM1900_RS01635	EG09_RS19010	YQ19_RS01985	PA50071_RS01575	ADJ52_RS25510	AOD73_RS01615	ATC05_RS08700	AT700_RS01570	AU380_RS08445	HW02_RS14565	HW01_RS14185	HW00_RS13070	HV99_RS09210	HV98_RS26485	HV97_RS30375
A6704_RS01520		aspartate aminotransferase family protein	79	79	1	1	4573	1	299		1358	1370	1359	PA0299	PA14_RS01595	PSPA7_RS01840	PLES_RS01510	AES1R_RS17040	PAM18_RS01495	PADK2_RS01500	A214_RS03290	NCGM2_RS01570	G655_RS01495	M062_RS01485	P797_RS01430	DPADHS01_RS01490	PA1S_RS01505	PA1R_RS19540	U769_RS01520	T223_RS01490	SCV20265_RS01520	AI22_RS02405	F22031_RS13190	NCGM1984_RS01525	NCGM1900_RS01525	EG09_RS18900	YQ19_RS01875	PA50071_RS01465	ADJ52_RS25620	AOD73_RS01505	ATC05_RS08810	AT700_RS01460	AU380_RS08335	HW02_RS14455	HW01_RS14295	HW00_RS12960	HV99_RS09100	HV98_RS26595	HV97_RS30265
HW00_RS00640		heme ABC transporter permease	79	79	1	1	4096	1	5125		755	758	755	PA1477	PA14_RS18425	PSPA7_RS18300	PLES_RS20310	AES1R_RS00180	PAM18_RS18705	PADK2_RS18325	A214_RS15555	NCGM2_RS11665	G655_RS17885	M062_RS07905	P797_RS12710	DPADHS01_RS21520	PA1S_RS18630	PA1R_RS26050	U769_RS18245	T223_RS19940	SCV20265_RS19505	AI22_RS14830	F22031_RS00605	NCGM1984_RS19040	NCGM1900_RS25295	EG09_RS30590	YQ19_RS22795	PA50071_RS17850	ADJ52_RS08505	AOD73_RS18625	ATC05_RS21670	AT700_RS17825	AU380_RS25625	HW02_RS00505	HW01_RS27745	HW00_RS00640	HV99_RS25920	HV98_RS08450	HV97_RS16720
HW05_RS10455		glycerol-3-phosphate 1-O-acyltransferase	79	79	1	1	1900	1	2929		2504	2504	2504	PA3673.CDS___15231	PA14_RS06760	PSPA7_RS06985	PLES_RS06765	AES1R_RS09820	PAM18_RS06445	PADK2_RS06040	A214_RS26880	NCGM2_RS23770	G655_RS06470	M062_RS19365	P797_RS24135	DPADHS01_RS07790	PA1S_RS06725	PA1R_RS07945	U769_RS06520	T223_RS06425	SCV20265_RS06525	AI22_RS26645	F22031_RS18170	NCGM1984_RS06675	NCGM1900_RS12930	EG09_RS12425	YQ19_RS08525	PA50071_RS06400	ADJ52_RS20620	AOD73_RS06720	ATC05_RS03835	AT700_RS06395	AU380_RS13495	HW02_RS19655	HW01_RS09385	HW00_RS17855	HV99_RS14010	HV98_RS21285	HV97_RS04340
PA1S_RS06440		hypothetical protein	79	79	1	1	1844	1	2873		641	641	641	PA3730	PA14_RS06475	PSPA7_RS06630	PLES_RS06480	AES1R_RS10105	PAM18_RS06160	PADK2_RS05755	A214_RS27165	NCGM2_RS24055	G655_RS06185	M062_RS19650	P797_RS24440	DPADHS01_RS07505	PA1S_RS06440	PA1R_RS08230	U769_RS06235	T223_RS06140	SCV20265_RS06240	AI22_RS26930	F22031_RS17885	NCGM1984_RS06390	NCGM1900_RS12645	EG09_RS12710	YQ19_RS08240	PA50071_RS06115	ADJ52_RS20905	AOD73_RS06435	ATC05_RS04120	AT700_RS06110	AU380_RS13210	HW02_RS19370	HW01_RS09670	HW00_RS17570	HV99_RS13725	HV98_RS21570	HV97_RS04055
PADK2_RS08810		3-isopropylmalate dehydratase small subunit	79	79	1	1	2453	1	3482		638	638	638	PA3120.CDS___12905	PA14_RS09630	PSPA7_RS09630	PLES_RS10070	AES1R_RS17540	PAM18_RS09465	PADK2_RS08810	A214_RS24130	NCGM2_RS21000	G655_RS09235	M062_RS16635	P797_RS21395	DPADHS01_RS10520	PA1S_RS09750	PA1R_RS04900	U769_RS09295	T223_RS09725	SCV20265_RS09565	AI22_RS23915	F22031_RS21330	NCGM1984_RS09525	NCGM1900_RS15780	EG09_RS09690	YQ19_RS11280	PA50071_RS09215	ADJ52_RS17680	AOD73_RS09745	ATC05_RS01130	AT700_RS09210	AU380_RS16495	HW02_RS22690	HW01_RS06640	HW00_RS20595	HV99_RS16740	HV98_RS18125	HV97_RS16380
U769_RS29180		DNA-directed RNA polymerase subunit omega	79	79	1	1	233	1	1262		266	266	266	PA5337	PA14_RS28695	PSPA7_RS29160	PLES_RS29450	AES1R_RS07255	PAM18_RS27880	PADK2_RS28395	A214_RS05985	NCGM2_RS30155	G655_RS28175	M062_RS28075	P797_RS30315	DPADHS01_RS32050	PA1S_RS28830	PA1R_RS16795	U769_RS29180	T223_RS29085	SCV20265_RS30065	AI22_RS05140	F22031_RS10415	NCGM1984_RS30755	NCGM1900_RS30530	EG09_RS20890	YQ19_RS34020	PA50071_RS27805	ADJ52_RS28345	AOD73_RS28865	ATC05_RS11535	AT700_RS27780	AU380_RS05610	HW02_RS11415	HW01_RS17095	HW00_RS10230	HV99_RS06330	HV98_RS29570	HV97_RS27140
fadB		fatty acid oxidation complex subunit alpha	79	79	1	1	2559	1	3588		2147	2147	2147	PA3014.CDS___12458	PA14_RS10170	PSPA7_RS10260	PLES_RS10620	AES1R_RS18425	PAM18_RS10000	PADK2_RS09360	A214_RS23580	NCGM2_RS20460	G655_RS09775	M062_RS16085	P797_RS20850	DPADHS01_RS11070	PA1S_RS10305	PA1R_RS04345	U769_RS09850	T223_RS10275	SCV20265_RS10100	AI22_RS23365	F22031_RS21890	NCGM1984_RS10065	NCGM1900_RS16320	EG09_RS09140	YQ19_RS11825	PA50071_RS09750	ADJ52_RS17130	AOD73_RS10300	ATC05_RS00580	AT700_RS09745	AU380_RS17040	HW02_RS23295	HW01_RS06090	HW00_RS21145	HV99_RS17290	HV98_RS17575	HV97_RS15830
APT60_RS28915		cytochrome c4	79	79	1	1	80	1	1109		605	605	605	PA5490	PA14_RS29495	PSPA7_RS30000	PLES_RS30250	AES1R_RS21025	PAM18_RS28680	PADK2_RS29195	A214_RS05185	NCGM2_RS30955	G655_RS28975	M062_RS28875	P797_RS31085	DPADHS01_RS32850	PA1S_RS29630	PA1R_RS17595	U769_RS29980	T223_RS29885	SCV20265_RS30865	AI22_RS04340	F22031_RS11215	NCGM1984_RS31560	NCGM1900_RS31335	EG09_RS16655	YQ19_RS34820	PA50071_RS28605	ADJ52_RS27545	AOD73_RS29665	ATC05_RS10735	AT700_RS28580	AU380_RS06410	HW02_RS12465	HW01_RS16295	HW00_RS11030	HV99_RS07130	HV98_RS28505	HV97_RS27940
gltB		glutamate synthase large subunit	79	79	1	1	536	1	1565		4445	4445	4445	PA5036.CDS___20959	PA14_RS27165	PSPA7_RS27545	PLES_RS27915	AES1R_RS05725	PAM18_RS26345	PADK2_RS26675	A214_RS07525	NCGM2_RS02365	G655_RS26645	M062_RS26500	P797_RS02280	DPADHS01_RS30285	PA1S_RS27290	PA1R_RS15250	U769_RS27385	T223_RS27550	SCV20265_RS28295	AI22_RS06675	F22031_RS08850	NCGM1984_RS28580	NCGM1900_RS28585	EG09_RS22430	YQ19_RS32330	PA50071_RS26275	ADJ52_RS00815	AOD73_RS27325	ATC05_RS13075	AT700_RS26245	AU380_RS04060	HW02_RS09845	HW01_RS18660	HW00_RS08690	HV99_RS04795	HV98_RS31260	HV97_RS25570
AU380_RS20140		DNA-binding response regulator	79	79	1	1	3052	1	4081		674	674	674	PA2523	PA14_RS13070	PSPA7_RS12975	PLES_RS14435	AES1R_RS20110	PAM18_RS12970	PADK2_RS12685	A214_RS20910	NCGM2_RS17435	G655_RS12485	M062_RS13125	P797_RS18290	DPADHS01_RS14555	PA1S_RS13015	PA1R_RS01610	U769_RS12565	T223_RS14090	SCV20265_RS13855	AI22_RS20725	F22031_RS24885	NCGM1984_RS13565	NCGM1900_RS19815	EG09_RS05655	YQ19_RS15785	PA50071_RS12395	ADJ52_RS14385	AOD73_RS13010	ATC05_RS27115	AT700_RS12390	AU380_RS20140	HW02_RS26645	HW01_RS02820	HW00_RS23870	HV99_RS20435	HV98_RS14295	HV97_RS12215
PA1R_RS22445		peptidyl-prolyl cis-trans isomerase	79	79	1	1	5109	1	835		485	485	485	PA0837	PA14_RS21755	PSPA7_RS22275	PLES_RS23080	AES1R_RS03010	PAM18_RS21465	PADK2_RS21470	A214_RS12415	NCGM2_RS08025	G655_RS21235	M062_RS04095	P797_RS09050	DPADHS01_RS24960	PA1S_RS22255	PA1R_RS22445	U769_RS21495	T223_RS22710	SCV20265_RS23225	AI22_RS11625	F22031_RS03405	NCGM1984_RS23210	NCGM1900_RS09360	EG09_RS27825	YQ19_RS25560	PA50071_RS21180	ADJ52_RS05655	AOD73_RS22245	ATC05_RS18425	AT700_RS21155	AU380_RS28770	HW02_RS03880	HW01_RS24950	HW00_RS03825	HV99_RS00055	HV98_RS05220	HV97_RS20060
A4W92_RS25615		sugar ABC transporter permease	79	79	1	1	2387	1	3416		845	845	845	PA3188	PA14_RS09315	PSPA7_RS09290	PLES_RS09745	AES1R_RS07435	PAM18_RS09145	PADK2_RS08450	A214_RS24470	NCGM2_RS21300	G655_RS08935	M062_RS16980	P797_RS21685	DPADHS01_RS10195	PA1S_RS09425	PA1R_RS05225	U769_RS08970	T223_RS09400	SCV20265_RS09220	AI22_RS24240	F22031_RS21000	NCGM1984_RS09225	NCGM1900_RS15480	EG09_RS10020	YQ19_RS10920	PA50071_RS08895	ADJ52_RS18005	AOD73_RS09420	ATC05_RS01455	AT700_RS08890	AU380_RS16165	HW02_RS22355	HW01_RS06965	HW00_RS20245	HV99_RS16415	HV98_RS18485	HV97_RS06750
A7331_RS09760		3-isopropylmalate dehydratase large subunit	79	79	1	1	2452	1	3481		1424	1424	1424	PA3121	PA14_RS09625	PSPA7_RS09625	PLES_RS10065	AES1R_RS17535	PAM18_RS09460	PADK2_RS08805	A214_RS24135	NCGM2_RS21005	G655_RS09230	M062_RS16640	P797_RS21400	DPADHS01_RS10515	PA1S_RS09745	PA1R_RS04905	U769_RS09290	T223_RS09720	SCV20265_RS09560	AI22_RS23920	F22031_RS21325	NCGM1984_RS09520	NCGM1900_RS15775	EG09_RS09695	YQ19_RS11275	PA50071_RS09210	ADJ52_RS17685	AOD73_RS09740	ATC05_RS01135	AT700_RS09205	AU380_RS16490	HW02_RS22685	HW01_RS06645	HW00_RS20590	HV99_RS16735	HV98_RS18130	HV97_RS16385
A214_RS26975		porin	79	79	1	1	1881	1	2910		785	785	785	PA3692	PA14_RS06665	PSPA7_RS06890	PLES_RS06670	AES1R_RS09915	PAM18_RS06350	PADK2_RS05945	A214_RS26975	NCGM2_RS23865	G655_RS06375	M062_RS19460	P797_RS24250	DPADHS01_RS07695	PA1S_RS06630	PA1R_RS08040	U769_RS06425	T223_RS06330	SCV20265_RS06430	AI22_RS26740	F22031_RS18075	NCGM1984_RS06580	NCGM1900_RS12835	EG09_RS12520	YQ19_RS08430	PA50071_RS06305	ADJ52_RS20715	AOD73_RS06625	ATC05_RS03930	AT700_RS06300	AU380_RS13400	HW02_RS19560	HW01_RS09480	HW00_RS17760	HV99_RS13915	HV98_RS21380	HV97_RS04245
PA8380_RS30030		hypothetical protein	79	79	1	1	107	1	1136		293	293	293	PA5462	PA14_RS29355	PSPA7_RS29860	PLES_RS30110	AES1R_RS20885	PAM18_RS28540	PADK2_RS29055	A214_RS05325	NCGM2_RS30815	G655_RS28835	M062_RS28735	P797_RS30945	DPADHS01_RS32710	PA1S_RS29490	PA1R_RS17455	U769_RS29840	T223_RS29745	SCV20265_RS30725	AI22_RS04480	F22031_RS11075	NCGM1984_RS31420	NCGM1900_RS31195	EG09_RS16515	YQ19_RS34680	PA50071_RS28465	ADJ52_RS27685	AOD73_RS29525	ATC05_RS10875	AT700_RS28440	AU380_RS06270	HW02_RS12325	HW01_RS16435	HW00_RS10890	HV99_RS06990	HV98_RS28645	HV97_RS27800
BHE76_RS08100		ribosomal RNA large subunit methyltransferase E	79	79	1	1	818	1	1847		623	623	623	PA4752	PA14_RS25700	PSPA7_RS26115	PLES_RS26460	AES1R_RS04270	PAM18_RS24890	PADK2_RS25225	A214_RS08980	NCGM2_RS03825	G655_RS25155	M062_RS25010	P797_RS03780	DPADHS01_RS28830	PA1S_RS25760	PA1R_RS13780	U769_RS25930	T223_RS26095	SCV20265_RS26845	AI22_RS08130	F22031_RS07390	NCGM1984_RS27120	NCGM1900_RS27125	EG09_RS23880	YQ19_RS30880	PA50071_RS24765	ADJ52_RS02270	AOD73_RS25855	ATC05_RS14565	AT700_RS24735	AU380_RS02580	HW02_RS08385	HW01_RS20220	HW00_RS07240	HV99_RS03330	HV98_RS01365	HV97_RS24120
PA8380_RS02090		chemotaxis protein	79	79	1	1	4686	1	412		2045	2048	2047	PA0411	PA14_RS02180	PSPA7_RS02435	PLES_RS02095	AES1R_RS16455	PAM18_RS02080	PADK2_RS02085	A214_RS02705	NCGM2_RS28615	G655_RS02085	M062_RS02070	P797_RS28835	DPADHS01_RS02070	PA1S_RS02090	PA1R_RS20125	U769_RS02105	T223_RS02075	SCV20265_RS02105	AI22_RS01820	F22031_RS13775	NCGM1984_RS02115	NCGM1900_RS02115	EG09_RS19485	YQ19_RS02460	PA50071_RS02050	ADJ52_RS25035	AOD73_RS02090	ATC05_RS08225	AT700_RS02045	AU380_RS08915	HW02_RS15040	HW01_RS13710	HW00_RS13545	HV99_RS09680	HV98_RS26015	HV97_RS30850
A6695_RS08110		hypothetical protein	79	79	1	1	2133	1	3162		311	311	311	PA3440	PA14_RS07850	PSPA7_RS08065	PLES_RS08410	AES1R_RS08745	PAM18_RS07845	PADK2_RS07130	A214_RS25800	NCGM2_RS22675	G655_RS07560	M062_RS18290	P797_RS23045	DPADHS01_RS08870	PA1S_RS08105	PA1R_RS06555	U769_RS07595	T223_RS08065	SCV20265_RS07910	AI22_RS25565	F22031_RS19675	NCGM1984_RS07770	NCGM1900_RS14020	EG09_RS11345	YQ19_RS09600	PA50071_RS07570	ADJ52_RS19310	AOD73_RS08100	ATC05_RS02760	AT700_RS07565	AU380_RS14855	HW02_RS21005	HW01_RS08300	HW00_RS18930	HV99_RS15085	HV98_RS19820	HV97_RS05420
A9P90_RS26830		recombination factor protein RarA	79	79	1	1	2961	1	3990		1325	1325	1325	PA2613	PA14_RS12355	PSPA7_RS12430	PLES_RS12940	AES1R_RS19365	PAM18_RS12130	PADK2_RS11660	A214_RS21390	NCGM2_RS17930	G655_RS11990	M062_RS13865	P797_RS18780	DPADHS01_RS13695	PA1S_RS12525	PA1R_RS02105	U769_RS12070	T223_RS12595	SCV20265_RS13110	AI22_RS21200	F22031_RS24305	NCGM1984_RS13070	NCGM1900_RS19320	EG09_RS06780	YQ19_RS15075	PA50071_RS11920	ADJ52_RS14875	AOD73_RS12520	ATC05_RS27680	AT700_RS11915	AU380_RS19660	HW02_RS26080	HW01_RS03975	HW00_RS23290	HV99_RS19460	HV98_RS14775	HV97_RS13495
AT700_RS28435		hypothetical protein	79	79	1	1	108	1	1137		317	317	317	PA5461	PA14_RS29350	PSPA7_RS29855	PLES_RS30105	AES1R_RS20880	PAM18_RS28535	PADK2_RS29050	A214_RS05330	NCGM2_RS30810	G655_RS28830	M062_RS28730	P797_RS30940	DPADHS01_RS32705	PA1S_RS29485	PA1R_RS17450	U769_RS29835	T223_RS29740	SCV20265_RS30720	AI22_RS04485	F22031_RS11070	NCGM1984_RS31415	NCGM1900_RS31190	EG09_RS16510	YQ19_RS34675	PA50071_RS28460	ADJ52_RS27690	AOD73_RS29520	ATC05_RS10880	AT700_RS28435	AU380_RS06265	HW02_RS12320	HW01_RS16440	HW00_RS10885	HV99_RS06985	HV98_RS28650	HV97_RS27795
HW00_RS17190		4-hydroxy-3-methylbut-2-en-1-yl diphosphate synthase	79	79	1	1	1770	1	2799		1109	1115	1109	PA3803	PA14_RS05930	PSPA7_RS06260	PLES_RS06075	AES1R_RS10505	PAM18_RS05760	PADK2_RS05375	A214_RS27545	NCGM2_RS24695	G655_RS05735	M062_RS20030	P797_RS25015	DPADHS01_RS07105	PA1S_RS06040	PA1R_RS08635	U769_RS05860	T223_RS05735	SCV20265_RS05860	AI22_RS27330	F22031_RS17510	NCGM1984_RS05745	NCGM1900_RS05745	EG09_RS13380	YQ19_RS07570	PA50071_RS05715	ADJ52_RS21305	AOD73_RS06035	ATC05_RS04520	AT700_RS05710	AU380_RS12835	HW02_RS18970	HW01_RS10070	HW00_RS17190	HV99_RS13325	HV98_RS21945	HV97_RS03360
A9P90_RS13785		L-carnitine dehydrogenase	79	79	1	1	184	1	1213		965	965	965	PA5386	PA14_RS28965	PSPA7_RS29430	PLES_RS29720	AES1R_RS20495	PAM18_RS28150	PADK2_RS28665	A214_RS05715	NCGM2_RS30425	G655_RS28445	M062_RS28345	P797_RS30565	DPADHS01_RS32320	PA1S_RS29100	PA1R_RS17065	U769_RS29450	T223_RS29355	SCV20265_RS30335	AI22_RS04870	F22031_RS10685	NCGM1984_RS31025	NCGM1900_RS30800	EG09_RS16125	YQ19_RS34290	PA50071_RS28075	ADJ52_RS28075	AOD73_RS29135	ATC05_RS11265	AT700_RS28050	AU380_RS05880	HW02_RS11935	HW01_RS16825	HW00_RS10500	HV99_RS06600	HV98_RS29035	HV97_RS27410
PA1S_RS27895		ABC transporter permease	79	79	1	1	419	1	1448		695	695	695	PA5154	PA14_RS27765	PSPA7_RS28115	PLES_RS28520	AES1R_RS06325	PAM18_RS26950	PADK2_RS27280	A214_RS06925	NCGM2_RS29220	G655_RS27245	M062_RS27145	P797_RS29365	DPADHS01_RS30905	PA1S_RS27895	PA1R_RS15860	U769_RS27985	T223_RS28155	SCV20265_RS28900	AI22_RS06070	F22031_RS09485	NCGM1984_RS29275	NCGM1900_RS29280	EG09_RS21825	YQ19_RS32935	PA50071_RS26875	ADJ52_RS00210	AOD73_RS27930	ATC05_RS12470	AT700_RS26845	AU380_RS04660	HW02_RS10480	HW01_RS18030	HW00_RS09295	HV99_RS05395	HV98_RS30625	HV97_RS26170
BHE76_RS12045		hypothetical protein	79	79	1	1	105	1	1134		1892	1958	1957	PA5464	PA14_RS29365	PSPA7_RS29870	PLES_RS30120	AES1R_RS20895	PAM18_RS28550	PADK2_RS29065	A214_RS05315	NCGM2_RS30825	G655_RS28845	M062_RS28745	P797_RS30955	DPADHS01_RS32720	PA1S_RS29500	PA1R_RS17465	U769_RS29850	T223_RS29755	SCV20265_RS30735	AI22_RS04470	F22031_RS11085	NCGM1984_RS31430	NCGM1900_RS31205	EG09_RS16525	YQ19_RS34690	PA50071_RS28475	ADJ52_RS27675	AOD73_RS29535	ATC05_RS10865	AT700_RS28450	AU380_RS06280	HW02_RS12335	HW01_RS16425	HW00_RS10900	HV99_RS07000	HV98_RS28635	HV97_RS27810
HV99_RS12510		hypothetical protein	79	79	1	1	1605	1	2634		392	392	392	PA3967	PA14_RS05060	PSPA7_RS05430	PLES_RS05265	AES1R_RS27395	PAM18_RS04945	PADK2_RS04560	A214_RS28355	NCGM2_RS25545	G655_RS04880	M062_RS20895	P797_RS25870	DPADHS01_RS05640	PA1S_RS05000	PA1R_RS09675	U769_RS05005	T223_RS04925	SCV20265_RS04940	AI22_RS28380	F22031_RS16600	NCGM1984_RS04895	NCGM1900_RS04895	EG09_RS14410	YQ19_RS06170	PA50071_RS04890	ADJ52_RS22190	AOD73_RS05000	ATC05_RS05395	AT700_RS04885	AU380_RS12025	HW02_RS18145	HW01_RS10895	HW00_RS16370	HV99_RS12510	HV98_RS22780	HV97_RS02545
HV98_RS28895		hypothetical protein	79	79	1	1	156	1	1185		641	641	641	PA5414	PA14_RS29105	PSPA7_RS29570	PLES_RS29860	AES1R_RS20635	PAM18_RS28290	PADK2_RS28805	A214_RS05575	NCGM2_RS30565	G655_RS28585	M062_RS28485	P797_RS30705	DPADHS01_RS32460	PA1S_RS29240	PA1R_RS17205	U769_RS29590	T223_RS29495	SCV20265_RS30475	AI22_RS04730	F22031_RS10825	NCGM1984_RS31165	NCGM1900_RS30940	EG09_RS16265	YQ19_RS34430	PA50071_RS28215	ADJ52_RS27935	AOD73_RS29275	ATC05_RS11125	AT700_RS28190	AU380_RS06020	HW02_RS12075	HW01_RS16685	HW00_RS10640	HV99_RS06740	HV98_RS28895	HV97_RS27550
HW03_RS00430		gluconate dehydrogenase	79	79	1	1	3305	1	4334		1775	1775	1775	PA2265	PA14_RS14360	PSPA7_RS14165	PLES_RS15750	AES1R_RS24095	PAM18_RS14260	PADK2_RS13985	A214_RS19600	NCGM2_RS16185	G655_RS13770	M062_RS11855	P797_RS17025	DPADHS01_RS15820	PA1S_RS14280	PA1R_RS00345	U769_RS13825	T223_RS15375	SCV20265_RS15185	AI22_RS19415	F22031_RS26180	NCGM1984_RS14815	NCGM1900_RS21065	EG09_RS04355	YQ19_RS17365	PA50071_RS13690	ADJ52_RS13075	AOD73_RS14275	ATC05_RS25835	AT700_RS13680	AU380_RS21415	HW02_RS27925	HW01_RS01545	HW00_RS25140	HV99_RS21735	HV98_RS12980	HV97_RS10925
A6R75_RS19450		threonylcarbamoyl-AMP synthase	79	79	1	1	2376	1	3405		629	629	629	PA3199	PA14_RS09255	PSPA7_RS09225	PLES_RS09685	AES1R_RS07495	PAM18_RS09085	PADK2_RS08390	A214_RS24530	NCGM2_RS21360	G655_RS08875	M062_RS17040	P797_RS21745	DPADHS01_RS10135	PA1S_RS09365	PA1R_RS05285	U769_RS08910	T223_RS09340	SCV20265_RS09160	AI22_RS24300	F22031_RS20940	NCGM1984_RS09165	NCGM1900_RS15420	EG09_RS10080	YQ19_RS10860	PA50071_RS08835	ADJ52_RS18065	AOD73_RS09360	ATC05_RS01515	AT700_RS08830	AU380_RS16105	HW02_RS22295	HW01_RS07025	HW00_RS20185	HV99_RS16355	HV98_RS18545	HV97_RS06690
P797_RS25635		hypothetical protein	79	79	1	1	1653	1	2682		1391	1391	1391	PA3919	PA14_RS05300	PSPA7_RS05655	PLES_RS05505	AES1R_RS27155	PAM18_RS05185	PADK2_RS04800	A214_RS28115	NCGM2_RS25305	G655_RS05120	M062_RS20655	P797_RS25635	DPADHS01_RS05965	PA1S_RS05240	PA1R_RS09435	U769_RS05245	T223_RS05165	SCV20265_RS05265	AI22_RS28140	F22031_RS16925	NCGM1984_RS05135	NCGM1900_RS05135	EG09_RS13960	YQ19_RS06715	PA50071_RS05130	ADJ52_RS21950	AOD73_RS05240	ATC05_RS05125	AT700_RS05125	AU380_RS12265	HW02_RS18385	HW01_RS10655	HW00_RS16610	HV99_RS12750	HV98_RS22540	HV97_RS02785
dnaK		molecular chaperone DnaK	79	79	1	1	809	1	1838		1913	1913	1913	PA4761	PA14_RS25745	PSPA7_RS26160	PLES_RS26505	AES1R_RS04315	PAM18_RS24935	PADK2_RS25270	A214_RS08935	NCGM2_RS03780	G655_RS25200	M062_RS25055	P797_RS03735	DPADHS01_RS28875	PA1S_RS25805	PA1R_RS13825	U769_RS25975	T223_RS26140	SCV20265_RS26890	AI22_RS08085	F22031_RS07435	NCGM1984_RS27165	NCGM1900_RS27170	EG09_RS23835	YQ19_RS30925	PA50071_RS24810	ADJ52_RS02225	AOD73_RS25900	ATC05_RS14520	AT700_RS24780	AU380_RS02625	HW02_RS08430	HW01_RS20175	HW00_RS07285	HV99_RS03375	HV98_RS01320	HV97_RS24165
PA1S_RS29650		hypothetical protein	79	79	1	1	76	1	1105		290	290	290	PA5494	PA14_RS29515	PSPA7_RS30020	PLES_RS30270	AES1R_RS21045	PAM18_RS28700	PADK2_RS29215	A214_RS05165	NCGM2_RS30975	G655_RS28995	M062_RS28895	P797_RS31105	DPADHS01_RS32870	PA1S_RS29650	PA1R_RS17615	U769_RS30000	T223_RS29905	SCV20265_RS30885	AI22_RS04320	F22031_RS11235	NCGM1984_RS31580	NCGM1900_RS31355	EG09_RS16675	YQ19_RS34840	PA50071_RS28625	ADJ52_RS27525	AOD73_RS29685	ATC05_RS10715	AT700_RS28600	AU380_RS06430	HW02_RS12485	HW01_RS16275	HW00_RS11050	HV99_RS07150	HV98_RS28485	HV97_RS27960
murD		UDP-N-acetylmuramoylalanine--D-glutamate ligase	79	79	1	1	1159	1	2188		1346	1346	1346	PA4414	PA14_RS23385	PSPA7_RS23755	PLES_RS24660	AES1R_RS14750	PAM18_RS23020	PADK2_RS22950	A214_RS10855	NCGM2_RS05850	G655_RS22800	M062_RS23205	P797_RS05840	DPADHS01_RS27020	PA1S_RS23960	PA1R_RS11980	U769_RS23605	T223_RS24290	SCV20265_RS24715	AI22_RS10045	F22031_RS05510	NCGM1984_RS25015	NCGM1900_RS11170	EG09_RS26230	YQ19_RS27575	PA50071_RS22965	ADJ52_RS04155	AOD73_RS23955	ATC05_RS16930	AT700_RS22935	AU380_RS00775	HW02_RS05940	HW01_RS22640	HW00_RS05385	HV99_RS01570	HV98_RS03705	HV97_RS22080
ADJ52_RS15035		NADH-quinone oxidoreductase subunit J	79	79	1	1	2929	1	3958		500	500	500	PA2645	PA14_RS12195	PSPA7_RS12265	PLES_RS12780	AES1R_RS19205	PAM18_RS11970	PADK2_RS11500	A214_RS21550	NCGM2_RS18090	G655_RS11825	M062_RS14025	P797_RS18940	DPADHS01_RS13535	PA1S_RS12365	PA1R_RS02265	U769_RS11910	T223_RS12435	SCV20265_RS12950	AI22_RS21360	F22031_RS24145	NCGM1984_RS12910	NCGM1900_RS19160	EG09_RS06940	YQ19_RS14915	PA50071_RS11760	ADJ52_RS15035	AOD73_RS12360	ATC05_RS27840	AT700_RS11755	AU380_RS19500	HW02_RS25920	HW01_RS04135	HW00_RS23130	HV99_RS19300	HV98_RS14935	HV97_RS13655
PSPA7_RS16550		ABC transporter permease	79	79	1	1	3759	1	4788		1082	1082	1082	PA1809	PA14_RS16670	PSPA7_RS16550	PLES_RS18175	AES1R_RS12825	PAM18_RS16570	PADK2_RS16590	A214_RS17300	NCGM2_RS13415	G655_RS16130	M062_RS09470	P797_RS14575	DPADHS01_RS18760	PA1S_RS16900	PA1R_RS27995	U769_RS16515	T223_RS17800	SCV20265_RS17770	AI22_RS16960	F22031_RS28540	NCGM1984_RS16845	NCGM1900_RS23095	EG09_RS01880	YQ19_RS20370	PA50071_RS16115	ADJ52_RS10630	AOD73_RS16895	ATC05_RS23400	AT700_RS16100	AU380_RS23900	HW02_RS30250	HW01_RS29890	HW00_RS27595	HV99_RS24180	HV98_RS10185	HV97_RS08475
dcd		deoxycytidine triphosphate deaminase	79	79	1	1	2092	1	3121		566	566	566	PA3480.CDS___14424	PA14_RS07645	PSPA7_RS07860	PLES_RS07950	AES1R_RS08950	PAM18_RS07640	PADK2_RS06925	A214_RS26005	NCGM2_RS22880	G655_RS07355	M062_RS18495	P797_RS23250	DPADHS01_RS08665	PA1S_RS07900	PA1R_RS06760	U769_RS07390	T223_RS07605	SCV20265_RS07705	AI22_RS25770	F22031_RS19465	NCGM1984_RS07565	NCGM1900_RS13815	EG09_RS11550	YQ19_RS09395	PA50071_RS07365	ADJ52_RS19515	AOD73_RS07895	ATC05_RS02965	AT700_RS07360	AU380_RS14650	HW02_RS20800	HW01_RS08505	HW00_RS18725	HV99_RS14880	HV98_RS20025	HV97_RS05215
NCGM1984_RS24505		formyltetrahydrofolate deformylase	79	79	1	1	1259	1	2288		851	851	851	PA4314.CDS___17901	PA14_RS22875	PSPA7_RS23250	PLES_RS24150	AES1R_RS29120	PAM18_RS22510	PADK2_RS22440	A214_RS11365	NCGM2_RS06360	G655_RS22290	M062_RS22695	P797_RS06460	DPADHS01_RS26510	PA1S_RS23450	PA1R_RS11470	U769_RS23095	T223_RS23780	SCV20265_RS24205	AI22_RS10555	F22031_RS05000	NCGM1984_RS24505	NCGM1900_RS10660	EG09_RS26740	YQ19_RS27065	PA50071_RS22455	ADJ52_RS04665	AOD73_RS23445	ATC05_RS17440	AT700_RS22425	AU380_RS00265	HW02_RS05430	HW01_RS23410	HW00_RS04875	HV99_RS01060	HV98_RS04215	HV97_RS21570
secD		preprotein translocase subunit SecD	79	79	1	1	1752	1	2781		1862	1862	1862	PA3821	PA14_RS05840	PSPA7_RS06170	PLES_RS05985	AES1R_RS10595	PAM18_RS05670	PADK2_RS05285	A214_RS27635	NCGM2_RS24785	G655_RS05645	M062_RS20120	P797_RS25105	DPADHS01_RS07015	PA1S_RS05950	PA1R_RS08725	U769_RS05770	T223_RS05645	SCV20265_RS05770	AI22_RS27420	F22031_RS17420	NCGM1984_RS05655	NCGM1900_RS05655	EG09_RS13470	YQ19_RS07480	PA50071_RS05625	ADJ52_RS21395	AOD73_RS05945	ATC05_RS04610	AT700_RS05620	AU380_RS12745	HW02_RS18880	HW01_RS10160	HW00_RS17100	HV99_RS13235	HV98_RS22035	HV97_RS03270
HW11_RS08850		fructose 1,6-bisphosphatase	79	79	1	1	463	1	1492		1010	1010	1010	PA5110.CDS___21255	PA14_RS27530	PSPA7_RS27885	PLES_RS28280	AES1R_RS06090	PAM18_RS26710	PADK2_RS27040	A214_RS07160	NCGM2_RS02000	G655_RS27010	M062_RS26860	P797_RS01855	DPADHS01_RS30645	PA1S_RS27660	PA1R_RS15620	U769_RS27750	T223_RS27915	SCV20265_RS28660	AI22_RS06310	F22031_RS09210	NCGM1984_RS28945	NCGM1900_RS28950	EG09_RS22065	YQ19_RS32695	PA50071_RS26640	ADJ52_RS00450	AOD73_RS27695	ATC05_RS12710	AT700_RS26610	AU380_RS04425	HW02_RS10210	HW01_RS18295	HW00_RS09055	HV99_RS05160	HV98_RS30895	HV97_RS25935
BGV84_RS19345		tRNA 2-thiocytidine(32) synthetase TtcA	79	79	1	1	5463	1	5410		824	824	824	PA1192.CDS___4925	PA14_RS19845	PSPA7_RS19885	PLES_RS21220	AES1R_RS01140	PAM18_RS19630	PADK2_RS19640	A214_RS14210	NCGM2_RS10275	G655_RS19280	M062_RS06480	P797_RS11340	DPADHS01_RS21980	PA1S_RS19925	PA1R_RS24760	U769_RS19670	T223_RS20850	SCV20265_RS20855	AI22_RS13920	F22031_RS01575	NCGM1984_RS20650	NCGM1900_RS06800	EG09_RS29685	YQ19_RS23700	PA50071_RS19300	ADJ52_RS07500	AOD73_RS19920	ATC05_RS20275	AT700_RS19275	AU380_RS26980	HW02_RS01485	HW01_RS26775	HW00_RS02030	HV99_RS27240	HV98_RS07075	HV97_RS18065
rpoB		DNA-directed RNA polymerase subunit beta	79	79	1	1	1304	1	2333		4073	4073	4073	PA4270	PA14_RS03545	PSPA7_RS03960	PLES_RS03410	AES1R_RS29235	PAM18_RS03390	PADK2_RS03390	A214_RS01395	NCGM2_RS27270	G655_RS03385	M062_RS22425	P797_RS27550	DPADHS01_RS03500	PA1S_RS03475	PA1R_RS11200	U769_RS03500	T223_RS03390	SCV20265_RS03415	AI22_RS00445	F22031_RS15090	NCGM1984_RS03410	NCGM1900_RS03410	EG09_RS15945	YQ19_RS03780	PA50071_RS03365	ADJ52_RS23725	AOD73_RS03475	ATC05_RS06920	AT700_RS03360	AU380_RS10230	HW02_RS16360	HW01_RS12390	HW00_RS14845	HV99_RS10990	HV98_RS24620	HV97_RS01025
ATC05_RS10700		ribonucleoside-diphosphate reductase, adenosylcobalamin-dependent	79	79	1	1	73	1	1102		2144	2444	2153	PA5497	PA14_RS29530	PSPA7_RS30035	PLES_RS30285	AES1R_RS21060	PAM18_RS28715	PADK2_RS29230	A214_RS05150	NCGM2_RS30990	G655_RS29010	M062_RS28910	P797_RS31120	DPADHS01_RS32885	PA1S_RS29665	PA1R_RS17630	U769_RS30015	T223_RS29920	SCV20265_RS30900	AI22_RS04305	F22031_RS11250	NCGM1984_RS31595	NCGM1900_RS31370	EG09_RS16690	YQ19_RS34855	PA50071_RS28640	ADJ52_RS27510	AOD73_RS29700	ATC05_RS10700	AT700_RS28615	AU380_RS06445	HW02_RS12500	HW01_RS16260	HW00_RS11065	HV99_RS07165	HV98_RS28470	HV97_RS27975
A9P90_RS14385		D-methionine ABC transporter	79	79	1	1	66	1	1095		677	677	677	PA5504	PA14_RS29565	PSPA7_RS30070	PLES_RS30320	AES1R_RS21095	PAM18_RS28750	PADK2_RS29265	A214_RS05115	NCGM2_RS31025	G655_RS29045	M062_RS28945	P797_RS31165	DPADHS01_RS32920	PA1S_RS29700	PA1R_RS17665	U769_RS30050	T223_RS29955	SCV20265_RS30935	AI22_RS04270	F22031_RS11285	NCGM1984_RS31630	NCGM1900_RS31405	EG09_RS16725	YQ19_RS34890	PA50071_RS28675	ADJ52_RS27475	AOD73_RS29735	ATC05_RS10665	AT700_RS28650	AU380_RS06480	HW02_RS12535	HW01_RS16225	HW00_RS11100	HV99_RS07200	HV98_RS28435	HV97_RS28010
hflB		ATP-dependent metalloprotease	79	79	1	1	819	1	1848		1919	1928	1927	PA4751	PA14_RS25695	PSPA7_RS26110	PLES_RS26455	AES1R_RS04265	PAM18_RS24885	PADK2_RS25220	A214_RS08985	NCGM2_RS03830	G655_RS25150	M062_RS25005	P797_RS03785	DPADHS01_RS28825	PA1S_RS25755	PA1R_RS13775	U769_RS25925	T223_RS26090	SCV20265_RS26840	AI22_RS08135	F22031_RS07385	NCGM1984_RS27115	NCGM1900_RS27120	EG09_RS23885	YQ19_RS30875	PA50071_RS24760	ADJ52_RS02275	AOD73_RS25850	ATC05_RS14570	AT700_RS24730	AU380_RS02575	HW02_RS08380	HW01_RS20225	HW00_RS07235	HV99_RS03325	HV98_RS01370	HV97_RS24115
A7331_RS01720		RNA pyrophosphohydrolase	79	79	1	1	4611	1	337		479	479	479	PA0336	PA14_RS01790	PSPA7_RS02025	PLES_RS01710	AES1R_RS16840	PAM18_RS01695	PADK2_RS01700	A214_RS03090	NCGM2_RS29005	G655_RS01695	M062_RS01685	P797_RS29235	DPADHS01_RS01685	PA1S_RS01705	PA1R_RS19740	U769_RS01715	T223_RS01690	SCV20265_RS01720	AI22_RS02205	F22031_RS13390	NCGM1984_RS01725	NCGM1900_RS01725	EG09_RS19100	YQ19_RS02075	PA50071_RS01665	ADJ52_RS25420	AOD73_RS01705	ATC05_RS08610	AT700_RS01660	AU380_RS08530	HW02_RS14655	HW01_RS14095	HW00_RS13160	HV99_RS09295	HV98_RS26400	HV97_RS30465
purH		bifunctional phosphoribosylaminoimidazolecarboxamide formyltransferase/inosine monophosphate cyclohydrolase	79	79	1	1	717	1	1746		1607	1607	1607	PA4854	PA14_RS26235	PSPA7_RS26620	PLES_RS26985	AES1R_RS04795	PAM18_RS25415	PADK2_RS25750	A214_RS08455	NCGM2_RS03300	G655_RS25710	M062_RS25575	P797_RS03265	DPADHS01_RS29355	PA1S_RS26360	PA1R_RS14320	U769_RS26455	T223_RS26620	SCV20265_RS27370	AI22_RS07605	F22031_RS07920	NCGM1984_RS27645	NCGM1900_RS27650	EG09_RS23355	YQ19_RS31405	PA50071_RS25345	ADJ52_RS01745	AOD73_RS26395	ATC05_RS14005	AT700_RS25315	AU380_RS03135	HW02_RS08910	HW01_RS19695	HW00_RS07765	HV99_RS03855	HV98_RS00840	HV97_RS24645
HW10_RS15365		ABC transporter ATP-binding protein	79	79	1	1	421	1	1450		773	773	773	PA5152	PA14_RS27755	PSPA7_RS28105	PLES_RS28510	AES1R_RS06315	PAM18_RS26940	PADK2_RS27270	A214_RS06935	NCGM2_RS29210	G655_RS27235	M062_RS27135	P797_RS29355	DPADHS01_RS30895	PA1S_RS27885	PA1R_RS15850	U769_RS27975	T223_RS28145	SCV20265_RS28890	AI22_RS06080	F22031_RS09475	NCGM1984_RS29265	NCGM1900_RS29270	EG09_RS21835	YQ19_RS32925	PA50071_RS26865	ADJ52_RS00220	AOD73_RS27920	ATC05_RS12480	AT700_RS26835	AU380_RS04650	HW02_RS10470	HW01_RS18040	HW00_RS09285	HV99_RS05385	HV98_RS30635	HV97_RS26160
A6688_RS08645		preprotein translocase subunit YajC	79	79	1	1	1751	1	2780		338	338	338	PA3822	PA14_RS05835	PSPA7_RS06165	PLES_RS05980	AES1R_RS10600	PAM18_RS05665	PADK2_RS05280	A214_RS27640	NCGM2_RS24790	G655_RS05640	M062_RS20125	P797_RS25110	DPADHS01_RS07010	PA1S_RS05945	PA1R_RS08730	U769_RS05765	T223_RS05640	SCV20265_RS05765	AI22_RS27425	F22031_RS17415	NCGM1984_RS05650	NCGM1900_RS05650	EG09_RS13475	YQ19_RS07475	PA50071_RS05620	ADJ52_RS21400	AOD73_RS05940	ATC05_RS04615	AT700_RS05615	AU380_RS12740	HW02_RS18875	HW01_RS10165	HW00_RS17095	HV99_RS13230	HV98_RS22040	HV97_RS03265
clpA		ATP-dependent Clp protease ATP-binding subunit ClpA	79	79	1	1	2954	1	3983		2276	2276	2276	PA2620	PA14_RS12320	PSPA7_RS12395	PLES_RS12905	AES1R_RS19330	PAM18_RS12095	PADK2_RS11625	A214_RS21425	NCGM2_RS17965	G655_RS11955	M062_RS13900	P797_RS18815	DPADHS01_RS13660	PA1S_RS12490	PA1R_RS02140	U769_RS12035	T223_RS12560	SCV20265_RS13075	AI22_RS21235	F22031_RS24270	NCGM1984_RS13035	NCGM1900_RS19285	EG09_RS06815	YQ19_RS15040	PA50071_RS11885	ADJ52_RS14910	AOD73_RS12485	ATC05_RS27715	AT700_RS11880	AU380_RS19625	HW02_RS26045	HW01_RS04010	HW00_RS23255	HV99_RS19425	HV98_RS14810	HV97_RS13530
PSPA7_RS27515		MFS transporter	79	79	1	1	542	1	1571		1316	1316	1316	PA5030	PA14_RS27135	PSPA7_RS27515	PLES_RS27885	AES1R_RS05695	PAM18_RS26315	PADK2_RS26645	A214_RS07555	NCGM2_RS02395	G655_RS26615	M062_RS26470	P797_RS02310	DPADHS01_RS30255	PA1S_RS27260	PA1R_RS15220	U769_RS27355	T223_RS27520	SCV20265_RS28265	AI22_RS06705	F22031_RS08820	NCGM1984_RS28550	NCGM1900_RS28555	EG09_RS22460	YQ19_RS32300	PA50071_RS26245	ADJ52_RS00845	AOD73_RS27295	ATC05_RS13105	AT700_RS26215	AU380_RS04030	HW02_RS09815	HW01_RS18690	HW00_RS08660	HV99_RS04765	HV98_RS31290	HV97_RS25540
NCGM2_RS27445		hypothetical protein	79	79	1	1	4926	1	652		422	422	422	PA0653	PA14_RS03370	PSPA7_RS03785	PLES_RS03235	AES1R_RS15310	PAM18_RS03215	PADK2_RS03215	A214_RS01570	NCGM2_RS27445	G655_RS03210	M062_RS03200	P797_RS27705	DPADHS01_RS03325	PA1S_RS03300	PA1R_RS21335	U769_RS03325	T223_RS03215	SCV20265_RS03240	AI22_RS00620	F22031_RS14915	NCGM1984_RS03235	NCGM1900_RS03235	EG09_RS20625	YQ19_RS03605	PA50071_RS03190	ADJ52_RS23900	AOD73_RS03300	ATC05_RS07095	AT700_RS03185	AU380_RS10055	HW02_RS16185	HW01_RS12565	HW00_RS14670	HV99_RS10815	HV98_RS24795	HV97_RS00835
T223_RS08960		sensor histidine kinase	79	79	1	1	2305	1	3334		3479	3479	3479	PA3271	PA14_RS08745	PSPA7_RS08845	PLES_RS09305	AES1R_RS07875	PAM18_RS08705	PADK2_RS08000	A214_RS24915	NCGM2_RS21775	G655_RS08465	M062_RS17420	P797_RS22160	DPADHS01_RS09755	PA1S_RS08985	PA1R_RS05670	U769_RS08495	T223_RS08960	SCV20265_RS08780	AI22_RS24680	F22031_RS20560	NCGM1984_RS08650	NCGM1900_RS14905	EG09_RS10465	YQ19_RS10475	PA50071_RS08455	ADJ52_RS18445	AOD73_RS08980	ATC05_RS01895	AT700_RS08450	AU380_RS15725	HW02_RS21915	HW01_RS07405	HW00_RS19805	HV99_RS15970	HV98_RS18925	HV97_RS06310
uvrD		DNA-dependent helicase II	79	79	1	1	126	1	1155		2186	2186	2186	PA5443	PA14_RS29260	PSPA7_RS29725	PLES_RS30015	AES1R_RS20790	PAM18_RS28445	PADK2_RS28960	A214_RS05420	NCGM2_RS30720	G655_RS28740	M062_RS28640	P797_RS30860	DPADHS01_RS32615	PA1S_RS29395	PA1R_RS17360	U769_RS29745	T223_RS29650	SCV20265_RS30630	AI22_RS04575	F22031_RS10980	NCGM1984_RS31320	NCGM1900_RS31095	EG09_RS16420	YQ19_RS34585	PA50071_RS28370	ADJ52_RS27780	AOD73_RS29430	ATC05_RS10970	AT700_RS28345	AU380_RS06175	HW02_RS12230	HW01_RS16530	HW00_RS10795	HV99_RS06895	HV98_RS28740	HV97_RS27705
SCVFeb_RS10200		soluble pyridine nucleotide transhydrogenase	79	79	1	1	2582	1	3611		1394	1394	1394	PA2991	PA14_RS10285	PSPA7_RS10375	PLES_RS10735	AES1R_RS18540	PAM18_RS10115	PADK2_RS09475	A214_RS23465	NCGM2_RS20345	G655_RS09890	M062_RS15970	P797_RS20735	DPADHS01_RS11185	PA1S_RS10420	PA1R_RS04230	U769_RS09965	T223_RS10390	SCV20265_RS10215	AI22_RS23250	F22031_RS22005	NCGM1984_RS10180	NCGM1900_RS16435	EG09_RS09025	YQ19_RS11940	PA50071_RS09865	ADJ52_RS17015	AOD73_RS10415	ATC05_RS00465	AT700_RS09860	AU380_RS17155	HW02_RS23410	HW01_RS05975	HW00_RS21260	HV99_RS17405	HV98_RS17460	HV97_RS15715
A6704_RS29465		reactive intermediate/imine deaminase	79	79	1	1	231	1	1260		380	380	380	PA5339	PA14_RS28705	PSPA7_RS29170	PLES_RS29460	AES1R_RS07265	PAM18_RS27890	PADK2_RS28405	A214_RS05975	NCGM2_RS30165	G655_RS28185	M062_RS28085	P797_RS30325	DPADHS01_RS32060	PA1S_RS28840	PA1R_RS16805	U769_RS29190	T223_RS29095	SCV20265_RS30075	AI22_RS05130	F22031_RS10425	NCGM1984_RS30765	NCGM1900_RS30540	EG09_RS20880	YQ19_RS34030	PA50071_RS27815	ADJ52_RS28335	AOD73_RS28875	ATC05_RS11525	AT700_RS27790	AU380_RS05620	HW02_RS11425	HW01_RS17085	HW00_RS10240	HV99_RS06340	HV98_RS29560	HV97_RS27150
BMR72_RS08210		transcriptional regulator	79	79	1	1	2327	1	3356		716	716	716	PA3249	PA14_RS08875	PSPA7_RS08975	PLES_RS09435	AES1R_RS07745	PAM18_RS08835	PADK2_RS08140	A214_RS24780	NCGM2_RS21645	G655_RS08595	M062_RS17290	P797_RS22030	DPADHS01_RS09885	PA1S_RS09115	PA1R_RS05535	U769_RS08625	T223_RS09090	SCV20265_RS08910	AI22_RS24550	F22031_RS20690	NCGM1984_RS08780	NCGM1900_RS15035	EG09_RS10335	YQ19_RS10605	PA50071_RS08585	ADJ52_RS18315	AOD73_RS09110	ATC05_RS01765	AT700_RS08580	AU380_RS15855	HW02_RS22045	HW01_RS07275	HW00_RS19935	HV99_RS16105	HV98_RS18795	HV97_RS06440
EG09_RS26260		cell division protein FtsA	79	79	1	1	1165	1	2194		1253	1253	1253	PA4408.CDS___18296	PA14_RS23355	PSPA7_RS23725	PLES_RS24630	AES1R_RS14780	PAM18_RS22990	PADK2_RS22920	A214_RS10885	NCGM2_RS05880	G655_RS22770	M062_RS23175	P797_RS05870	DPADHS01_RS26990	PA1S_RS23930	PA1R_RS11950	U769_RS23575	T223_RS24260	SCV20265_RS24685	AI22_RS10075	F22031_RS05480	NCGM1984_RS24985	NCGM1900_RS11140	EG09_RS26260	YQ19_RS27545	PA50071_RS22935	ADJ52_RS04185	AOD73_RS23925	ATC05_RS16960	AT700_RS22905	AU380_RS00745	HW02_RS05910	HW01_RS22670	HW00_RS05355	HV99_RS01540	HV98_RS03735	HV97_RS22050
PAO1OR_RS07775		short-chain dehydrogenase	79	79	1	1	2146	1	3175		911	911	911	PA3427	PA14_RS07910	PSPA7_RS08120	PLES_RS08470	AES1R_RS08685	PAM18_RS07905	PADK2_RS07190	A214_RS25740	NCGM2_RS22615	G655_RS07620	M062_RS18230	P797_RS22985	DPADHS01_RS08930	PA1S_RS08165	PA1R_RS06495	U769_RS07655	T223_RS08125	SCV20265_RS07970	AI22_RS25505	F22031_RS19735	NCGM1984_RS07830	NCGM1900_RS14080	EG09_RS11280	YQ19_RS09665	PA50071_RS07630	ADJ52_RS19250	AOD73_RS08160	ATC05_RS02700	AT700_RS07625	AU380_RS14915	HW02_RS21065	HW01_RS08240	HW00_RS18990	HV99_RS15145	HV98_RS19760	HV97_RS05480
PA1S_RS01420		sulfate transporter CysT	79	79	1	1	4556	1	282		818	818	818	PA0282	PA14_RS01510	PSPA7_RS01755	PLES_RS01425	AES1R_RS17125	PAM18_RS01410	PADK2_RS01415	A214_RS03375	NCGM2_RS01655	G655_RS01410	M062_RS01400	P797_RS01540	DPADHS01_RS01405	PA1S_RS01420	PA1R_RS19455	U769_RS01435	T223_RS01405	SCV20265_RS01435	AI22_RS02490	F22031_RS13105	NCGM1984_RS01440	NCGM1900_RS01440	EG09_RS18815	YQ19_RS01790	PA50071_RS01380	ADJ52_RS25705	AOD73_RS01420	ATC05_RS08895	AT700_RS01375	AU380_RS08250	HW02_RS14370	HW01_RS14380	HW00_RS12875	HV99_RS09015	HV98_RS26680	HV97_RS30180
PA8380_RS10520		translocation protein TolQ	79	79	1	1	2590	1	3619		635	635	635	PA2983	PA14_RS10330	PSPA7_RS10420	PLES_RS10780	AES1R_RS18585	PAM18_RS10160	PADK2_RS09520	A214_RS23420	NCGM2_RS20300	G655_RS09935	M062_RS15925	P797_RS20680	DPADHS01_RS11230	PA1S_RS10465	PA1R_RS04185	U769_RS10010	T223_RS10435	SCV20265_RS10260	AI22_RS23205	F22031_RS22050	NCGM1984_RS10225	NCGM1900_RS16480	EG09_RS08980	YQ19_RS11985	PA50071_RS09910	ADJ52_RS16970	AOD73_RS10460	ATC05_RS00420	AT700_RS09905	AU380_RS17200	HW02_RS23455	HW01_RS05930	HW00_RS21305	HV99_RS17450	HV98_RS17415	HV97_RS15670
ADJ52_RS17620		amidophosphoribosyltransferase	79	79	1	1	2465	1	3494		1505	1505	1505	PA3108	PA14_RS09690	PSPA7_RS09690	PLES_RS10130	AES1R_RS17600	PAM18_RS09525	PADK2_RS08870	A214_RS24070	NCGM2_RS20940	G655_RS09295	M062_RS16575	P797_RS21335	DPADHS01_RS10580	PA1S_RS09810	PA1R_RS04840	U769_RS09355	T223_RS09785	SCV20265_RS09625	AI22_RS23855	F22031_RS21390	NCGM1984_RS09585	NCGM1900_RS15840	EG09_RS09630	YQ19_RS11340	PA50071_RS09275	ADJ52_RS17620	AOD73_RS09805	ATC05_RS01070	AT700_RS09270	AU380_RS16555	HW02_RS22750	HW01_RS06580	HW00_RS20655	HV99_RS16800	HV98_RS18065	HV97_RS16320
HV96_RS24725		RNA polymerase sigma factor RpoD	79	79	1	1	4851	1	577		1853	1853	1853	PA0576	PA14_RS03010	PSPA7_RS03425	PLES_RS02935	AES1R_RS15610	PAM18_RS02920	PADK2_RS02920	A214_RS01865	NCGM2_RS27745	G655_RS02910	M062_RS02900	P797_RS28000	DPADHS01_RS02910	PA1S_RS02925	PA1R_RS20960	U769_RS02935	T223_RS02915	SCV20265_RS02945	AI22_RS00990	F22031_RS14615	NCGM1984_RS02935	NCGM1900_RS02935	EG09_RS20320	YQ19_RS03300	PA50071_RS02890	ADJ52_RS24195	AOD73_RS02925	ATC05_RS07390	AT700_RS02885	AU380_RS09755	HW02_RS15885	HW01_RS12865	HW00_RS14380	HV99_RS10515	HV98_RS25165	HV97_RS00520
HW04_RS28545		ferredoxin--NADP(+) reductase	79	79	1	1	2177	1	3206		776	776	776	PA3397	PA14_RS08070	PSPA7_RS08280	PLES_RS08630	AES1R_RS08525	PAM18_RS08065	PADK2_RS07350	A214_RS25580	NCGM2_RS22455	G655_RS07780	M062_RS18070	P797_RS22815	DPADHS01_RS09090	PA1S_RS08325	PA1R_RS06335	U769_RS07815	T223_RS08285	SCV20265_RS08130	AI22_RS25345	F22031_RS19895	NCGM1984_RS07990	NCGM1900_RS14240	EG09_RS11115	YQ19_RS09825	PA50071_RS07790	ADJ52_RS19090	AOD73_RS08320	ATC05_RS02540	AT700_RS07785	AU380_RS15075	HW02_RS21225	HW01_RS08075	HW00_RS19150	HV99_RS15305	HV98_RS19575	HV97_RS05640
PA50071_RS16000		protease	79	79	1	1	3736	1	4765		1025	1025	1025	PA1832	PA14_RS16555	PSPA7_RS16435	PLES_RS18060	AES1R_RS12940	PAM18_RS16455	PADK2_RS16475	A214_RS17415	NCGM2_RS13530	G655_RS16015	M062_RS09585	P797_RS14690	DPADHS01_RS18645	PA1S_RS16785	PA1R_RS28110	U769_RS16400	T223_RS17685	SCV20265_RS17655	AI22_RS17075	F22031_RS28425	NCGM1984_RS16730	NCGM1900_RS22980	EG09_RS01995	YQ19_RS20255	PA50071_RS16000	ADJ52_RS10745	AOD73_RS16780	ATC05_RS23515	AT700_RS15985	AU380_RS23785	HW02_RS30135	HW01_RS30005	HW00_RS27480	HV99_RS24065	HV98_RS10300	HV97_RS08590
HW03_RS29795		alpha-L-glutamate ligase-like protein	79	79	1	1	3804	1	4833		983	983	983	PA1766	PA14_RS16925	PSPA7_RS16805	PLES_RS18430	AES1R_RS12575	PAM18_RS16825	PADK2_RS16845	A214_RS17040	NCGM2_RS13160	G655_RS16385	M062_RS09215	P797_RS14320	DPADHS01_RS19400	PA1S_RS17155	PA1R_RS27525	U769_RS16770	T223_RS18055	SCV20265_RS18025	AI22_RS16705	F22031_RS28795	NCGM1984_RS17545	NCGM1900_RS23795	EG09_RS01625	YQ19_RS20625	PA50071_RS16370	ADJ52_RS10375	AOD73_RS17150	ATC05_RS23150	AT700_RS16350	AU380_RS24150	HW02_RS30500	HW01_RS29640	HW00_RS27845	HV99_RS24430	HV98_RS09935	HV97_RS08225
HW05_RS11565		respiratory nitrate reductase subunit gamma	79	79	1	1	1701	1	2730		683	683	683	PA3872	PA14_RS05560	PSPA7_RS05880	PLES_RS05750	AES1R_RS26910	PAM18_RS05430	PADK2_RS05045	A214_RS27870	NCGM2_RS25045	G655_RS05380	M062_RS20410	P797_RS25360	DPADHS01_RS06210	PA1S_RS05485	PA1R_RS09190	U769_RS05505	T223_RS05410	SCV20265_RS05510	AI22_RS27895	F22031_RS17170	NCGM1984_RS05395	NCGM1900_RS05395	EG09_RS13715	YQ19_RS07235	PA50071_RS05375	ADJ52_RS21705	AOD73_RS05485	ATC05_RS04865	AT700_RS05370	AU380_RS12510	HW02_RS18630	HW01_RS10410	HW00_RS16855	HV99_RS12995	HV98_RS22295	HV97_RS03030
BGV84_RS28680		hypothetical protein	79	79	1	1	31	1	1060		560	584	560	PA5540	PA14_RS29745	PSPA7_RS30250	PLES_RS30505	AES1R_RS21280	PAM18_RS28935	PADK2_RS29445	A214_RS04935	NCGM2_RS31205	G655_RS29225	M062_RS29125	P797_RS31350	DPADHS01_RS33105	PA1S_RS29880	PA1R_RS17850	U769_RS30230	T223_RS30140	SCV20265_RS31115	AI22_RS04085	F22031_RS11470	NCGM1984_RS31810	NCGM1900_RS31585	EG09_RS16910	YQ19_RS35075	PA50071_RS28860	ADJ52_RS27290	AOD73_RS29915	ATC05_RS10480	AT700_RS28835	AU380_RS06660	HW02_RS12720	HW01_RS16040	HW00_RS11280	HV99_RS07385	HV98_RS28255	HV97_RS28190
NCGM1900_RS06090		homoserine dehydrogenase	79	79	1	1	1837	1	2866		1304	1304	1304	PA3736	PA14_RS06440	PSPA7_RS06600	PLES_RS06445	AES1R_RS10140	PAM18_RS06125	PADK2_RS05720	A214_RS27200	NCGM2_RS24090	G655_RS06150	M062_RS19685	P797_RS24470	DPADHS01_RS07470	PA1S_RS06405	PA1R_RS08265	U769_RS06200	T223_RS06105	SCV20265_RS06205	AI22_RS26965	F22031_RS17850	NCGM1984_RS06090	NCGM1900_RS06090	EG09_RS12745	YQ19_RS08205	PA50071_RS06080	ADJ52_RS20940	AOD73_RS06400	ATC05_RS04155	AT700_RS06075	AU380_RS13175	HW02_RS19335	HW01_RS09705	HW00_RS17535	HV99_RS13690	HV98_RS21605	HV97_RS04020
actP		cation acetate symporter	79	79	1	1	2342	1	3371		1655	1655	1655	PA3234	PA14_RS09050	PSPA7_RS09050	PLES_RS09510	AES1R_RS07670	PAM18_RS08910	PADK2_RS08215	A214_RS24705	NCGM2_RS21570	G655_RS08670	M062_RS17215	P797_RS21960	DPADHS01_RS09960	PA1S_RS09190	PA1R_RS05460	U769_RS08700	T223_RS09165	SCV20265_RS08985	AI22_RS24475	F22031_RS20765	NCGM1984_RS08955	NCGM1900_RS15210	EG09_RS10260	YQ19_RS10680	PA50071_RS08660	ADJ52_RS18240	AOD73_RS09185	ATC05_RS01690	AT700_RS08655	AU380_RS15930	HW02_RS22120	HW01_RS07200	HW00_RS20010	HV99_RS16180	HV98_RS18720	HV97_RS06515
SCVFeb_RS20545		hypothetical protein	79	79	1	1	5311	1	5562		632	632	632	PA1041	PA14_RS20670	PSPA7_RS20615	PLES_RS22060	AES1R_RS01965	PAM18_RS20445	PADK2_RS20430	A214_RS13450	NCGM2_RS09475	G655_RS20110	M062_RS05675	P797_RS10530	DPADHS01_RS22810	PA1S_RS20735	PA1R_RS23950	U769_RS20460	T223_RS21690	SCV20265_RS21660	AI22_RS13100	F22031_RS02385	NCGM1984_RS21480	NCGM1900_RS07630	EG09_RS28900	YQ19_RS24485	PA50071_RS20160	ADJ52_RS06675	AOD73_RS20730	ATC05_RS19445	AT700_RS20135	AU380_RS27750	HW02_RS02290	HW01_RS25970	HW00_RS02805	HV99_RS28080	HV98_RS06300	HV97_RS18945
PA50071_RS28495		citrate transporter	79	79	1	1	101	1	1130		1304	1304	1304	PA5468	PA14_RS29385	PSPA7_RS29890	PLES_RS30140	AES1R_RS20915	PAM18_RS28570	PADK2_RS29085	A214_RS05295	NCGM2_RS30845	G655_RS28865	M062_RS28765	P797_RS30975	DPADHS01_RS32740	PA1S_RS29520	PA1R_RS17485	U769_RS29870	T223_RS29775	SCV20265_RS30755	AI22_RS04450	F22031_RS11105	NCGM1984_RS31450	NCGM1900_RS31225	EG09_RS16545	YQ19_RS34710	PA50071_RS28495	ADJ52_RS27655	AOD73_RS29555	ATC05_RS10845	AT700_RS28470	AU380_RS06300	HW02_RS12355	HW01_RS16405	HW00_RS10920	HV99_RS07020	HV98_RS28615	HV97_RS27830
OB07_RS07275		bacterioferritin	79	79	1	1	2042	1	3071		476	476	476	PA3531	PA14_RS07480	PSPA7_RS07710	PLES_RS07800	AES1R_RS09100	PAM18_RS07490	PADK2_RS06775	A214_RS26155	NCGM2_RS23050	G655_RS07190	M062_RS18645	P797_RS23405	DPADHS01_RS08510	PA1S_RS07750	PA1R_RS06910	U769_RS07240	T223_RS07455	SCV20265_RS07555	AI22_RS25920	F22031_RS19225	NCGM1984_RS07395	NCGM1900_RS13650	EG09_RS11700	YQ19_RS09245	PA50071_RS07125	ADJ52_RS19665	AOD73_RS07745	ATC05_RS03115	AT700_RS07120	AU380_RS14500	HW02_RS20395	HW01_RS08655	HW00_RS18575	HV99_RS14730	HV98_RS20280	HV97_RS05065
AT700_RS25085		nitrate-inducible formate dehydrogenase subunit gamma	79	79	1	1	760	1	1789		626	626	626	PA4810	PA14_RS26005	PSPA7_RS26395	PLES_RS26755	AES1R_RS04565	PAM18_RS25185	PADK2_RS25520	A214_RS08685	NCGM2_RS03530	G655_RS25480	M062_RS25345	P797_RS03490	DPADHS01_RS29125	PA1S_RS26135	PA1R_RS14095	U769_RS26225	T223_RS26390	SCV20265_RS27140	AI22_RS07835	F22031_RS07685	NCGM1984_RS27415	NCGM1900_RS27420	EG09_RS23585	YQ19_RS31175	PA50071_RS25115	ADJ52_RS01975	AOD73_RS26170	ATC05_RS14235	AT700_RS25085	AU380_RS02905	HW02_RS08680	HW01_RS19925	HW00_RS07535	HV99_RS03625	HV98_RS01070	HV97_RS24415
ADJ52_RS09335		aconitate hydratase	79	79	1	1	4010	1	5039		2732	2732	2732	PA1562	PA14_RS17990	PSPA7_RS17925	PLES_RS19470	AES1R_RS11540	PAM18_RS17860	PADK2_RS17890	A214_RS15995	NCGM2_RS12100	G655_RS17450	M062_RS08340	P797_RS13165	DPADHS01_RS20670	PA1S_RS18195	PA1R_RS26485	U769_RS17810	T223_RS19095	SCV20265_RS19070	AI22_RS15660	F22031_RS30065	NCGM1984_RS18605	NCGM1900_RS24860	EG09_RS00585	YQ19_RS21895	PA50071_RS17415	ADJ52_RS09335	AOD73_RS18190	ATC05_RS22110	AT700_RS17390	AU380_RS25190	HW02_RS31760	HW01_RS28600	HW00_RS00195	HV99_RS25475	HV98_RS08895	HV97_RS07185
AM599_RS06775		UMP kinase	79	79	1	1	1919	1	2948		737	737	737	PA3654	PA14_RS06855	PSPA7_RS07080	PLES_RS07170	AES1R_RS09725	PAM18_RS06540	PADK2_RS06135	A214_RS26785	NCGM2_RS23675	G655_RS06565	M062_RS19270	P797_RS24040	DPADHS01_RS07885	PA1S_RS07125	PA1R_RS07535	U769_RS06615	T223_RS06825	SCV20265_RS06925	AI22_RS26550	F22031_RS18575	NCGM1984_RS06770	NCGM1900_RS13025	EG09_RS12330	YQ19_RS08620	PA50071_RS06495	ADJ52_RS20305	AOD73_RS07120	ATC05_RS03740	AT700_RS06490	AU380_RS13590	HW02_RS19750	HW01_RS09290	HW00_RS17950	HV99_RS14105	HV98_RS21190	HV97_RS04435
PAM18_RS04800		lipoyl synthase	79	79	1	1	1576	1	2605		983	983	983	PA3996	PA14_RS04910	PSPA7_RS05285	PLES_RS05120	AES1R_RS28110	PAM18_RS04800	PADK2_RS04415	A214_RS00015	NCGM2_RS25695	G655_RS04730	M062_RS21040	P797_RS26020	DPADHS01_RS05230	PA1S_RS04855	PA1R_RS09820	U769_RS04860	T223_RS04780	SCV20265_RS04795	AI22_RS28525	F22031_RS16455	NCGM1984_RS04745	NCGM1900_RS04745	EG09_RS14555	YQ19_RS06025	PA50071_RS04745	ADJ52_RS22335	AOD73_RS04855	ATC05_RS05540	AT700_RS04740	AU380_RS11880	HW02_RS18000	HW01_RS11040	HW00_RS16225	HV99_RS12365	HV98_RS22930	HV97_RS02400
G655_RS27730		hypothetical protein	79	79	1	1	322	1	1351		629	629	629	PA5249	PA14_RS28250	PSPA7_RS28605	PLES_RS29005	AES1R_RS06810	PAM18_RS27435	PADK2_RS27765	A214_RS06435	NCGM2_RS29715	G655_RS27730	M062_RS27630	P797_RS29865	DPADHS01_RS31605	PA1S_RS28380	PA1R_RS16345	U769_RS28735	T223_RS28640	SCV20265_RS29620	AI22_RS05585	F22031_RS09970	NCGM1984_RS30050	NCGM1900_RS29830	EG09_RS21340	YQ19_RS33420	PA50071_RS27360	ADJ52_RS28790	AOD73_RS28415	ATC05_RS11980	AT700_RS27330	AU380_RS05160	HW02_RS10970	HW01_RS17540	HW00_RS09785	HV99_RS05885	HV98_RS30135	HV97_RS26695
AOD73_RS20165		hypothetical protein	79	79	1	1	5412	1	5461		836	836	836	PA1140	PA14_RS20160	PSPA7_RS20125	PLES_RS21550	AES1R_RS01400	PAM18_RS19880	PADK2_RS19920	A214_RS13960	NCGM2_RS10015	G655_RS19570	M062_RS06215	P797_RS11105	DPADHS01_RS22245	PA1S_RS20170	PA1R_RS24515	U769_RS19920	T223_RS21180	SCV20265_RS21120	AI22_RS13665	F22031_RS01835	NCGM1984_RS20940	NCGM1900_RS07090	EG09_RS29410	YQ19_RS23975	PA50071_RS19620	ADJ52_RS07240	AOD73_RS20165	ATC05_RS20010	AT700_RS19595	AU380_RS27240	HW02_RS01750	HW01_RS26510	HW00_RS02295	HV99_RS27515	HV98_RS06810	HV97_RS18380
G655_RS08440		hypothetical protein	79	79	1	1	2300	1	3329		422	422	422	PA3276.CDS___13557	PA14_RS08720	PSPA7_RS08820	PLES_RS09280	AES1R_RS07900	PAM18_RS08680	PADK2_RS07975	A214_RS24940	NCGM2_RS21800	G655_RS08440	M062_RS17445	P797_RS22185	DPADHS01_RS09730	PA1S_RS08960	PA1R_RS05695	U769_RS08470	T223_RS08935	SCV20265_RS08755	AI22_RS24705	F22031_RS20535	NCGM1984_RS08625	NCGM1900_RS14880	EG09_RS10490	YQ19_RS10450	PA50071_RS08430	ADJ52_RS18470	AOD73_RS08955	ATC05_RS01920	AT700_RS08425	AU380_RS15700	HW02_RS21890	HW01_RS07430	HW00_RS19780	HV99_RS15945	HV98_RS18950	HV97_RS06285
PA1R_RS18610		cytochrome c oxidase subunit I	79	79	1	1	4381	1	107		1592	1595	1592	PA0106	PA14_RS00540	PSPA7_RS00870	PLES_RS00560	AES1R_RS23120	PAM18_RS00540	PADK2_RS00545	A214_RS04245	NCGM2_RS00555	G655_RS00540	M062_RS00540	P797_RS00560	DPADHS01_RS00540	PA1S_RS00575	PA1R_RS18610	U769_RS00560	T223_RS00540	SCV20265_RS00545	AI22_RS03355	F22031_RS12210	NCGM1984_RS00555	NCGM1900_RS00555	EG09_RS17640	YQ19_RS00580	PA50071_RS00550	ADJ52_RS26570	AOD73_RS00575	ATC05_RS09765	AT700_RS00545	AU380_RS07360	HW02_RS13455	HW01_RS15295	HW00_RS11975	HV99_RS08110	HV98_RS27550	HV97_RS29145
BG483_RS08800		NADH-quinone oxidoreductase subunit A	79	79	1	1	2937	1	3966		413	413	413	PA2637	PA14_RS12235	PSPA7_RS12305	PLES_RS12820	AES1R_RS19245	PAM18_RS12010	PADK2_RS11540	A214_RS21510	NCGM2_RS18050	G655_RS11865	M062_RS13985	P797_RS18900	DPADHS01_RS13575	PA1S_RS12405	PA1R_RS02225	U769_RS11950	T223_RS12475	SCV20265_RS12990	AI22_RS21320	F22031_RS24185	NCGM1984_RS12950	NCGM1900_RS19200	EG09_RS06900	YQ19_RS14955	PA50071_RS11800	ADJ52_RS14995	AOD73_RS12400	ATC05_RS27800	AT700_RS11795	AU380_RS19540	HW02_RS25960	HW01_RS04095	HW00_RS23170	HV99_RS19340	HV98_RS14895	HV97_RS13615
SCVFeb_RS29200		glutamine--fructose-6-phosphate aminotransferase	79	79	1	1	22	1	1051		1835	1835	1835	PA5549	PA14_RS29790	PSPA7_RS30290	PLES_RS30550	AES1R_RS21325	PAM18_RS29015	PADK2_RS29490	A214_RS04890	NCGM2_RS31280	G655_RS29270	M062_RS29170	P797_RS31395	DPADHS01_RS33150	PA1S_RS29960	PA1R_RS17930	U769_RS30275	T223_RS30185	SCV20265_RS31195	AI22_RS04005	F22031_RS11550	NCGM1984_RS31885	NCGM1900_RS31660	EG09_RS16955	YQ19_RS35240	PA50071_RS28905	ADJ52_RS27210	AOD73_RS29995	ATC05_RS10400	AT700_RS28880	AU380_RS06705	HW02_RS12765	HW01_RS15995	HW00_RS11325	HV99_RS07465	HV98_RS28210	HV97_RS28235
A4W92_RS15330		acetylglutamate kinase	79	79	1	1	247	1	1276		905	905	905	PA5323	PA14_RS28625	PSPA7_RS29090	PLES_RS29380	AES1R_RS07185	PAM18_RS27810	PADK2_RS28325	A214_RS06055	NCGM2_RS30085	G655_RS28105	M062_RS28005	P797_RS30245	DPADHS01_RS31980	PA1S_RS28760	PA1R_RS16725	U769_RS29110	T223_RS29015	SCV20265_RS29995	AI22_RS05210	F22031_RS10345	NCGM1984_RS30685	NCGM1900_RS30460	EG09_RS20960	YQ19_RS33950	PA50071_RS27735	ADJ52_RS28415	AOD73_RS28795	ATC05_RS11605	AT700_RS27710	AU380_RS05540	HW02_RS11345	HW01_RS17165	HW00_RS10160	HV99_RS06260	HV98_RS29640	HV97_RS27070
HW05_RS17295		hypothetical protein	79	79	1	1	4319	1	45		1253	1409	1266	PA0043.CDS___186	PA14_RS00225	PSPA7_RS00220	PLES_RS00245	AES1R_RS22805	PAM18_RS00225	PADK2_RS00230	A214_RS04555	NCGM2_RS00235	G655_RS00220	M062_RS00225	P797_RS00230	DPADHS01_RS00225	PA1S_RS00260	PA1R_RS18295	U769_RS00245	T223_RS00225	SCV20265_RS00230	AI22_RS03665	F22031_RS11895	NCGM1984_RS00235	NCGM1900_RS00235	EG09_RS17325	YQ19_RS00265	PA50071_RS00225	ADJ52_RS26880	AOD73_RS00260	ATC05_RS10075	AT700_RS00225	AU380_RS07040	HW02_RS13140	HW01_RS15605	HW00_RS11660	HV99_RS07800	HV98_RS27870	HV97_RS28565
HV95_RS15125		transcriptional activator protein anr	79	79	1	1	4028	1	5057		734	734	734	PA1544	PA14_RS18085	PSPA7_RS18020	PLES_RS19565	AES1R_RS11445	PAM18_RS17955	PADK2_RS17985	A214_RS15900	NCGM2_RS12005	G655_RS17545	M062_RS08245	P797_RS13070	DPADHS01_RS20765	PA1S_RS18290	PA1R_RS26390	U769_RS17905	T223_RS19190	SCV20265_RS19165	AI22_RS15565	F22031_RS30160	NCGM1984_RS18700	NCGM1900_RS24955	EG09_RS00490	YQ19_RS21990	PA50071_RS17510	ADJ52_RS09240	AOD73_RS18285	ATC05_RS22015	AT700_RS17485	AU380_RS25285	HW02_RS31855	HW01_RS28505	HW00_RS00290	HV99_RS25570	HV98_RS08800	HV97_RS07090
SCV20265_RS27550		TetR family transcriptional regulator	79	79	1	1	682	1	1711		629	629	629	PA4890	PA14_RS26420	PSPA7_RS26800	PLES_RS27165	AES1R_RS04975	PAM18_RS25595	PADK2_RS25930	A214_RS08275	NCGM2_RS03115	G655_RS25895	M062_RS25755	P797_RS03075	DPADHS01_RS29535	PA1S_RS26540	PA1R_RS14500	U769_RS26640	T223_RS26800	SCV20265_RS27550	AI22_RS07425	F22031_RS08105	NCGM1984_RS27830	NCGM1900_RS27835	EG09_RS23175	YQ19_RS31585	PA50071_RS25525	ADJ52_RS01565	AOD73_RS26575	ATC05_RS13825	AT700_RS25495	AU380_RS03315	HW02_RS09090	HW01_RS19515	HW00_RS07945	HV99_RS04035	HV98_RS00660	HV97_RS24825
EG09_RS19295		cell division ATP-binding protein FtsE	79	79	1	1	4649	1	375		671	671	671	PA0374	PA14_RS01990	PSPA7_RS02220	PLES_RS01905	AES1R_RS16645	PAM18_RS01890	PADK2_RS01895	A214_RS02895	NCGM2_RS28805	G655_RS01895	M062_RS01880	P797_RS29025	DPADHS01_RS01880	PA1S_RS01900	PA1R_RS19935	U769_RS01915	T223_RS01885	SCV20265_RS01915	AI22_RS02010	F22031_RS13585	NCGM1984_RS01925	NCGM1900_RS01925	EG09_RS19295	YQ19_RS02270	PA50071_RS01860	ADJ52_RS25225	AOD73_RS01900	ATC05_RS08415	AT700_RS01855	AU380_RS08725	HW02_RS14850	HW01_RS13900	HW00_RS13355	HV99_RS09490	HV98_RS26205	HV97_RS30660
secY		protein translocase subunit SecY	79	79	1	1	1331	1	2360		1328	1328	1328	PA4243	PA14_RS03680	PSPA7_RS04095	PLES_RS03545	AES1R_RS28570	PAM18_RS03525	PADK2_RS03525	A214_RS01260	NCGM2_RS27135	G655_RS03520	M062_RS22290	P797_RS27410	DPADHS01_RS03635	PA1S_RS03610	PA1R_RS11065	U769_RS03635	T223_RS03525	SCV20265_RS03550	AI22_RS00310	F22031_RS15225	NCGM1984_RS03545	NCGM1900_RS03545	EG09_RS15810	YQ19_RS03915	PA50071_RS03500	ADJ52_RS23590	AOD73_RS03610	ATC05_RS06785	AT700_RS03495	AU380_RS10365	HW02_RS16495	HW01_RS12255	HW00_RS14980	HV99_RS11125	HV98_RS24485	HV97_RS01160
HV94_RS04785		50S ribosomal protein L11	79	79	1	1	1300	1	2329		431	431	431	PA4274	PA14_RS03525	PSPA7_RS03940	PLES_RS03390	AES1R_RS29215	PAM18_RS03370	PADK2_RS03370	A214_RS01415	NCGM2_RS27290	G655_RS03365	M062_RS22445	P797_RS27570	DPADHS01_RS03480	PA1S_RS03455	PA1R_RS11220	U769_RS03480	T223_RS03370	SCV20265_RS03395	AI22_RS00465	F22031_RS15070	NCGM1984_RS03390	NCGM1900_RS03390	EG09_RS15965	YQ19_RS03760	PA50071_RS03345	ADJ52_RS23745	AOD73_RS03455	ATC05_RS06940	AT700_RS03340	AU380_RS10210	HW02_RS16340	HW01_RS12410	HW00_RS14825	HV99_RS10970	HV98_RS24640	HV97_RS01005
BHE76_RS16125		50S ribosomal protein L15	79	79	1	1	1330	1	2359		434	434	434	PA4244	PA14_RS03675	PSPA7_RS04090	PLES_RS03540	AES1R_RS28565	PAM18_RS03520	PADK2_RS03520	A214_RS01265	NCGM2_RS27140	G655_RS03515	M062_RS22295	P797_RS27415	DPADHS01_RS03630	PA1S_RS03605	PA1R_RS11070	U769_RS03630	T223_RS03520	SCV20265_RS03545	AI22_RS00315	F22031_RS15220	NCGM1984_RS03540	NCGM1900_RS03540	EG09_RS15815	YQ19_RS03910	PA50071_RS03495	ADJ52_RS23595	AOD73_RS03605	ATC05_RS06790	AT700_RS03490	AU380_RS10360	HW02_RS16490	HW01_RS12260	HW00_RS14975	HV99_RS11120	HV98_RS24490	HV97_RS01155
HW05_RS23810		cytochrome c1	79	79	1	1	1143	1	2172		782	782	782	PA4429	PA14_RS23460	PSPA7_RS23830	PLES_RS24735	AES1R_RS14675	PAM18_RS23095	PADK2_RS23025	A214_RS10775	NCGM2_RS05775	G655_RS22875	M062_RS23280	P797_RS05765	DPADHS01_RS27100	PA1S_RS24035	PA1R_RS12055	U769_RS23680	T223_RS24365	SCV20265_RS24790	AI22_RS09970	F22031_RS05585	NCGM1984_RS25090	NCGM1900_RS11245	EG09_RS26155	YQ19_RS27650	PA50071_RS23040	ADJ52_RS04080	AOD73_RS24030	ATC05_RS16850	AT700_RS23010	AU380_RS00850	HW02_RS06020	HW01_RS22560	HW00_RS05465	HV99_RS01650	HV98_RS03625	HV97_RS22160
BHE76_RS11195		transcriptional regulator	79	79	1	1	269	1	1298		548	548	548	PA5301	PA14_RS28520	PSPA7_RS28985	PLES_RS29270	AES1R_RS07075	PAM18_RS27700	PADK2_RS28215	A214_RS06165	NCGM2_RS29980	G655_RS28000	M062_RS27895	P797_RS30145	DPADHS01_RS31870	PA1S_RS28650	PA1R_RS16615	U769_RS29000	T223_RS28905	SCV20265_RS29885	AI22_RS05320	F22031_RS10235	NCGM1984_RS30570	NCGM1900_RS30345	EG09_RS21070	YQ19_RS33840	PA50071_RS27625	ADJ52_RS28525	AOD73_RS28685	ATC05_RS11715	AT700_RS27595	AU380_RS05430	HW02_RS11235	HW01_RS17275	HW00_RS10050	HV99_RS06150	HV98_RS29750	HV97_RS26960
PADK2_RS21070		Mg transporter MgtE	79	79	1	1	5185	1	911		1448	1448	1448	PA0913	PA14_RS21355	PSPA7_RS21870	PLES_RS22680	AES1R_RS02585	PAM18_RS21065	PADK2_RS21070	A214_RS12815	NCGM2_RS08425	G655_RS20835	M062_RS04495	P797_RS09530	DPADHS01_RS24560	PA1S_RS21855	PA1R_RS22845	U769_RS21095	T223_RS22310	SCV20265_RS22825	AI22_RS12025	F22031_RS03005	NCGM1984_RS22810	NCGM1900_RS08960	EG09_RS28225	YQ19_RS25160	PA50071_RS20780	ADJ52_RS06055	AOD73_RS21845	ATC05_RS18825	AT700_RS20755	AU380_RS28370	HW02_RS03480	HW01_RS25350	HW00_RS03425	HV99_RS29455	HV98_RS05620	HV97_RS19660
AES1R_RS05270		N-acetylmuramoyl-L-alanine amidase	79	79	1	1	625	1	1654		1427	1427	1427	PA4947	PA14_RS26715	PSPA7_RS27090	PLES_RS27460	AES1R_RS05270	PAM18_RS25890	PADK2_RS26225	A214_RS07980	NCGM2_RS02815	G655_RS26195	M062_RS26050	P797_RS02730	DPADHS01_RS29830	PA1S_RS26835	PA1R_RS14795	U769_RS26935	T223_RS27095	SCV20265_RS27845	AI22_RS07130	F22031_RS08400	NCGM1984_RS28130	NCGM1900_RS28135	EG09_RS22880	YQ19_RS31880	PA50071_RS25820	ADJ52_RS01270	AOD73_RS26870	ATC05_RS13530	AT700_RS25790	AU380_RS03610	HW02_RS09385	HW01_RS19220	HW00_RS08240	HV99_RS04330	HV98_RS00365	HV97_RS25120
A6R75_RS17180		hydrolase	79	79	1	1	1987	1	3016		986	986	986	PA3586	PA14_RS07195	PSPA7_RS07425	PLES_RS07510	AES1R_RS09385	PAM18_RS07200	PADK2_RS06475	A214_RS26445	NCGM2_RS23335	G655_RS06905	M062_RS18930	P797_RS23700	DPADHS01_RS08225	PA1S_RS07465	PA1R_RS07195	U769_RS06955	T223_RS07165	SCV20265_RS07265	AI22_RS26210	F22031_RS18920	NCGM1984_RS07110	NCGM1900_RS13365	EG09_RS11990	YQ19_RS08960	PA50071_RS06835	ADJ52_RS19965	AOD73_RS07460	ATC05_RS03400	AT700_RS06830	AU380_RS13930	HW02_RS20090	HW01_RS08950	HW00_RS18290	HV99_RS14445	HV98_RS20565	HV97_RS04775
PSPA7_RS27650		poly(3-hydroxyalkanoic acid) depolymerase	79	79	1	1	515	1	1544		857	857	857	PA5057	PA14_RS27270	PSPA7_RS27650	PLES_RS28020	AES1R_RS05830	PAM18_RS26450	PADK2_RS26780	A214_RS07420	NCGM2_RS02260	G655_RS26750	M062_RS26605	P797_RS02140	DPADHS01_RS30390	PA1S_RS27395	PA1R_RS15355	U769_RS27490	T223_RS27655	SCV20265_RS28400	AI22_RS06570	F22031_RS08955	NCGM1984_RS28685	NCGM1900_RS28690	EG09_RS22325	YQ19_RS32435	PA50071_RS26380	ADJ52_RS00710	AOD73_RS27430	ATC05_RS12970	AT700_RS26350	AU380_RS04165	HW02_RS09950	HW01_RS18555	HW00_RS08795	HV99_RS04900	HV98_RS31155	HV97_RS25675
SCVFeb_RS12150		NADH-quinone oxidoreductase subunit N	79	79	1	1	2925	1	3954		1460	1460	1460	PA2649	PA14_RS12175	PSPA7_RS12245	PLES_RS12760	AES1R_RS19185	PAM18_RS11950	PADK2_RS11480	A214_RS21570	NCGM2_RS18110	G655_RS11805	M062_RS14045	P797_RS18960	DPADHS01_RS13515	PA1S_RS12345	PA1R_RS02285	U769_RS11890	T223_RS12415	SCV20265_RS12930	AI22_RS21380	F22031_RS24125	NCGM1984_RS12890	NCGM1900_RS19140	EG09_RS06960	YQ19_RS14895	PA50071_RS11740	ADJ52_RS15055	AOD73_RS12340	ATC05_RS27860	AT700_RS11735	AU380_RS19480	HW02_RS25900	HW01_RS04155	HW00_RS23110	HV99_RS19280	HV98_RS14955	HV97_RS13675
PSPA7_RS16370		methionine synthase	79	79	1	1	3724	1	4753		3704	3704	3704	PA1843	PA14_RS16490	PSPA7_RS16370	PLES_RS17995	AES1R_RS13005	PAM18_RS16390	PADK2_RS16410	A214_RS17480	NCGM2_RS13595	G655_RS15950	M062_RS09650	P797_RS14755	DPADHS01_RS18580	PA1S_RS16720	PA1R_RS28175	U769_RS16335	T223_RS17620	SCV20265_RS17590	AI22_RS17140	F22031_RS28360	NCGM1984_RS16665	NCGM1900_RS22915	EG09_RS02060	YQ19_RS20190	PA50071_RS15935	ADJ52_RS10810	AOD73_RS16715	ATC05_RS23580	AT700_RS15920	AU380_RS23720	HW02_RS30070	HW01_RS30070	HW00_RS27415	HV99_RS24000	HV98_RS10365	HV97_RS08655
NCGM1900_RS19650		short-chain dehydrogenase	79	79	1	1	3021	1	4050		767	767	767	PA2554	PA14_RS12905	PSPA7_RS12815	PLES_RS14270	AES1R_RS19945	PAM18_RS12805	PADK2_RS12520	A214_RS21075	NCGM2_RS17600	G655_RS12320	M062_RS13290	P797_RS18455	DPADHS01_RS14390	PA1S_RS12850	PA1R_RS01775	U769_RS12400	T223_RS13925	SCV20265_RS13435	AI22_RS20890	F22031_RS24720	NCGM1984_RS13400	NCGM1900_RS19650	EG09_RS05820	YQ19_RS15620	PA50071_RS12230	ADJ52_RS14550	AOD73_RS12845	ATC05_RS27280	AT700_RS12225	AU380_RS19970	HW02_RS26480	HW01_RS02985	HW00_RS23705	HV99_RS20270	HV98_RS14460	HV97_RS12380
BMR72_RS02510		50S ribosomal protein L14	79	79	1	1	1321	1	2350		368	368	368	PA4253	PA14_RS03630	PSPA7_RS04045	PLES_RS03495	AES1R_RS28520	PAM18_RS03475	PADK2_RS03475	A214_RS01310	NCGM2_RS27185	G655_RS03470	M062_RS22340	P797_RS27460	DPADHS01_RS03585	PA1S_RS03560	PA1R_RS11115	U769_RS03585	T223_RS03475	SCV20265_RS03500	AI22_RS00360	F22031_RS15175	NCGM1984_RS03495	NCGM1900_RS03495	EG09_RS15860	YQ19_RS03865	PA50071_RS03450	ADJ52_RS23640	AOD73_RS03560	ATC05_RS06835	AT700_RS03445	AU380_RS10315	HW02_RS16445	HW01_RS12305	HW00_RS14930	HV99_RS11075	HV98_RS24535	HV97_RS01110
BG483_RS10635		DUF4823 domain-containing protein	79	79	1	1	2618	1	3647		632	632	632	PA2955	PA14_RS10470	PSPA7_RS10560	PLES_RS10920	AES1R_RS18725	PAM18_RS10300	PADK2_RS09660	A214_RS23280	NCGM2_RS20160	G655_RS10075	M062_RS15785	P797_RS20540	DPADHS01_RS11370	PA1S_RS10605	PA1R_RS04045	U769_RS10150	T223_RS10575	SCV20265_RS10400	AI22_RS23065	F22031_RS22190	NCGM1984_RS10365	NCGM1900_RS16620	EG09_RS08840	YQ19_RS12125	PA50071_RS10095	ADJ52_RS16830	AOD73_RS10600	ATC05_RS00280	AT700_RS10090	AU380_RS17340	HW02_RS23595	HW01_RS05790	HW00_RS21445	HV99_RS17590	HV98_RS17275	HV97_RS15530
HV96_RS29685		carbamate kinase	79	79	1	1	400	1	1429		932	932	932	PA5173.CDS___21522	PA14_RS27865	PSPA7_RS28215	PLES_RS28620	AES1R_RS06425	PAM18_RS27050	PADK2_RS27380	A214_RS06825	NCGM2_RS29320	G655_RS27345	M062_RS27245	P797_RS29475	DPADHS01_RS31215	PA1S_RS27995	PA1R_RS15960	U769_RS28350	T223_RS28255	SCV20265_RS29230	AI22_RS05970	F22031_RS09585	NCGM1984_RS29655	NCGM1900_RS29435	EG09_RS21725	YQ19_RS33035	PA50071_RS26975	ADJ52_RS00110	AOD73_RS28030	ATC05_RS12370	AT700_RS26945	AU380_RS04775	HW02_RS10580	HW01_RS17930	HW00_RS09395	HV99_RS05495	HV98_RS30525	HV97_RS26305
aspA		aspartate ammonia-lyase	79	79	1	1	141	1	1170		1424	1424	1424	PA5429	PA14_RS29180	PSPA7_RS29645	PLES_RS29935	AES1R_RS20710	PAM18_RS28365	PADK2_RS28880	A214_RS05500	NCGM2_RS30640	G655_RS28660	M062_RS28560	P797_RS30775	DPADHS01_RS32535	PA1S_RS29315	PA1R_RS17280	U769_RS29665	T223_RS29570	SCV20265_RS30550	AI22_RS04655	F22031_RS10900	NCGM1984_RS31240	NCGM1900_RS31015	EG09_RS16340	YQ19_RS34505	PA50071_RS28290	ADJ52_RS27860	AOD73_RS29350	ATC05_RS11050	AT700_RS28265	AU380_RS06095	HW02_RS12150	HW01_RS16610	HW00_RS10715	HV99_RS06815	HV98_RS28820	HV97_RS27625
PA11803_RS32700		zinc ABC transporter permease	79	79	1	1	69	1	1098		788	788	788	PA5501	PA14_RS29550	PSPA7_RS30055	PLES_RS30305	AES1R_RS21080	PAM18_RS28735	PADK2_RS29250	A214_RS05130	NCGM2_RS31010	G655_RS29030	M062_RS28930	P797_RS31150	DPADHS01_RS32905	PA1S_RS29685	PA1R_RS17650	U769_RS30035	T223_RS29940	SCV20265_RS30920	AI22_RS04285	F22031_RS11270	NCGM1984_RS31615	NCGM1900_RS31390	EG09_RS16710	YQ19_RS34875	PA50071_RS28660	ADJ52_RS27490	AOD73_RS29720	ATC05_RS10680	AT700_RS28635	AU380_RS06465	HW02_RS12520	HW01_RS16240	HW00_RS11085	HV99_RS07185	HV98_RS28450	HV97_RS27995
HV99_RS24920		serine/threonine phosphoprotein phosphatase Stp1	79	79	1	1	3900	1	4929		728	728	728	PA1670	PA14_RS17420	PSPA7_RS17095	PLES_RS18920	AES1R_RS12090	PAM18_RS17310	PADK2_RS17340	A214_RS16545	NCGM2_RS12670	G655_RS16875	M062_RS08890	P797_RS13830	DPADHS01_RS19895	PA1S_RS17645	PA1R_RS27035	U769_RS17260	T223_RS18545	SCV20265_RS18515	AI22_RS16210	F22031_RS29285	NCGM1984_RS18035	NCGM1900_RS24290	EG09_RS01135	YQ19_RS21120	PA50071_RS16865	ADJ52_RS09885	AOD73_RS17640	ATC05_RS22660	AT700_RS16840	AU380_RS24640	HW02_RS30990	HW01_RS29150	HW00_RS28335	HV99_RS24920	HV98_RS09445	HV97_RS07735
NHmuc_RS02360		transporter	79	79	1	1	4717	1	443		1490	1490	1490	PA0443	PA14_RS02340	PSPA7_RS02595	PLES_RS02255	AES1R_RS16295	PAM18_RS02240	PADK2_RS02245	A214_RS02545	NCGM2_RS28455	G655_RS02245	M062_RS02230	P797_RS28670	DPADHS01_RS02230	PA1S_RS02250	PA1R_RS20285	U769_RS02265	T223_RS02235	SCV20265_RS02265	AI22_RS01660	F22031_RS13935	NCGM1984_RS02275	NCGM1900_RS02275	EG09_RS19645	YQ19_RS02620	PA50071_RS02210	ADJ52_RS24875	AOD73_RS02250	ATC05_RS08065	AT700_RS02205	AU380_RS09075	HW02_RS15200	HW01_RS13550	HW00_RS13705	HV99_RS09840	HV98_RS25855	HV97_RS31010
PERCYII10_RS06680		type I methionyl aminopeptidase	79	79	1	1	1916	1	2945		785	785	785	PA3657	PA14_RS06840	PSPA7_RS07065	PLES_RS07155	AES1R_RS09740	PAM18_RS06525	PADK2_RS06120	A214_RS26800	NCGM2_RS23690	G655_RS06550	M062_RS19285	P797_RS24055	DPADHS01_RS07870	PA1S_RS07110	PA1R_RS07550	U769_RS06600	T223_RS06810	SCV20265_RS06910	AI22_RS26565	F22031_RS18560	NCGM1984_RS06755	NCGM1900_RS13010	EG09_RS12345	YQ19_RS08605	PA50071_RS06480	ADJ52_RS20320	AOD73_RS07105	ATC05_RS03755	AT700_RS06475	AU380_RS13575	HW02_RS19735	HW01_RS09305	HW00_RS17935	HV99_RS14090	HV98_RS21205	HV97_RS04420
A6695_RS20245		C4-dicarboxylate transporter 2	79	79	1	1	5454	1	5419		1310	1310	1310	PA1183	PA14_RS19955	PSPA7_RS19935	PLES_RS21340	AES1R_RS01185	PAM18_RS19675	PADK2_RS19685	A214_RS14165	NCGM2_RS10230	G655_RS19365	M062_RS06435	P797_RS11295	DPADHS01_RS22025	PA1S_RS19970	PA1R_RS24715	U769_RS19715	T223_RS20970	SCV20265_RS20900	AI22_RS13875	F22031_RS01620	NCGM1984_RS20695	NCGM1900_RS06845	EG09_RS29640	YQ19_RS23745	PA50071_RS19405	ADJ52_RS07455	AOD73_RS19965	ATC05_RS20230	AT700_RS19380	AU380_RS27025	HW02_RS01530	HW01_RS26730	HW00_RS02075	HV99_RS27285	HV98_RS07030	HV97_RS18170
AES1R_RS14550		outer membrane lipid asymmetry maintenance protein MlaD	79	79	1	1	1118	1	2147		473	473	473	PA4454	PA14_RS23585	PSPA7_RS23955	PLES_RS24860	AES1R_RS14550	PAM18_RS23220	PADK2_RS23150	A214_RS10650	NCGM2_RS05650	G655_RS23000	M062_RS23405	P797_RS05640	DPADHS01_RS27225	PA1S_RS24160	PA1R_RS12180	U769_RS23805	T223_RS24490	SCV20265_RS25175	AI22_RS09845	F22031_RS05710	NCGM1984_RS25215	NCGM1900_RS11370	EG09_RS26030	YQ19_RS27775	PA50071_RS23165	ADJ52_RS03955	AOD73_RS24255	ATC05_RS16725	AT700_RS23135	AU380_RS00975	HW02_RS06145	HW01_RS22435	HW00_RS05590	HV99_RS01775	HV98_RS03500	HV97_RS22285
A6R75_RS24605		ABC transporter permease	79	79	1	1	3163	1	4192		905	905	905	PA2409	PA14_RS13670	PSPA7_RS13570	PLES_RS15000	AES1R_RS27660	PAM18_RS13545	PADK2_RS13270	A214_RS20320	NCGM2_RS16870	G655_RS13060	M062_RS12575	P797_RS17720	DPADHS01_RS15105	PA1S_RS13565	PA1R_RS01060	U769_RS13140	T223_RS14655	SCV20265_RS14465	AI22_RS20135	F22031_RS25465	NCGM1984_RS14130	NCGM1900_RS20380	EG09_RS05075	YQ19_RS16380	PA50071_RS12975	ADJ52_RS13790	AOD73_RS13560	ATC05_RS26550	AT700_RS12965	AU380_RS20700	HW02_RS27210	HW01_RS02260	HW00_RS24425	HV99_RS21015	HV98_RS13695	HV97_RS11635
NHmuc_RS15920		acetyltransferase	79	79	1	1	2943	1	3972		425	425	425	PA2631	PA14_RS12265	PSPA7_RS12340	PLES_RS12850	AES1R_RS19275	PAM18_RS12040	PADK2_RS11570	A214_RS21480	NCGM2_RS18020	G655_RS11900	M062_RS13955	P797_RS18870	DPADHS01_RS13605	PA1S_RS12435	PA1R_RS02195	U769_RS11980	T223_RS12505	SCV20265_RS13020	AI22_RS21290	F22031_RS24215	NCGM1984_RS12980	NCGM1900_RS19230	EG09_RS06870	YQ19_RS14985	PA50071_RS11830	ADJ52_RS14965	AOD73_RS12430	ATC05_RS27770	AT700_RS11825	AU380_RS19570	HW02_RS25990	HW01_RS04065	HW00_RS23200	HV99_RS19370	HV98_RS14865	HV97_RS13585
PA14_RS00550		cytochrome c oxidase subunit III	79	79	1	1	4383	1	109		887	887	887	PA0108	PA14_RS00550	PSPA7_RS00880	PLES_RS00570	AES1R_RS23130	PAM18_RS00550	PADK2_RS00555	A214_RS04235	NCGM2_RS00565	G655_RS00550	M062_RS00550	P797_RS00575	DPADHS01_RS00550	PA1S_RS00585	PA1R_RS18620	U769_RS00570	T223_RS00550	SCV20265_RS00555	AI22_RS03345	F22031_RS12220	NCGM1984_RS00565	NCGM1900_RS00565	EG09_RS17650	YQ19_RS00590	PA50071_RS00560	ADJ52_RS26560	AOD73_RS00585	ATC05_RS09755	AT700_RS00555	AU380_RS07370	HW02_RS13465	HW01_RS15285	HW00_RS11985	HV99_RS08120	HV98_RS27540	HV97_RS29155
AES1R_RS06365		dTDP-glucose 4,6-dehydratase	79	79	1	1	412	1	1441		1058	1058	1058	PA5161	PA14_RS27805	PSPA7_RS28155	PLES_RS28560	AES1R_RS06365	PAM18_RS26990	PADK2_RS27320	A214_RS06885	NCGM2_RS29260	G655_RS27285	M062_RS27185	P797_RS29415	DPADHS01_RS31155	PA1S_RS27935	PA1R_RS15900	U769_RS28290	T223_RS28195	SCV20265_RS29170	AI22_RS06030	F22031_RS09525	NCGM1984_RS29595	NCGM1900_RS29375	EG09_RS21785	YQ19_RS32975	PA50071_RS26915	ADJ52_RS00170	AOD73_RS27970	ATC05_RS12430	AT700_RS26885	AU380_RS04715	HW02_RS10520	HW01_RS17990	HW00_RS09335	HV99_RS05435	HV98_RS30585	HV97_RS26245
AOD73_RS04560		riboflavin synthase subunit alpha	79	79	1	1	1517	1	2546		659	659	659	PA4055	PA14_RS04615	PSPA7_RS04975	PLES_RS04825	AES1R_RS21805	PAM18_RS04505	PADK2_RS04120	A214_RS00310	NCGM2_RS25990	G655_RS04435	M062_RS21335	P797_RS26335	DPADHS01_RS04935	PA1S_RS04560	PA1R_RS10115	U769_RS04565	T223_RS04485	SCV20265_RS04500	AI22_RS28820	F22031_RS16160	NCGM1984_RS04450	NCGM1900_RS04450	EG09_RS14850	YQ19_RS05730	PA50071_RS04450	ADJ52_RS22630	AOD73_RS04560	ATC05_RS05835	AT700_RS04445	AU380_RS11585	HW02_RS17705	HW01_RS11335	HW00_RS15930	HV99_RS12070	HV98_RS23225	HV97_RS02105
PA7790_RS03745		50S ribosomal protein L3	79	79	1	1	1311	1	2340		635	635	635	PA4263	PA14_RS03580	PSPA7_RS03995	PLES_RS03445	AES1R_RS28470	PAM18_RS03425	PADK2_RS03425	A214_RS01360	NCGM2_RS27235	G655_RS03420	M062_RS22390	P797_RS27510	DPADHS01_RS03535	PA1S_RS03510	PA1R_RS11165	U769_RS03535	T223_RS03425	SCV20265_RS03450	AI22_RS00410	F22031_RS15125	NCGM1984_RS03445	NCGM1900_RS03445	EG09_RS15910	YQ19_RS03815	PA50071_RS03400	ADJ52_RS23690	AOD73_RS03510	ATC05_RS06885	AT700_RS03395	AU380_RS10265	HW02_RS16395	HW01_RS12355	HW00_RS14880	HV99_RS11025	HV98_RS24585	HV97_RS01060
PA1088_RS02280		glutaryl-CoA dehydrogenase	79	79	1	1	4721	1	447		1181	1181	1181	PA0447	PA14_RS02355	PSPA7_RS02610	PLES_RS02270	AES1R_RS16280	PAM18_RS02255	PADK2_RS02260	A214_RS02530	NCGM2_RS28440	G655_RS02260	M062_RS02245	P797_RS28655	DPADHS01_RS02245	PA1S_RS02265	PA1R_RS20300	U769_RS02280	T223_RS02250	SCV20265_RS02280	AI22_RS01645	F22031_RS13950	NCGM1984_RS02290	NCGM1900_RS02290	EG09_RS19660	YQ19_RS02635	PA50071_RS02225	ADJ52_RS24860	AOD73_RS02265	ATC05_RS08050	AT700_RS02220	AU380_RS09090	HW02_RS15215	HW01_RS13535	HW00_RS13720	HV99_RS09855	HV98_RS25840	HV97_RS31025
NCGM1984_RS02040		twitching motility protein PilU	79	79	1	1	4671	1	397		1148	1148	1148	PA0396	PA14_RS02105	PSPA7_RS02360	PLES_RS02020	AES1R_RS16530	PAM18_RS02005	PADK2_RS02010	A214_RS02780	NCGM2_RS28690	G655_RS02010	M062_RS01995	P797_RS28910	DPADHS01_RS01995	PA1S_RS02015	PA1R_RS20050	U769_RS02030	T223_RS02000	SCV20265_RS02030	AI22_RS01895	F22031_RS13700	NCGM1984_RS02040	NCGM1900_RS02040	EG09_RS19410	YQ19_RS02385	PA50071_RS01975	ADJ52_RS25110	AOD73_RS02015	ATC05_RS08300	AT700_RS01970	AU380_RS08840	HW02_RS14965	HW01_RS13785	HW00_RS13470	HV99_RS09605	HV98_RS26090	HV97_RS30775
PADK2_RS08210		hypothetical protein	79	79	1	1	2341	1	3370		311	311	311	PA3235.CDS___13383	PA14_RS09045	PSPA7_RS09045	PLES_RS09505	AES1R_RS07675	PAM18_RS08905	PADK2_RS08210	A214_RS24710	NCGM2_RS21575	G655_RS08665	M062_RS17220	P797_RS21965	DPADHS01_RS09955	PA1S_RS09185	PA1R_RS05465	U769_RS08695	T223_RS09160	SCV20265_RS08980	AI22_RS24480	F22031_RS20760	NCGM1984_RS08950	NCGM1900_RS15205	EG09_RS10265	YQ19_RS10675	PA50071_RS08655	ADJ52_RS18245	AOD73_RS09180	ATC05_RS01695	AT700_RS08650	AU380_RS15925	HW02_RS22115	HW01_RS07205	HW00_RS20005	HV99_RS16175	HV98_RS18725	HV97_RS06510
gltA		type II citrate synthase	79	79	1	1	3991	1	5020		1286	1286	1286	PA1580	PA14_RS17895	PSPA7_RS17550	PLES_RS19375	AES1R_RS11635	PAM18_RS17765	PADK2_RS17795	A214_RS16090	NCGM2_RS12195	G655_RS17355	M062_RS08435	P797_RS13260	DPADHS01_RS20350	PA1S_RS18100	PA1R_RS26580	U769_RS17715	T223_RS19000	SCV20265_RS18975	AI22_RS15755	F22031_RS29745	NCGM1984_RS18510	NCGM1900_RS24765	EG09_RS00680	YQ19_RS21575	PA50071_RS17320	ADJ52_RS09430	AOD73_RS18095	ATC05_RS22205	AT700_RS17295	AU380_RS25095	HW02_RS31450	HW01_RS28695	HW00_RS00100	HV99_RS25380	HV98_RS08990	HV97_RS07280
PHAGEPCYII10_RS27240		type 4 fimbrial biogenesis protein PilM	79	79	1	1	528	1	1557		1064	1064	1064	PA5044	PA14_RS27205	PSPA7_RS27585	PLES_RS27955	AES1R_RS05765	PAM18_RS26385	PADK2_RS26715	A214_RS07485	NCGM2_RS02325	G655_RS26685	M062_RS26540	P797_RS02230	DPADHS01_RS30325	PA1S_RS27330	PA1R_RS15290	U769_RS27425	T223_RS27590	SCV20265_RS28335	AI22_RS06635	F22031_RS08890	NCGM1984_RS28620	NCGM1900_RS28625	EG09_RS22390	YQ19_RS32370	PA50071_RS26315	ADJ52_RS00775	AOD73_RS27365	ATC05_RS13035	AT700_RS26285	AU380_RS04100	HW02_RS09885	HW01_RS18620	HW00_RS08730	HV99_RS04835	HV98_RS31220	HV97_RS25610
fadA		3-ketoacyl-CoA thiolase	79	79	1	1	2560	1	3589		1175	1175	1175	PA3013	PA14_RS10175	PSPA7_RS10265	PLES_RS10625	AES1R_RS18430	PAM18_RS10005	PADK2_RS09365	A214_RS23575	NCGM2_RS20455	G655_RS09780	M062_RS16080	P797_RS20845	DPADHS01_RS11075	PA1S_RS10310	PA1R_RS04340	U769_RS09855	T223_RS10280	SCV20265_RS10105	AI22_RS23360	F22031_RS21895	NCGM1984_RS10070	NCGM1900_RS16325	EG09_RS09135	YQ19_RS11830	PA50071_RS09755	ADJ52_RS17125	AOD73_RS10305	ATC05_RS00575	AT700_RS09750	AU380_RS17045	HW02_RS23300	HW01_RS06085	HW00_RS21150	HV99_RS17295	HV98_RS17570	HV97_RS15825
EG09_RS19465		glutathione synthetase	79	79	1	1	4682	1	408		953	953	953	PA0407	PA14_RS02160	PSPA7_RS02415	PLES_RS02075	AES1R_RS16475	PAM18_RS02060	PADK2_RS02065	A214_RS02725	NCGM2_RS28635	G655_RS02065	M062_RS02050	P797_RS28855	DPADHS01_RS02050	PA1S_RS02070	PA1R_RS20105	U769_RS02085	T223_RS02055	SCV20265_RS02085	AI22_RS01840	F22031_RS13755	NCGM1984_RS02095	NCGM1900_RS02095	EG09_RS19465	YQ19_RS02440	PA50071_RS02030	ADJ52_RS25055	AOD73_RS02070	ATC05_RS08245	AT700_RS02025	AU380_RS08895	HW02_RS15020	HW01_RS13730	HW00_RS13525	HV99_RS09660	HV98_RS26035	HV97_RS30830
F22031_RS08900		malic enzyme	79	79	1	1	526	1	1555		1268	1268	1268	PA5046	PA14_RS27215	PSPA7_RS27595	PLES_RS27965	AES1R_RS05775	PAM18_RS26395	PADK2_RS26725	A214_RS07475	NCGM2_RS02315	G655_RS26695	M062_RS26550	P797_RS02220	DPADHS01_RS30335	PA1S_RS27340	PA1R_RS15300	U769_RS27435	T223_RS27600	SCV20265_RS28345	AI22_RS06625	F22031_RS08900	NCGM1984_RS28630	NCGM1900_RS28635	EG09_RS22380	YQ19_RS32380	PA50071_RS26325	ADJ52_RS00765	AOD73_RS27375	ATC05_RS13025	AT700_RS26295	AU380_RS04110	HW02_RS09895	HW01_RS18610	HW00_RS08740	HV99_RS04845	HV98_RS31210	HV97_RS25620
HW06_RS05660		coproporphyrinogen III oxidase	79	79	1	1	4298	1	24		917	926	917	PA0024	PA14_RS00120	PSPA7_RS00120	PLES_RS00140	AES1R_RS21550	PAM18_RS00120	PADK2_RS00120	A214_RS04665	NCGM2_RS00120	G655_RS00120	M062_RS00120	P797_RS00120	DPADHS01_RS00120	PA1S_RS00120	PA1R_RS18155	U769_RS00120	T223_RS00120	SCV20265_RS00120	AI22_RS03780	F22031_RS11775	NCGM1984_RS00120	NCGM1900_RS00120	EG09_RS17180	YQ19_RS00120	PA50071_RS00120	ADJ52_RS26985	AOD73_RS00120	ATC05_RS10175	AT700_RS00120	AU380_RS06930	HW02_RS13020	HW01_RS15725	HW00_RS11550	HV99_RS07690	HV98_RS27985	HV97_RS28460
NCGM1900_RS02020		hypothetical protein	79	79	1	1	4667	1	393		593	593	593	PA0392	PA14_RS02085	PSPA7_RS02340	PLES_RS02000	AES1R_RS16550	PAM18_RS01985	PADK2_RS01990	A214_RS02800	NCGM2_RS28710	G655_RS01990	M062_RS01975	P797_RS28930	DPADHS01_RS01975	PA1S_RS01995	PA1R_RS20030	U769_RS02010	T223_RS01980	SCV20265_RS02010	AI22_RS01915	F22031_RS13680	NCGM1984_RS02020	NCGM1900_RS02020	EG09_RS19390	YQ19_RS02365	PA50071_RS01955	ADJ52_RS25130	AOD73_RS01995	ATC05_RS08320	AT700_RS01950	AU380_RS08820	HW02_RS14945	HW01_RS13805	HW00_RS13450	HV99_RS09585	HV98_RS26110	HV97_RS30755
rph		ribonuclease PH	79	79	1	1	236	1	1265		719	719	719	PA5334	PA14_RS28680	PSPA7_RS29145	PLES_RS29435	AES1R_RS07240	PAM18_RS27865	PADK2_RS28380	A214_RS06000	NCGM2_RS30140	G655_RS28160	M062_RS28060	P797_RS30300	DPADHS01_RS32035	PA1S_RS28815	PA1R_RS16780	U769_RS29165	T223_RS29070	SCV20265_RS30050	AI22_RS05155	F22031_RS10400	NCGM1984_RS30740	NCGM1900_RS30515	EG09_RS20905	YQ19_RS34005	PA50071_RS27790	ADJ52_RS28360	AOD73_RS28850	ATC05_RS11550	AT700_RS27765	AU380_RS05595	HW02_RS11400	HW01_RS17110	HW00_RS10215	HV99_RS06315	HV98_RS29585	HV97_RS27125
SCV20265_RS10180		NADH:ubiquinone reductase (Na(+)-transporting) subunit B	79	79	1	1	2575	1	3604		1211	1211	1211	PA2998	PA14_RS10250	PSPA7_RS10340	PLES_RS10700	AES1R_RS18505	PAM18_RS10080	PADK2_RS09440	A214_RS23500	NCGM2_RS20380	G655_RS09855	M062_RS16005	P797_RS20770	DPADHS01_RS11150	PA1S_RS10385	PA1R_RS04265	U769_RS09930	T223_RS10355	SCV20265_RS10180	AI22_RS23285	F22031_RS21970	NCGM1984_RS10145	NCGM1900_RS16400	EG09_RS09060	YQ19_RS11905	PA50071_RS09830	ADJ52_RS17050	AOD73_RS10380	ATC05_RS00500	AT700_RS09825	AU380_RS17120	HW02_RS23375	HW01_RS06010	HW00_RS21225	HV99_RS17370	HV98_RS17495	HV97_RS15750
[truncated: 18,719 more rows]
[truncated: 43 more columns]

## Sheet: All genera genomes
Supplementary Data 1 - Filter genome strains. Genomes used to build filter-pangenom.
RefSeq assembly accession	Strain
[truncated: 115 more rows]
