# Supplementary material for: High-resolution in situ transcriptomics of Pseudomonas aeruginosa unveils genotype independent patho-phenotypes in cystic fibrosis lungs
Source: Nat Commun. 2018 Aug 27;9:3459. doi: 10.1038/s41467-018-05944-5 (PMC6110831; doi:10.1038/s41467-018-05944-5)
Supplement: Supplementary file 4 — Supplementary Data 2 [file 41467_2018_5944_MOESM4_ESM.xlsx]

## Sheet: Common DEGs
Supplementary Data 2 - Common DEGs. List of significant differentially expressed genes (DEGs) shared between comparisons Cluster I (Lungs) vs Cluster II (Lab. exp.) and Cluster I (Lungs) vs Cluster III (Lab. stat.). Significant genes are defined as following: Log2FC ≥ 1.3 or Log2FC ≤ -1.3, adjusted p-value ≤ 0.05.
Locus tag	Old locus tag	Gene name	PAO1 locus tag	log2FoldChange EXP	log2FoldChange STAT	p-value EXP	padj EXP	p-value STAT	padj STAT	Gene product	Functional class	Regulon
PA14_RS00100	PA14_00210	PA14_RS00100	PA0020	-2.12153	-1.34528	3.27967e-24	1.59884e-22	2.53507e-10	2.50542e-09	lysin domain-containing protein	Chemotaxis, motility and attachment	NA
PA14_RS00115	PA14_00250	qor	PA0023	-1.634	-2.71239	5.47453e-09	5.32742e-08	1.23679e-21	5.26935e-20	quinone oxidoreductase	Oxidative stress response and cell redox homeostasis	NA
PA14_RS00235	PA14_00570	PA14_RS00235	PA0045	-3.23505	-1.42987	1.08497e-11	1.56273e-10	0.00322462	0.00792478	lipoprotein	Unkown or generic function prediction	NA
PA14_RS00350	PA14_00810	PA14_RS00350	PA0069	1.50091	2.23521	0.00023429	0.000899207	1.1364e-07	7.25636e-07	DNA repair photolyase	SOS response	LexA
PA14_RS00625	PA14_01500	PA14_RS00625	PA0123	-1.48449	-1.86611	5.84022e-10	6.55086e-09	1.84328e-14	3.25625e-13	transcriptional regulator	Transcriptional machinery and transcription regulation	NA
PA14_RS00700	PA14_01690	PA14_RS00700	PA0138	1.41656	1.70361	0.0195226	0.0417107	0.00649439	0.0147719	ABC transporter permease	Transporters	NA
PA14_RS00705	PA14_01710	ahpC	PA0139	3.2585	2.99037	3.15618e-19	1.01923e-17	5.82696e-16	1.3072e-14	alkyl hydroperoxide reductase	Oxidative stress response and cell redox homeostasis	OxyR
PA14_RS00710	PA14_01720	ahpF	PA0140	3.63644	4.73312	2.23235e-51	5.659e-49	1.18798e-81	3.01153e-78	alkyl hydroperoxide reductase	Oxidative stress response and cell redox homeostasis	OxyR
PA14_RS00760	PA14_01840	PA14_RS00760	PA0149	3.80448	4.42888	9.65131e-28	5.75672e-26	7.06335e-33	7.30841e-31	RNA polymerase ECF-subfamily sigma-70 factor	Iron acquisition and metabolism	Fur
PA14_RS00765	PA14_01860	PA14_RS00765	PA0150	3.315	4.80721	7.74236e-23	3.24411e-21	4.34827e-37	7.34857e-35	transmembrane sensor (anti-sigma factor)	Iron acquisition and metabolism	Fur
PA14_RS00790	PA14_01930	pcaR	PA0155	-1.60964	-2.72129	2.35708e-06	1.38958e-05	3.39077e-15	6.74164e-14	transcriptional regulator PcaR	Transcriptional machinery and transcription regulation	NA
PA14_RS00905	PA14_02230	cheW	PA0177	-2.21453	-5.00583	0.00158941	0.00479946	9.99375e-13	1.42728e-11	purine-binding chemotaxis protein	Chemotaxis, motility and attachment	NA
PA14_RS00945	PA14_02340	atsB	PA0185	1.5347	2.06922	0.000360603	0.00131152	6.4355e-06	2.91842e-05	ABC transporter permease	Sulfate acquisition and metabolism	CysB
PA14_RS00965	PA14_02390	sftR	PA0191	2.25965	2.87361	8.42395e-10	9.30489e-09	8.51567e-14	1.37062e-12	transcriptional regulator	Sulfate acquisition and metabolism	Fur
PA14_RS00990	PA14_02460	pntA	PA0195.1	2.10214	3.35913	3.9975e-05	0.000186717	2.71349e-10	2.67133e-09	NAD(P) transhydrogenase subunit alpha part 2	Metabolism of cofactors and vitamins	NA
PA14_RS00995	PA14_02470	pntB	PA0196	1.38859	2.60506	0.00328771	0.00900038	7.25906e-08	4.84894e-07	pyridine nucleotide transhydrogenase subunit beta	Unkown or generic function prediction	NA
PA14_RS01000	PA14_02490	tonB2	PA0197	1.73369	3.57168	0.000369682	0.00133973	8.13097e-09	6.50221e-08	hypothetical protein	Iron acquisition and metabolism	Fur
PA14_RS01010	PA14_02510	exbD1	PA0199	2.8667	1.70158	2.15454e-11	3.04276e-10	0.0001043	0.000362194	transport protein ExbD	Iron acquisition and metabolism	Fur
PA14_RS01020	PA14_02530	PA14_RS01020	PA0201	4.40988	4.7763	1.01814e-33	8.60331e-32	3.87639e-36	5.45925e-34	hypothetical protein	Unkown or generic function prediction	NA
PA14_RS01110	PA14_02750	PA14_RS01110	PA0225	-2.05298	-2.0866	1.3524e-16	3.60878e-15	1.24637e-16	3.06752e-15	transcriptional regulator	Transcriptional machinery and transcription regulation	NA
PA14_RS01165	PA14_02910	PA14_RS01165	PA0236	-2.77247	-1.76517	1.82725e-13	3.50915e-12	4.1464e-06	1.96286e-05	IclR family transcriptional regulator	Transcriptional machinery and transcription regulation	NA
PA14_RS01170	PA14_02930	PA14_RS01170	PA0237	-2.25838	-2.45441	0.000617374	0.00211492	0.00024513	0.000792607	oxidoreductase	Unkown or generic function prediction	NA
PA14_RS01230	PA14_03080	PA14_RS01230	PA0249	2.486	1.5351	7.61408e-28	4.59564e-26	3.72098e-11	4.09227e-10	acetyltransferase	Unkown or generic function prediction	NA
PA14_RS01235	PA14_03090	PA14_RS01235	PA0250	3.79771	2.29606	8.80901e-42	1.17531e-39	7.87933e-16	1.73688e-14	hypothetical protein	Unkown or generic function prediction	NA
PA14_RS01420	PA14_03420	PA14_RS01420	NA	2.02648	1.64358	0.000324959	0.00119909	0.00425873	0.0101132	hypothetical protein	Unkown or generic function prediction	NA
PA14_RS01485	PA14_03610	PA14_RS01485	PA0277	-3.32171	-1.38985	5.00936e-10	5.6945e-09	0.0108245	0.0230106	Zn-dependent protease with chaperone function	Unkown or generic function prediction	NA
PA14_RS01500	PA14_03650	cysA	PA0280	3.78741	5.55262	2.29941e-19	7.56085e-18	1.40954e-36	2.10187e-34	sulfate transport protein CysA	Sulfate acquisition and metabolism	CysB
PA14_RS01505	PA14_03670	cysW	PA0281	3.88492	5.77624	6.84306e-24	3.24246e-22	3.87904e-45	9.83336e-43	sulfate transport protein CysW	Sulfate acquisition and metabolism	CysB
PA14_RS01510	PA14_03680	cysT	PA0282	3.71444	5.31188	3.41798e-18	1.0134e-16	4.34709e-33	4.79125e-31	sulfate transport protein CysT	Sulfate acquisition and metabolism	CysB
PA14_RS01515	PA14_03700	sbp	PA0283	3.5568	5.24386	3.54391e-17	9.81839e-16	8.86819e-34	9.9915e-32	sulfate-binding protein	Sulfate acquisition and metabolism	CysB
PA14_RS01520	PA14_03710	PA14_RS01520	PA0284	3.239	4.16482	9.01614e-13	1.59831e-11	2.12333e-19	7.17685e-18	hypothetical protein	Sulfate acquisition and metabolism	CysB
PA14_RS01545	PA14_03780	gpuR	PA0289	-1.42165	-2.68645	0.022144	0.0463543	2.06177e-05	8.43679e-05	transcriptional regulator	Transcriptional machinery and transcription regulation	NA
PA14_RS01560	PA14_03810	aguA	PA0292	-1.52383	-1.64387	1.25668e-09	1.35561e-08	1.13646e-10	1.18801e-09	agmatine deiminase	Amino acids transport and metabolism	NA
PA14_RS01565	PA14_03830	aguB	PA0293	-1.6834	-1.9594	2.84295e-06	1.65296e-05	7.75374e-08	5.13198e-07	N-carbamoylputrescine amidohydrolase	Amino acids transport and metabolism	NA
PA14_RS01585	PA14_03870	spuA	PA0297	4.26716	3.93164	4.05208e-20	1.3788e-18	8.63002e-17	2.21744e-15	glutamine amidotransferase	Polyamine transport and metabolism	NA
PA14_RS01600	PA14_03920	spuD	PA0300	-1.4097	-2.08239	5.78914e-10	6.50797e-09	2.05287e-19	6.98529e-18	polyamine transport protein	Polyamine transport and metabolism	NA
PA14_RS01680	PA14_04100	PA14_RS01680	PA0315	-1.36161	-1.60436	0.00389256	0.0103597	0.000816859	0.00231885	hypothetical protein	Unkown or generic function prediction	NA
PA14_RS01705	PA14_04180	carO	PA0320	5.77548	3.85732	1.63799e-23	7.34923e-22	5.09786e-11	5.54638e-10	periplasmic;involved in Ca2+ repsponse;and virulence/biofilm	Calcium metabolism and homeostasis	NA
PA14_RS01740	PA14_04270	carP	PA0327	2.99579	1.30519	1.54826e-09	1.65955e-08	0.00960568	0.0207922	transcriptional regulator; calcium-regulated beta-propeller protein CarP	Calcium metabolism and homeostasis	NA
PA14_RS01840	PA14_04530	PA14_RS01840	PA0346	-1.86511	-2.11206	5.24735e-06	2.91073e-05	3.72293e-07	2.16211e-06	hypothetical protein	Unkown or generic function prediction	NA
PA14_RS01935	PA14_04780	PA14_RS01935	PA0364	-2.4095	-1.80258	1.68016e-08	1.50768e-07	3.29412e-05	0.00012788	oxidoreductase	Unkown or generic function prediction	NA
PA14_RS01940	PA14_04790	PA14_RS01940	PA0365	-1.55562	-1.99538	6.07628e-05	0.000271664	4.1228e-07	2.38071e-06	hypothetical protein	Unkown or generic function prediction	NA
PA14_RS01950	PA14_04820	PA14_RS01950	PA0367	-1.37686	-1.60322	5.33013e-07	3.62249e-06	9.20803e-09	7.3059e-08	TetR family transcriptional regulator	Transcriptional machinery and transcription regulation	NA
PA14_RS02075	PA14_05110	PA14_RS02075	PA0391	-2.2531	-1.7311	1.75925e-07	1.31554e-06	7.85682e-05	0.000280522	hypothetical protein	Unkown or generic function prediction	NA
PA14_RS02235	PA14_05500	cybB	PA0422	2.7305	3.67412	3.37819e-12	5.40298e-11	4.16328e-20	1.51855e-18	Cytochrome b561	Unkown or generic function prediction	NA
PA14_RS02290	PA14_05630	PA14_RS02290	PA0433	1.87456	2.41589	2.0476e-06	1.22133e-05	3.15984e-09	2.67452e-08	hypothetical protein	Unkown or generic function prediction	NA
PA14_RS02340	PA14_05790	PA14_RS02340	PA0443	-1.3596	-4.37308	0.00138191	0.00427474	2.96775e-24	1.53535e-22	transporter; potentially uracil transporter	Nucleotides metabolism	NA
PA14_RS02360	PA14_05850	gcdR	PA0448	1.84647	2.09942	2.05162e-10	2.46487e-09	1.70365e-12	2.34079e-11	transcriptional regulator, GcdR	Transcriptional machinery and transcription regulation	NA
PA14_RS02370	PA14_05870	PA14_RS02370	PA0450	1.982	1.49997	0.000546666	0.00189705	0.0102676	0.0219833	phosphate transporter	Phosphate acquisition	NA
PA14_RS02445	PA14_06080	creD	PA0465	5.44439	5.47763	6.53857e-32	4.87508e-30	6.34736e-30	5.61973e-28	inner membrane protein (important for resistance to sub conc b-lactam and biofilmfitness)	Antibiotic resistance	AmpR
PA14_RS02450	PA14_06090	PA14_RS02450	PA0466	4.3244	4.7315	2.81732e-12	4.54898e-11	6.0952e-12	7.54023e-11	hypothetical protein	Antibiotic resistance	AmpR
PA14_RS02480	PA14_06170	fiuR	PA0471	3.7361	2.03064	2.68325e-26	1.51156e-24	1.35458e-08	1.04214e-07	involved in ferrichrome FiuA repeceptor regulation;ferrichromes fungi;Burkholderia	Iron acquisition and metabolism	Fur
PA14_RS02485	PA14_06180	fiuI	PA0472	3.11379	1.59955	1.5324e-24	7.76929e-23	2.37912e-07	1.43086e-06	RNA polymerase sigma factor	Iron acquisition and metabolism	Fur
PA14_RS02515	PA14_06250	fiuC	PA0478	2.10619	1.88118	2.3115e-19	7.56085e-18	5.69473e-15	1.08952e-13	GNAT family acetyltransferase	Iron acquisition and metabolism	NA
PA14_RS02585	PA14_06420	PA14_RS02585	PA0492	1.81453	2.2627	1.58407e-05	8.03123e-05	1.7727e-07	1.09073e-06	hypothetical protein	Unkown or generic function prediction	NA
PA14_RS02630	PA14_06540	PA14_RS02630	PA0503	1.42543	2.12266	0.000358193	0.00130463	2.50267e-07	1.49805e-06	biotin synthesis protein BioC	Metabolism of cofactors and vitamins	NA
PA14_RS02665	PA14_06660	nirE	PA0510	1.36944	3.31633	0.00197161	0.00580493	5.8708e-08	3.98222e-07	uroporphyrin-III c-methyltransferase	Aerobic, anaerobic respiration, fermentation	Anr, Fnr
PA14_RS02670	PA14_06670	nirJ	PA0511	1.49425	2.44027	0.000435059	0.00154464	1.29524e-07	8.18809e-07	heme d1 biosynthesis protein NirJ	Aerobic, anaerobic respiration, fermentation	Anr, Fnr
PA14_RS02680	PA14_06690	nirG	PA0513	3.35952	4.3278	4.13796e-07	2.86213e-06	7.76377e-08	5.13198e-07	transcriptional regulator	Aerobic, anaerobic respiration, fermentation	Anr, Fnr
PA14_RS02685	PA14_06700	nirL	PA0514	1.41456	3.06294	0.01538	0.0339916	3.0392e-05	0.000119171	heme d1 biosynthesis protein NirL	Aerobic, anaerobic respiration, fermentation	NA
PA14_RS02690	PA14_06710	PA14_RS02690	PA0515	1.95915	3.84519	0.000788431	0.00262121	2.33672e-07	1.40703e-06	transcriptional regulator	Aerobic, anaerobic respiration, fermentation	Anr, Fnr
PA14_RS02695	PA14_06720	nirF	PA0516	1.88497	3.44867	5.02842e-08	4.13865e-07	7.68519e-16	1.70148e-14	heme d1 biosynthesis protein NirF	Aerobic, anaerobic respiration, fermentation	Anr, Fnr
PA14_RS02700	PA14_06730	nirC	PA0517	2.29653	3.30645	8.07214e-07	5.24017e-06	2.41206e-09	2.06923e-08	c-type cytochrome	Aerobic, anaerobic respiration, fermentation	Anr, Fnr
PA14_RS02705	PA14_06740	nirM	PA0518	4.05104	5.60306	6.86937e-13	1.24831e-11	1.22494e-13	1.94076e-12	cytochrome c-551	Aerobic, anaerobic respiration, fermentation	Anr, Fnr
PA14_RS02710	PA14_06750	nirS	PA0519	3.69001	4.67113	9.83441e-22	3.83542e-20	1.92866e-30	1.77787e-28	nitrite reductase	Aerobic, anaerobic respiration, fermentation	Anr, Fnr
PA14_RS02720	PA14_06790	nirO	PA0521	1.75218	1.79536	0.00136729	0.0042321	0.00206143	0.00531609	cytochrome c oxidase subunit	Aerobic, anaerobic respiration, fermentation	DNR, Anr, Fnr
PA14_RS02725	PA14_06800	nirP	PA0522	1.42426	1.59539	0.00358155	0.00963314	0.00356707	0.00864898	hypothetical protein	Aerobic, anaerobic respiration, fermentation	DNR, Anr, Fnr
PA14_RS02730	PA14_06810	norC	PA0523	5.09745	5.25167	3.73754e-31	2.70705e-29	1.23957e-29	1.04744e-27	nitric-oxide reductase subunit C	Aerobic, anaerobic respiration, fermentation	Dnr
PA14_RS02735	PA14_06830	norB	PA0524	2.92039	3.22668	2.23487e-14	4.74092e-13	1.44234e-15	3.02177e-14	nitric-oxide reductase subunit B	Aerobic, anaerobic respiration, fermentation	Dnr
PA14_RS02740	PA14_06840	norD	PA0525	2.67726	3.04879	1.68484e-12	2.80992e-11	3.81095e-13	5.76762e-12	dinitrification protein NorD	Aerobic, anaerobic respiration, fermentation	Dnr
PA14_RS02745	PA14_06860	PA14_RS02745	PA0526	1.92123	2.44193	0.00105665	0.003378	0.000122064	0.000416745	hypothetical protein	Aerobic, anaerobic respiration, fermentation	Anr
PA14_RS02760	PA14_06890	PA14_RS02760	PA0529	3.76448	4.19217	1.57407e-20	5.50382e-19	1.19065e-23	5.91822e-22	hypothetical protein	Unkown or generic function prediction	NA
PA14_RS02790	PA14_06960	pauB1	PA0534	2.59102	3.25783	9.74127e-09	9.14597e-08	4.24195e-12	5.44474e-11	FAD-dependent oxidoreductase	Polyamine transport and metabolism	NA
PA14_RS02945	PA14_07355	PA14_RS02945	PA0565	4.87079	2.96254	4.82156e-55	1.62969e-52	7.12587e-21	2.77909e-19	hypothetical protein Antioxidant protein with alkyl hydroperoxidase activity. Required for the reduction of the AhpC active site cysteine residues and for the regeneration of the AhpC enzyme activity	Oxidative stress response and cell redox homeostasis	NA
PA14_RS02955	PA14_07370	PA14_RS02955	PA0567	2.25522	2.31521	3.94714e-06	2.23348e-05	4.05148e-06	1.92332e-05	hypothetical protein	Unkown or generic function prediction	NA
PA14_RS03170	PA14_07930	PA14_RS03170	PA0608	1.31964	1.66034	1.82209e-13	3.50915e-12	1.83543e-19	6.28759e-18	phosphoglycolate phosphatase	Carbon metabolism and TCA cycle	NA
PA14_RS03200	PA14_RS03200	pyoR2	PA0614	1.76985	2.45425	0.000150593	0.000604041	7.8623e-07	4.25874e-06	R-type pyocin	Unkown or generic function prediction	NA
PA14_RS03370	PA14_08380	PA14_RS03370	PA0653	-1.75895	-1.328	3.01111e-16	7.71026e-15	1.52402e-09	1.34784e-08	hypothetical protein	Unkown or generic function prediction	NA
PA14_RS03505	PA14_08680	tufB	PA4277	-2.29984	-1.90734	3.74285e-07	2.62103e-06	3.36642e-05	0.000130388	elongation factor Tu	Translation	NA
PA14_RS03600	PA14_08890	rpsS	PA4259	-1.76266	-1.40791	0.000641554	0.00218594	0.00729658	0.0163255	30S ribosomal protein S19	Translation	NA
PA14_RS03650	PA14_08990	rpsH	PA4249	-1.67956	-1.31995	0.000209641	0.000814468	0.00414594	0.00989172	30S ribosomal protein S8	Translation	NA
PA14_RS03715	PA14_09150	katA	PA4236	3.64597	2.30017	2.32141e-73	2.35391e-70	2.46384e-29	1.98281e-27	catalase	Oxidative stress response and cell redox homeostasis	OxyR, PhoB
PA14_RS03740	PA14_09210	pchA	PA4231	7.12531	5.28927	3.69171e-51	7.85778e-49	3.70355e-28	2.47066e-26	salicylate biosynthesis isochorismate synthase	Iron acquisition and metabolism	Fur
PA14_RS03745	PA14_09220	pchB	PA4230	8.04298	4.82809	3.71966e-51	7.85778e-49	1.75928e-20	6.65639e-19	isochorismate-pyruvate lyase	Iron acquisition and metabolism	Fur
PA14_RS03750	PA14_09230	pchC	PA4229	9.44276	7.30652	5.1224e-50	9.61872e-48	2.44783e-30	2.21616e-28	pyochelin biosynthetic protein PchC	Iron acquisition and metabolism	Fur
PA14_RS03755	PA14_09240	pchD	PA4228	8.40512	5.65945	2.02514e-60	1.02675e-57	7.62101e-28	5.01799e-26	pyochelin biosynthesis protein PchD	Iron acquisition and metabolism	Fur
PA14_RS03760	PA14_09260	pchR	PA4227	3.57028	2.59951	1.47068e-32	1.18355e-30	2.24327e-17	6.01766e-16	transcriptional regulator PchR	Iron acquisition and metabolism	Fur
PA14_RS03765	PA14_09270	pchE	PA4226	7.38401	4.53828	2.3795e-52	6.70225e-50	2.36589e-20	8.81988e-19	dihydroaeruginoic acid synthetase	Iron acquisition and metabolism	Fur
PA14_RS03775	PA14_09290	pchG	PA4224	7.70625	4.68459	2.26703e-47	3.59182e-45	1.66618e-18	5.11972e-17	pyochelin biosynthetic protein PchG	Iron acquisition and metabolism	Fur
PA14_RS03780	PA14_09300	pchH	PA4223	7.45498	4.85963	3.73971e-35	3.57743e-33	1.32651e-15	2.80226e-14	ABC transporter ATP-binding protein	Iron acquisition and metabolism	Fur
PA14_RS03785	PA14_09320	pchI	PA4222	6.80812	4.10243	1.10464e-38	1.16677e-36	8.38263e-15	1.54545e-13	ABC transporter ATP-binding protein	Iron acquisition and metabolism	Fur
PA14_RS03790	PA14_09340	fptA	PA4221	7.08921	4.36505	1.16933e-60	6.58725e-58	2.00731e-23	9.88065e-22	Fe(III)-pyochelin outer membrane receptor	Iron acquisition and metabolism	Fur
PA14_RS03795	PA14_09350	fptB	PA4220	7.53826	5.39508	6.46347e-48	1.05709e-45	1.08758e-25	6.26594e-24	hypothetical protein	Iron acquisition and metabolism	Fur
PA14_RS03800	PA14_09350A	ampO/ftpC	PA4219	7.76885	6.25738	3.97187e-50	7.74514e-48	4.89957e-32	4.87075e-30	inner membrane permease (possibly iron-regulated;locus with pch;PA14_09340;..)	Iron acquisition and metabolism	NA
PA14_RS03805	PA14_09380	ampP/ftpX	PA4218	7.21479	4.87763	1.85908e-55	6.73253e-53	6.75672e-26	3.98332e-24	inner membrane permease; transporter involved in pyochelin utilization also known as AmpP;transport muropeptides necessary for AmpC induction and resistence to b-lactams when low-medium level)	Iron acquisition and metabolism	NA
PA14_RS03880	PA14_09570	nmoR	PA4203	1.71393	1.82045	7.56761e-12	1.1419e-10	1.13648e-11	1.33935e-10	LysR family transcriptional regulator; involved in nitronate resitance; regulator of nmoA	Transcriptional machinery and transcription regulation	NA
PA14_RS03955	PA14_09780	PA14_RS03955	PA4183	2.68929	2.71041	0.00680904	0.0168728	0.00737303	0.0164725	hypothetical protein	Unkown or generic function prediction	NA
PA14_RS04020	PA14_09950	PA14_RS04020	PA4170	2.85601	2.29395	3.32241e-12	5.33058e-11	4.86174e-08	3.36735e-07	thioredoxine reductase	Oxidative stress response and cell redox homeostasis	NA
PA14_RS04035	PA14_09980	dkgB	PA4167	2.5102	2.17583	2.60269e-10	3.0759e-09	1.58724e-07	9.8983e-07	2,5-diketo-D-gluconate reductase B	Carbon metabolism and TCA cycle	NA
PA14_RS04095	PA14_10140	fepG	PA4161	2.56258	3.89131	8.22049e-11	1.04982e-09	2.17549e-16	5.27738e-15	ferric enterobactin transport protein FepG	Iron acquisition and metabolism	NA
PA14_RS04100	PA14_10160	fepD	PA4160	2.70049	3.13305	1.84149e-09	1.96555e-08	1.33106e-10	1.37724e-09	ferric enterobactin transport protein FepD	Iron acquisition and metabolism	NA
PA14_RS04105	PA14_10170	fepB	PA4159	2.74087	2.33031	1.15807e-08	1.06753e-07	2.41968e-06	1.18989e-05	iron-enterobactin transporter periplasmic binding protein	Iron acquisition and metabolism	NA
PA14_RS04110	PA14_10180	fepC	PA4158	1.31751	1.6279	0.000133661	0.000546062	6.57901e-06	2.97552e-05	ferric enterobactin transport protein FepC	Iron acquisition and metabolism	NA
PA14_RS04120	PA14_10200	PA14_RS04120	PA4156	1.70578	1.55978	3.62394e-05	0.000171394	0.00021373	0.000700461	TonB-dependent receptor protein	Iron acquisition and metabolism	NA
PA14_RS04125	PA14_10210	PA14_RS04125	PA4155	1.9032	1.87558	1.01262e-08	9.45483e-08	5.38739e-08	3.69109e-07	oxidoreductase	Unkown or generic function prediction	NA
PA14_RS04205	PA14_10380	PA14_RS04205	PA4139	1.46843	2.21103	0.00114163	0.00360628	3.68204e-06	1.76446e-05	hypothetical protein	Unkown or generic function prediction	NA
PA14_RS04220	PA14_10470	PA14_RS04220	PA4136	-1.99611	-2.67147	4.1963e-12	6.64851e-11	7.2591e-20	2.59181e-18	MFS transporter	Transporters	NA
PA14_RS04245	PA14_10540	PA14_RS04245	PA4131	2.53266	2.36062	8.41135e-08	6.68426e-07	1.14699e-06	6.0337e-06	iron-sulfur cluster-binding protein	Unkown or generic function prediction	NA
PA14_RS04270	PA14_10600	PA14_RS04270	PA4126	2.16796	1.32246	2.92002e-05	0.000140657	0.0125876	0.0261662	MFS transporter	Transporters	NA
PA14_RS04345	PA14_10780	PA14_RS04345	PA4111	3.25683	1.49284	9.2112e-16	2.23449e-14	0.000288746	0.000913823	hypothetical protein	Unkown or generic function prediction	NA
PA14_RS04350	PA14_10790	ampC	PA4110	4.41081	2.41484	2.09236e-13	3.97313e-12	7.63601e-05	0.000273022	beta-lactamase	Antibiotic resistance	NA
PA14_RS04375	PA14_10850	PA14_RS04375	PA4100	1.97471	2.08997	0.00559711	0.0141958	0.00406425	0.0097197	dehydrogenase	Unkown or generic function prediction	NA
PA14_RS04380	PA14_10870	PA14_RS04380	PA4099	1.85767	1.79763	0.000280062	0.00104946	0.00079436	0.00226386	hypothetical protein (OprB porin family)	Transporters	NA
PA14_RS04440	PA14_11010	PA14_RS04440	PA4090	2.60416	1.73785	1.54199e-23	7.04314e-22	5.58311e-11	6.03548e-10	hypothetical protein	Unkown or generic function prediction	NA
PA14_RS04475	PA14_11090	cupB4	PA4083	-1.85805	-1.52287	0.00160707	0.00484737	0.0125039	0.0260248	chaperone CupB4	Biofilm formation and regulation	NA
PA14_RS04565	PA14_11280	PA14_RS04565	PA4066	2.22394	2.51488	8.85083e-07	5.7164e-06	5.06322e-08	3.49735e-07	hypothetical protein	Zinc acquisition and metabolism	Zur
PA14_RS04570	PA14_11290	PA14_RS04570	PA4065	2.55116	3.20796	2.2994e-07	1.67259e-06	1.89126e-10	1.90252e-09	permease (homologous to the SalY;SalXY antimicrobial peptide resistance transporter)	Zinc acquisition and metabolism	Zur
PA14_RS04575	PA14_11310	PA14_RS04575	PA4064	2.74717	3.30412	1.19673e-06	7.52154e-06	1.08144e-08	8.44826e-08	ABC transporter ATP-binding protein (homologous to the SalX;SalXY antimicrobial peptide resistance transporter)	Zinc acquisition and metabolism	Zur
PA14_RS04580	PA14_11320	PA14_RS04580	PA4063	3.56195	3.41396	1.37633e-07	1.04617e-06	6.85723e-07	3.7585e-06	hypothetical protein (possible homolog ABC-type metal ion transport system;periplasmic component/surface adhesin)	Zinc acquisition and metabolism	Zur
PA14_RS04720	PA14_11660	aqpZ	PA4034	1.41973	1.3713	0.000486248	0.00170844	0.0010937	0.00299733	aquaporin Z	Transporters	NA
PA14_RS04725	PA14_11670	mucE	PA4033	1.63472	1.50829	0.000582262	0.00200548	0.00229785	0.00585137	positive regulator of alginate production, stimulate AlgW activity in cleavage of MucA	Biofilm formation and regulation	NA
PA14_RS04780	PA14_11810	PA14_RS04780	PA4022	2.73833	1.47146	1.19722e-06	7.52154e-06	0.0102766	0.0219934	aldehyde dehydrogenase	Unkown or generic function prediction	NA
PA14_RS05075	PA14_RS05075	PA14_RS05075	PA3963a	2.61738	1.3721	2.62754e-09	2.69124e-08	0.002236	0.00571109	New annotation	Unkown or generic function prediction	NA
PA14_RS05095	PA14_12640	PA14_RS05095	PA3960	2.24741	1.87885	0.000164984	0.000655028	0.00224812	0.00573845	hypothetical protein	Unkown or generic function prediction	NA
PA14_RS05200	PA14_12910	PA14_RS05200	PA3939	2.57352	3.49309	1.9247e-07	1.42664e-06	3.42334e-10	3.31861e-09	hypothetical protein	Unkown or generic function prediction	NA
PA14_RS05205	PA14_12920	tauA	PA3938	3.77788	5.22462	2.17162e-12	3.57471e-11	2.21801e-20	8.32988e-19	taurine ABC transporter periplasmic protein	Sulfate acquisition and metabolism	NA
PA14_RS05210	PA14_12940	tauB	PA3937	4.55829	5.69497	1.35861e-12	2.32708e-11	3.35161e-16	8.01541e-15	taurine ABC transporter ATP-binding protein	Sulfate acquisition and metabolism	NA
PA14_RS05215	PA14_12960	tauC	PA3936	3.82475	4.88067	2.3911e-16	6.21685e-15	6.58349e-22	2.87744e-20	taurine ABC transporter permease	Sulfate acquisition and metabolism	NA
PA14_RS05220	PA14_12970	tauD	PA3935	3.28313	3.2653	1.20068e-12	2.06354e-11	7.44714e-12	9.0762e-11	taurine dioxygenase	Sulfate acquisition and metabolism	NA
PA14_RS05235	PA14_13000	PA14_RS05235	PA3932	3.42967	2.79412	3.62919e-21	1.34306e-19	7.64517e-14	1.24234e-12	transcriptional regulator	Transcriptional machinery and transcription regulation	NA
PA14_RS05240	PA14_13010	metQ	PA3931	5.31653	5.86994	6.98184e-36	6.94078e-34	2.05366e-40	4.00464e-38	hypothetical protein (probably Fur-regulated; homolog to methionine ABC transporter substrate-binding protein)	Sulfate acquisition and metabolism	Fur
PA14_RS05335	PA14_13260	moaB1	PA3915	2.36184	1.96706	2.63124e-11	3.68519e-10	1.07354e-07	6.91592e-07	MoaB1	Metabolism of cofactors and vitamins	Low-oxygen
PA14_RS05340	PA14_13280	moeA1	PA3914	2.9103	2.82145	4.11284e-09	4.06473e-08	1.11715e-07	7.15143e-07	molybdenum cofactor biosynthetic protein A1	Metabolism of cofactors and vitamins	Low-oxygen
PA14_RS05345	PA14_13290	PA14_RS05345	PA3913	1.89547	2.84692	6.11719e-05	0.000273072	7.82416e-08	5.15845e-07	protease	Unkown or generic function prediction	NA
PA14_RS05350	PA14_13300	PA14_RS05350	PA3912	1.8909	2.76651	7.26388e-05	0.0003208	8.10088e-07	4.36466e-06	hypothetical protein; putative protease	Unkown or generic function prediction	NA
PA14_RS05390	PA14_13390	PA14_RS05390	PA3904	1.56986	1.86905	0.00285164	0.00796134	0.000609458	0.0017892	hypothetical protein	Unkown or generic function prediction	NA
PA14_RS05410	PA14_13450	fecR	PA3900	4.45312	5.13548	5.34726e-28	3.30617e-26	9.00165e-32	8.61101e-30	transmembrane sensor	Iron acquisition and metabolism	Fur
PA14_RS05415	PA14_13460	fecI	PA3899	3.68194	3.62873	4.94277e-31	3.48053e-29	1.24769e-28	8.78585e-27	RNA polymerase sigma factor (fecI ortholog;more similar to PupI of P. putida;biosynthesis/uptake siderophore)	Iron acquisition and metabolism	Fur
PA14_RS05475	PA14_13610	opuCD	PA3888	1.66976	2.78585	9.41048e-05	0.000401271	2.13509e-09	1.84411e-08	ABC transporter permease	Osmotic stress response and osmoprotectant metabolism	NA
PA14_RS05535	PA14_13750	narK1	PA3877	4.43302	4.60577	8.2563e-16	2.03201e-14	5.55805e-15	1.0674e-13	nitrite extrusion protein 1	Aerobic, anaerobic respiration, fermentation	Anr, IHF, NarL
PA14_RS05540	PA14_13770	narK2	PA3876	4.10358	4.23132	4.50192e-18	1.31935e-16	5.60325e-16	1.27392e-14	nitrite extrusion protein 2	Aerobic, anaerobic respiration, fermentation	Anr, IHF, NarL
PA14_RS05545	PA14_13780	narG	PA3875	2.2824	2.61063	4.86531e-22	1.92712e-20	4.01238e-26	2.42176e-24	respiratory nitrate reductase alpha subun	Aerobic, anaerobic respiration, fermentation	Anr, IHF, NarL
PA14_RS05555	PA14_13810	narJ	PA3873	2.04106	2.29313	3.68327e-08	3.08664e-07	5.66253e-08	3.85874e-07	respiratory nitrate reductase delta chain	Aerobic, anaerobic respiration, fermentation	Anr, IHF, NarL
PA14_RS05560	PA14_13830	narI	PA3872	2.23119	2.33837	3.84793e-15	8.59427e-14	3.58302e-14	6.03518e-13	respiratory nitrate reductase gamma chain	Aerobic, anaerobic respiration, fermentation	Anr, IHF, NarL
PA14_RS05570	PA14_13850	moaA1	PA3870	1.57292	2.12289	3.97104e-08	3.31137e-07	1.05614e-11	1.25109e-10	molybdenum cofactor biosynthesis protein A	Metabolism of cofactors and vitamins	NA
PA14_RS05680	PA14_14220	PA14_RS05680	PA3849	-2.67314	-2.95248	1.05989e-17	3.00203e-16	9.44191e-21	3.62655e-19	nucleoid-associated protein NdpA	Unkown or generic function prediction	NA
PA14_RS05870	PA14_14710	icsR	PA3815	3.00193	1.47873	1.49443e-38	1.54628e-36	3.08571e-10	3.01437e-09	IscR (iron-sulphur cluster ([Fe-S]) biogenesis;sensors of superoxide-peroxide stresses)	Iron acquisition and metabolism	NA
PA14_RS06055	PA14_15200	PA14_RS06055	PA3779	-1.49642	-1.41014	0.00343076	0.00929661	0.00667746	0.0151272	hypothetical protein	Transporters	NA
PA14_RS06075	PA14_15250	PA14_RS06075	PA3775	1.68581	1.83029	0.0193926	0.0414505	0.0137346	0.0282493	hypothetical protein	Unkown or generic function prediction	NA
PA14_RS06365	PA14_15890	purT	PA3751	-2.09346	-1.45862	9.67651e-11	1.2204e-09	9.12881e-06	3.99681e-05	phosphoribosylglycinamide formyltransferase 2	Nucleotides metabolism	NA
PA14_RS06375	PA14_15920	PA14_RS06375	PA3749	1.35937	1.76667	0.000539582	0.0018789	1.8103e-05	7.4802e-05	major facilitator transporter	Transporters	NA
PA14_RS06455	PA14_16110	PA14_RS06455	PA3733a	1.55003	2.02188	0.0132612	0.0297892	0.00149799	0.00397009	hypothetical protein	Unkown or generic function prediction	NA
PA14_RS06480	PA14_16180	PA14_RS06480	PA3729	-2.25388	-3.21338	1.20185e-07	9.21845e-07	1.08938e-13	1.74232e-12	hypothetical protein	Unkown or generic function prediction	NA
PA14_RS06485	PA14_16190	PA14_RS06485	PA3728	-1.6441	-1.60826	4.54427e-05	0.000209831	8.66866e-05	0.000307558	hypothetical protein	Unkown or generic function prediction	NA
PA14_RS06490	PA14_16200	PA14_RS06490	PA3727	-1.62058	-2.00266	0.00340262	0.0092401	0.000363924	0.00112164	hypothetical protein	Unkown or generic function prediction	NA
PA14_RS06705	PA14_16720	pemA	PA3684	1.68601	1.32504	1.92231e-05	9.58321e-05	0.000995162	0.00276616	PemA	Virulence factors and regulators	NA
PA14_RS06860	PA14_17100	frr	PA3653	-1.71193	-1.55076	0.000190929	0.000749235	0.000882436	0.00248002	ribosome recycling factor	Translation	NA
PA14_RS06945	PA14_17310	kdsA	PA3636	1.60624	2.99272	7.41478e-10	8.24407e-09	3.56319e-29	2.77929e-27	2-dehydro-3-deoxyphosphooctonate aldolase	Cell wall/membrane/envelope biogenesis and modification	NA
PA14_RS06995	PA14_17440	truD	PA3626	2.57684	2.59236	3.72699e-12	5.94209e-11	6.75974e-12	8.31842e-11	tRNA pseudouridine synthase D	Translation	NA
PA14_RS07120	PA14_17700	rpmE2	PA3601	6.07685	4.42409	2.31596e-22	9.4693e-21	3.22016e-12	4.21866e-11	50S ribosomal protein L31	Zinc acquisition and metabolism	NA
PA14_RS07125	PA14_17710	rpmJ2	PA3600	5.28269	4.77186	3.8795e-13	7.23128e-12	1.22431e-10	1.27459e-09	50S ribosomal protein L36	Zinc acquisition and metabolism	NA
PA14_RS07190	PA14_17900	metR	PA3587	1.62261	1.35571	1.7993e-06	1.0899e-05	9.23637e-05	0.000325701	transcriptional regulator MetR	Amino acids transport and metabolism	NA
PA14_RS07195	PA14_17910	PA14_RS07195	PA3586	3.68241	3.23866	1.25552e-40	1.51559e-38	5.97076e-29	4.45173e-27	alpha/beta hydrolase	Unkown or generic function prediction	NA
PA14_RS07215	PA14_17960	glpK	PA3582	-2.2307	-1.68486	0.000111921	0.00046896	0.00408177	0.00975698	glycerol kinase	Cell wall/membrane/envelope biogenesis and modification	NA
PA14_RS07395	PA14_18450	algI	PA3548	2.544	3.84874	0.000214909	0.000832383	4.01677e-08	2.82064e-07	alginate o-acetyltransferase AlgI	Alginate biosynthesis	NA
PA14_RS07485	PA14_18680	bfd	PA3530	3.60785	1.72044	4.81581e-30	3.25549e-28	9.06907e-08	5.91005e-07	bacterioferritin-associated ferredoxin Bfd	Iron acquisition and metabolism	Fur
PA14_RS07690	PA14_19190	PA14_RS07690	PA3471	-1.43731	-1.91412	4.70716e-11	6.33031e-10	6.31525e-18	1.7788e-16	malate dehydrogenase	Carbon metabolism and TCA cycle	NA
PA14_RS07795	PA14_19490	lsfA	PA3450	4.50195	5.49346	1.81418e-23	8.06831e-22	8.3714e-33	8.4886e-31	1-Cys peroxiredoxin LsfA; protect from oxidative stress generated by macrophages	Oxidative stress response and cell redox homeostasis	NA
PA14_RS07800	PA14_19500	ssuA1	PA3449	5.76608	6.2574	9.23738e-18	2.64596e-16	1.26882e-17	3.45856e-16	hypothetical protein	Sulfate acquisition and metabolism	NA
PA14_RS07805	PA14_19510	ssuB1	PA3448	3.16345	2.50177	3.1203e-08	2.64547e-07	3.21424e-05	0.000125163	ABC transporter permease	Sulfate acquisition and metabolism	NA
PA14_RS07810	PA14_19520	ssuC1	PA3447	1.99043	2.77143	0.00394932	0.0104668	0.000281522	0.00089319	ABC transporter ATP-binding protein	Sulfate acquisition and metabolism	NA
PA14_RS07815	PA14_19530	ssuE	PA3446	5.36509	6.16599	1.28343e-59	5.91545e-57	2.76515e-67	3.50483e-64	NAD(P)H-dependent FMN reductase (ssuE?)	Sulfate acquisition and metabolism	NA
PA14_RS07820	PA14_19540	ssuA	PA3445	6.25161	5.91481	6.73783e-56	2.62775e-53	7.44879e-44	1.64197e-41	hypothetical protein	Sulfate acquisition and metabolism	NA
PA14_RS07825	PA14_19560	ssuD	PA3444	6.34528	6.41605	1.86875e-66	1.35351e-63	1.17972e-55	5.98116e-53	alkanesulfonate monooxygenase	Sulfate acquisition and metabolism	NA
PA14_RS07830	PA14_19570	ssuC2	PA3443	5.72646	5.47912	1.70243e-48	2.8771e-46	7.17892e-37	1.1741e-34	ABC transporter permease	Sulfate acquisition and metabolism	NA
PA14_RS07835	PA14_19580	ssuB2	PA3442	7.80715	7.11915	1.4067e-75	1.78299e-72	1.0896e-59	6.90531e-57	aliphatic sulfonates transport ATP-binding subunit	Sulfate acquisition and metabolism	NA
PA14_RS07840	PA14_19590	ssuF	PA3441	5.96208	5.94355	6.97516e-34	5.99391e-32	3.72556e-31	3.49788e-29	molybdopterin-binding protein (ssuF?)	Sulfate acquisition and metabolism	NA
PA14_RS07885	PA14_19680	lrgA	PA3432	4.36411	6.29565	1.32518e-21	5.08989e-20	4.61278e-36	6.32075e-34	hypothetical protein (LrgA;control murein hydrolase activity;required for penicillin-resistance)	Antibiotic resistance	AmrZ
PA14_RS07890	PA14_19690	lrgB	PA3431	4.06241	6.08119	4.22369e-30	2.8938e-28	3.18272e-49	9.49201e-47	hypothetical protein (LrgB;control murein hydrolase activity;required for penicillin-resistance)	Antibiotic resistance	AmrZ
PA14_RS07905	PA14_19720	PA14_RS07905	PA3428	2.30954	1.33815	9.19683e-06	4.88762e-05	0.0136494	0.0281081	hypothetical protein	Unkown or generic function prediction	NA
PA14_RS07990	PA14_19960	PA14_RS07990	PA3412	5.87017	5.26608	9.60986e-51	1.94888e-48	4.89652e-39	8.8662e-37	hypothetical protein (heme utilization region - BLAST: similar to topoisomerase II)	Unkown or generic function prediction	NA
PA14_RS08000	PA14_19990	hasI	PA3410	3.43583	3.38977	4.16967e-19	1.32957e-17	1.02172e-17	2.83065e-16	RNA polymerase ECF-subfamily sigma-70 factor (HasI)	Iron acquisition and metabolism	Fur
PA14_RS08005	PA14_20000	hasS	PA3409	3.63426	3.38645	1.23602e-26	7.04114e-25	2.91666e-21	1.183e-19	transmembrane sensor	Iron acquisition and metabolism	Fur
PA14_RS08010	PA14_20010	hasR	PA3408	2.95374	2.96405	9.71678e-21	3.44504e-19	1.54368e-19	5.36058e-18	heme uptake outer membrane receptor HasR	Iron acquisition and metabolism	Fur
PA14_RS08015	PA14_20020	hasAp	PA3407	4.47884	4.16417	7.88952e-27	4.59769e-25	7.29361e-22	3.16056e-20	heme acquisition protein HasAp	Iron acquisition and metabolism	Fur
PA14_RS08025	PA14_20040	hasE	PA3405	1.78457	1.90365	0.000246774	0.000938605	0.000299768	0.000943991	metalloprotease secretion protein	Iron acquisition and metabolism	Fur
PA14_RS08030	PA14_20050	hasF	PA3404	3.2725	2.5496	7.63298e-13	1.36746e-11	7.11847e-08	4.7613e-07	ABC exporter for hemophore HasA	Iron acquisition and metabolism	Fur
PA14_RS08035	PA14_20060	PA14_RS08035	PA3403a	1.41497	1.69402	0.0102688	0.0240698	0.0025594	0.00642702	hypothetical protein	Unkown or generic function prediction	NA
PA14_RS08080	PA14_20170	nosY	PA3395	2.51409	4.92646	0.000310106	0.00114846	6.56517e-08	4.41451e-07	NosY protein	Aerobic, anaerobic respiration, fermentation	Dnr?
PA14_RS08085	PA14_20180	nosF	PA3394	2.10835	2.36321	0.000116992	0.000487786	0.000169568	0.00056753	NosF protein	Aerobic, anaerobic respiration, fermentation	NA
PA14_RS08095	PA14_20200	nosZ	PA3392	2.27306	2.50081	9.03244e-12	1.33123e-10	3.47771e-12	4.53265e-11	nitrous-oxide reductase	Aerobic, anaerobic respiration, fermentation	Dnr?
PA14_RS08100	PA14_20230	nosR	PA3391	2.79962	3.2543	2.22568e-09	2.31709e-08	2.78277e-11	3.11449e-10	regulatory protein NosR	Aerobic, anaerobic respiration, fermentation	Dnr?
PA14_RS08145	PA14_20330	phnE	PA3382	1.89622	2.9645	0.00324687	0.00889818	5.13436e-05	0.000190985	phosphonate ABC transporter permease	Phosphate acquisition	AmrZ, LasR, AlgZ
PA14_RS08155	PA14_20360	phnG	PA3380	2.32955	2.47583	0.00411026	0.010848	0.00612975	0.0140306	phosphonate metabolism protein PhnG	Phosphate acquisition	AmrZ, LasR, AlgZ
PA14_RS08340	PA14_20750	PA14_RS08340	PA3349	-1.39572	-2.41694	9.01608e-06	4.80668e-05	3.75765e-14	6.28755e-13	chemotaxis protein	Chemotaxis, motility and attachment	NA
PA14_RS08380	PA14_20850	PA14_RS08380	PA3341	1.57392	1.58851	5.68673e-06	3.13048e-05	7.4654e-06	3.33183e-05	MarR family transcriptional regulator	Transcriptional machinery and transcription regulation	NA
PA14_RS08400	PA14_20890	rfaD	PA3337	1.75358	1.87046	4.24086e-10	4.92017e-09	3.52331e-10	3.40901e-09	ADP-L-glycero-D-manno-heptose-6-epimerase	Cell wall/membrane/envelope biogenesis and modification	Anr, AmrZ
PA14_RS08540	PA14_21220	uspK	PA3309	3.01178	1.69511	2.93862e-23	1.26261e-21	3.843e-08	2.71586e-07	hypothetical protein (Usp required for survival during pyruvate fermentation)	General stress response	NA
PA14_RS08625	PA14_21450	PA14_RS08625	PA3294	-3.69276	-2.81809	3.54741e-16	8.99269e-15	8.47523e-10	7.74224e-09	hypothetical protein	Type VI secretion system	NA
PA14_RS08660	PA14_21530	PA14_RS08660	PA3287	5.07945	3.99071	9.03597e-57	3.8177e-54	2.81315e-34	3.39587e-32	ankyrin domain-containing protein	Unkown or generic function prediction	NA
PA14_RS08680	PA14_21570	PA14_RS08680	PA3284	7.11088	8.31414	9.27583e-50	1.67959e-47	2.2073e-64	1.86517e-61	hypothetical protein	Zinc acquisition and metabolism	NA
PA14_RS08685	PA14_21580	PA14_RS08685	PA3283	6.23233	7.4625	2.66922e-51	6.44425e-49	9.31983e-67	9.45031e-64	hypothetical protein	Zinc acquisition and metabolism	NA
PA14_RS08690	PA14_21590	PA14_RS08690	PA3282	6.0559	7.39587	8.18392e-45	1.25735e-42	6.32484e-59	3.56299e-56	hypothetical protein	Zinc acquisition and metabolism	NA
PA14_RS08695	PA14_21600	PA14_RS08695	PA3281	6.38135	6.77081	5.71773e-55	1.8118e-52	1.84689e-54	8.51249e-52	hypothetical protein	Zinc acquisition and metabolism	NA
PA14_RS08700	PA14_21610	oprO	PA3280	2.51371	1.89895	7.62654e-07	4.99568e-06	0.00024303	0.000786319	pyrophosphate-specific outer membrane porin OprO precursor	Phosphate acquisition	NA
PA14_RS08710	PA14_21630	PA14_RS08710	PA3278	1.50107	1.46799	0.00356123	0.00958985	0.00738717	0.0164918	hypothetical protein	Unkown or generic function prediction	NA
PA14_RS08770	PA14_21760	capB	PA3266	1.53761	1.81859	2.01988e-06	1.20622e-05	3.29826e-08	2.36858e-07	cold acclimation protein B	Transcriptional machinery and transcription regulation	NA
PA14_RS09020	PA14_22280	PA14_RS09020	PA3240	4.66267	4.70182	9.33551e-30	6.22777e-28	2.66122e-28	1.79899e-26	pirin-related protein	Unkown or generic function prediction	NA
PA14_RS09045	PA14_22340	PA14_RS09045	PA3235	5.01962	2.37592	6.48475e-41	8.01895e-39	4.1221e-10	3.93579e-09	hypothetical protein	Unkown or generic function prediction	AmrZ
PA14_RS09075	PA14_22420	PA14_RS09075	PA3229	2.97797	2.05673	9.40381e-10	1.03422e-08	3.24716e-05	0.000126251	hypothetical protein (MexT-regulated;small protein)	Unkown or generic function prediction	MexT
PA14_RS09105	PA14_22490	azoR3	PA3223	4.36982	4.42658	3.21133e-26	1.78917e-24	2.41406e-25	1.33036e-23	azoreductase 3	Unkown or generic function prediction	NA
PA14_RS09225	PA14_22740	PA14_RS09225	PA3205	3.36231	2.45149	6.73029e-21	2.42004e-19	1.79618e-11	2.06033e-10	hypothetical protein	Unkown or generic function prediction	NA
PA14_RS09245	PA14_22800	yciB	PA3201	1.56157	1.4563	4.78574e-11	6.41897e-10	1.91471e-09	1.67084e-08	intracellular septation protein A	Unkown or generic function prediction	NA
PA14_RS09300	PA14_22960	gtrS	PA3191	-2.01035	-1.38546	2.30293e-06	1.363e-05	0.00135311	0.00361951	two-component sensor	Cell signalling and signal transduction	NA
PA14_RS09305	PA14_22980	PA14_RS09305	PA3190	-3.50918	-2.28442	5.59372e-05	0.000252764	0.00982722	0.0211747	sugar ABC transporter substrate-binding protein	Transporters	NA
PA14_RS09320	PA14_23010	gltK	PA3187	-4.15876	-3.03666	3.4908e-08	2.93993e-07	7.09288e-05	0.000255404	ABC transporter ATP-binding protein	Transporters	NA
PA14_RS09325	PA14_23030	oprB	PA3186	-4.22086	-5.59635	6.79014e-06	3.69378e-05	4.04365e-09	3.36087e-08	glucose/carbohydrate outer membrane porin OprB precursor	Transporters	NA
PA14_RS09335	PA14_23060	hexR	PA3184	-1.699	-2.03849	2.36226e-13	4.45228e-12	4.55499e-18	1.31215e-16	DNA-binding transcriptional regulator HexR	Transcriptional machinery and transcription regulation	NA
PA14_RS09360	PA14_23110	PA14_RS09360	PA3179	-1.53903	-2.15335	4.04167e-05	0.000188512	1.53439e-08	1.15937e-07	hypothetical protein	Unkown or generic function prediction	NA
PA14_RS09370	PA14_23130	PA14_RS09370	PA3177	1.3175	2.45217	0.00529917	0.0135622	3.67365e-07	2.14085e-06	sensory box GGDEF domain-containing protein	Cell signalling and signal transduction	NA
PA14_RS09595	PA14_23670	PA14_RS09595	PA3127	-1.38468	-2.03712	9.4752e-05	0.000403352	1.49751e-08	1.13658e-07	hypothetical protein	Unkown or generic function prediction	NA
PA14_RS09635	PA14_RS09635	PA14_RS09635	PA3119	-1.38888	-2.49914	0.00251388	0.00714426	8.60906e-08	5.62473e-07	New annotation	Unkown or generic function prediction	NA
PA14_RS09745	PA14_24070	xcpX	PA3097	-1.79491	-1.31022	2.63535e-12	4.28244e-11	5.27033e-07	2.97556e-06	general secretion pathway protein K	Protein secretion	NA
PA14_RS09790	PA14_24180	PA14_RS09790	PA3091	-1.42023	-2.5111	1.36789e-05	7.01942e-05	3.38848e-14	5.78438e-13	hypothetical protein (RpoS binding site;BLAST: chromosome partitioning protein ParA)	Unkown or generic function prediction	RpoS
PA14_RS09835	PA14_24290	gbt	PA3082	-2.35704	-1.30725	8.41808e-07	5.45079e-06	0.00719815	0.0161552	glycine betaine transmethylase	Osmotic stress response and osmoprotectant metabolism	NA
PA14_RS09845	PA14_24310	PA14_RS09845	PA3080	2.75562	1.82162	1.09699e-15	2.6359e-14	1.93172e-07	1.17856e-06	BNR/Asp-box repeat-containing protein	Unkown or generic function prediction	NA
PA14_RS09960	PA14_24590	PA14_RS09960	PA3055	-1.7516	-1.81154	1.21424e-13	2.39541e-12	4.36922e-14	7.21562e-13	hypothetical protein	Unkown or generic function prediction	NA
PA14_RS10050	PA14_24810	PA14_RS10050	PA3037	2.02368	2.81332	7.95188e-05	0.000346954	7.39731e-07	4.0284e-06	hypothetical protein; Metallo-beta-lactamase superfamily	Unkown or generic function prediction	NA
PA14_RS10060	PA14_24830	PA14_RS10060	PA3035	2.79557	3.45342	1.19575e-16	3.20764e-15	3.43802e-21	1.38339e-19	glutathione S-transferase (addition of glutathion to xenobiotics;detoxification)	Unkown or generic function prediction	NA
PA14_RS10195	PA14_25140	PA14_RS10195	PA3009	3.06859	2.4451	3.93026e-31	2.80654e-29	1.14923e-19	4.04623e-18	hypothetical protein	Unkown or generic function prediction	NA
PA14_RS10200	PA14_25150	sulA	PA3008	2.33402	2.41006	2.70469e-08	2.31244e-07	1.94986e-08	1.44953e-07	hypothetical protein (SulA;inhibitor of cell replication/FtsZ polimerization)	SOS response	LexA
PA14_RS10205	PA14_25160	lexA	PA3007	1.37913	1.60426	2.1451e-08	1.88161e-07	1.84304e-10	1.8614e-09	LexA repressor	SOS response	NA
PA14_RS10215	PA14_25195	nagZ	PA3005	-1.5438	-1.65372	4.50217e-06	2.525e-05	1.32888e-06	6.88195e-06	beta-hexosaminidase	Cell wall/membrane/envelope biogenesis and modification	NA
PA14_RS10220	PA14_25210	PA14_RS10220	PA3004	-1.60952	-1.99772	9.64128e-08	7.53332e-07	7.15558e-11	7.65375e-10	5'-methylthioadenosine phosphorylase	Quorum sensing	NA
PA14_RS10480	PA14_25840	PA14_RS10480	PA2953	-1.82444	-1.83391	2.18714e-07	1.60708e-06	2.94203e-07	1.73645e-06	electron transfer flavoprotein-ubiquinone oxidoreductase	Fatty acids metabolism	PsrA
PA14_RS10485	PA14_25860	etfB	PA2952	-1.47877	-1.46327	8.44364e-06	4.52051e-05	1.44707e-05	6.09357e-05	electron transfer flavoprotein subunit beta	Fatty acids metabolism	PsrA
PA14_RS10580	PA14_RS10580	PA14_RS10580	PA2935	3.11447	2.99643	1.29447e-15	3.08121e-14	5.3047e-12	6.59187e-11	New annotation;next to CFTR inhibitor protein!	Unkown or generic function prediction	OxyR
PA14_RS10675	PA14_26330	PA14_RS10675	PA2917	-1.77206	-2.34625	0.00024154	0.000924231	1.7452e-06	8.76923e-06	AraC family transcriptional regulator	Transcriptional machinery and transcription regulation	NA
PA14_RS10690	PA14_26360	PA14_RS10690	PA2914	2.84015	4.1768	2.2476e-07	1.64435e-06	2.95832e-13	4.51768e-12	ABC transporter permease;involved in Zn	Zinc acquisition and metabolism	Zur?
PA14_RS10695	PA14_26390	PA14_RS10695	PA2913	2.55076	4.0802	4.68221e-06	2.62017e-05	1.89807e-12	2.58688e-11	hypothetical protein;involved in Zn	Zinc acquisition and metabolism	Zur?
PA14_RS10700	PA14_26400	PA14_RS10700	PA2912	2.9527	5.51144	6.6284e-07	4.40936e-06	6.44777e-18	1.80609e-16	ABC transporter ATP-binding protein;involved in Zn	Zinc acquisition and metabolism	Zur?
PA14_RS10705	PA14_26420	PA14_RS10705	PA2911	2.04588	4.19957	0.000256116	0.000970682	2.47458e-13	3.82504e-12	TonB-dependent receptor	Zinc acquisition and metabolism	Zur?
PA14_RS10710	PA14_26450	PA14_RS10710	PA2910	1.41996	2.20905	0.00174474	0.00520038	6.38606e-06	2.90235e-05	hypothetical protein	Transporters	NA
PA14_RS10840	PA14_26770	PA14_RS10840	PA2884	1.31463	1.62876	5.78699e-06	3.18222e-05	4.84851e-08	3.36278e-07	hypothetical protein	Unkown or generic function prediction	NA
PA14_RS10875	PA14_26880	bvlR	PA2877	-2.04085	-2.80514	0.00104176	0.00334335	9.09394e-06	3.98498e-05	BvlR	Virulence factors and regulators	NA
PA14_RS10880	PA14_26890	pyrF	PA2876	-2.31878	-1.45375	7.8525e-06	4.23524e-05	0.00621254	0.0141753	orotidine 5'-phosphate decarboxylase	Nucleotides metabolism	NA
PA14_RS10885	PA14_26910	PA14_RS10885	PA2875	-1.70052	-1.80693	0.00335286	0.00914415	0.00220943	0.00565463	hypothetical protein (ATPase family associated with various cellular activities )	Unkown or generic function prediction	NA
PA14_RS10900	PA14_26940	PA14_RS10900	PA2872	-1.86811	-2.78654	0.00221331	0.00641593	6.75463e-06	3.0333e-05	hypothetical protein (CHAD domain is an alpha-helical domain functionally associated with some members of the adenylate cyclase family. It has conserved histidines that may chelate metals.	Unkown or generic function prediction	NA
PA14_RS10905	PA14_26960	PA14_RS10905	PA2871	-2.01995	-2.76716	0.000152711	0.000611084	3.28856e-07	1.93198e-06	hypothetical protein (CD: Acyl-CoA thioesterase;fatty acid biosynthesis)	Cell wall/membrane/envelope biogenesis and modification	NA
PA14_RS10910	PA14_26970	PA14_RS10910	PA2870	-1.46026	-1.95502	0.00278983	0.00781029	8.20851e-05	0.000292666	GGDEF protein	Cell signalling and signal transduction	NA
PA14_RS10920	PA14_26990	PA14_RS10920	PA2868	2.50472	1.43667	5.16494e-05	0.000235065	0.022888	0.0442234	hypothetical protein	Unkown or generic function prediction	NA
PA14_RS10925	PA14_27000	PA14_RS10925	PA2867	-3.1381	-2.91537	2.1406e-06	1.27082e-05	1.45206e-05	6.10444e-05	chemotaxis transducer	Chemotaxis, motility and attachment	NA
PA14_RS10935	PA14_27050	PA14_RS10935	PA2865	-1.39303	-1.35598	0.00496384	0.0128164	0.00715795	0.0160721	Slt family transglycosylase (mltF2;peptidoglycan;antibiotic resitance)	Unkown or generic function prediction	NA
PA14_RS10945	PA14_27090	lipH	PA2863	-3.03438	-6.4353	0.000232072	0.000892718	7.08697e-15	1.33078e-13	lipase chaperone	Virulence factors and regulators	NA
PA14_RS11015	PA14_27220	ohr	PA2850	2.67289	4.33307	3.69784e-09	3.69129e-08	2.8133e-20	1.04113e-18	organic hydroperoxide resistance protein	Oxidative stress response and cell redox homeostasis	NA
PA14_RS11030	PA14_27270	PA14_RS11030	PA2847	2.08639	1.43027	4.34698e-07	2.99039e-06	0.000770639	0.00219997	hypothetical protein (Sulfite exporter TauE/SafE)	Sulfate acquisition and metabolism	NA
PA14_RS11075	PA14_27400	PA14_RS11075	PA2838	1.90734	1.5547	0.00012657	0.00052214	0.00295729	0.0073246	LysR family transcriptional regulator	Transcriptional machinery and transcription regulation	NA
PA14_RS11080	PA14_27410	PA14_RS11080	PA2837	1.37005	2.33023	0.000129135	0.0005301	1.1884e-08	9.2269e-08	outer membrane protein	Transporters	NA
PA14_RS11085	PA14_27420	PA14_RS11085	PA2836	1.84272	2.64008	0.000630711	0.00215488	1.04016e-05	4.48056e-05	secretion protein	Transporters	NA
PA14_RS11135	PA14_27520	PA14_RS11135	PA2826	2.45828	1.75485	1.00967e-24	5.17073e-23	7.04473e-13	1.0234e-11	glutathione peroxidase (oxidative stress)	Oxidative stress response and cell redox homeostasis	NA
PA14_RS11140	PA14_27530	ospR	PA2825	1.99273	1.4839	9.44646e-13	1.66876e-11	2.15107e-07	1.30298e-06	regulate multiple phenotypes including dissemination	Oxidative stress response and cell redox homeostasis	NA
PA14_RS11280	PA14_27830	ptrA	PA2808	4.77129	4.3054	1.33244e-30	9.25405e-29	6.08809e-23	2.8318e-21	Pseudomonas type III repressor A;induced by copper. Inhibit ExsA activity by direct interaction	Virulence factors and regulators	NA
PA14_RS11285	PA14_27840	PA14_RS11285	PA2807	2.78628	1.39895	5.56932e-10	6.27476e-09	0.0022601	0.00576104	hypothetical protein	Unkown or generic function prediction	NA
PA14_RS11300	PA14_27880	PA14_RS11300	PA2804	2.85978	1.64197	8.474e-11	1.07948e-09	0.000311716	0.000977364	hypothetical protein; phosphonate degradation operons	Phosphate acquisition	NA
PA14_RS11305	PA14_27890	PA14_RS11305	PA2803	2.83129	2.76264	4.603e-10	5.26799e-09	8.54405e-08	5.59668e-07	hypothetical protein; Beta-phosphoglucomutase or related phosphatase	Phosphate acquisition	NA
PA14_RS11355	PA14_28000	PA14_RS11355	PA2793	-2.18349	-1.59091	3.62695e-09	3.63412e-08	2.36068e-05	9.47638e-05	hypothetical protein	Unkown or generic function prediction	NA
PA14_RS11395	PA14_28080	PA14_RS11395	PA2785	-3.64324	-3.96044	0.000638842	0.00217816	0.000240202	0.000778161	transcriptional regulator	Transcriptional machinery and transcription regulation	NA
PA14_RS11400	PA14_28090	PA14_RS11400	PA2784	-3.22536	-3.90321	0.0006885	0.00232094	4.69124e-05	0.000175921	hypothetical protein	Unkown or generic function prediction	NA
PA14_RS11455	PA14_28210	PA14_RS11455	PA2774	-1.83495	-1.55536	9.01219e-05	0.000387219	0.00110085	0.00301205	hypothetical protein	Unkown or generic function prediction	NA
PA14_RS11510	PA14_28340	PA14_RS11510	PA2765	-2.45304	-1.83446	3.29591e-26	1.81633e-24	6.63639e-15	1.2508e-13	hypothetical protein (family of dye-decolorizing (DyP-type) peroxidase)	Unkown or generic function prediction	NA
PA14_RS11525	PA14_RS11525	PA14_RS11525	PA2763a	2.56271	2.16605	1.63751e-05	8.27732e-05	0.000525637	0.00157505	New annotation	Unkown or generic function prediction	NA
PA14_RS11530	PA14_28370	PA14_RS11530	PA2763	3.98309	3.29312	1.56128e-23	7.06756e-22	3.6922e-14	6.1985e-13	hypothetical protein	Unkown or generic function prediction	AmpR
PA14_RS11545	PA14_28400	oprQ	PA2760	-2.64693	-3.26445	6.87815e-09	6.57966e-08	2.01019e-12	2.71055e-11	outer membrane OprD family porin	Transporters	NA
PA14_RS11550	PA14_28410	PA14_RS11550	PA2759	5.19216	2.44749	2.36544e-29	1.53754e-27	1.48908e-07	9.33206e-07	hypothetical protein	Unkown or generic function prediction	NA
PA14_RS11590	PA14_28500	PA14_RS11590	PA2753	3.28653	1.99285	3.19536e-21	1.19121e-19	2.8008e-08	2.03439e-07	hypothetical protein	Unkown or generic function prediction	NA
PA14_RS11605	PA14_28530	PA14_RS11605	PA2751	2.44903	1.93996	3.17487e-08	2.68724e-07	1.78075e-05	7.37616e-05	hypothetical protein (BLAST: ribonuclease BN)	Unkown or generic function prediction	NA
PA14_RS11925	PA14_29250	PA14_RS11925	PA2697	-1.33954	-1.32134	0.00212351	0.00619816	0.00317132	0.00780136	hypothetical protein	Unkown or generic function prediction	NA
PA14_RS11965	PA14_29340	PA14_RS11965	PA2689	2.13012	3.01721	5.58846e-06	3.07973e-05	1.47081e-08	1.11967e-07	hypothetical protein	Unkown or generic function prediction	NA
PA14_RS11970	PA14_29350	pfeA	PA2688	1.41786	1.3328	2.29544e-06	1.36116e-05	1.5193e-05	6.366e-05	outer membrane receptor FepA (enterobactin uptake)	Iron acquisition and metabolism	NA
PA14_RS11975	PA14_29360	pfeS	PA2687	2.42895	2.85155	8.779e-16	2.13988e-14	3.99228e-20	1.46673e-18	two-component sensor PfeS (enterobactin uptake)	Iron acquisition and metabolism	NA
PA14_RS11980	PA14_29375	pfeR	PA2686	3.07922	2.403	3.07571e-24	1.51396e-22	7.97258e-15	1.48062e-13	two-component repsonse regulator PfeR (enterobactin uptake)	Iron acquisition and metabolism	NA
PA14_RS12025	PA14_29480	PA14_RS12025	PA2678	2.0487	1.40664	0.000831608	0.00274496	0.0247701	0.0474054	ABC-2 transporter permease	Transporters	NA
PA14_RS12095	PA14_29640	fhp	PA2664	3.83107	2.18391	9.88273e-29	6.34246e-27	4.21522e-10	4.01713e-09	nitric oxide dioxygenase	Oxidative stress response and cell redox homeostasis	NA
PA14_RS12100	PA14_29650	ppyR	PA2663	3.65314	2.99153	2.20185e-12	3.61274e-11	1.43912e-07	9.04133e-07	psl and pyoverdine operon regulator	Transcriptional machinery and transcription regulation	NA
PA14_RS12105	PA14_29660	PA14_RS12105	PA2662	2.44839	1.68447	4.69181e-12	7.38741e-11	4.43083e-06	2.08776e-05	hypothetical protein	Unkown or generic function prediction	NA
PA14_RS12210	PA14_29940	nuoG	PA2642	-1.87027	-1.44152	4.04112e-23	1.70737e-21	5.87617e-14	9.64149e-13	NADH dehydrogenase subunit G	Energy metabolism	NA
PA14_RS12225	PA14_29990	nuoD	PA2639	-1.80003	-1.47756	3.73643e-23	1.59191e-21	1.19514e-15	2.57845e-14	bifunctional NADH:ubiquinone oxidoreductase subunit C/D	Energy metabolism	NA
PA14_RS12250	PA14_30050	aceA	PA2634	2.49786	1.33855	1.99357e-09	2.10133e-08	0.00156239	0.00412568	isocitrate lyase	Carbon metabolism and TCA cycle	AmrZ
PA14_RS12325	PA14_30240	infA	PA2619	1.39377	1.81059	9.29239e-06	4.92808e-05	1.60834e-08	1.20983e-07	translation initiation factor IF-1	Translation	NA
PA14_RS12370	PA14_30350	PA14_RS12370	PA2610	2.61042	1.85431	2.20174e-09	2.29688e-08	3.03455e-05	0.000119171	hypothetical protein; glutathionyl-hydroquinone reductase	Unkown or generic function prediction	NA
PA14_RS12425	PA14_30460	PA14_RS12425	PA2600	2.91545	2.52625	6.08464e-11	7.97136e-10	3.13054e-08	2.25773e-07	flavin-dependent oxidoreductase	Sulfate acquisition and metabolism	NA
PA14_RS12430	PA14_30470	PA14_RS12430	PA2599	2.01172	1.3698	4.16e-07	2.87346e-06	0.000744659	0.00213663	periplasmic aliphatic sulfonate-binding protein	Sulfate acquisition and metabolism	NA
PA14_RS12435	PA14_30490	PA14_RS12435	PA2598	2.56588	2.47906	6.89768e-07	4.56544e-06	3.6874e-06	1.76536e-05	lavin-dependent oxidoreductase (BLAST: alkanesulfonate monooxygenase)	Sulfate acquisition and metabolism	NA
PA14_RS12440	PA14_30500	PA14_RS12440	PA2597	1.67954	1.63388	0.00030221	0.00112662	0.000685787	0.00198003	acyl-CoA dehydrogenase	Sulfate acquisition and metabolism	NA
PA14_RS12445	PA14_30520	PA14_RS12445	PA2596	1.63285	1.67698	0.000140321	0.000568687	0.000206109	0.000678554	periplasmic aliphatic sulfonate-binding protein	Sulfate acquisition and metabolism	NA
PA14_RS12450	PA14_30540	PA14_RS12450	PA2595	2.21891	2.84267	6.91502e-07	4.57094e-06	1.40011e-08	1.07391e-07	periplasmic aliphatic sulfonate-binding protein	Sulfate acquisition and metabolism	NA
PA14_RS12455	PA14_30550	PA14_RS12455	PA2594	2.42184	2.52295	4.46643e-10	5.14655e-09	5.38728e-10	5.05806e-09	periplasmic aliphatic sulfonate-binding protein	Sulfate acquisition and metabolism	NA
PA14_RS12535	PA14_30730	PA14_RS12535	PA2581	-1.32302	-2.14039	2.03174e-08	1.79459e-07	3.86402e-19	1.27212e-17	hypothetical protein	Unkown or generic function prediction	NA
PA14_RS12565	PA14_30800	PA14_RS12565	PA2575	3.16198	3.5498	5.28573e-32	3.9998e-30	1.91714e-38	3.35169e-36	hypothetical protein	Unkown or generic function prediction	NA
PA14_RS12830	PA14_31330	PA14_RS12830	PA2567	1.90331	1.6057	1.17067e-06	7.38838e-06	6.95465e-05	0.00025114	EAL domain-containing protein (hybrid GGDEF-EAL domain protein;GAF small ligands binding;only EAL activity shown;Pho (phosphate starvation) regulate;no effect on biofilm during low P)	Cell signalling and signal transduction	NA
PA14_RS12900	PA14_31500	PA14_RS12900	PA2555	2.37024	1.38506	6.12087e-07	4.09945e-06	0.00416005	0.00992071	AMP-binding protein	Unkown or generic function prediction	NA
PA14_RS12980	PA14_31720	PA14_RS12980	PA2540	-1.85936	-2.88274	9.17566e-05	0.00039291	2.31976e-09	1.99342e-08	hypothetical protein	Unkown or generic function prediction	NA
PA14_RS13065	PA14_31950	czcS	PA2524	1.82115	2.39322	2.63264e-12	4.28244e-11	2.41007e-17	6.43108e-16	two-component sensor (czcS;probably involved in Copper detoxification?)	Antibiotic resistance	NA
PA14_RS13070	PA14_31960	czcR	PA2523	1.63894	1.59478	3.29698e-09	3.34314e-08	3.59468e-08	2.55611e-07	two-component response regulator	Antibiotic resistance	NA
PA14_RS13075	PA14_31970	czcC	PA2522	2.69747	2.23903	2.32631e-07	1.68733e-06	6.08669e-05	0.000223135	CzcC family cobalt/zinc/cadmium efflux transporter outer membrane protein	Antibiotic resistance	NA
PA14_RS13155	PA14_32250	PA14_RS13155	PA2506	3.52869	2.59259	1.0164e-09	1.1154e-08	1.08187e-05	4.63656e-05	hypothetical protein	Unkown or generic function prediction	NA
PA14_RS13195	PA14_32350	PA14_RS13195	PA2498	1.51244	1.45071	9.08373e-05	0.000389449	0.000273413	0.00087073	hypothetical protein; ankyrin repeats mediate protein-protein interactions	Unkown or generic function prediction	NA
PA14_RS13220	PA14_32400	mexE	PA2493	2.08579	2.2403	2.58937e-05	0.00012611	9.54238e-06	4.14922e-05	RND multidrug efflux membrane fusion protein MexE	Antibiotic resistance	mexT
PA14_RS13275	PA14_32540	PA14_RS13275	PA2481	-1.4655	-1.52408	0.000878769	0.00288373	0.000665154	0.00192815	hypothetical protein	Unkown or generic function prediction	NA
PA14_RS13280	PA14_32570	PA14_RS13280	PA2480	1.7715	1.80562	6.05552e-05	0.000270975	6.72848e-05	0.000243667	two-component sensor	Cell signalling and signal transduction	NA
PA14_RS13285	PA14_32580	PA14_RS13285	PA2479	1.4251	1.5242	0.000135923	0.000553964	7.3834e-05	0.000264737	two-component response regulator	Cell signalling and signal transduction	NA
PA14_RS13290	PA14_32590	PA14_RS13290	PA2478	2.55565	1.61267	4.15736e-09	4.10074e-08	0.000266975	0.000852907	thiol:disulfide interchange protein	Oxidative stress response and cell redox homeostasis	NA
PA14_RS13295	PA14_32600	PA14_RS13295	PA2477	1.96232	1.32497	2.17676e-05	0.000107356	0.00489838	0.0114446	thiol:disulfide interchange protein	Oxidative stress response and cell redox homeostasis	NA
PA14_RS13310	PA14_32640	PA14_RS13310	PA2474	2.06691	1.51935	0.000333488	0.00122877	0.0133432	0.0275448	hypothetical protein	Unkown or generic function prediction	NA
PA14_RS13340	PA14_32710	foxI	PA2468	3.48027	2.73553	5.08724e-43	7.36923e-41	4.57129e-26	2.72664e-24	ECF subfamily RNA polymerase sigma-70 factor	Iron acquisition and metabolism	Fur
PA14_RS13345	PA14_32720	foxR	PA2467	3.67338	3.11744	1.18974e-26	6.85455e-25	7.00738e-19	2.22046e-17	transmembrane sensor	Iron acquisition and metabolism	Fur
PA14_RS13350	PA14_32740	foxA	PA2466	2.50422	1.79131	2.76043e-22	1.11075e-20	1.05333e-11	1.25067e-10	TonB-dependent receptor (Ferrioxamine receptor FoxA)	Iron acquisition and metabolism	NA
PA14_RS13425	PA14_32905	fes	NA	2.66873	1.67361	3.71194e-16	9.3166e-15	7.52707e-07	4.09027e-06	Enterochelin esterase	Iron acquisition and metabolism	NA
PA14_RS13450	PA14_32985	gcvH2	PA2446	1.44823	4.66301	0.0102092	0.0239522	2.68613e-14	4.6322e-13	glycine cleavage system protein H	Amino acids transport and metabolism	NA
PA14_RS13455	PA14_33000	gcvP2	PA2445	1.41692	4.21877	0.00160718	0.00484737	5.30405e-20	1.92082e-18	glycine dehydrogenase	Amino acids transport and metabolism	NA
PA14_RS13500	PA14_33120	PA14_RS13500	PA2436	-1.37746	-1.67421	8.45503e-06	4.52183e-05	9.90515e-08	6.43011e-07	hypothetical protein	Unkown or generic function prediction	NA
PA14_RS13520	PA14_33170	bexR	PA2432	2.0443	1.64663	5.15513e-12	8.01734e-11	6.23101e-08	4.21327e-07	bistable expression regulator BexR	Virulence factors and regulators	NA
PA14_RS13555	PA14_33260	pvdS	PA2426	4.82295	4.19722	2.1306e-21	8.00159e-20	4.97257e-16	1.1555e-14	extracytoplasmic-function sigma-70 factor	Iron acquisition and metabolism	NA
PA14_RS13560	PA14_33270	pvdG	PA2425	4.51235	1.56907	1.18188e-15	2.82648e-14	0.00452275	0.0106554	protein PvdG	Iron acquisition and metabolism	NA
PA14_RS13620	PA14_33420	PA14_RS13620	PA2419	-1.52649	-3.03027	0.000353704	0.00129199	2.05968e-12	2.76991e-11	hydrolase	Unkown or generic function prediction	NA
PA14_RS13640	PA14_33460	PA14_RS13640	PA2415	2.17978	2.0077	0.0027425	0.0077033	0.00741585	0.016534	hypothetical protein	Unkown or generic function prediction	NA
PA14_RS13650	PA14_33500	pvdH	PA2413	3.06404	2.02469	3.08808e-10	3.61189e-09	4.60762e-05	0.000173042	diaminobutyrate--2-oxoglutarate aminotransferase	Iron acquisition and metabolism	NA
PA14_RS13655	PA14_33510	PA14_RS13655	PA2412	4.12819	1.9662	7.24065e-13	1.30641e-11	0.000726014	0.00208667	hypothetical protein	Iron acquisition and metabolism	NA
PA14_RS13660	PA14_33520	PA14_RS13660	PA2411	4.02339	1.92249	6.90038e-13	1.24946e-11	0.00070038	0.00201642	thioesterase	Iron acquisition and metabolism	NA
PA14_RS13675	PA14_33550	fpvD	PA2408	1.95755	1.56341	1.01756e-05	5.36281e-05	0.000629617	0.00183774	ABC transporter ATP-binding protein	Iron acquisition and metabolism	NA
PA14_RS13680	PA14_33560	fpvC	PA2407	1.97386	1.5738	5.42984e-05	0.000246458	0.00160732	0.00422891	adhesion protein (probably periplasmic binding protein similar to ZnuA binding metal ions;region of pyoverdin synthesis)	Iron acquisition and metabolism	NA
PA14_RS13740	PA14_33710	pvdO	PA2395	2.91264	1.99422	6.99157e-07	4.61553e-06	0.00088656	0.00248885	protein PvdO	Iron acquisition and metabolism	NA
PA14_RS13760	PA14_33750	opmQ	PA2391	2.30996	3.47251	1.12379e-06	7.13028e-06	4.80132e-12	6.0554e-11	outer membrane protein	Iron acquisition and metabolism	NA
PA14_RS13765	PA14_33760	PA14_RS13765	PA2390	2.31233	3.04229	1.15906e-07	8.90371e-07	1.18827e-11	1.39134e-10	ABC transporter ATP-binding protein/permease	Iron acquisition and metabolism	NA
PA14_RS13770	PA14_33770	pvdR	PA2389	1.64889	1.8051	6.86613e-06	3.72313e-05	1.51232e-06	7.74493e-06	hypothetical protein	Iron acquisition and metabolism	NA
PA14_RS13795	PA14_33830	PA14_RS13795	PA2384	4.50159	1.36373	1.05816e-21	4.09533e-20	0.00345453	0.00839621	Fur-like hypothetical protein	Iron acquisition and metabolism	NA
PA14_RS13805	PA14_33860	lldA	PA2382	1.51843	2.01216	0.00486811	0.0126054	0.000247257	0.000797959	L-lactate dehydrogenase	Carbon metabolism and TCA cycle	NA
PA14_RS13820	PA14_33890	PA14_RS13820	PA2379	-1.57395	-2.04831	4.93749e-09	4.82332e-08	6.38948e-14	1.04163e-12	oxidoreductase	Unkown or generic function prediction	NA
PA14_RS13825	PA14_33900	PA14_RS13825	PA2378	-1.4779	-1.67471	8.97202e-06	4.78822e-05	7.42796e-07	4.04075e-06	aldehyde dehydrogenase	Unkown or generic function prediction	NA
PA14_RS13925	PA14_34150	sfa3	PA2359	4.04695	3.82036	5.39787e-34	4.71848e-32	1.10207e-28	7.86974e-27	Sfa3 (RpoN enancher;T6SS)	Type VI secretion system	NA
PA14_RS14045	PA14_34460	PA14_RS14045	PA2331	5.70641	6.20369	8.78683e-49	1.53618e-46	1.01948e-51	4.30731e-49	hypothetical protein (alkylhydroperoxidase putative)	Transporters	NA
PA14_RS14050	PA14_34490	PA14_RS14050	PA2330	6.21796	6.74457	1.2433e-34	1.1461e-32	2.19203e-36	3.17531e-34	hypothetical protein	Transporters	NA
PA14_RS14055	PA14_34500	PA14_RS14055	PA2329	4.76462	6.04251	1.96064e-23	8.64385e-22	5.87936e-33	6.3422e-31	ABC transporter ATP-binding protein	Transporters	NA
PA14_RS14060	PA14_34510	PA14_RS14060	PA2328	4.90825	5.04446	2.67343e-27	1.57608e-25	4.61952e-27	2.89148e-25	hypothetical protein	Transporters	NA
PA14_RS14065	PA14_34520	PA14_RS14065	PA2327	4.85255	4.27399	5.7889e-20	1.94369e-18	4.51523e-15	8.73748e-14	ABC transporter permease	Transporters	NA
PA14_RS14070	PA14_34540	PA14_RS14070	PA2326	3.09853	1.55872	4.01892e-15	8.9368e-14	0.000105181	0.000365	xenobiotic compound DszA family monooxygenase	Unkown or generic function prediction	NA
PA14_RS14135	PA14_34730	PA14_RS14135	PA2312	5.00478	5.39093	1.07334e-11	1.55039e-10	2.55675e-12	3.40229e-11	XRE family transcriptional regulator	Transcriptional machinery and transcription regulation	AmrZ
PA14_RS14140	PA14_34740	PA14_RS14140	PA2311	5.14796	5.91205	6.80257e-19	2.12895e-17	1.30842e-15	2.7756e-14	hypothetical protein	Unkown or generic function prediction	NA
PA14_RS14145	PA14_34750	PA14_RS14145	PA2310	3.48796	3.61401	5.91387e-11	7.7677e-10	1.78954e-10	1.81459e-09	taurine catabolism dioxygenase	Sulfate acquisition and metabolism	NA
PA14_RS14150	PA14_34770	PA14_RS14150	PA2309	3.94946	2.96289	2.01579e-15	4.6667e-14	9.94883e-09	7.85678e-08	ABC transporter substrate-binding protein;(ABC-type nitrate/sulfonate/bicarbonate transport system;periplasmic component)	Sulfate acquisition and metabolism	NA
PA14_RS14155	PA14_34780	PA14_RS14155	PA2308	3.75105	3.57509	9.86359e-25	5.1029e-23	3.34769e-15	6.68219e-14	ABC transporter ATP-binding protein	Sulfate acquisition and metabolism	NA
PA14_RS14160	PA14_34790	PA14_RS14160	PA2307	3.11869	2.20404	9.28668e-08	7.32247e-07	0.000276746	0.000878587	ABC transporter permease	Sulfate acquisition and metabolism	NA
PA14_RS14245	PA14_35000	PA14_RS14245	PA2288	2.64936	2.01208	9.91487e-12	1.45284e-10	4.26492e-07	2.45835e-06	hypothetical protein	SOS response	LexA
PA14_RS14305	PA14_35140	PA14_RS14305	PA2276	-1.7566	-2.51726	2.18261e-08	1.9112e-07	2.14425e-15	4.32481e-14	AraC family transcriptional regulator	Transcriptional machinery and transcription regulation	NA
PA14_RS14500	PA14_35670	pslG	PA2237	3.47159	4.00811	1.65284e-05	8.34653e-05	2.0332e-06	1.0136e-05	glycosyl hydrolase	Biofilm formation and regulation	NA
PA14_RS14725	PA14_36200	PA14_RS14725	PA2204	2.44961	4.38004	4.63651e-08	3.83477e-07	2.308e-21	9.43674e-20	ABC transporter substrate-binding protein	Transporters	NA
PA14_RS14735	PA14_36230	PA14_RS14735	PA2202	3.48406	4.56297	1.09737e-09	1.19624e-08	5.09422e-13	7.59638e-12	amino acid ABC transporter permease	Amino acids transport and metabolism	NA
PA14_RS14830	PA14_36450	PA14_RS14830	PA2176	2.42304	1.54925	4.333e-05	0.000200807	0.0103061	0.0220378	hypothetical protein	Unkown or generic function prediction	NA
PA14_RS14870	PA14_36540	PA14_RS14870	PA2168	2.79944	1.34689	1.33883e-07	1.0192e-06	0.0125962	0.0261732	hypothetical protein	Unkown or generic function prediction	NA
PA14_RS14940	PA14_36700	PA14_RS14940	PA2154	2.45515	1.49681	3.06476e-06	1.76974e-05	0.00632585	0.0144209	hypothetical protein	Unkown or generic function prediction	NA
PA14_RS15095	PA14_RS15095	PA14_RS15095	NA	2.80748	3.46193	1.72984e-08	1.54952e-07	3.23066e-09	2.72991e-08	hypotetical; N-acetyltransferase	Unkown or generic function prediction	NA
PA14_RS15270	PA14_37530	PA14_RS15270	PA2086	2.26391	3.28732	0.000447545	0.00158564	1.31589e-05	5.56116e-05	hydrolase	Xenobiotics biodegradation and metabolism	NA
PA14_RS15280	PA14_37560	PA14_RS15280	PA2084	1.71525	2.37209	0.00186401	0.0055234	5.65387e-05	0.000209082	asparagine synthetase;glutamine-hydrolysing	Amino acids transport and metabolism	NA
PA14_RS15295	PA14_37590	kynB	PA2081	2.07104	2.44127	0.000604159	0.00207667	8.32595e-05	0.000296645	kynurenine formamidase;KynB	Amino acids transport and metabolism	NA
PA14_RS15305	PA14_37630	PA14_RS15305	PA2079	1.63128	1.77402	0.00523002	0.0134123	0.00339246	0.00826568	amino acid permease	Amino acids transport and metabolism	NA
PA14_RS15320	PA14_37660	PA14_RS15320	PA2076	-1.89199	-1.72301	3.34566e-06	1.92101e-05	3.05944e-05	0.000119779	transcriptional regulator	Transcriptional machinery and transcription regulation	NA
PA14_RS15385	PA14_37830	PA14_RS15385	PA2062	2.96663	2.38202	5.07201e-10	5.75281e-09	1.02024e-06	5.41069e-06	pyridoxal-phosphate dependent protein	Unkown or generic function prediction	NA
PA14_RS15410	PA14_37900	PA14_RS15410	PA2057	-1.95066	-2.30644	0.00511828	0.0131524	0.00109946	0.00300987	TonB-dependent receptor	Unkown or generic function prediction	NA
PA14_RS15440	PA14_37980	PA14_RS15440	PA2051	2.81056	2.76693	2.94731e-07	2.1076e-06	2.58506e-06	1.26876e-05	Fe2+-dicitrate sensor;membrane protein	Iron acquisition and metabolism	OxyR
PA14_RS15445	PA14_37990	PA14_RS15445	PA2050	2.02856	2.53149	1.30311e-05	6.72705e-05	3.79792e-07	2.20314e-06	RNA polymerase sigma factor	Iron acquisition and metabolism	OxyR
PA14_RS15495	PA14_38130	PA14_RS15495	PA2041	1.80626	2.06863	3.09955e-07	2.20712e-06	1.11678e-08	8.71085e-08	amino acid permease	Amino acids transport and metabolism	NA
PA14_RS15530	PA14_38210	PA14_RS15530	PA2034	5.02414	3.21455	1.10022e-42	1.54947e-40	4.63234e-18	1.32689e-16	hypothetical protein (methylase)	Iron acquisition and metabolism	Fur
PA14_RS15535	PA14_38220	viuB	PA2033	4.91525	3.118	5.09583e-42	6.98266e-40	2.06462e-17	5.5679e-16	hypothetical protein (ViuB;predicted iron-regulated;potentially use catecholate siderophores)	Iron acquisition and metabolism	Fur
PA14_RS15620	PA14_38430	gnyR	PA2016	3.07062	3.04945	3.04772e-20	1.05835e-18	2.51817e-19	8.39942e-18	regulatory gene of gnyRDBHAL cluster;GnyR	Amino acids transport and metabolism	NA
PA14_RS15655	PA14_38510	hmgA	PA2009	1.66622	2.31346	0.00176229	0.0052496	2.01033e-05	8.23293e-05	homogentisate 1,2-dioxygenase	Amino acids transport and metabolism	NA
PA14_RS15660	PA14_38530	fahA	PA2008	1.54999	1.65138	0.00110456	0.00350444	0.0006611	0.00191969	fumarylacetoacetase	Amino acids transport and metabolism	NA
PA14_RS15665	PA14_38550	maiA	PA2007	1.51572	1.70528	0.00366409	0.00983426	0.00134375	0.00360275	maleylacetoacetate isomerase	Amino acids transport and metabolism	NA
PA14_RS15670	PA14_38560	PA14_RS15670	PA2006	1.43026	2.25452	0.0088125	0.0210652	6.60145e-05	0.00023958	MFS transporter	Transporters	NA
PA14_RS15680	PA14_38580	PA14_RS15680	PA2004	2.24851	1.94217	1.04294e-11	1.51077e-10	1.40226e-08	1.07394e-07	H+/gluconate symporter or related permease	Transporters	NA
PA14_RS15850	PA14_39060	PA14_RS15850	PA1970	5.05469	4.05457	1.71421e-13	3.3172e-12	7.04878e-09	5.71797e-08	lipoprotein	Unkown or generic function prediction	NA
PA14_RS15860	PA14_39080	PA14_RS15860	PA1968	2.37312	1.34759	1.00348e-17	2.85821e-16	1.81114e-06	9.08255e-06	hypothetical protein	Unkown or generic function prediction	NA
PA14_RS15895	PA14_39150	azoR2	PA1962	4.05056	3.77638	3.54861e-15	7.96082e-14	9.854e-13	1.41129e-11	azoreductase	Unkown or generic function prediction	NA
PA14_RS15940	PA14_39250	fabD	PA1953	2.66696	2.97875	0.00243574	0.00696906	0.00157664	0.00415683	Fap amyloids	Biofilm formation and regulation	NA
PA14_RS15970	PA14_39330	rbsA	PA1947	-1.55989	-2.25106	0.000568081	0.00196275	9.73852e-07	5.17009e-06	ribose transporter	Transporters	NA
PA14_RS16000	PA14_39460	PA14_RS16000	PA1940	-1.69559	-2.29383	0.00126904	0.0039595	1.70338e-05	7.08459e-05	hypothetical protein	Unkown or generic function prediction	NA
PA14_RS16055	PA14_39620	PA14_RS16055	PA1925	1.86852	2.66109	0.00617319	0.0155094	0.000150173	0.000505563	hypothetical protein	Zinc acquisition and metabolism	Zur
PA14_RS16060	PA14_39630	PA14_RS16060	PA1924	2.99374	5.78429	0.000356449	0.00129921	3.30617e-09	2.77982e-08	hypothetical protein	Zinc acquisition and metabolism	Zur
PA14_RS16065	PA14_39640	cobN1	PA1923	2.92424	4.58024	1.29734e-05	6.70941e-05	3.60556e-11	3.97395e-10	cobaltochelatase subunit CobN	Zinc acquisition and metabolism	Zur
PA14_RS16070	PA14_39650	PA14_RS16070	PA1922	2.9825	3.34371	0.00109955	0.00349294	0.000337983	0.00104934	TonB-dependent receptor (CirA)	Zinc acquisition and metabolism	Zur
PA14_RS16075	PA14_39660	PA14_RS16075	PA1921	2.63231	3.76669	0.000117169	0.000488	7.53475e-08	5.02647e-07	hypothetical protein	Unkown or generic function prediction	NA
PA14_RS16080	PA14_39690	PA14_RS16080	PA1920	2.02128	2.84897	6.51983e-07	4.34941e-06	1.19536e-11	1.39642e-10	anaerobic ribonucleoside triphosphate reductase	Nucleotides metabolism	NA
PA14_RS16085	PA14_39700	PA14_RS16085	NA	4.67954	5.65337	7.18986e-40	8.10058e-38	4.96146e-50	1.57216e-47	hypothetical protein	Nucleotides metabolism	NA
PA14_RS16090	PA14_39710	nrdG	PA1919	2.53588	3.12375	2.85596e-07	2.04516e-06	2.97312e-08	2.15031e-07	class III (anaerobic) ribonucleoside-triphosphate reductase activating protein, 'activase', NrdG	Nucleotides metabolism	NA
PA14_RS16105	PA14_39750	PA14_RS16105	PA1916	2.63464	1.94872	2.06138e-05	0.000102162	0.00251568	0.00633606	amino acid permease	Amino acids transport and metabolism	NA
PA14_RS16125	PA14_39800	femI	PA1912	4.02222	3.58828	9.85439e-39	1.06302e-36	6.42888e-30	5.61973e-28	ECF subfamily RNA polymerase sigma-70 factor (FemI)	Iron acquisition and metabolism	fur
PA14_RS16130	PA14_39810	femR	PA1911	5.05281	4.4253	1.57273e-40	1.85435e-38	1.70497e-29	1.39422e-27	transmembrane sensor (FemR;mycobactin and carboxymycobactin)	Iron acquisition and metabolism	fur
PA14_RS16135	PA14_39820	femA	PA1910	3.86652	3.51248	1.29041e-34	1.16828e-32	3.18488e-27	2.01842e-25	tonB-dependent receptor protein (FemA;ferric-mycobactin receptor)	Iron acquisition and metabolism	fur
PA14_RS16140	PA14_39830	PA14_RS16140	PA1909	3.3686	3.05133	2.87526e-23	1.25549e-21	3.71116e-18	1.08349e-16	hypothetical protein (iron-regulated)	Unkown or generic function prediction	fur
PA14_RS16145	PA14_39830A	PA14_RS16145	NA	3.38396	3.59026	3.76661e-18	1.11027e-16	4.73353e-15	9.1251e-14	New annotation;hypothetical	Unkown or generic function prediction	NA
PA14_RS16150	PA14_39850	PA14_RS16150	PA1908	4.54242	4.81288	4.48026e-21	1.64601e-19	4.41124e-19	1.43365e-17	MFS transporter	Transporters	NA
PA14_RS16155	PA14_39860	PA14_RS16155	PA1907	4.15798	4.36786	1.6015e-54	4.77625e-52	4.99548e-49	1.40706e-46	hypothetical protein	Unkown or generic function prediction	NA
PA14_RS16235	PA14_40060	PA14_RS16235	PA1891	3.13867	3.52582	2.87492e-05	0.00013895	1.74771e-05	7.25116e-05	hypothetical protein (PA1891;expressed in low-oxygen but not anaerobiosis;QscR-controlled)	Unkown or generic function prediction	NA
PA14_RS16245	PA14_RS16245	PA14_RS16245	PA1889	1.32011	2.23547	0.00922811	0.0219346	1.65451e-05	6.904e-05	New annotation	Unkown or generic function prediction	NA
PA14_RS16425	PA14_40510	ccoN3	PA1856	2.8281	2.56266	6.50953e-18	1.8859e-16	2.65091e-14	4.60277e-13	ccoN-2;cbb3-type cytochrome c oxidase subunit I (not sure if N2 or N3)	Aerobic, anaerobic respiration, fermentation	NA
PA14_RS16435	PA14_40540	PA14_RS16435	PA1854	2.18507	2.57404	0.000260184	0.00098296	3.8104e-05	0.000145692	hypothetical protein	Cell signalling and signal transduction	NA
PA14_RS16530	PA14_40780	PA14_RS16530	PA1837	1.46514	3.30614	0.00122472	0.00384239	2.47241e-12	3.29872e-11	hypothetical protein	Unkown or generic function prediction	NA
PA14_RS16575	PA14_40890	PA14_RS16575	PA1828	-1.32111	-1.86033	2.48781e-10	2.94701e-09	1.57334e-18	4.89375e-17	short chain dehydrogenase	Unkown or generic function prediction	NA
PA14_RS16815	PA14_41470	acnB	PA1787	-1.70199	-1.72446	2.65495e-11	3.70658e-10	3.02139e-11	3.37411e-10	bifunctional aconitate hydratase 2/2-methylisocitrate dehydratase	Unkown or generic function prediction	NA
PA14_RS16885	PA14_41630	cmaX	PA1773	-2.09515	-1.62601	3.40054e-09	3.43441e-08	6.33689e-06	2.88402e-05	cytoplasmic membrane-associated protein	Unkown or generic function prediction	NA
PA14_RS16905	PA14_41670A	PA14_RS16905	NA	2.63593	3.03054	5.06564e-05	0.000231353	5.22971e-06	2.42364e-05	New annotation (short)	Unkown or generic function prediction	NA
PA14_RS17040	PA14_41990	PA14_RS17040	PA1744	5.01662	4.57148	1.26887e-20	4.46749e-19	1.89081e-16	4.60884e-15	hypothetical protein (MexT-regulated;small protein)	Unkown or generic function prediction	MexT
PA14_RS17045	PA14_42000	PA14_RS17045	PA1743	4.33926	4.12141	8.56259e-12	1.27815e-10	1.01058e-09	9.13304e-09	hypothetical protein	Unkown or generic function prediction	MexT
PA14_RS17305	PA14_42630	PA14_RS17305	PA1692	2.02082	1.75875	9.0372e-05	0.000387965	0.00135732	0.00362764	translocation protein in type III secretion	Virulence factors and regulators	NA
PA14_RS17310	PA14_42640	pscT	PA1691	1.32739	1.85756	0.00654811	0.016314	0.000426172	0.00129693	translocation protein in type III secretion	Virulence factors and regulators	NA
PA14_RS17370	PA14_42770	PA14_RS17370	PA1680	2.08496	2.63596	1.34947e-10	1.66468e-09	1.3007e-14	2.31387e-13	hypothetical protein; fermentation-respiration switch protein FrsA	Unkown or generic function prediction	AmrZ
PA14_RS17385	PA14_42820	PA14_RS17385	PA1677	2.12902	1.44433	3.71073e-11	5.071e-10	1.02182e-05	4.40735e-05	isochorismatase family hydrolase	Unkown or generic function prediction	NA
PA14_RS17390	PA14_42830	PA14_RS17390	PA1676	2.45257	2.37882	2.96918e-07	2.12024e-06	1.29199e-06	6.72526e-06	hypothetical protein	Unkown or generic function prediction	NA
PA14_RS17405	PA14_42860	PA14_RS17405	PA1673	2.92315	2.66028	2.68269e-22	1.0881e-20	5.44073e-18	1.54103e-16	haemerythrin	Unkown or generic function prediction	Anr
PA14_RS17485	PA14_43040	hsiB2	PA1657	-1.43141	-2.32657	0.00253347	0.00718785	1.20526e-06	6.29966e-06	HsiB2	Type VI secretion system	NA
PA14_RS17590	PA14_43290	PA14_RS17590	PA1641	-1.4196	-1.99274	0.000721803	0.00242514	2.8668e-06	1.39622e-05	lipoprotein	Unkown or generic function prediction	NA
PA14_RS17835	PA14_43900	PA14_RS17835	PA1592	1.93456	1.84379	0.00951742	0.0225167	0.0150345	0.0306001	hypothetical protein	Unkown or generic function prediction	NA
PA14_RS17855	PA14_43950	sucC	PA1588	-2.17118	-1.88759	1.10287e-07	8.54973e-07	5.57674e-06	2.56804e-05	succinyl-CoA synthetase subunit beta	Carbon metabolism and TCA cycle	NA
PA14_RS17870	PA14_44010	sucA	PA1585	-1.32074	-1.53208	3.53283e-06	2.01252e-05	1.20172e-07	7.62545e-07	2-oxoglutarate dehydrogenase E1	Carbon metabolism and TCA cycle	NA
PA14_RS17980	PA14_44270	PA14_RS17980	PA1564	1.34466	1.39003	3.00194e-08	2.55366e-07	3.14079e-08	2.2619e-07	sulfur transfer protein SirA	Translation	NA
PA14_RS18015	PA14_44350	ccoO2	PA1556	1.89456	2.46518	0.00821907	0.0198905	0.000770635	0.00219997	cbb3-type cytochrome c oxidase subunit II	Aerobic, anaerobic respiration, fermentation	NA
PA14_RS18020	PA14_RS18020	ccoQ2	PA1555.1	4.12651	4.844	0.000729501	0.00244734	0.00021754	0.000712025	Cytochrome c oxidase, cbb3-type, CcoQ subunit	Aerobic, anaerobic respiration, fermentation	NA
PA14_RS18025	PA14_44360	ccoP2	PA1555	2.97635	2.67541	0.010131	0.0238257	0.0230839	0.044551	cytochrome c oxidase;cbb3-type subunit III	Aerobic, anaerobic respiration, fermentation	NA
PA14_RS18100	PA14_44520	PA14_RS18100	PA1541	3.3902	2.51283	3.82224e-09	3.79975e-08	2.00216e-05	8.2061e-05	drug efflux transporter	Transporters	NA
PA14_RS18270	PA14_44950	PA14_RS18270	PA1507	2.05251	1.99917	1.97324e-05	9.82746e-05	4.45467e-05	0.00016767	transporter	Transporters	NA
PA14_RS18360	PA14_45170	PA14_RS18360	PA1489	-1.75429	-1.38322	4.79588e-07	3.27256e-06	0.00010899	0.000376415	oxidoreductase	Unkown or generic function prediction	NA
PA14_RS18520	PA14_45610	cheZ	PA1457	-1.3455	-1.6158	8.19338e-13	1.45756e-11	2.70831e-17	7.18906e-16	chemotaxis protein CheZ	Chemotaxis, motility and attachment	NA
PA14_RS18525	PA14_45620	cheY	PA1456	-1.44884	-2.04075	4.86608e-05	0.00022347	1.75393e-08	1.30771e-07	two-component response regulator CheY	Chemotaxis, motility and attachment	NA
PA14_RS18540	PA14_45660	flhF	PA1453	-1.66453	-2.2299	5.90685e-08	4.80702e-07	8.69342e-13	1.25215e-11	flagellar biosynthesis regulator FlhF	Chemotaxis, motility and attachment	NA
PA14_RS18545	PA14_45680	flhA	PA1452	-2.33787	-2.15975	4.95947e-08	4.08854e-07	7.28874e-07	3.97781e-06	flagellar biosynthesis protein FlhA	Chemotaxis, motility and attachment	NA
PA14_RS18565	PA14_45740	fliR	PA1448	1.44754	1.53935	6.37747e-05	0.00028363	4.40219e-05	0.000166188	flagellar biosynthesis protein FliR	Chemotaxis, motility and attachment	NA
PA14_RS18755	PA14_46230	aphA	PA1409	2.19709	2.56064	0.000303719	0.00113118	4.82826e-05	0.000180526	acetylpolyamine aminohydrolase	Antibiotic resistance	NA
PA14_RS18950	PA14_46640	PA14_RS18950	PA1365	2.22082	2.77701	4.57159e-15	1.01214e-13	1.37354e-21	5.80322e-20	siderophore receptor	Iron acquisition and metabolism	NA
PA14_RS18955	PA14_46650	PA14_RS18955	PA1364	2.32168	4.09518	2.56282e-09	2.63026e-08	4.45248e-22	1.96296e-20	transmembrane sensor	Iron acquisition and metabolism	NA
PA14_RS18960	PA14_46660	PA14_RS18960	PA1363	2.29834	3.60676	1.82977e-24	9.18511e-23	2.18814e-51	8.53375e-49	RNA polymerase ECF-subfamily sigma-70 factor (Fur controlled)	Iron acquisition and metabolism	NA
PA14_RS19090	PA14_46970	ansB	PA1337	-1.45947	-1.58039	0.000678316	0.00229267	0.000292155	0.000924034	glutaminase-asparaginase	Amino acids transport and metabolism	NA
PA14_RS19105	PA14_47000	PA14_RS19105	PA1334	-2.41134	-3.73079	0.00492561	0.0127478	1.64324e-05	6.86261e-05	oxidoreductase	Unkown or generic function prediction	NA
PA14_RS19245	PA14_47340	PA14_RS19245	PA1306	1.45143	1.35138	7.41026e-10	8.24407e-09	2.57768e-08	1.88311e-07	HIT family protein	Unkown or generic function prediction	NA
PA14_RS19265	PA14_47380	hxuC	PA1302	4.51248	3.38926	1.46484e-23	6.75156e-22	1.50422e-13	2.37582e-12	heme uptake receptor	Iron acquisition and metabolism	Fur
PA14_RS19270	PA14_47390	PA14_RS19270	PA1301	5.08974	4.16251	2.41513e-25	1.28892e-23	9.66151e-17	2.413e-15	transmembrane sensor	Iron acquisition and metabolism	Fur
PA14_RS19275	PA14_47400	PA14_RS19275	PA1300	4.44479	3.60067	2.16906e-22	8.94075e-21	1.14594e-14	2.0824e-13	RNA polymerase ECF-subfamily sigma-70 factor	Iron acquisition and metabolism	Fur
PA14_RS19285	PA14_47420	PA14_RS19285	PA1298	-2.52136	-4.11353	3.97333e-09	3.93452e-08	1.8586e-21	7.72385e-20	hypothetical protein	Transcriptional machinery and transcription regulation	NA
PA14_RS19470	PA14_47900	PA14_RS19470	PA1262	1.79389	2.23859	0.000633736	0.00216221	0.000120333	0.000411111	MFS transporter	Transporters	NA
PA14_RS19525	PA14_48030	PA14_RS19525	PA1251	1.51855	1.36159	0.000218181	0.000843767	0.00149486	0.00396387	methyl-accepting chemotaxis transducer	Chemotaxis, motility and attachment	NA
PA14_RS19540	PA14_48090	aprF	PA1248	3.17685	3.18507	7.51137e-32	5.51922e-30	3.16771e-29	2.50942e-27	alkaline protease secretion outer membrane protein AprF precursor	Virulence factors and regulators	OxyR
PA14_RS19545	PA14_48100	aprE	PA1247	2.95202	2.59968	1.35564e-11	1.94155e-10	8.19129e-09	6.54013e-08	alkaline protease secretion protein AprE	Virulence factors and regulators	OxyR
PA14_RS19550	PA14_48115	aprD	PA1246	3.37812	3.2242	1.60974e-25	8.68234e-24	3.87863e-21	1.5484e-19	alkaline protease secretion protein AprD	Virulence factors and regulators	OxyR
PA14_RS19555	PA14_48140	aprX	PA1245	3.28547	2.71187	5.76548e-25	3.0135e-23	8.65984e-17	2.21744e-15	metalloprotease	Virulence factors and regulators	OxyR
PA14_RS19560	PA14_48150	PA14_RS19560	PA1244	-1.56174	-2.34147	3.10382e-06	1.78822e-05	4.95618e-12	6.2352e-11	hypothetical protein	Unkown or generic function prediction	NA
PA14_RS19600	PA14_48300	PA14_RS19600	PA1236	1.36642	1.73977	0.00699564	0.0172509	0.00170973	0.00447513	MFS transporter	Transporters	NA
PA14_RS19745	PA14_48630	PA14_RS19745	PA1212	1.98586	1.31597	0.000129231	0.0005301	0.0148651	0.0302919	MFS transporter	Transporters	NA
PA14_RS19755	PA14_48650	PA14_RS19755	PA1210	5.08804	3.60748	9.13899e-33	7.59585e-31	9.93591e-17	2.46937e-15	hypothetical protein	Unkown or generic function prediction	NA
PA14_RS19815	PA14_48800	PA14_RS19815	PA1198	1.44621	1.40962	1.22815e-05	6.37332e-05	2.79775e-05	0.000110644	hypothetical protein	Unkown or generic function prediction	OxyR
PA14_RS20030	PA14_49310	PA14_RS20030	PA1168	1.57575	2.14553	0.022597	0.0471663	0.00560835	0.0129541	hypothetical protein	Unkown or generic function prediction	NA
PA14_RS20075	PA14_49410	PA14_RS20075	PA1159	-1.48056	-1.51706	6.01205e-06	3.29882e-05	5.02471e-06	2.33933e-05	cold-shock protein	Unkown or generic function prediction	NA
PA14_RS20130	PA14_49580	PA14_RS20130	PA1146	1.55262	1.43948	0.000446024	0.00158136	0.00250151	0.00630664	iron-containing alcohol dehydrogenase	Unkown or generic function prediction	NA
PA14_RS20340	PA14_50070	PA14_RS20340	PA1106	1.35295	1.66677	3.144e-05	0.000150805	5.13614e-07	2.90628e-06	hypothetical protein	Unkown or generic function prediction	NA
PA14_RS20375	PA14_50180	fleR	PA1099	-1.3668	-1.56087	0.0199337	0.0424817	0.00914394	0.0199054	two-component response regulator	Chemotaxis, motility and attachment	NA
PA14_RS20445	PA14_50380	flgJ	PA1085	-1.65741	-2.03261	0.00208698	0.0061056	0.0002032	0.000670283	flagellar rod assembly protein/muramidase FlgJ	Chemotaxis, motility and attachment	NA
PA14_RS20455	PA14_50420	flgH	PA1083	-2.58546	-3.41181	5.58619e-07	3.77124e-06	6.76038e-11	7.26168e-10	flagellar basal body L-ring protein	Chemotaxis, motility and attachment	NA
PA14_RS20460	PA14_50430	flgG	PA1082	-1.4287	-2.12714	0.00831936	0.0200662	0.000111046	0.000382871	flagellar basal body rod protein FlgG	Chemotaxis, motility and attachment	NA
PA14_RS20465	PA14_50440	flgF	PA1081	-1.9445	-1.70301	0.00346217	0.00935672	0.0118605	0.0249198	flagellar basal body rod protein FlgF	Chemotaxis, motility and attachment	NA
PA14_RS20475	PA14_50460	flgD	PA1079	-2.1082	-2.07727	0.0003557	0.00129834	0.000544167	0.00162099	flagellar basal body rod modification protein	Chemotaxis, motility and attachment	NA
PA14_RS20485	PA14_50480	flgB	PA1077	-2.16079	-2.48144	0.00138656	0.00428389	0.00029848	0.000941103	flagellar basal body rod protein FlgB	Chemotaxis, motility and attachment	NA
PA14_RS20525	PA14_50570	PA14_RS20525	PA1069	-1.38529	-1.62418	1.73506e-10	2.10449e-09	1.76327e-13	2.7592e-12	hypothetical protein	Unkown or generic function prediction	NA
PA14_RS20620	PA14_50770	PA14_RS20620	PA1051	1.5539	1.71853	0.0033918	0.00922062	0.00149465	0.00396387	transporter	Transporters	NA
PA14_RS20660	PA14_50860	PA14_RS20660	PA1043	-1.56412	-1.57759	4.32054e-10	4.98978e-09	5.98739e-10	5.61111e-09	hypothetical protein	Unkown or generic function prediction	NA
PA14_RS20720	PA14_51000	PA14_RS20720	PA1031	-1.45236	-1.35705	4.23327e-24	2.04406e-22	1.3921e-20	5.30672e-19	hypothetical protein	Unkown or generic function prediction	NA
PA14_RS20790	PA14_51160	PA14_RS20790	PA1018	1.95368	1.73911	2.2391e-05	0.000110323	0.00026886	0.000857848	hypothetical protein	Unkown or generic function prediction	NA
PA14_RS21095	PA14_51830	dps	PA0962	2.81314	1.88148	3.11743e-20	1.0752e-18	1.33708e-09	1.1893e-08	DNA-binding protein from starved cells, Dps	General stress response	NA
PA14_RS21145	PA14_51940	PA14_RS21145	PA0952	-3.68992	-4.47906	8.75535e-11	1.10697e-09	6.24731e-15	1.18186e-13	hypothetical protein	Unkown or generic function prediction	NA
PA14_RS21230	PA14_52140	PA14_RS21230	PA0937	-2.09938	-1.92107	1.37325e-16	3.64523e-15	9.66927e-14	1.55137e-12	hypothetical protein	Unkown or generic function prediction	NA
PA14_RS21240	PA14_52160	mazG	PA0935	-1.6734	-2.85734	5.92393e-14	1.21106e-12	1.21491e-36	1.90067e-34	nucleoside triphosphate pyrophosphohydrolase	Cell signalling and signal transduction	NA
PA14_RS21270	PA14_52250	PA14_RS21270	PA0929	2.13998	2.26161	7.22198e-12	1.09627e-10	1.27204e-12	1.78155e-11	two-component response regulator	Iron acquisition and metabolism	Fur
PA14_RS21340	PA14_52420	rimO	PA0916	-2.63721	-1.77587	4.87354e-13	9.01784e-12	1.70267e-06	8.5964e-06	ribosomal protein S12 methylthiotransferase	Translation	NA
PA14_RS21345	PA14_52430	PA14_RS21345	PA0915	-2.81815	-1.39085	5.4368e-12	8.42953e-11	0.000891672	0.00250043	hypothetical protein	Unkown or generic function prediction	NA
PA14_RS21560	PA14_52940	PA14_RS21560	PA0875	1.78305	1.56971	2.91607e-05	0.000140657	0.000385174	0.00117996	hypothetical protein (fusaric acid resitence protein-like)	Unkown or generic function prediction	NA
PA14_RS21565	PA14_52960	PA14_RS21565	PA0874	1.88777	1.62368	2.31729e-06	1.36931e-05	8.48917e-05	0.000301824	hypothetical protein	Unkown or generic function prediction	NA
PA14_RS21605	PA14_53050	aroP2	PA0866	-1.60825	-3.57932	0.00126248	0.00394867	1.20998e-12	1.70406e-11	aromatic amino acid transport protein AroP2	Amino acids transport and metabolism	NA
PA14_RS21695	PA14_53290	trxB2	PA0849	3.64037	1.4913	1.47359e-36	1.49422e-34	3.47916e-07	2.03687e-06	thioredoxin reductase 2	Oxidative stress response and cell redox homeostasis	AmrZ
PA14_RS21700	PA14_53300	ahpB	PA0848	4.39998	4.6669	1.36837e-41	1.77889e-39	5.65187e-44	1.3025e-41	alkyl hydroperoxide reductase (ahpB)	Oxidative stress response and cell redox homeostasis	OxyR
PA14_RS21730	PA14_53380	PA14_RS21730	PA0842	2.85414	3.13083	1.62069e-12	2.71184e-11	3.79054e-12	4.90256e-11	glycosyl transferase family protein	Unkown or generic function prediction	NA
PA14_RS21745	PA14_53410	PA14_RS21745	PA0839	1.92108	1.53054	2.22694e-10	2.65661e-09	8.25605e-07	4.43883e-06	transcriptional regulator	Transcriptional machinery and transcription regulation	NA
PA14_RS21915	PA14_53820	ampDh3	PA0807	2.20515	2.26058	8.98736e-09	8.50111e-08	7.35505e-09	5.95689e-08	regulator of b-lactamase activity	Antibiotic resistance	NA
PA14_RS21925	PA14_53840	PA14_RS21925	PA0805	2.50102	1.55483	1.10851e-07	8.58038e-07	0.00116728	0.00318006	hypothetical protein	Unkown or generic function prediction	NA
PA14_RS22055	PA14_54180	znuD	PA0781	1.87275	2.96804	0.0184312	0.0397136	0.000252221	0.000811395	hypothetical protein (iron uptake;TonB-receptor)	Zinc acquisition and metabolism	Zur
PA14_RS22095	PA14_54290	pdxJ	PA0773	-1.84953	-1.71349	8.37753e-12	1.25663e-10	4.76719e-10	4.52615e-09	pyridoxine 5'-phosphate synthase	Metabolism of cofactors and vitamins	NA
PA14_RS22110	PA14_54330	rnc	PA0770	-1.6945	-1.46407	2.27169e-05	0.000111495	0.000318291	0.000994903	ribonuclease III	Transcriptional machinery and transcription regulation	NA
PA14_RS22215	PA14_54590	ung	PA0750	-1.76729	-1.52834	8.45893e-14	1.68845e-12	2.06018e-10	2.06425e-09	uracil-DNA glycosylase	DNA repair	NA
PA14_RS22230	PA14_54620	PA14_RS22230	PA0747	2.57969	1.41893	2.04391e-07	1.51279e-06	0.0049352	0.0115147	aldehyde dehydrogenase	Unkown or generic function prediction	NA
PA14_RS22305	PA14_RS22305	PA14_RS22305	PA0734	2.3173	1.53923	1.0245e-11	1.4929e-10	9.66312e-06	4.19812e-05	hypothetical protein	Unkown or generic function prediction	NA
PA14_RS22485	PA14_55160	toxR	PA0707	1.52269	1.43759	6.35571e-05	0.00028291	0.000228613	0.000742992	transcriptional regulator ToxR	Virulence factors and regulators	NA
PA14_RS22660	PA14_55580	hemO	PA0672	3.02279	2.50389	2.20463e-08	1.91788e-07	5.25544e-06	2.43112e-05	heme oxygenase	Iron acquisition and metabolism	Fur
PA14_RS22665	PA14_55590	sulA2	PA0671	3.04326	2.34245	3.42284e-14	7.14148e-13	1.2597e-08	9.72095e-08	hypothetical protein; sulA homolog; DNA damange inducible locus	SOS response	LexA
PA14_RS22670	PA14_55600	PA14_RS22670	PA0670	2.31789	2.6621	1.59781e-08	1.44401e-07	8.41142e-10	7.69781e-09	hypothetical protein; DNA-directed DNA polymerase; DNA damange inducible locus	SOS response	LexA
PA14_RS23035	PA14_56520	PA14_RS23035	PA4346	2.23967	2.09979	1.03586e-05	5.45359e-05	5.765e-05	0.000212726	hypothetical protein	Unkown or generic function prediction	NA
PA14_RS23055	PA14_56560	oslB	PA4350	2.4535	1.4544	5.83426e-12	8.99079e-11	8.33978e-05	0.000296929	N-acyltransferase OlsB	Cell wall/membrane/envelope biogenesis and modification	NA
PA14_RS23060	PA14_56570	olsA	PA4351	3.52151	2.92548	4.04639e-11	5.48534e-10	1.58559e-07	9.8983e-07	O-acyltransferase OlsA	Cell wall/membrane/envelope biogenesis and modification	NA
PA14_RS23075	PA14_56620	pyeR	PA4354	2.54953	2.58783	1.22434e-10	1.5177e-09	1.53311e-10	1.56711e-09	transcriptional regulator PyeR	Biofilm formation and regulation	NA
PA14_RS23080	PA14_56640	pyeM	PA4355	1.39739	2.8711	0.00146081	0.00447239	6.11063e-10	5.71603e-09	MFS transporter (MexS controlled;can be implicated in oxidative and thiol-specific stress)	Oxidative stress response and cell redox homeostasis	NA
PA14_RS23215	PA14_56950	colR	PA4381	-2.09047	-2.44914	1.12246e-25	6.1192e-24	8.03979e-34	9.26403e-32	two-component response regulator ColR	Antibiotic resistance	NA
PA14_RS23275	PA14_57080	PA14_RS23275	PA4392	-1.40746	-1.78326	2.09332e-07	1.54485e-06	9.27846e-11	9.80037e-10	hypothetical protein	Unkown or generic function prediction	NA
PA14_RS23295	PA14_57140	PA14_RS23295	PA4396	-2.66294	-1.76666	1.37608e-10	1.69338e-09	2.721e-05	0.000108054	two-component response regulator	Biofilm formation and regulation	NA
PA14_RS23375	PA14_57340	murG	PA4412	1.69391	2.45317	2.20039e-07	1.61214e-06	1.99219e-13	3.09829e-12	UDPdiphospho-muramoylpentapeptide beta-N- acetylglucosaminyltransferase	Cell wall/membrane/envelope biogenesis and modification	NA
PA14_RS23390	PA14_57380	mraY	PA4415	1.30264	1.46021	9.9691e-06	5.27042e-05	1.13086e-06	5.95992e-06	phospho-N-acetylmuramoyl-pentapeptide- transferase	Cell wall/membrane/envelope biogenesis and modification	NA
PA14_RS23650	PA14_57990	PA14_RS23650	PA4467	5.68574	3.82461	2.53754e-32	1.97928e-30	4.01921e-15	7.86772e-14	hypothetical protein (oxidative-stress induced;homolog ZupT Is a Zn(II) uptake system in Escherichia coli;Zn-Iron transport)	Unkown or generic function prediction	Fur
PA14_RS23655	PA14_58000	sodM	PA4468	5.46303	3.07575	5.41585e-39	5.96921e-37	4.03513e-13	6.08873e-12	superoxide dismutase	Oxidative stress response and cell redox homeostasis	Fur
PA14_RS23660	PA14_58010	PA14_RS23660	PA4469	5.09381	2.72991	2.21094e-35	2.15567e-33	4.59645e-11	5.01161e-10	hypothetical protein	Unkown or generic function prediction	Fur
PA14_RS23665	PA14_58030	fumC1	PA4470	6.63856	4.24949	3.57962e-70	3.02478e-67	4.40134e-29	3.38103e-27	fumarate hydratase (superoxide resistend;TCA cycle;necessary for alginate produciton;iron/oxidative controlled )	Oxidative stress response and cell redox homeostasis	Fur
PA14_RS23670	PA14_58040	fagA	PA4471	6.58942	4.42511	3.23165e-51	7.44749e-49	2.19507e-23	1.0701e-21	hypothetical protein (iron-starvation;Fur controlled with its operon)	Unkown or generic function prediction	Fur
PA14_RS23810	PA14_58380	psdR	PA4499	1.39157	1.67399	1.59998e-06	9.82072e-06	1.57764e-08	1.19027e-07	transcriptional regulator PsdR	Amino acids transport and metabolism	NA
PA14_RS23890	PA14_58580	piuC	PA4515	1.96115	2.47187	7.84288e-08	6.25211e-07	3.45418e-11	3.83209e-10	hydroxylase	Iron acquisition and metabolism	Fur
PA14_RS23910	PA14_58630	speC	PA4519	-1.87877	-1.47312	1.61443e-07	1.21441e-06	5.30072e-05	0.00019674	ornithine decarboxylase	Amino acids transport and metabolism	NA
PA14_RS24010	PA14_58860	PA14_RS24010	PA4537	1.94948	1.42722	5.94022e-10	6.64832e-09	9.21301e-06	4.0302e-05	hypothetical protein	Unkown or generic function prediction	NA
PA14_RS24025	PA14_58890	lepB	PA4540	-1.47031	-2.14027	0.01697	0.036975	0.0005923	0.00174591	hemolysin activation/secretion protein	Virulence factors and regulators	NA
PA14_RS24705	PA14_60480	PA14_RS24705	PA4570	7.0352	3.79512	8.66118e-52	2.31117e-49	6.61596e-16	1.47766e-14	hypothetical protein ((Fur-controlled)	Iron acquisition and metabolism	Fur
PA14_RS24715	PA14_60500	fklB	PA4572	-1.62495	-1.77688	0.000498252	0.00174698	0.000179654	0.000599241	peptidyl-prolyl cis-trans isomerase FklB	Unkown or generic function prediction	NA
PA14_RS24780	PA14_60660	PA14_RS24780	PA4584	-1.30079	-1.47535	0.0203215	0.0431088	0.00953842	0.0206666	nucleotidyltransferase	Unkown or generic function prediction	NA
PA14_RS24820	PA14_60770	PA14_RS24820	PA4592	-1.68126	-1.65015	5.21024e-07	3.54576e-06	1.28842e-06	6.71511e-06	outer membrane protein	Transporters	NA
PA14_RS24915	PA14_61000	PA14_RS24915	PA4610	2.80019	2.16899	2.46742e-11	3.46532e-10	1.15265e-06	6.04962e-06	hypothetical protein	Unkown or generic function prediction	Anaerbiosis?
PA14_RS24925	PA14_61020	ankB	PA4612	2.99631	2.24027	2.69542e-32	2.07057e-30	7.25137e-18	2.02003e-16	hypothetical protein	Oxidative stress response and cell redox homeostasis	OxyR
PA14_RS24930	PA14_61040	katB	PA4613	4.96831	5.4287	7.94165e-120	4.02642e-116	2.57212e-133	1.30406e-129	catalase	Oxidative stress response and cell redox homeostasis	OxyR
PA14_RS24990	PA14_61180	PA14_RS24990	PA4623	5.45709	3.6805	4.76895e-22	1.90383e-20	1.40671e-10	1.44666e-09	hypothetical protein (MexT-regulated;small protein)	Unkown or generic function prediction	MexT
PA14_RS25000	PA14_61200	cdrA	PA4625	1.38984	2.50035	0.00178935	0.00532083	3.31463e-08	2.37697e-07	cyclic diguanylate-regulated TPS partner A, CdrA	Biofilm formation and regulation	NA
PA14_RS25020	PA14_61260	PA14_RS25020	PA4629	-2.50527	-2.18442	2.16893e-07	1.59833e-06	8.11143e-06	3.58856e-05	hypothetical protein	Unkown or generic function prediction	NA
PA14_RS25115	PA14_61470	upp	PA4646	-1.32428	-1.45449	1.25388e-08	1.14958e-07	7.77214e-10	7.1645e-09	uracil phosphoribosyltransferase	Nucleotides metabolism	NA
PA14_RS25160	PA14_61580	hemH	PA4655	1.3735	1.8264	4.47863e-10	5.1489e-09	1.56288e-15	3.23421e-14	ferrochelatase	Metabolism of cofactors and vitamins	NA
PA14_RS25380	PA14_62100	msrQ	PA4691	4.20919	3.36085	4.26764e-41	5.40923e-39	7.06679e-26	4.11823e-24	sulfite oxidase subunit YedZ/msrQ	Oxidative stress response and cell redox homeostasis	NA
PA14_RS25385	PA14_62110	msrP	PA4692	3.86255	2.81649	1.73663e-34	1.54468e-32	1.60877e-18	4.97347e-17	sulfite oxidase subunit YedY/msrP	Oxidative stress response and cell redox homeostasis	NA
PA14_RS25455	PA14_62280	phuV	PA4706	2.63285	3.68973	1.12132e-13	2.22073e-12	4.96077e-23	2.35057e-21	hemin importer ATP-binding subunit	Iron acquisition and metabolism	Fur , PhuR
PA14_RS25460	PA14_62290	phuU	PA4707	3.12074	3.85079	1.79159e-18	5.34315e-17	1.19542e-25	6.80988e-24	ABC transporter permease	Iron acquisition and metabolism	Fur , PhuR
PA14_RS25465	PA14_62300	phuT	PA4708	2.91143	1.85151	1.48618e-15	3.4884e-14	6.1244e-07	3.40468e-06	Heme-transport protein	Iron acquisition and metabolism	Fur , PhuR
PA14_RS25475	PA14_62350	phuR	PA4710	4.87742	4.8253	7.58386e-28	4.59564e-26	2.00689e-26	1.2259e-24	heme/hemoglobin uptake outer membrane receptor PhuR	Iron acquisition and metabolism	Fur, AlgU
PA14_RS25480	PA14_62360	PA14_RS25480	PA4711	2.38948	1.74438	1.02453e-14	2.19172e-13	3.36664e-08	2.41085e-07	Rieske family iron-sulfur cluster-binding protein	Unkown or generic function prediction	NA
PA14_RS25540	PA14_62490	dksA	PA4723	-2.24222	-1.55673	1.66252e-06	1.01188e-05	0.00106445	0.00292508	suppressor protein DksA	Transcriptional machinery and transcription regulation	AlgU
PA14_RS25640	PA14_62730	truB	PA4742	1.39154	2.07033	2.39029e-07	1.72878e-06	4.24809e-14	7.0385e-13	tRNA pseudouridine synthase B	Translation	NA
PA14_RS25675	PA14_62810	secG	PA4747	1.43606	2.27442	2.40846e-08	2.06964e-07	3.73985e-18	1.08349e-16	preprotein translocase subunit SecG	Protein secretion	NA
PA14_RS25825	PA14_63160	pmrB	PA4777	-2.1166	-1.56587	0.000371554	0.00134556	0.00962904	0.0208139	PmrB: two-component regulator system signal sensor kinase PmrB	Antibiotic resistance	NA
PA14_RS25845	PA14_63200	PA14_RS25845	PA4780	-1.74223	-2.06326	0.000127191	0.000523847	7.85713e-06	3.48214e-05	hypothetical protein	Cell signalling and signal transduction	NA
PA14_RS25850	PA14_63210	PA14_RS25850	PA4781	-1.5785	-3.19211	0.00151107	0.00460959	2.69732e-10	2.66059e-09	two-component response regulator	Cell signalling and signal transduction	NA
PA14_RS26000	PA14_63550	fdhE	PA4809	-1.96428	-2.32456	4.09497e-07	2.84015e-06	3.2444e-09	2.73558e-08	formate dehydrogenase accessory protein FdhE	Aerobic, anaerobic respiration, fermentation	NA
PA14_RS26010	PA14_63580	fdnH	PA4811	-2.09587	-3.70979	1.32315e-05	6.81287e-05	2.84978e-14	4.88121e-13	nitrate-inducible formate dehydrogenase subunit beta	Aerobic, anaerobic respiration, fermentation	NA
PA14_RS26135	PA14_63910	PA14_RS26135	PA4834	1.91653	3.18507	0.00628519	0.0157363	8.63078e-06	3.80174e-05	hypothetical protein (possibly involved in iron acquisition)	Zinc acquisition and metabolism	Zur
PA14_RS26140	PA14_63920	PA14_RS26140	PA4835	2.70531	3.62329	0.000402421	0.00144189	3.34294e-06	1.60804e-05	hypothetical protein (possibly involved in iron acquisition)	Zinc acquisition and metabolism	Zur
PA14_RS26145	PA14_63940	PA14_RS26145	PA4836	4.16686	5.07927	1.37623e-06	8.52993e-06	7.93309e-09	6.36404e-08	hypothetical protein (similar to nicotanamine synthase;possibly involved in iron acquisition)	Zinc acquisition and metabolism	Zur
PA14_RS26150	PA14_63960	PA14_RS26150	PA4837	4.20578	4.68248	4.03334e-06	2.27718e-05	4.498e-07	2.58266e-06	outer membrane protein (TonB-dep;possibly involved in iron acquisition)	Zinc acquisition and metabolism	Zur
PA14_RS26155	PA14_63970	PA14_RS26155	PA4838	2.34224	3.63199	1.1443e-05	5.98101e-05	2.55606e-11	2.87345e-10	hypothetical protein (possibly involved in iron acquisition)	Zinc acquisition and metabolism	Zur
PA14_RS26270	PA14_64300	PA14_RS26270	PA4861	-2.25134	-2.343	3.63506e-05	0.000171759	2.34494e-05	9.44307e-05	ABC transporter ATP-binding protein	Transporters	NA
PA14_RS26275	PA14_64310	PA14_RS26275	PA4862	-1.73847	-1.74727	0.00496732	0.0128164	0.00570444	0.0131342	ABC transporter ATP-binding protein	Transporters	NA
PA14_RS26380	PA14_64540	PA14_RS26380	PA4882	4.3238	3.82299	4.14104e-40	4.77161e-38	1.08474e-29	9.32138e-28	hypothetical protein (Sulfite oxidase (SO) family. Found in a variety of oxidoreductases;main members of this family are nitrate reductase (NR) and sulfite oxidase (SO))	Sulfate acquisition and metabolism	NA
PA14_RS26385	PA14_64550	PA14_RS26385	PA4883	6.87555	6.94552	1.2185e-86	3.0889e-83	1.28049e-72	2.16402e-69	hypothetical protein (Thiosulfate reductase cytochrome b subunit)	Sulfate acquisition and metabolism	NA
PA14_RS26390	PA14_64560	PA14_RS26390	PA4884	7.81518	7.15212	1.84172e-79	3.11251e-76	1.75537e-60	1.27139e-57	hypothetical protein	Sulfate acquisition and metabolism	NA
PA14_RS26400	PA14_64580	PA14_RS26400	PA4886	2.26547	2.13836	2.76231e-28	1.75061e-26	3.44496e-23	1.64773e-21	two-component sensor	Cell signalling and signal transduction	NA
PA14_RS26415	PA14_64620	PA14_RS26415	PA4889	-2.37244	-2.09673	0.00292364	0.00814444	0.00966694	0.0208648	oxidoreductase	Cell wall/membrane/envelope biogenesis and modification	NA
PA14_RS26440	PA14_64680	ureJ	PA4894	1.82231	4.23284	0.0229701	0.0478269	7.34996e-06	3.2832e-05	hypothetical protein	Virulence factors and regulators	NA
PA14_RS26445	PA14_64690	PA14_RS26445	PA4895	5.22665	5.09458	1.24167e-62	7.86908e-60	4.43788e-51	1.60715e-48	transmembrane sensor (sensor for EC/anti-sigma factor;next gene;iron utilization)	Iron acquisition and metabolism	Fur
PA14_RS26450	PA14_64700	PA14_RS26450	PA4896	4.36814	3.74915	9.20465e-35	8.64215e-33	2.85141e-24	1.5059e-22	RNA polymerase sigma factor	Iron acquisition and metabolism	Fur
PA14_RS26475	PA14_64770	mdlC	PA4901	1.87963	2.02633	7.10562e-08	5.70927e-07	3.27775e-08	2.35719e-07	benzoylformate decarboxylase	Xenobiotics biodegradation and metabolism	OxyR
PA14_RS26505	PA14_64840	PA14_RS26505	PA4907	-1.54166	-1.37497	2.30393e-06	1.363e-05	3.3802e-05	0.000130822	short-chain dehydrogenase	Unkown or generic function prediction	NA
PA14_RS26870	PA14_65810	PA14_RS26870	PA4978	-1.46136	-1.63873	1.30428e-05	6.72705e-05	1.82362e-06	9.13611e-06	hypothetical protein	Unkown or generic function prediction	NA
PA14_RS26935	PA14_65990	qacH	PA4990	1.81071	2.06218	0.0107258	0.0249561	0.00679648	0.0153694	SMR multidrug efflux transporter	Antibiotic resistance	NA
PA14_RS27060	PA14_66290	aceE	PA5015	-1.57831	-1.59765	4.90657e-05	0.000225125	5.25427e-05	0.000195159	pyruvate dehydrogenase subunit E1	Carbon metabolism and TCA cycle	NA
PA14_RS27065	PA14_66310	aceF	PA5016	-1.99038	-1.87779	2.26946e-08	1.96351e-07	2.10396e-07	1.27903e-06	dihydrolipoamide acetyltransferase	Carbon metabolism and TCA cycle	NA
PA14_RS27105	PA14_RS27105	PA14_RS27105	PA5024	2.1024	4.15285	2.13486e-05	0.000105392	5.56243e-16	1.27034e-14	hypotetical protein; sulfite exporter TauE/SafE	Unkown or generic function prediction	NA
PA14_RS27120	PA14_66460	PA14_RS27120	PA5027	2.47922	1.69162	2.87378e-06	1.66896e-05	0.00182111	0.00474949	hypothetical protein (Universal stress protein)	General stress response	NA
PA14_RS27125	PA14_66480	PA14_RS27125	PA5028	-1.31446	-2.44472	0.00068161	0.00230077	4.9593e-10	4.67355e-09	hypothetical protein; BcsQ/ParA-family	Unkown or generic function prediction	NA
PA14_RS27150	PA14_66540	PA14_RS27150	PA5033	-1.88619	-1.88142	0.000651789	0.00221589	0.000843404	0.00238471	hypothetical protein	Unkown or generic function prediction	NA
PA14_RS27250	PA14_66770	hslV	PA5053	1.63164	2.60366	3.394e-07	2.40329e-06	1.90125e-15	3.90256e-14	ATP-dependent protease peptidase subunit	General stress response	NA
PA14_RS27365	PA14_67050	PA14_RS27365	PA5076	-2.36794	-2.4977	3.59059e-07	2.52486e-06	1.2613e-07	7.99346e-07	ABC transporter substrate-binding protein	Transporters	NA
PA14_RS27430	PA14_67230	vgrG5	PA5090	-1.81972	-1.85399	6.64136e-06	3.62451e-05	6.22081e-06	2.83374e-05	VgrG5, hypothetical protein	Type VI secretion system	NA
PA14_RS27450	PA14_67270	PA14_RS27450	PA5094	-1.39093	-2.93125	0.00222	0.00643167	1.59841e-10	1.62404e-09	ABC transporter ATP-binding protein	Amino acids transport and metabolism	NA
PA14_RS27490	PA14_67380	PA14_RS27490	PA5102	2.6889	2.80734	5.59234e-11	7.40291e-10	1.05782e-10	1.10932e-09	fatty acid desaturase	Fatty acids metabolism	NA
PA14_RS27520	PA14_67460	PA14_RS27520	PA5108	1.59039	2.37204	0.00106557	0.00339991	1.69599e-06	8.57294e-06	lipoprotein	Unkown or generic function prediction	NA
PA14_RS27900	PA14_68430	PA14_RS27900	PA5180	3.22243	2.2141	9.94504e-13	1.73867e-11	1.49581e-06	7.67585e-06	probable cofactor protein	Metabolism of cofactors and vitamins	OxyR
PA14_RS27955	PA14_68560	PA14_RS27955	PA5190	-1.44495	-1.36521	7.88606e-07	5.15236e-06	4.48058e-06	2.10728e-05	nitroreductase	Unkown or generic function prediction	NA
PA14_RS27980	PA14_68630	PA14_RS27980	PA5195	-1.42849	-1.81496	5.40763e-07	3.66044e-06	3.70205e-10	3.55481e-09	heat shock protein	Unkown or generic function prediction	NA
PA14_RS28065	PA14_68840	PA14_RS28065	PA5212	1.51423	1.38328	0.00933906	0.0221257	0.0195199	0.0385082	hypothetical protein	Unkown or generic function prediction	NA
PA14_RS28755	PA14_70620	rubB	PA5349	-1.51082	-2.02201	1.15716e-07	8.90255e-07	2.81744e-12	3.7199e-11	rubredoxin reductase	Oxidative stress response and cell redox homeostasis	NA
PA14_RS28760	PA14_70630	rubA2	PA5350	-1.9564	-3.32392	3.35062e-11	4.62879e-10	1.05711e-28	7.65651e-27	rubredoxin 2	Oxidative stress response and cell redox homeostasis	NA
PA14_RS28845	PA14_70830	pstA	PA5367	1.93302	2.75064	1.61598e-22	6.71558e-21	1.97039e-40	3.99596e-38	phosphate ABC transporter permease	Phosphate acquisition	PhoB, AmrZ
PA14_RS28855	PA14_70860	pstS	PA5369	1.42708	1.54663	8.27417e-07	5.36446e-06	1.6685e-07	1.03668e-06	phosphate ABC transporter, periplasmic phosphate-binding protein, PstS	Phosphate acquisition	NA
PA14_RS28895	PA14_70940	betA	PA5372	2.3581	3.20584	9.23673e-21	3.2979e-19	1.51313e-34	1.87112e-32	choline dehydrogenase	Osmotic stress response and osmoprotectant metabolism	NA
PA14_RS28900	PA14_70950	betB	PA5373	2.48672	3.02619	1.45146e-32	1.18355e-30	5.31782e-45	1.28387e-42	betaine aldehyde dehydrogenase	Osmotic stress response and osmoprotectant metabolism	NA
PA14_RS28905	PA14_70970	betI	PA5374	2.96844	2.88426	1.0943e-43	1.6318e-41	1.14962e-39	2.15874e-37	transcriptional regulator BetI	Osmotic stress response and osmoprotectant metabolism	NA
PA14_RS28950	PA14_71100	PA14_RS28950	PA5383	4.13839	3.90236	4.83575e-12	7.58266e-11	6.65287e-10	6.18876e-09	hypothetical protein	Unkown or generic function prediction	NA
PA14_RS28970	PA14_71150	cdhC	PA5387	1.38635	1.62664	0.00388463	0.010344	0.00163249	0.00428401	carnitine dehydrogenase-related gene C	Osmotic stress response and osmoprotectant metabolism	NA
PA14_RS28975	PA14_71160	caiX	PA5388	3.65701	2.35822	1.68249e-14	3.58413e-13	1.26948e-06	6.62847e-06	hypothetical protein	Osmotic stress response and osmoprotectant metabolism	NA
PA14_RS29045	PA14_71320	PA14_RS29045	PA5402	2.58384	2.18421	3.19964e-10	3.72923e-09	1.80478e-07	1.10778e-06	hypothetical protein	Unkown or generic function prediction	NA
PA14_RS29170	PA14_71630	adhA	PA5427	3.68177	1.87061	1.52843e-32	1.2108e-30	2.75879e-09	2.35473e-08	alcohol dehydrogenase	Aerobic, anaerobic respiration, fermentation	NA
PA14_RS29215	PA14_71740	PA14_RS29215	PA5436	-1.543	-1.34859	5.64595e-05	0.000254444	0.00053362	0.0015952	pyruvate carboxylase subunit A	Carbon metabolism and TCA cycle	NA
PA14_RS29420	PA14_72260	PA14_RS29420	PA5475	2.7649	2.23576	1.97355e-24	9.80971e-23	1.44125e-15	3.02177e-14	hypothetical protein	Unkown or generic function prediction	NA
PA14_RS29455	PA14_72370	PA14_RS29455	PA5482	3.59278	1.62582	4.63959e-18	1.35188e-16	0.000108732	0.00037578	hypothetical protein	Unkown or generic function prediction	NA
PA14_RS29545	PA14_72580	znuC	PA5500	2.09357	2.01032	3.91567e-12	6.22334e-11	9.39335e-11	9.9011e-10	zinc transporter	Zinc acquisition and metabolism	Zur
PA14_RS29550	PA14_72590	znuB	PA5501	1.67767	1.65864	1.12398e-06	7.13028e-06	2.69937e-06	1.31975e-05	ABC zinc transporter permease ZnuB	Zinc acquisition and metabolism	NA
PA14_RS29675	PA14_72900	PA14_RS29675	PA5526	2.83764	2.74348	3.09184e-10	3.61189e-09	2.17802e-09	1.87798e-08	lipoprotein	Unkown or generic function prediction	NA
PA14_RS29695	PA14_72960	PA14_RS29695	PA5530	3.64284	5.99172	2.08453e-13	3.97313e-12	5.14416e-32	5.01555e-30	a-ketoglutarate/C5-dicarboxylic acids transporter	Transporters	NA
PA14_RS29700	PA14_72970	tonB1	PA5531	1.99331	1.37199	5.76254e-19	1.81466e-17	1.74111e-09	1.53254e-08	TonB protein	Iron acquisition and metabolism	NA
PA14_RS29715	PA14_73000	PA14_RS29715	PA5534	1.93886	3.21882	0.00126748	0.00395943	1.71827e-07	1.06239e-06	hypothetical protein (putative zinc-dep locus)	Zinc acquisition and metabolism	Zur
PA14_RS29720	PA14_73010	PA14_RS29720	PA5535	2.54087	3.6412	0.000132039	0.000540303	7.59471e-08	5.05317e-07	hypothetical protein (putative zinc-dep locus)	Zinc acquisition and metabolism	Zur
PA14_RS29725	PA14_73020	dksA2	PA5536	3.84379	5.55643	3.51534e-05	0.000166568	5.09325e-09	4.21253e-08	DksA/TraR family C4-type zinc finger protein (Zn-independent version of DksA - Zn-dep)	Zinc acquisition and metabolism	Zur
PA14_RS29735	PA14_73040	amiA	PA5538	2.76827	5.11251	8.34686e-06	4.47342e-05	2.0584e-15	4.20423e-14	N-acetylmuramoyl-L-alanine amidase (putative zinc-dep locus;LPS recycling/remodeling)	Zinc acquisition and metabolism	Zur
PA14_RS29740	PA14_73050	folE2	PA5539	4.35622	5.40884	1.12509e-06	7.13028e-06	3.65958e-09	3.06173e-08	GTP cyclohydrolase (FolE2;putative zinc-dep locus)	Zinc acquisition and metabolism	Zur
PA14_RS29745	PA14_73060	PA14_RS29745	PA5540	2.79094	2.82816	8.23538e-06	4.41835e-05	1.0215e-05	4.40735e-05	hypothetical protein (putative zinc-dep locus)	Zinc acquisition and metabolism	Zur
PA14_RS29750	PA14_73070	pyrQ	PA5541	3.38772	4.53679	4.11874e-07	2.85273e-06	3.42695e-11	3.81023e-10	dihydroorotase (PyrC2;putative zinc-dep locus)	Zinc acquisition and metabolism	Zur
PA14_RS29895	PA14_RS29895	rpmH	PA5570	1.34565	2.16767	0.00363086	0.00976058	4.13791e-06	1.96067e-05	50S ribosomal protein L34	Translation	NA

## Sheet: Common DEGS - divergent
Supplementary Data 2 - Common DEGs. List of significant differentially expressed genes (DEGs) shared between comparisons Cluster I (Lungs) vs Cluster II (Lab. exp.) and Cluster I (Lungs) vs Cluster III (Lab. stat.) and showing divergent expression. Significant genes are defined as following: Log2FC ≥ 1.3 or Log2FC ≤ -1.3, adjusted p-value ≤ 0.05.
Locus tag	Old locus tag	Gene name	PAO1 locus tag	log2FoldChange EXP	log2FoldChange STAT	p-value EXP	padj EXP	p-value STAT	padj STAT	Gene product	Functional class	Regulon
PA14_RS00540	PA14_01300	coxA	PA0106	1.88179	-3.97124	1.55976e-10	1.91014e-09	1.14747e-42	2.42403e-40	cytochrome c oxidase subunit I	Aerobic, anaerobic respiration, fermentation	NA
PA14_RS00545	PA14_01310	PA14_RS00545	PA0107	2.62353	-3.81937	4.77994e-09	4.68748e-08	1.99073e-18	6.08013e-17	cytochrome C oxidase assembly protein	Aerobic, anaerobic respiration, fermentation	NA
PA14_RS00550	PA14_01320	coIII	PA0108	2.33162	-3.19503	1.89357e-09	2.01266e-08	9.55042e-17	2.39706e-15	cytochrome c oxidase subunit III	Aerobic, anaerobic respiration, fermentation	NA
PA14_RS00555	PA14_01330	PA14_RS00555	PA0109	1.83115	-1.50109	4.29903e-08	3.57313e-07	6.58582e-06	2.97594e-05	hypothetical protein	Unkown or generic function prediction	NA
PA14_RS00570	PA14_01360	PA14_RS00570	PA0112	1.78846	-3.22099	0.000308004	0.00114402	3.86748e-11	4.23501e-10	hypothetical protein	Iron acquisition and metabolism	NA
PA14_RS01040	PA14_02580	mdcD	PA0211	2.09898	-1.92458	0.000659117	0.00223676	0.00154734	0.00408807	malonate decarboxylase subunit beta	Fatty acids metabolism	NA
PA14_RS01055	PA14_02620	PA14_RS01055	PA0214	1.69702	-2.19337	0.00113633	0.003594	2.2903e-05	9.25245e-05	epsilon subunit of malonate decarboxylase	Fatty acids metabolism	NA
PA14_RS02070	PA14_05080	metX	PA0390	-1.43298	1.42586	1.84078e-07	1.37045e-06	4.8405e-07	2.75127e-06	homoserine O-acetyltransferase	Amino acids transport and metabolism	NA
PA14_RS02375	PA14_05880	PA14_RS02375	PA0451	1.84174	-1.36441	0.000246777	0.000938605	0.00720757	0.0161692	membrane-bound protease	Unkown or generic function prediction	NA
PA14_RS02545	PA14_06310	PA14_RS02545	PA0484	1.54224	-1.83222	9.6259e-08	7.53332e-07	2.94735e-10	2.89035e-09	ACT domain-containing protein	Unkown or generic function prediction	NA
PA14_RS03020	PA14_07550	PA14_RS03020	PA0578	-1.44054	1.51822	1.28376e-06	8.01556e-06	1.35151e-06	6.99199e-06	hypothetical protein	Unkown or generic function prediction	NA
PA14_RS03060	PA14_07650	PA14_RS03060	PA0586	1.41465	-1.34156	1.49249e-07	1.12939e-06	9.14668e-07	4.87118e-06	SpoVR family protein	Unkown or generic function prediction	NA
PA14_RS03870	PA14_09540	mexG	PA4205	1.74648	-3.94559	0.00804975	0.0195274	2.85703e-09	2.43039e-08	hypothetical protein	Phenazine biosynthesis and transport	NA
PA14_RS06415	PA14_16010	PA14_RS06415	PA3741	-1.61426	1.62105	2.05794e-05	0.000102091	8.64551e-05	0.000306952	hypothetical protein	Unkown or generic function prediction	NA
PA14_RS06510	PA14_16260	PA14_RS06510	PA3723	1.69732	-2.47475	9.11932e-08	7.20171e-07	7.77441e-15	1.44913e-13	FMN oxidoreductase	Unkown or generic function prediction	NA
PA14_RS06685	PA14_16680	PA14_RS06685	PA3688	2.42059	-2.46483	2.29586e-17	6.39561e-16	1.27094e-18	3.97757e-17	hypothetical protein	Unkown or generic function prediction	NA
PA14_RS07655	PA14_19110	rhlB	PA3478	1.82631	-3.15862	0.0112495	0.0259502	1.45372e-05	6.10636e-05	rhamnosyltransferase chain B	Chemotaxis, motility and attachment	NA
PA14_RS07955	PA14_19870	ldh	PA3418	3.70255	-1.5228	1.49229e-18	4.55777e-17	0.000332092	0.00103358	leucine dehydrogenase	Amino acids transport and metabolism	NA
PA14_RS07960	PA14_19900	PA14_RS07960	PA3417	3.35125	-3.11503	6.54132e-12	9.98931e-11	1.85255e-10	1.86728e-09	pyruvate dehydrogenase E1 component subunit alpha	Carbon metabolism and TCA cycle	NA
PA14_RS07965	PA14_19910	PA14_RS07965	PA3416	3.39635	-3.32311	4.21895e-12	6.66357e-11	7.1569e-12	8.76461e-11	pyruvate dehydrogenase E1 component;beta chain	Carbon metabolism and TCA cycle	NA
PA14_RS07970	PA14_19920	PA14_RS07970	PA3415	2.97427	-3.76517	1.04498e-08	9.72121e-08	2.86211e-13	4.38396e-12	branched-chain alpha-keto acid dehydrogenase subunit E2	Carbon metabolism and TCA cycle	NA
PA14_RS10075	PA14_24860	snr1	PA3032	2.74118	-1.47955	7.45838e-16	1.84459e-14	1.59111e-05	6.65588e-05	cytochrome c Snr1	Aerobic, anaerobic respiration, fermentation	NA
PA14_RS10565	PA14_26060	PA14_RS10565	PA2937	1.87185	-4.7502	0.00164219	0.00492656	3.4925e-15	6.88987e-14	hypothetical protein	Unkown or generic function prediction	NA
PA14_RS11655	PA14_28620	PA14_RS11655	PA2746	2.9104	-2.23751	1.17247e-10	1.45697e-09	7.30212e-07	3.98083e-06	probable dihydrolipoamide acetyltransferase	Carbon metabolism and TCA cycle	NA
PA14_RS11795	PA14_28960	PA14_RS11795	PA2721	1.30593	-1.80401	8.00329e-07	5.20881e-06	4.76775e-12	6.02805e-11	hypothetical protein	Unkown or generic function prediction	NA
PA14_RS12470	PA14_30580	vqsR	PA2591	1.41338	-1.96066	0.00107732	0.00343091	7.66128e-06	3.41024e-05	LuxR family transcriptional regulator	Quorum sensing	NA
PA14_RS12575	PA14_30820	PA14_RS12575	PA2573	1.51695	-2.68404	9.3534e-07	6.01798e-06	1.04241e-17	2.8723e-16	methyl-accepting chemotaxis transducer	Chemotaxis, motility and attachment	NA
PA14_RS12580	PA14_30830	PA14_RS12580	PA2572	1.6591	-2.28223	1.71126e-10	2.08059e-09	2.60239e-18	7.71587e-17	two-component response regulator	Chemotaxis, motility and attachment	NA
PA14_RS14840	PA14_36470	PA14_RS14840	PA2174	2.23151	-1.79169	2.17524e-07	1.60065e-06	3.79907e-05	0.000145368	hypothetical protein	Unkown or generic function prediction	NA
PA14_RS14985	PA14_36820	PA14_RS14985	PA2146	2.13535	-1.54401	0.000140821	0.000570257	0.00653107	0.0148354	hypothetical protein	Unkown or generic function prediction	NA
PA14_RS15565	PA14_38310	PA14_RS15565	PA2027	2.15448	-1.70183	0.000258559	0.000977587	0.00385764	0.00926932	hypothetical protein	Unkown or generic function prediction	NA
PA14_RS16030	PA14_39560	PA14_RS16030	PA1930	2.54256	-2.7016	2.03839e-13	3.89985e-12	1.03784e-14	1.89274e-13	chemotaxis transducer	Chemotaxis, motility and attachment	NA
PA14_RS16400	PA14_40430	PA14_RS16400	PA1860	1.89033	-2.11887	5.54308e-13	1.01824e-11	5.38294e-16	1.23491e-14	hypothetical protein	Amino acids transport and metabolism	NA
PA14_RS16515	PA14_40740	PA14_RS16515	PA1837a	2.54125	-2.00031	9.55634e-09	9.0057e-08	7.96484e-06	3.52679e-05	hypothetical protein	Unkown or generic function prediction	NA
PA14_RS16895	PA14_41650	PA14_RS16895	PA1771	-1.56774	2.40625	1.06816e-07	8.29341e-07	8.40545e-13	1.21412e-11	esterase	Unkown or generic function prediction	NA
PA14_RS17125	PA14_42200	PA14_RS17125	PA1728	1.81856	-2.03525	1.99767e-10	2.41147e-09	1.4405e-12	1.99544e-11	hypothetical protein	Unkown or generic function prediction	NA
PA14_RS19000	PA14_RS19000	PA14_RS19000	PA1355	1.38321	-1.78239	0.00261309	0.00739307	8.68892e-05	0.000307862	New annotation	Unkown or generic function prediction	NA
PA14_RS19920	PA14_49050	PA14_RS19920	PA1190	2.12668	-3.75938	2.26828e-07	1.65664e-06	9.87009e-20	3.4994e-18	hypothetical protein	Unkown or generic function prediction	NA
PA14_RS19990	PA14_49220	napF	PA1176	2.77782	-1.3316	3.40895e-07	2.41051e-06	0.0125475	0.0260935	ferredoxin protein NapF	Aerobic, anaerobic respiration, fermentation	NA
PA14_RS19995	PA14_49230	napD	PA1175	2.12793	-2.44544	2.20538e-08	1.91788e-07	5.53824e-11	5.99976e-10	NapD protein of periplasmic nitrate reductase	Aerobic, anaerobic respiration, fermentation	NA
PA14_RS20005	PA14_49260	napB	PA1173	1.51578	-2.84981	0.0014023	0.00432199	1.3516e-09	1.20011e-08	cytochrome c-type protein NapB precursor	Aerobic, anaerobic respiration, fermentation	NA
PA14_RS20205	PA14_49750	PA14_RS20205	PA1131	1.69586	-2.54861	0.013504	0.0302409	0.000230472	0.000748076	MFS family transporter	Transporters	NA
PA14_RS20210	PA14_49760	rhlC	PA1130	1.84004	-1.82806	0.00105149	0.00337026	0.0012555	0.00338584	rhamnosyltransferase 2	Chemotaxis, motility and attachment	NA
PA14_RS20270	PA14_49910	PA14_RS20270	PA1118	2.19242	-1.43482	7.62098e-10	8.45479e-09	6.3699e-05	0.000232007	hypothetical protein	Unkown or generic function prediction	NA
PA14_RS20670	PA14_50880	PA14_RS20670	PA1041	1.38768	-2.9687	1.54842e-06	9.5273e-06	2.3848e-24	1.27273e-22	hypothetical protein	Unkown or generic function prediction	NA
PA14_RS20905	PA14_51420	pqsB	PA0997	1.43896	-1.77291	0.0232167	0.0482414	0.00569084	0.0131089	PqsB	Quorum sensing	NA
PA14_RS21455	PA14_52700	aruF	PA0896	-1.51821	1.37993	2.44322e-09	2.52284e-08	1.39036e-07	8.7567e-07	arginine/ornithine succinyltransferase AI subunit	Amino acids transport and metabolism	NA
PA14_RS21960	PA14_53910	pmtA	PA0798	1.33851	-1.66668	1.97931e-06	1.18759e-05	3.02683e-09	2.57052e-08	phospholipid methyltransferase	Cell wall/membrane/envelope biogenesis and modification	NA
PA14_RS23850	PA14_58500	PA14_RS23850	PA4507	1.5419	-3.36988	0.00390776	0.010391	4.61559e-10	4.39044e-09	hypothetical protein	Amino acids transport and metabolism	NA
PA14_RS25440	PA14_62250	PA14_RS25440	PA4703	2.0143	-1.70311	2.47621e-12	4.0498e-11	1.79047e-09	1.56782e-08	hypothetical protein	Unkown or generic function prediction	NA
PA14_RS26595	PA14_65040	PA14_RS26595	PA4925	1.31007	-1.97972	2.72806e-05	0.000132357	1.827e-10	1.84888e-09	hypothetical protein	Unkown or generic function prediction	NA
PA14_RS27485	PA14_67370	PA14_RS27485	PA5101	2.41931	-1.6246	1.44193e-09	1.54885e-08	3.93941e-05	0.000150058	hypothetical protein	Transporters	NA
PA14_RS27565	PA14_67560	typA	PA5117	-1.49498	1.57322	1.57573e-10	1.92042e-09	6.31753e-11	6.81487e-10	TypA	Virulence factors and regulators	NA
PA14_RS28105	PA14_68940	PA14_RS28105	PA5220	1.52794	-1.69356	0.0138971	0.0310663	0.00713856	0.0160357	hypothetical protein	Unkown or generic function prediction	NA
PA14_RS28625	PA14_70280	argB	PA5323	-1.45259	1.36106	0.00571771	0.0144727	0.0110098	0.0233263	acetylglutamate kinase	Amino acids transport and metabolism	NA

## Sheet: Unique EXP
Supplementary Data 2 - DEGs unique to exponential cells. Complete list of significant differentially expressed genes (DEGs) unique to comparison: Cluster I (Lungs) vs Cluster II (Lab. exp.). Significant genes are defined as following: Log2FC ≥ 1.3 or Log2FC ≤ -1.3, adjusted p-value ≤ 0.05.
Locus tag	Old locus tag	Gene name	PA01 locus tag	log2FoldChange	p-value	padj	Gene product
PA14_RS00040	PA14_00090	glyS	PA0008	-1.62937	4.59216e-16	1.14691e-14	glycyl-tRNA synthetase subunit beta
PA14_RS00065	PA14_00140	PA14_RS00065	PA0013	-1.32076	5.02763e-05	0.000230055	hypothetical protein
PA14_RS00080	PA14_00170	trkA	PA0016	-1.31334	1.6912e-13	3.2852e-12	potassium transporter peripheral membrane protein
PA14_RS00085	PA14_00180	PA14_RS00085	PA0017	-1.37343	2.19931e-07	1.61214e-06	tRNA and rRNA cytosine-C5-methylases
PA14_RS00120	PA14_00280	hemF	PA0024	-1.43043	8.7258e-11	1.10599e-09	coproporphyrinogen III oxidase
PA14_RS00135	PA14_00310	PA14_RS00135	PA0027	-1.35758	0.00144785	0.00443808	peptidyl-prolyl isomerase
PA14_RS00205	PA14_00490	PA14_RS00205	PA0040	-1.47473	0.00312907	0.00862194	hemolysin activation/secretion protein
PA14_RS00240	PA14_00580	PA14_RS00240	PA0046	-3.38758	5.45348e-08	4.46674e-07	lipoprotein
PA14_RS00245	PA14_RS00245	PA14_RS00245	PA0047	-1.93483	0.000256168	0.000970682	New annotation
PA14_RS00380	PA14_00890	pppA	PA0075	-2.15586	0.00155579	0.00471762	phosphoprotein phosphatase
PA14_RS00435	PA14_01040	PA14_RS00435	PA0086	-1.61453	0.0234358	0.0486169	secretion protein
PA14_RS00460	PA14_01110	PA14_RS00460	PA0091	-1.32689	0.0159443	0.0349947	hypothetical protein
PA14_RS00480	PA14_01150	eagT6	PA0094	1.96778	7.9801e-06	4.29046e-05	hypothetical protein
PA14_RS00575	PA14_01380	PA14_RS00575	PA0113	2.37437	1.64788e-07	1.23591e-06	protoheme IX farnesyltransferase
PA14_RS00585	PA14_01400	PA14_RS00585	PA0115	-1.48127	3.25705e-05	0.000155786	hypothetical protein
PA14_RS00640	PA14_01540	PA14_RS00640	PA0126	-1.72521	0.000150741	0.000604156	hypothetical protein
PA14_RS00660	PA14_01600	PA14_RS00660	PA0130	-1.36164	0.000292744	0.00109374	aldehyde dehydrogenase
PA14_RS00665	PA14_01610	PA14_RS00665	PA0131	-1.33499	2.68481e-06	1.5664e-05	hypothetical protein
PA14_RS00845	PA14_02060	PA14_RS00845	PA0165	-2.73473	3.60611e-07	2.53227e-06	hypothetical protein
PA14_RS00875	PA14_02140	PA14_RS00875	PA0171	-2.26277	9.22068e-06	4.89517e-05	hypothetical protein
PA14_RS01005	PA14_02500	exbB1	PA0198	2.96812	1.09053e-15	2.63285e-14	transport protein ExbB
PA14_RS01015	PA14_02520	PA14_RS01015	PA0200	2.16727	1.7232e-18	5.1696e-17	hypothetical protein
PA14_RS01025	PA14_02550	mdcA	PA0208	2.8483	1.03525e-10	1.30233e-09	malonate decarboxylase subunit alpha
PA14_RS01030	PA14_02560	PA14_RS01030	PA0209	3.22077	1.2724e-07	9.7301e-07	triphosphoribosyl-dephospho-CoA synthase
PA14_RS01050	PA14_02610	PA14_RS01050	PA0213	2.09698	0.000143577	0.000579106	phosphoribosyl-dephospho-CoA transferase
PA14_RS01480	PA14_03590	PA14_RS01480	PA0276	2.16498	5.61533e-07	3.78587e-06	hypothetical protein
PA14_RS01605	PA14_03930	spuE	PA0301	-1.32067	2.11761e-06	1.25865e-05	polyamine transport protein
PA14_RS01700	PA14_04160	PA14_RS01700	PA0319	-1.83204	8.17869e-14	1.63897e-12	transcriptional regulator
PA14_RS01710	PA14_04190	PA14_RS01710	PA0321	1.30367	0.0101318	0.0238257	acetylpolyamine aminohydrolase
PA14_RS01760	PA14_04320	ilvA1	PA0331	-2.16994	1.41426e-21	5.39121e-20	threonine dehydratase
PA14_RS01860	PA14_04580	folA	PA0350	-2.00182	1.55135e-13	3.03682e-12	dihydrofolate reductase
PA14_RS01870	PA14_04610	PA14_RS01870	PA0352	-1.80549	1.65275e-06	1.00957e-05	transporter
PA14_RS02025	PA14_04980	thiG	PA0381	-1.4056	6.08354e-08	4.94288e-07	thiazole synthase
PA14_RS02030	PA14_05000	trmB	PA0382	-1.39032	1.23117e-05	6.38244e-05	tRNA (guanine-N(7)-)-methyltransferase
PA14_RS02170	PA14_05330	pilH	PA0409	-1.76173	5.67282e-09	5.47832e-08	twitching motility protein PilH
PA14_RS02180	PA14_05360	pilJ	PA0411	-1.52333	1.56282e-06	9.60427e-06	twitching motility protein PilJ
PA14_RS02185	PA14_05380	pilK	PA0412	-1.53197	3.73542e-08	3.12517e-07	methyltransferase PilK
PA14_RS02190	PA14_05390	chpA	PA0413	-1.53277	4.02629e-14	8.33195e-13	ChpA
PA14_RS02255	PA14_05540	mexB	PA0426	-1.46379	8.54364e-11	1.08562e-09	RND multidrug efflux transporter MexB
PA14_RS02315	PA14_05700	codB	PA0438	-1.35761	7.62065e-05	0.000333939	cytosine permease
PA14_RS02365	PA14_05860	PA14_RS02365	PA0449	1.75499	1.28116e-06	8.00924e-06	hypothetical protein
PA14_RS02400	PA14_05960	PA14_RS02400	PA0456	1.31025	0.00110119	0.00349595	cold-shock protein
PA14_RS02415	PA14_06000	PA14_RS02415	PA0459	1.80186	6.22529e-11	8.09288e-10	ClpA/B protease ATP binding subunit
PA14_RS02540	PA14_06300	PA14_RS02540	PA0483	1.3388	1.20657e-05	6.26776e-05	GNAT family acetyltransferase
PA14_RS02640	PA14_06580	PA14_RS02640	PA0505	2.05578	5.60811e-09	5.43654e-08	hypothetical protein
PA14_RS02780	PA14_RS02780	PA14_RS02780	PA0532	1.82385	0.000200673	0.000784436	New annotation
PA14_RS02785	PA14_06950	PA14_RS02785	PA0533	-1.30632	5.14813e-11	6.83273e-10	LuxR family transcriptional regulator
PA14_RS02825	PA14_07030	PA14_RS02825	PA0541	-1.47863	1.69979e-06	1.03332e-05	cytochrome c'
PA14_RS02830	PA14_07040	PA14_RS02830	PA0542	-1.53337	0.000110146	0.000462669	hypothetical protein
PA14_RS02835	PA14_07050	PA14_RS02835	PA0543	1.52108	0.000101807	0.000430135	hypothetical protein
PA14_RS02880	PA14_07190	pgk	PA0552	-1.48969	4.04167e-06	2.27853e-05	phosphoglycerate kinase
PA14_RS02895	PA14_07230	fda	PA0555	-1.46808	0.00014579	0.000587463	fructose-1,6-bisphosphate aldolase
PA14_RS02915	PA14_07280	PA14_RS02915	PA0559	-2.07466	7.82417e-14	1.57415e-12	hypothetical protein
PA14_RS02940	PA14_07340	PA14_RS02940	PA0564	-1.88931	6.79961e-12	1.03526e-10	transcriptional regulator
PA14_RS02950	PA14_07360	PA14_RS02950	PA0566	1.71646	0.000155094	0.00062013	hypothetical protein
PA14_RS02965	PA14_07400	PA14_RS02965	PA0569	-1.34579	0.000176869	0.000697298	hypothetical protein
PA14_RS03005	PA14_07500	PA14_RS03005	PA0575	1.40105	6.63579e-07	4.40936e-06	hypothetical protein
PA14_RS03035	PA14_07580	PA14_RS03035	PA0581	1.58925	3.44642e-07	2.43361e-06	glycerol-3-phosphate acyltransferase PlsY
PA14_RS03040	PA14_07590	folB	PA0582	-1.71607	4.3706e-11	5.90905e-10	dihydroneopterin aldolase
PA14_RS03375	PA14_08390	speD	PA0654	-2.01369	4.9192e-11	6.57904e-10	S-adenosylmethionine decarboxylase
PA14_RS03430	PA14_08510	PA14_RS03430	PA0665	1.70286	8.78951e-15	1.89629e-13	iron-sulfur cluster insertion protein ErpA
PA14_RS03525	PA14_08720	rplK	PA4274	-1.45594	0.000107571	0.0004526	50S ribosomal protein L11
PA14_RS03530	PA14_08730	rplA	PA4273	-1.3373	0.00073279	0.00245555	50S ribosomal protein L1
PA14_RS03535	PA14_08740	rplJ	PA4272	-2.69551	3.31073e-08	2.79291e-07	50S ribosomal protein L10
PA14_RS03545	PA14_08760	rpoB	PA4270	-1.57619	6.37373e-08	5.16211e-07	DNA-directed RNA polymerase subunit beta
PA14_RS03550	PA14_08780	rpoC	PA4269	-1.68605	2.80692e-07	2.01574e-06	DNA-directed RNA polymerase subunit beta'
PA14_RS03560	PA14_08810	rpsG	PA4267	-1.57992	2.24573e-08	1.9463e-07	30S ribosomal protein S7
PA14_RS03565	PA14_08820	fusA1	PA4266	-1.93725	3.02002e-11	4.18347e-10	elongation factor G
PA14_RS03570	PA14_08830	tufA	PA4265	-1.5264	2.83211e-05	0.000137011	elongation factor Tu
PA14_RS03580	PA14_08850	rplC	PA4263	-1.76257	7.61217e-07	4.99272e-06	50S ribosomal protein L3
PA14_RS03585	PA14_08860	rplD	PA4262	-1.62637	4.87997e-09	4.77635e-08	50S ribosomal protein L4
PA14_RS03595	PA14_08880	rplB	PA4260	-1.95475	9.88739e-08	7.71216e-07	50S ribosomal protein L2
PA14_RS03610	PA14_08910	rpsC	PA4257	-1.50078	8.93948e-08	7.09283e-07	30S ribosomal protein S3
PA14_RS03615	PA14_08920	rplP	PA4256	-1.54466	1.17165e-06	7.38838e-06	50S ribosomal protein L16
PA14_RS03675	PA14_09040	rplO	PA4244	-1.45302	1.30687e-06	8.13715e-06	50S ribosomal protein L15
PA14_RS03695	PA14_09090	rpsK	PA4240	-1.90713	1.76317e-08	1.57382e-07	30S ribosomal protein S11
PA14_RS03725	PA14_09180	uvrA	PA4234	-1.46665	6.84285e-11	8.82861e-10	excinuclease ABC subunit A
PA14_RS03905	PA14_09660	PA14_RS03905	PA4198	-1.42953	0.00531088	0.0135785	acyl-CoA synthetase
PA14_RS04010	PA14_09930	PA14_RS04010	PA4172	1.44126	0.000830374	0.00274267	exonuclease III
PA14_RS04025	PA14_09960	PA14_RS04025	PA4169	1.33523	0.000479701	0.00169247	hypothetical protein
PA14_RS04225	PA14_10480	PA14_RS04225	PA4135	-2.11633	5.42725e-21	1.97958e-19	transcriptional regulator
PA14_RS04250	PA14_10550	PA14_RS04250	PA4130	1.4484	0.00031425	0.00116126	sulfite or nitrite reductas
PA14_RS04260	PA14_10570	PA14_RS04260	PA4128	2.34628	0.000907321	0.00297149	2,4-dihydroxyhept-2-ene-1,7-dioic acid aldolase
PA14_RS04265	PA14_10590	hpcG	PA4127	1.82967	0.00185685	0.00550539	2-oxo-hepta-3-ene-1,7-dioic acid hydratase
PA14_RS04275	PA14_10610	hpcD	PA4125	2.80875	7.28773e-06	3.93911e-05	5-carboxymethyl-2-hydroxymuconate isomerase
PA14_RS04280	PA14_10620	hpcB	PA4124	1.42687	0.0187811	0.0403647	homoprotocatechuate 2,3-dioxygenase
PA14_RS04285	PA14_10630	hpcC	PA4123	2.13675	0.00115815	0.00364937	5-carboxy-2-hydroxymuconate semialdehyde dehydrogenase
PA14_RS04290	PA14_10640	PA14_RS04290	PA4122	2.15771	0.0110503	0.0255706	hypothetical protein
PA14_RS04295	PA14_10650	PA14_RS04295	PA4121	3.12482	0.00537758	0.0137283	hypothetical protein
PA14_RS04320	PA14_10710	PA14_RS04320	PA4116	1.67538	2.33428e-10	2.77162e-09	hypothetical protein
PA14_RS04360	PA14_10820	PA14_RS04360	PA4108	1.38864	9.1303e-07	5.88191e-06	HDIG domain-containing protein
PA14_RS04385	PA14_10890	PA14_RS04385	PA4098	1.56929	0.0203595	0.0431714	short-chain dehydrogenase
PA14_RS04395	PA14_10910	PA14_RS04395	PA4096	1.8945	0.000444925	0.00157857	major facilitator transporter
PA14_RS04450	PA14_11030	PA14_RS04450	PA4088	1.38712	0.0184764	0.0397941	aminotransferase
PA14_RS04470	PA14_11080	cupB3	PA4084	1.30439	0.00233595	0.00671512	usher CupB3
PA14_RS04490	PA14_11120	PA14_RS04490	PA4080	1.62961	2.92133e-05	0.000140657	response regulator
PA14_RS04585	PA14_11330	PA14_RS04585	PA4062	1.44357	0.0036555	0.00981641	hypothetical protein
PA14_RS04735	PA14_11690	ppa	PA4031	-1.65354	0.000568307	0.00196275	inorganic pyrophosphatase
PA14_RS04960	PA14_12260	PA14_RS04960	PA3986	3.21027	8.61053e-17	2.34706e-15	hypothetical protein
PA14_RS05025	PA14_12440	PA14_RS05025	PA3973	1.58741	0.000171261	0.000677826	AcrR family transcriptional regulator
PA14_RS05050	PA14_12530	PA14_RS05050	PA3969	1.50583	8.74639e-05	0.000377397	hypothetical protein
PA14_RS05055	PA14_12540	PA14_RS05055	PA3968	-1.73002	1.14446e-08	1.0569e-07	pseudouridine synthase
PA14_RS05110	PA14_12680	PA14_RS05110	PA3957	1.99685	9.42504e-08	7.39705e-07	short chain dehydrogenase
PA14_RS05255	PA14_13050	PA14_RS05255	PA3928	1.95152	0.00014313	0.000578221	hypothetical protein
PA14_RS05325	PA14_13240	moaD	PA3917	1.45042	7.937e-05	0.000346954	molybdopterin converting factor;small subunit
PA14_RS05395	PA14_13410	prfC	PA3903	-1.48906	1.26708e-19	4.22638e-18	peptide chain release factor 3
PA14_RS05430	PA14_13500	PA14_RS05430	PA3896	-1.3399	2.37951e-06	1.39955e-05	2-hydroxyacid dehydrogenase
PA14_RS05440	PA14_13520	PA14_RS05440	PA3894	-1.47717	0.000164794	0.000654786	outer membrane protein
PA14_RS05455	PA14_13560	PA14_RS05455	PA3892	-1.79432	4.79029e-07	3.27256e-06	hypothetical protein
PA14_RS05675	PA14_14210	PA14_RS05675	PA3850	-1.4712	2.73149e-07	1.96435e-06	hypothetical protein
PA14_RS05740	PA14_14360	PA14_RS05740	PA3839	1.45436	6.42131e-05	0.000285079	sodium:sulfate symporter (BLAST: or cytrate transporter)
PA14_RS05770	PA14_14440	valS	PA3834	-1.47204	3.7303e-13	6.97882e-12	valyl-tRNA synthetase
PA14_RS05840	PA14_14630	secD	PA3821	-1.38257	2.48225e-05	0.00012136	preprotein translocase subunit SecD
PA14_RS05850	PA14_14660	PA14_RS05850	PA3819	1.74365	0.00559249	0.0141911	hypothetical protein
PA14_RS05900	PA14_14800	fdx2	PA3809	1.67273	1.84309e-12	3.05375e-11	ferredoxin 2Fe-2S (2Fe-2S cluster biogenesys;controlled by IscR)
PA14_RS05905	PA14_14810	PA14_RS05905	PA3808	1.63639	8.76471e-12	1.29554e-10	hypothetical protein
PA14_RS05915	PA14_14830	PA14_RS05915	PA3806	-1.46412	1.38201e-15	3.27419e-14	hypothetical protein
PA14_RS05955	PA14_14940	PA14_RS05955	PA3798	-1.4189	3.53011e-08	2.96811e-07	aminotransferase
PA14_RS06015	PA14_15110	PA14_RS06015	PA3786	2.00093	1.03462e-11	1.50302e-10	hypothetical protein
PA14_RS06040	PA14_15160	PA14_RS06040	NA	-1.92248	2.27909e-08	1.96848e-07	hypothetical protein
PA14_RS06090	PA14_15280	PA14_RS06090	PA3772	1.77933	1.35407e-05	6.95556e-05	hypothetical protein
PA14_RS06100	PA14_15310	guaB	PA3770	-1.31259	1.65718e-06	1.01106e-05	inosine 5'-monophosphate dehydrogenase
PA14_RS06105	PA14_15340	guaA	PA3769	-1.6184	1.60891e-06	9.86359e-06	GMP synthase
PA14_RS06345	PA14_15850	PA14_RS06345	PA3755	1.95529	1.84082e-21	6.96489e-20	hypothetical protein
PA14_RS06390	PA14_15960	ffh	PA3746	-1.53922	1.86417e-06	1.12516e-05	signal recognition particle protein Ffh
PA14_RS06400	PA14_15980	rimM	PA3744	-1.44205	5.62719e-05	0.000253824	16S rRNA-processing protein RimM
PA14_RS06440	PA14_16070	hom	PA3736	-1.32956	2.48472e-15	5.67456e-14	homoserine dehydrogenase
PA14_RS06495	PA14_16210	PA14_RS06495	PA3726	-1.33517	5.30695e-08	4.35376e-07	hypothetical protein
PA14_RS06525	PA14_16290	PA14_RS06525	PA3720	2.19592	6.84348e-11	8.82861e-10	hypothetical protein
PA14_RS06545	PA14_16330	PA14_RS06545	PA3716	-2.11811	1.06283e-12	1.85173e-11	hypothetical protein
PA14_RS06580	PA14_16410	PA14_RS06580	PA3709	1.53568	0.00169832	0.00507992	MFS transporter
PA14_RS06625	PA14_16530	lysS	PA3700	-1.74689	1.41683e-07	1.07374e-06	lysyl-tRNA synthetase
PA14_RS06750	PA14_16830	PA14_RS06750	PA3675	-1.92358	4.87451e-12	7.60423e-11	hypothetical protein
PA14_RS06850	PA14_17070	tsf	PA3655	-1.81462	9.94244e-13	1.73867e-11	elongation factor Ts
PA14_RS06920	PA14_17250	PA14_RS06920	PA3641	-1.94654	8.10138e-15	1.7553e-13	amino acid permease
PA14_RS06925	PA14_17260	dnaE	PA3640	-1.55513	5.04196e-08	4.14307e-07	DNA polymerase III subunit alpha
PA14_RS06935	PA14_17280	PA14_RS06935	PA3638	-1.79562	9.2477e-10	1.01926e-08	hypothetical protein
PA14_RS07010	PA14_17470	PA14_RS07010	PA3623	1.60421	2.27395e-09	2.36048e-08	hypothetical protein
PA14_RS07055	PA14_17570	PA14_RS07055	PA3614	1.34322	1.771e-08	1.57802e-07	hypothetical protein
PA14_RS07060	PA14_17580	PA14_RS07060	PA3613	1.74216	7.02119e-14	1.41823e-12	hypothetical protein
PA14_RS07090	PA14_17640	potA	PA3607	-1.69246	0.00030955	0.00114774	polyamine transport protein PotA
PA14_RS07115	PA14_17690	PA14_RS07115	PA3602	-1.77317	1.5301e-12	2.57728e-11	hypothetical protein
PA14_RS07140	PA14_17740	PA14_RS07140	PA3597	1.73469	5.5463e-06	3.06316e-05	amino acid ABC transporter permease
PA14_RS07145	PA14_17760	PA14_RS07145	PA3596	1.36213	2.60703e-06	1.52277e-05	methylated-DNA--protein-cysteine methyltransferase
PA14_RS07210	PA14_17940	glpR	PA3583	-2.04423	3.50926e-10	4.08072e-09	glycerol-3-phosphate regulon repressor
PA14_RS07230	PA14_18010	PA14_RS07230	PA3579	-1.63497	3.86763e-11	5.27121e-10	glycerol kinase
PA14_RS07270	PA14_18100	PA14_RS07270	PA3572	3.09016	2.50901e-16	6.49014e-15	hypothetical protein
PA14_RS07280	PA14_18120	mmsA	PA3570	3.05044	4.84573e-12	7.58266e-11	methylmalonate-semialdehyde dehydrogenase
PA14_RS07285	PA14_18140	mmsB	PA3569	3.30636	2.90964e-10	3.41479e-09	3-hydroxyisobutyrate dehydrogenase
PA14_RS07325	PA14_18250	PA14_RS07325	PA3562	-1.42465	1.57642e-05	8.00044e-05	phosphotransferase system enzyme I
PA14_RS07340	PA14_18300	PA14_RS07340	PA3559	-2.06262	0.0208916	0.044152	nucleotide sugar dehydrogenase
PA14_RS07460	PA14_18630	PA14_RS07460	PA3535	1.60314	0.0115302	0.0265236	serine protease
PA14_RS07470	PA14_18650	PA14_RS07470	PA3533	1.62815	1.1226e-08	1.03861e-07	hypothetical protein
PA14_RS07565	PA14_18870	PA14_RS07565	PA3496	2.08602	1.42151e-08	1.28942e-07	hypothetical protein
PA14_RS07710	PA14_19270	PA14_RS07710	PA3467	1.41173	0.00656317	0.0163434	MFS transporter
PA14_RS07720	PA14_19310	PA14_RS07720	PA3465	2.09766	1.20688e-07	9.24304e-07	hypothetical protein
PA14_RS07790	PA14_19480	PA14_RS07790	PA3451	3.9214	3.95819e-25	2.09042e-23	hypothetical protein
PA14_RS07845	PA14_19600	PA14_RS07845	PA3440a	-1.41196	3.95241e-06	2.23397e-05	hypothetical protein
PA14_RS07895	PA14_19700	PA14_RS07895	PA3430	2.15526	6.76972e-13	1.23462e-11	aldolase
PA14_RS07900	PA14_19710	PA14_RS07900	PA3429	1.69879	1.66557e-07	1.24733e-06	alpha/beta hydrolase
PA14_RS07925	PA14_19770	PA14_RS07925	PA3424	1.34247	1.45821e-06	9.01601e-06	hypothetical protein
PA14_RS08065	PA14_20130	PA14_RS08065	PA3398	-1.30927	0.00267803	0.00755991	LysR family transcriptional regulator
PA14_RS08165	PA14_20380	phnI	PA3378	1.90854	2.84994e-07	2.04373e-06	hypothetical protein
PA14_RS08200	PA14_20460	PA14_RS08200	PA3371	1.45762	3.85423e-05	0.000180935	hypothetical protein
PA14_RS08205	PA14_20470	PA14_RS08205	PA3370	2.3196	5.10456e-11	6.79268e-10	hypothetical protein
PA14_RS08210	PA14_20480	PA14_RS08210	PA3369	2.11264	5.8136e-11	7.67577e-10	hypothetical protein
PA14_RS08385	PA14_20860	PA14_RS08385	PA3340	1.62882	2.35159e-07	1.70322e-06	Tfp pilus assembly protein FimV
PA14_RS08520	PA14_21175	PA14_RS08520	PA3313	-2.33286	8.74497e-24	4.10528e-22	hypothetical protein
PA14_RS08545	PA14_21230	hepA	PA3308	-1.39412	4.14118e-08	3.44758e-07	ATP-dependent helicase HepA
PA14_RS08550	PA14_21240	PA14_RS08550	PA3307	2.17753	7.00255e-07	4.61677e-06	hypothetical protein
PA14_RS08580	PA14_21300	PA14_RS08580	PA3303	2.34422	2.63226e-16	6.77439e-15	MFS transporte
PA14_RS08615	PA14_21410	phoA	PA3296	1.54921	1.08997e-05	5.72064e-05	alkaline phosphatase
PA14_RS08630	PA14_21460	PA14_RS08630	PA3293	-1.86613	0.00129678	0.00402612	hypothetical protein
PA14_RS08650	PA14_21510	PA14_RS08650	PA3289	3.14467	8.20486e-18	2.36356e-16	hypothetical protein
PA14_RS08655	PA14_21520	PA14_RS08655	PA3288	1.36205	0.000192298	0.000753438	hypothetical protein (Cysteine hydrolases family: contains amidohydrolases;like CSHase and isochorismatase)
PA14_RS08705	PA14_21620	oprP	PA3279	1.98138	1.92748e-09	2.04441e-08	phosphate-specific outer membrane porin OprP precursor
PA14_RS08720	PA14_21650	PA14_RS08720	PA3276	-1.44362	8.87345e-09	8.40904e-08	hypothetical protein
PA14_RS08745	PA14_21700	PA14_RS08745	PA3271	1.37775	0.000206356	0.000804171	two-component sensor
PA14_RS08855	PA14_21920	PA14_RS08855	PA3253	1.85074	1.21718e-08	1.11795e-07	ABC transporter permease
PA14_RS08860	PA14_21930	PA14_RS08860	PA3252	2.16397	1.30854e-08	1.19322e-07	ABC transporter permease
PA14_RS08865	PA14_21940	PA14_RS08865	PA3251	1.4595	1.17751e-05	6.14194e-05	hypothetical protein
PA14_RS08890	PA14_22000	rluA	PA3246	-2.3193	1.06169e-09	1.16258e-08	pseudouridine synthase; 23S rRNA and tRNA modification
PA14_RS09050	PA14_22350	actP	PA3234	2.04039	3.45947e-07	2.43943e-06	acetate permease
PA14_RS09065	PA14_22400	PA14_RS09065	PA3231	1.82606	1.4986e-07	1.13232e-06	hypothetical protein
PA14_RS09150	PA14_22580	PA14_RS09150	PA3220	1.63202	0.0141178	0.031476	AraC family transcriptional regulator
PA14_RS09170	PA14_22630	PA14_RS09170	PA3216	1.4241	1.59872e-07	1.20438e-06	hypothetical protein
PA14_RS09275	PA14_22880	PA14_RS09275	NA	1.80309	1.2021e-06	7.54291e-06	Fe-S protein
PA14_RS09290	PA14_22930	glk	PA3193	-1.34295	0.00013437	0.000548516	glucokinase
PA14_RS09295	PA14_22940	gltR	PA3192	-1.97516	1.17699e-05	6.14194e-05	two-component response regulator GltR
PA14_RS09310	PA14_22990	gltF	PA3189	-2.93737	0.00113591	0.003594	ABC sugar transporter permease
PA14_RS09315	PA14_23000	PA14_RS09315	PA3188	-2.5046	0.0109618	0.0253888	ABC sugar transporter permease
PA14_RS09345	PA14_23080	pgl	PA3182	-1.59711	0.00142563	0.00438233	6-phosphogluconolactonase
PA14_RS09350	PA14_23090	PA14_RS09350	PA3181	-1.72291	9.45753e-05	0.000402939	keto-hydroxyglutarate-aldolase/keto-deoxy- phosphogluconate aldolase
PA14_RS09410	PA14_23250	mtnA	PA3169	-1.72145	2.13349e-16	5.57567e-15	methylthioribose-1-phosphate isomerase
PA14_RS09425	PA14_23280	pheA	PA3166	-1.31345	1.44195e-12	2.45324e-11	chorismate mutase
PA14_RS09435	PA14_23310	PA14_RS09435	NA	-1.76539	1.14386e-18	3.5579e-17	bifunctional cyclohexadienyl dehydrogenase/ 3-phosphoshikimate 1-carboxyvinyltransferase
PA14_RS09440	PA14_23320	cmk	PA3163	-1.70034	1.52165e-16	4.01809e-15	cytidylate kinase
PA14_RS09450	PA14_23340	ihfB	PA3161	1.3027	1.31138e-07	9.99801e-07	integration host factor subunit beta
PA14_RS09585	PA14_23640	PA14_RS09585	PA3129	-1.34991	7.90296e-07	5.15676e-06	hypothetical protein
PA14_RS09600	PA14_23680	ibpA	PA3126	2.79641	1.82841e-12	3.03935e-11	heat-shock protein IbpA
PA14_RS09670	PA14_23860	accD	PA3112	-1.3936	3.49665e-05	0.000165837	acetyl-CoA carboxylase subunit beta
PA14_RS09735	PA14_24050	xcpV	PA3099	-1.40328	0.000110703	0.000464621	general secretion pathway protein I
PA14_RS09740	PA14_24060	xcpW	PA3098	-1.42088	4.44734e-08	3.68432e-07	general secretion pathway protein J
PA14_RS09785	PA14_24170	fadH1	PA3092	-1.93788	9.86764e-13	1.73712e-11	2,4-dienoyl-CoA reductase
PA14_RS09800	PA14_24210	PA14_RS09800	PA3089	1.68981	7.48942e-05	0.000329041	hypothetical protein
PA14_RS09820	PA14_24245	PA14_RS09820	PA3085	1.34002	2.88981e-06	1.67635e-05	hypothetical protein
PA14_RS09840	PA14_24300	PA14_RS09840	PA3081	-1.30287	0.000999588	0.00323415	hypothetical protein
PA14_RS09980	PA14_RS09980	PA14_RS09980	PA3051	2.00296	1.00277e-08	9.3802e-08	New annotation
PA14_RS09990	PA14_24650	rmf	PA3049	4.23265	4.83622e-14	9.92697e-13	ribosome modulation factor
PA14_RS10025	PA14_24740	PA14_RS10025	PA3042	1.62281	9.8618e-05	0.000418405	hypothetical protein
PA14_RS10140	PA14_25000	PA14_RS10140	PA3020	1.38081	1.16043e-06	7.34505e-06	lytic transglycosylase
PA14_RS10320	PA14_25470	PA14_RS10320	PA2985	1.84604	1.88129e-12	3.10689e-11	hypothetical protein
PA14_RS10360	PA14_25550	murB	PA2977	-1.33669	5.47883e-22	2.15331e-20	UDP-N-acetylenolpyruvoylglucosamine reductase
PA14_RS10405	PA14_25650	fabD	PA2968	-2.40904	3.56485e-07	2.51025e-06	malonyl-CoA-ACP transacylase
PA14_RS10410	PA14_25660	fabG1	PA2967	-1.42964	0.00180181	0.00535474	3-ketoacyl-ACP reductase
PA14_RS10465	PA14_25810	PA14_RS10465	PA2956	-1.7885	1.17065e-09	1.26821e-08	hypothetical protein
PA14_RS10495	PA14_25900	fabV/pfm	PA2950	-1.5224	8.6682e-05	0.000374342	trans-2-enoyl-CoA reductase
PA14_RS10590	PA14_26110	PA14_RS10590	PA2933	1.39481	0.00609927	0.0153466	MFS transporter
PA14_RS10600	PA14_26140	PA14_RS10600	PA2931	2.31123	1.49929e-12	2.53379e-11	transcriptional regulator
PA14_RS10845	PA14_26780	PA14_RS10845	PA2883	1.82163	0.000109804	0.000461612	hypothetical protein
PA14_RS10860	PA14_26850	PA14_RS10860	PA2880	1.63545	9.39241e-05	0.000400838	hypothetical protein
PA14_RS11035	PA14_27280	PA14_RS11035	PA2846	1.31726	7.50177e-07	4.92668e-06	LysR family transcriptional regulator
PA14_RS11040	PA14_27290	PA14_RS11040	PA2845	1.62925	0.000373136	0.00135032	hypothetical protein
PA14_RS11110	PA14_27470	PA14_RS11110	PA2831	-1.51746	6.85891e-06	3.72313e-05	zinc carboxypeptidase
PA14_RS11125	PA14_27500	PA14_RS11125	PA2828	-1.51208	8.20726e-17	2.24923e-15	aminotransferase
PA14_RS11130	PA14_27510	PA14_RS11130	PA2827	2.59132	3.99261e-19	1.28117e-17	methionine sulfoxide reductase B
PA14_RS11240	PA14_27720	PA14_RS11240	PA2816	1.61435	1.08009e-08	1.0011e-07	hypothetical protein
PA14_RS11325	PA14_27930	PA14_RS11325	PA2799	2.23634	3.29192e-14	6.89671e-13	hypothetical protein
PA14_RS11360	PA14_28010	PA14_RS11360	PA2792	-2.1487	0.00214214	0.00624534	hypothetical protein
PA14_RS11485	PA14_28280	PA14_RS11485	PA2770	-1.83322	2.85796e-08	2.43937e-07	PhzF family phenazine biosynthesis protein
PA14_RS11495	PA14_28300	PA14_RS11495	PA2768	1.599	0.0154855	0.0341971	hypothetical protein
PA14_RS11500	PA14_28310	PA14_RS11500	PA2767	1.79259	2.09828e-05	0.000103788	enoyl-CoA hydratase
PA14_RS11520	PA14_28360	PA14_RS11520	NA	1.43886	0.00930106	0.022048	hypothetical protein
PA14_RS11535	PA14_28380	PA14_RS11535	PA2762	2.73511	3.20675e-16	8.16997e-15	hypothetical protein
PA14_RS11585	PA14_28490	PA14_RS11585	PA2754	1.70664	0.000994926	0.00322524	hypothetical protein
PA14_RS11625	PA14_28570	endA	PA2749	-1.9826	1.00541e-06	6.42804e-06	DNA-specific endonuclease I
PA14_RS11650	PA14_28610	PA14_RS11650	PA2746a	2.81405	6.30524e-15	1.38388e-13	hypothetical protein
PA14_RS11900	PA14_29200	PA14_RS11900	PA2702	1.31317	0.000115012	0.000480938	hypothetical protein
PA14_RS11905	PA14_29210	PA14_RS11905	PA2701	1.58053	0.000341161	0.00125327	MFS transporter
PA14_RS11910	PA14_29220	PA14_RS11910	PA2700	1.55925	2.36628e-05	0.000115914	porin
PA14_RS11955	PA14_29320	PA14_RS11955	PA2691	1.43241	0.000125239	0.000518128	NADH dehydrogenase;FAD-containing subunit
PA14_RS12020	PA14_29470	PA14_RS12020	PA2679	1.68959	1.00127e-08	9.3802e-08	hypothetical protein
PA14_RS12125	PA14_29710	PA14_RS12125	PA2659	3.34292	4.32058e-19	1.36909e-17	hypothetical protein (Ca2+ induced)
PA14_RS12130	PA14_29720	PA14_RS12130	PA2658	1.97999	1.20517e-06	7.55283e-06	hypothetical protein (Ca2+ induced)
PA14_RS12220	PA14_29980	nuoE	PA2640	-1.35556	8.96799e-08	7.10433e-07	NADH dehydrogenase subunit E
PA14_RS12235	PA14_30020	nuoA	PA2637	1.38361	7.53739e-13	1.35513e-11	NADH dehydrogenase subunit A
PA14_RS12330	PA14_30260	PA14_RS12330	PA2618	1.98585	8.65541e-16	2.11995e-14	arginyl-tRNA-protein transferase
PA14_RS12355	PA14_30320	PA14_RS12355	PA2613	-1.56028	1.18427e-08	1.0897e-07	recombination factor protein RarA
PA14_RS12395	PA14_30400	PA14_RS12395	PA2605	1.79399	1.18172e-05	6.15196e-05	sulfur transfer complex subunit TusD
PA14_RS12400	PA14_30410	PA14_RS12400	PA2604	2.60198	6.43887e-21	2.33179e-19	hypothetical protein
PA14_RS12910	PA14_31530	PA14_RS12910	PA2553	1.59799	0.00177951	0.00529468	acyl-CoA thiolase
PA14_RS12935	PA14_31610	PA14_RS12935	PA2549	1.89235	5.64317e-09	5.46009e-08	TerC family protein
PA14_RS13025	PA14_31820	PA14_RS13025	PA2531	2.14556	9.15335e-09	8.64199e-08	aminotransferase
PA14_RS13080	PA14_31990	czcB	PA2521	1.60328	3.70412e-05	0.000174779	cobalt/zinc/cadmium efflux RND transporter;membrane fusion protein;CzcB famil
PA14_RS13100	PA14_32100	xylY	PA2517	2.42983	1.18834e-05	6.17934e-05	toluate 1,2-dioxygenase subunit beta
PA14_RS13230	PA14_32420	PA14_RS13230	PA2491	1.98856	1.02471e-11	1.4929e-10	oxidoreductase
PA14_RS13240	PA14_32450	PA14_RS13240	PA2489	1.63268	2.03802e-08	1.797e-07	AraC family transcriptional regulator
PA14_RS13255	PA14_32480	PA14_RS13255	PA2486	1.48682	0.0107347	0.0249561	hypothetical protein
PA14_RS13260	PA14_32500	PA14_RS13260	PA2484	1.35826	2.53973e-15	5.77418e-14	TetR family transcriptional regulator
PA14_RS13305	PA14_32630	PA14_RS13305	PA2475	1.77721	3.44069e-06	1.96888e-05	cytochrome P450
PA14_RS13330	PA14_32690	gtdA	PA2470	1.98609	6.31275e-09	6.07318e-08	gentisate 1,2-dioxygenase
PA14_RS13355	PA14_32750	PA14_RS13355	PA2465	1.95431	7.26845e-11	9.35305e-10	hypothetical protein
PA14_RS13545	PA14_33240	pvdX	PA2428	1.66028	3.57227e-08	2.99857e-07	hypothetical protein
PA14_RS13565	PA14_33280	pvdL	PA2424	3.30698	6.64641e-14	1.34789e-12	peptide synthase
PA14_RS13625	PA14_33430	PA14_RS13625	PA2418	1.49507	0.000137225	0.00055837	pirin-related protein
PA14_RS13645	PA14_33480	sndH	PA2414	1.46607	0.01288	0.0290228	L-sorbosone dehydrogenase
PA14_RS13670	PA14_33540	PA14_RS13670	PA2409	1.90823	1.79998e-05	9.0177e-05	ABC transporter permease
PA14_RS13685	PA14_33570	PA14_RS13685	PA2406	2.34651	6.63315e-08	5.34659e-07	hypothetical protein
PA14_RS13690	PA14_33580	PA14_RS13690	PA2405	2.16047	9.87555e-07	6.32185e-06	hypothetical protein
PA14_RS13695	PA14_33590	PA14_RS13695	PA2404	1.89965	3.07304e-05	0.000147681	hypothetical protein
PA14_RS13790	PA14_33820	pvdQ	PA2385	3.11016	2.83102e-11	3.93241e-10	penicillin acylase-related protein
PA14_RS13810	PA14_33870	PA14_RS13810	PA2381	2.02807	2.43517e-06	1.42567e-05	hypothetical protein
PA14_RS13815	PA14_33880	PA14_RS13815	PA2380	2.03685	1.96456e-09	2.0794e-08	hypothetical protein
PA14_RS13835	PA14_33920	PA14_RS13835	PA2376	2.12481	4.54407e-06	2.54568e-05	transcriptional regulator
PA14_RS13900	PA14_34080	lip3	PA2364	1.81379	0.0157737	0.0346954	Lip3
PA14_RS13960	PA14_34250	PA14_RS13960	PA2352	-2.15532	8.57141e-12	1.27815e-10	glycerophosphoryl diester phosphodiesterase
PA14_RS14020	PA14_34390	PA14_RS14020	PA2340	1.83622	0.00116157	0.00365786	binding-protein-dependent maltose/mannitol transport protein
PA14_RS14025	PA14_34410	mtlF	PA2339	1.99638	8.83532e-05	0.000379941	binding-protein-dependent maltose/mannitol transport protein
PA14_RS14030	PA14_34420	PA14_RS14030	PA2338	2.24627	9.37737e-08	7.37105e-07	maltose/mannitol ABC transporter substrate-binding protein
PA14_RS14035	PA14_34440	mtlR	PA2337	1.47607	5.86258e-08	4.77866e-07	transcriptional regulator MtlR
PA14_RS14075	PA14_34550	PA14_RS14075	PA2325	1.45756	0.00226793	0.00654543	hypothetical protein
PA14_RS14165	PA14_34800	PA14_RS14165	PA2306	-1.41997	0.00292254	0.00814444	amino acid transporter LysE
PA14_RS14225	PA14_34940	PA14_RS14225	PA2292	1.82542	0.0221415	0.0463543	hypothetical protein
PA14_RS14360	PA14_35290	gnd	PA2265	-1.46165	0.00412103	0.0108708	gluconate dehydrogenase
PA14_RS14420	PA14_35440	ansA	PA2253	-1.6374	0.00313144	0.00862378	L-asparaginase I
PA14_RS14850	PA14_36490	PA14_RS14850	PA2173	1.96532	8.53639e-06	4.56054e-05	hypothetical protein
PA14_RS14900	PA14_36605	PA14_RS14900	PA2162	1.43363	0.00276615	0.00776004	maltooligosyl trehalose synthase
PA14_RS14910	PA14_36630	PA14_RS14910	PA2160	1.51836	5.57211e-06	3.07406e-05	glycosyl hydrolase
PA14_RS14915	PA14_36650	PA14_RS14915	PA2159	2.81873	1.03565e-08	9.65215e-08	hypothetical protein
PA14_RS14930	PA14_36680	PA14_RS14930	PA2156	1.76151	2.77995e-05	0.000134616	hypothetical protein
PA14_RS14935	PA14_36690	PA14_RS14935	PA2155	2.0995	2.33783e-06	1.37983e-05	cardiolipin synthase 2
PA14_RS14965	PA14_36770	PA14_RS14965	PA2149	1.90631	0.0026327	0.00744023	hypothetical protein
PA14_RS15000	PA14_36850	PA14_RS15000	PA2143	2.383	1.07301e-06	6.8258e-06	hypothetical protein
PA14_RS15005	PA14_36860	PA14_RS15005	PA2142a	3.53284	2.41292e-19	7.84197e-18	hypothetical protein
PA14_RS15020	PA14_36890	PA14_RS15020	PA2140	2.36713	0.00758955	0.0184995	metallothionein
PA14_RS15025	PA14_36900	PA14_RS15025	NA	2.77505	8.05752e-07	5.23739e-06	hypothetical protein
PA14_RS15030	PA14_36910	ligD	PA2138	1.93178	1.04581e-10	1.3092e-09	ATP-dependent DNA ligase
PA14_RS15035	PA14_RS15035	PA14_RS15035	PA2137	2.03135	4.84367e-06	2.70158e-05	New annotation
PA14_RS15160	PA14_37220	PA14_RS15160	PA2115	-1.80828	1.97804e-06	1.18759e-05	LysR family transcriptional regulator
PA14_RS15175	PA14_37270	PA14_RS15175	PA2112	-3.32186	0.000387505	0.00139733	LamB/YcsF family protein
PA14_RS15225	PA14_37410	PA14_RS15225	PA2095	1.46513	1.38721e-05	7.10418e-05	hypothetical protein
PA14_RS15230	PA14_37420	PA14_RS15230	PA2094	1.33794	0.00607397	0.0152981	transmembrane sensor protein
PA14_RS15250	PA14_37470	PA14_RS15250	PA2090	1.60222	0.0171547	0.0372961	flavin-dependent oxidoreductase
PA14_RS15415	PA14_37910	PA14_RS15415	PA2056	-1.49024	7.5015e-08	5.99884e-07	LysR family transcriptional regulator
PA14_RS15430	PA14_37950	cynT	PA2053	1.84119	5.62156e-08	4.59698e-07	carbonate dehydratase
PA14_RS15570	PA14_38320	PA14_RS15570	PA2026	1.71221	4.2763e-10	4.94997e-09	bile acid/Na+ symporter family transporter
PA14_RS15580	PA14_38340	PA14_RS15580	PA2024	3.61455	1.83946e-17	5.15251e-16	ring-cleaving dioxygenase
PA14_RS15590	PA14_38360	PA14_RS15590	PA2022	1.8421	1.14917e-10	1.43505e-09	nucleotide sugar dehydrogenase
PA14_RS15595	PA14_38370	PA14_RS15595	PA2021	2.68659	4.78131e-05	0.000220375	hypothetical protein
PA14_RS15615	PA14_38420	PA14_RS15615	PA2017	1.87638	5.99225e-07	4.02393e-06	hypothetical protein
PA14_RS15725	PA14_38710	PA14_RS15725	PA1995	1.52546	3.87363e-06	2.19679e-05	hypothetical protein
PA14_RS15800	PA14_38900	eraR	PA1980	1.31522	0.0118767	0.0272308	two-component response regulator
PA14_RS15890	PA14_39140	PA14_RS15890	PA1963	1.43999	7.27257e-05	0.000320905	hypothetical protein
PA14_RS15910	PA14_39190	bacA	PA1959	-1.46344	0.00333247	0.00909387	UDP pyrophosphate phosphatase
PA14_RS16045	PA14_39590	metE	PA1927	2.06934	0.00553075	0.0140627	5- methyltetrahydropteroyltriglutamate/homocysteine S-methyltransferase
PA14_RS16250	PA14_RS16250	PA14_RS16250	NA	-1.31713	0.0007465	0.00249819	New annotation
PA14_RS16330	PA14_40270	PA14_RS16330	PA1873	1.67809	0.00418849	0.0110086	cation transporter
PA14_RS16380	PA14_40380	PA14_RS16380	PA1864	2.01895	0.000147589	0.000593182	TetR family transcriptional regulator
PA14_RS16430	PA14_40520	ccoQ3	PA1855	1.57118	0.00561528	0.0142347	cytochrome c oxidase subunit II
PA14_RS16445	PA14_40560	PA14_RS16445	PA1852	1.84194	7.95015e-05	0.000346954	hypothetical protein
PA14_RS16470	PA14_40630	PA14_RS16470	PA1847	1.41837	1.67502e-09	1.79164e-08	hypothetical protein
PA14_RS16480	PA14_40650	PA14_RS16480	PA1845	-1.54204	0.0156169	0.0344252	hypothetical protein
PA14_RS16560	PA14_40850	PA14_RS16560	PA1831	1.30236	7.41898e-06	4.00577e-05	hypothetical protein
PA14_RS16600	PA14_40950	nudC	PA1823	-1.33689	2.01735e-16	5.29946e-15	NADH pyrophosphatase
PA14_RS16690	PA14_41190	ppiD	PA1805	-1.5146	1.95951e-15	4.55721e-14	peptidyl-prolyl cis-trans isomerase D
PA14_RS16795	PA14_41420	PA14_RS16795	PA1791	-2.01465	1.58844e-08	1.43811e-07	hypothetical protein
PA14_RS16880	PA14_41610	PA14_RS16880	PA1774	2.3502	4.50742e-11	6.07782e-10	hypothetical protein
PA14_RS16970	PA14_41830	thrH	PA1757	-1.65293	2.06651e-10	2.47688e-09	phosphoserine phosphatase
PA14_RS17005	PA14_RS17005	PA14_RS17005	NA	1.33899	0.00100293	0.0032429	New annotation
PA14_RS17010	PA14_41920	PA14_RS17010	PA1750	-1.57504	6.62193e-11	8.58649e-10	aroF-1;phospho-2-dehydro-3-deoxyheptonate aldolase
PA14_RS17025	PA14_41960	PA14_RS17025	PA1747	1.89668	0.00258726	0.00732407	hypothetical protein
PA14_RS17030	PA14_41970	PA14_RS17030	PA1746	2.00274	2.49004e-05	0.000121624	hypothetical protein
PA14_RS17035	PA14_41980	PA14_RS17035	PA1745	2.53015	2.66013e-09	2.71912e-08	hypothetical protein
PA14_RS17515	PA14_43110	PA14_RS17515	PA1655	-1.57594	1.36314e-08	1.24077e-07	glutathione S-transferase
PA14_RS17550	PA14_43190	PA14_RS17550	PA1648	1.72587	0.000907858	0.00297149	oxidoreductase
PA14_RS17605	PA14_43320	PA14_RS17605	PA1638	-1.40323	0.00152417	0.00464674	glutaminase
PA14_RS17710	PA14_43610	PA14_RS17710	PA1617	2.3617	7.70874e-15	1.67739e-13	AMP-binding protein
PA14_RS17755	PA14_43710	PA14_RS17755	PA1608	-1.73838	3.61979e-06	2.05975e-05	methyl-accepting chemotaxis transducer
PA14_RS17785	PA14_43780	PA14_RS17785	PA1602	-2.47266	1.80861e-07	1.34848e-06	oxidoreductase
PA14_RS17790	PA14_43790	PA14_RS17790	PA1601	-2.63919	8.70458e-12	1.29355e-10	aldehyde dehydrogenase
PA14_RS17795	PA14_43810	PA14_RS17795	PA1600	-3.11118	1.60863e-08	1.4512e-07	cytochrome c
PA14_RS17850	PA14_43940	sucD	PA1589	-1.7854	3.69857e-09	3.69129e-08	succinyl-CoA synthetase subunit alpha
PA14_RS17860	PA14_43970	lpdG	PA1587	-1.42343	4.91473e-15	1.08338e-13	dihydrolipoamide dehydrogenase
PA14_RS17925	PA14_44130	PA14_RS17925	PA1575	2.08203	6.98819e-08	5.62383e-07	hypothetical protein
PA14_RS17955	PA14_44190	PA14_RS17955	PA1569	2.06339	0.000104855	0.000441907	sugar MFS transporter
PA14_RS17965	PA14_44210	PA14_RS17965	PA1567	1.33056	0.000764215	0.00254906	glycine/D-amino acid oxidase
PA14_RS18075	PA14_44470	hemN	PA1546	1.52211	4.85039e-05	0.000222951	coproporphyrinogen III oxidase
PA14_RS18095	PA14_44510	PA14_RS18095	PA1542	1.51407	4.96826e-05	0.000227544	hypothetical protein
PA14_RS18135	PA14_44610	recR	PA1534	-1.32445	4.32798e-07	2.98137e-06	recombination protein RecR
PA14_RS18175	PA14_44690	PA14_RS18175	PA1526	2.02393	1.69341e-29	1.11501e-27	GntR family transcriptional regulator
PA14_RS18185	PA14_44710	xdhA	PA1524	1.41251	0.000147652	0.000593182	xanthine dehydrogenase
PA14_RS18210	PA14_44800	PA14_RS18210	PA1519	1.40097	0.000351958	0.00128654	transporter
PA14_RS18335	PA14_45100	PA14_RS18335	PA1494	1.65258	5.88042e-05	0.000263838	hypothetical protein
PA14_RS18355	PA14_45150	PA14_RS18355	PA1490	-2.06603	9.54174e-12	1.40222e-10	transcriptional regulator
PA14_RS18380	PA14_45240	PA14_RS18380	PA1485	1.43862	0.000548808	0.00190319	amino acid permease
PA14_RS18550	PA14_45700	PA14_RS18550	PA1451	-1.78773	0.00345561	0.00934396	hypothetical protein
PA14_RS18625	PA14_45890	PA14_RS18625	PA1436	2.60211	5.25165e-05	0.000238797	RND efflux transporter
PA14_RS18735	PA14_46170	PA14_RS18735	PA1413	1.84309	0.00294955	0.00821208	LysR family transcriptional regulator
PA14_RS18780	PA14_46280	PA14_RS18780	PA1404	2.11958	0.00544086	0.0138619	hypothetical protein
PA14_RS18990	PA14_46740	PA14_RS18990	PA1357	-1.8026	5.44027e-10	6.14302e-09	hypothetical protein
PA14_RS18995	PA14_46750	PA14_RS18995	PA1356	2.59613	1.08304e-12	1.86769e-11	hypothetical protein
PA14_RS19035	PA14_RS19035	PA14_RS19035	PA1348	1.90901	8.38517e-05	0.000363668	New annotation
PA14_RS19060	PA14_46900	PA14_RS19060	PA1343	2.19334	0.00128797	0.00400861	hypothetical protein (PagP;LPS modification;host immune resistance)
PA14_RS19110	PA14_47010	PA14_RS19110	PA1333	2.57335	3.93623e-07	2.74508e-06	hypothetical protein
PA14_RS19145	PA14_47100	ilvA2	PA1326	-2.62356	3.74542e-05	0.000176316	threonine dehydratase
PA14_RS19250	PA14_47350	PA14_RS19250	PA1305	1.34894	2.06498e-15	4.75883e-14	hypothetical protein
PA14_RS19460	PA14_47880	PA14_RS19460	PA1264	1.50635	2.01466e-06	1.20452e-05	transcriptional regulator
PA14_RS19535	PA14_48060	aprA	PA1249	1.68706	1.60177e-12	2.68906e-11	alkaline metalloproteinase
PA14_RS19640	PA14_48400	PA14_RS19640	PA1228	-1.51743	0.0107888	0.0250568	hypothetical protein
PA14_RS19700	PA14_48530	PA14_RS19700	PA1221	1.31585	0.0119305	0.027307	AMP-binding protein
PA14_RS19760	PA14_48660	PA14_RS19760	PA1209	1.96936	8.82718e-07	5.7084e-06	hypothetical protein
PA14_RS19770	PA14_48700	kefB	PA1207	-1.34007	1.11893e-05	5.86053e-05	glutathione-regulated potassium-efflux system protein KefB
PA14_RS19775	PA14_48710	PA14_RS19775	PA1206	-1.32945	0.000122061	0.000506839	hypothetical protein
PA14_RS19795	PA14_48760	PA14_RS19795	PA1202	2.53359	1.93619e-10	2.34284e-09	hydrolase
PA14_RS19805	PA14_48780	PA14_RS19805	PA1200	-1.51355	0.0104785	0.024482	hypothetical protein
PA14_RS19980	PA14_49200	oprH	PA1178	2.81642	3.85795e-05	0.000180942	PhoP/Q and low Mg2+ inducible outer membrane prote
PA14_RS19985	PA14_49210	napE	PA1177	4.42794	4.64992e-20	1.57167e-18	periplasmic nitrate reductase NapE
PA14_RS20175	PA14_49690	PA14_RS20175	PA1137	1.97064	0.000907615	0.00297149	oxidoreductase
PA14_RS20190	PA14_49720	PA14_RS20190	PA1134	2.23738	0.00041135	0.0014718	hypothetical protein
PA14_RS20285	PA14_49940	PA14_RS20285	PA1115	1.34122	2.03829e-05	0.000101216	hypothetical protein
PA14_RS20300	PA14_49990	PA14_RS20300	PA1112b	2.68465	3.13837e-12	5.05127e-11	hypothetical protein
PA14_RS20305	PA14_50000	PA14_RS20305	PA1112a	1.75935	1.85228e-09	1.97292e-08	hypothetical protein
PA14_RS20310	PA14_50010	PA14_RS20310	PA1112	1.59353	8.7257e-12	1.29355e-10	dehydrogenase
PA14_RS20335	PA14_50060	roeA	PA1107	2.11404	1.66283e-05	8.38024e-05	diganylate cyclase RoeA
PA14_RS20735	PA14_51040	PA14_RS20735	PA1028	2.40514	1.77099e-06	1.07532e-05	oxidoreductase
PA14_RS20740	PA14_51050	PA14_RS20740	PA1027	2.03833	0.000233213	0.000895749	aldehyde dehydrogenase
PA14_RS20785	PA14_51150	mucK	PA1019	1.91654	1.08393e-05	5.69482e-05	cis,cis-muconate transporter MucK
PA14_RS20915	PA14_51440	ogt	PA0995	1.58241	1.12593e-07	8.70191e-07	methylated-DNA--protein-cysteine methyltransferase
PA14_RS21090	PA14_51820	aspS	PA0963	-1.31785	2.98207e-08	2.54103e-07	aspartyl-tRNA synthetase
PA14_RS21185	PA14_52040	purM	PA0945	-1.61566	1.39601e-19	4.62601e-18	phosphoribosylaminoimidazole synthetase
PA14_RS21205	PA14_52080	PA14_RS21205	PA0941	1.48545	4.91595e-05	0.000225352	hypothetical protein
PA14_RS21310	PA14_52330	PA14_RS21310	PA0922	2.11754	2.11598e-09	2.21654e-08	hypothetical protein
PA14_RS21410	PA14_52570	rsmA	PA0905	1.63076	0.0236576	0.0490167	carbon storage regulator
PA14_RS21415	PA14_52580	lysC	PA0904	-1.34835	2.27668e-09	2.36048e-08	aspartate kinase
PA14_RS21420	PA14_52600	alaS	PA0903	-1.45081	5.56341e-13	1.01829e-11	alanyl-tRNA synthetase
PA14_RS21425	PA14_52610	PA14_RS21425	PA0902	-1.32796	6.0238e-05	0.000269794	hypothetical protein
PA14_RS21440	PA14_52660	aruB	PA0899	-1.36956	5.60606e-09	5.43654e-08	succinylarginine dihydrolase
PA14_RS21475	PA14_52750	aotP	PA0892	-1.66867	1.07278e-12	1.85719e-11	arginine/ornithine transport protein AotP
PA14_RS21495	PA14_52790	aotJ	PA0888	-1.33249	3.89263e-06	2.2051e-05	arginine/ornithine binding protein AotJ
PA14_RS21510	PA14_52820	dctQ	PA0885	1.7371	0.00733835	0.0179981	C4-dicarboxylate transporter
PA14_RS21720	PA14_53360	plcH	PA0844	1.39666	0.0015615	0.00472644	hemolytic phospholipase C
PA14_RS21875	PA14_53730	PA14_RS21875	PA0815	1.33045	2.35172e-05	0.000115312	transcriptional regulator
PA14_RS21895	PA14_53780	PA14_RS21895	PA0811	1.62016	3.6173e-11	4.97011e-10	MFS family transporter
PA14_RS21910	PA14_53810	PA14_RS21910	PA0808	1.86513	1.47142e-06	9.07553e-06	hypothetical protein
PA14_RS22005	PA14_54040	PA14_RS22005	PA0789	-3.52384	5.01932e-13	9.25379e-12	amino acid permease
PA14_RS22015	PA14_54070	PA14_RS22015	PA0788a	1.92029	4.32766e-08	3.59104e-07	hypothetical protein
PA14_RS22020	PA14_54080	PA14_RS22020	PA0788	2.68407	1.39369e-13	2.73876e-12	hypothetical protein
PA14_RS22050	PA14_54170	putA	PA0782	-1.36884	0.000690973	0.00232773	bifunctional proline dehydrogenase/pyrroline-5-carboxylate dehydrogenase
PA14_RS22080	PA14_54240	PA14_RS22080	PA0776	1.96868	6.68465e-07	4.43022e-06	hypothetical protein
PA14_RS22085	PA14_54260	PA14_RS22085	PA0775	-2.1831	1.65965e-08	1.49192e-07	hypothetical protein
PA14_RS22105	PA14_54320	era	PA0771	-1.66402	3.27833e-13	6.15597e-12	GTP-binding protein Era
PA14_RS22125	PA14_54370	lepA	PA0767	-1.72926	1.54555e-15	3.61103e-14	GTP-binding protein LepA
PA14_RS22175	PA14_54490	PA14_RS22175	PA0758	-1.44666	0.00806995	0.019567	hypothetical protein
PA14_RS22180	PA14_54500	PA14_RS22180	PA0757	-1.39037	1.38994e-05	7.111e-05	two-component sensor
PA14_RS22235	PA14_54630	PA14_RS22235	PA0746	1.39243	0.00101852	0.00328911	acyl-CoA dehydrogenase
PA14_RS22250	PA14_54670	PA14_RS22250	PA0743	1.84486	0.000270641	0.00101867	3-hydroxyisobutyrate dehydrogenase
PA14_RS22275	PA14_RS22275	PA14_RS22275	NA	1.99386	0.000101394	0.000428747	New annotation
PA14_RS22280	PA14_54730	PA14_RS22280	PA0738	2.92243	3.82927e-14	7.95673e-13	hypothetical protein
PA14_RS22285	PA14_54740	PA14_RS22285	PA0737	2.61211	1.84995e-07	1.37526e-06	hypothetical protein
PA14_RS22475	PA14_55140	PA14_RS22475	PA0709	1.35118	4.10352e-05	0.000191005	hypothetical protein
PA14_RS22495	PA14_55180	PA14_RS22495	PA0705	-1.31736	4.27619e-09	4.20976e-08	glycosyl transferase family protein
PA14_RS22740	PA14_55730	PA14_RS22740	PA4288	2.01241	1.59436e-18	4.81154e-17	AraC family transcriptional regulator
PA14_RS22750	PA14_55750	PA14_RS22750	PA4290	1.48779	0.00107879	0.00343304	chemotaxis transducer
PA14_RS22770	PA14_55790	PA14_RS22770	PA4294	1.94564	0.000223601	0.000864067	hypothetical protein
PA14_RS22775	PA14_55800	fppA	PA4295	1.6435	8.04684e-06	4.32177e-05	Flp prepilin peptidase A FppA
PA14_RS22795	PA14_55850	PA14_RS22795	PA4299	1.33457	0.0132342	0.0297418	pilus assembly protein
PA14_RS22805	PA14_55880	PA14_RS22805	PA4301	1.34176	0.00248026	0.00706456	hypothetical protein
PA14_RS22815	PA14_55900	PA14_RS22815	PA4303	1.39099	0.00368517	0.00988038	hypothetical protein
PA14_RS22835	PA14_55960	pctC	PA4307	-1.34829	0.00859744	0.0205997	chemotactic transducer PctC
PA14_RS22860	PA14_56040	PA14_RS22860	PA4312	1.56402	5.96297e-07	4.00958e-06	hypothetical protein
PA14_RS22875	PA14_56060	purU	PA4314	-1.36472	4.76335e-06	2.66264e-05	formyltetrahydrofolate deformylase
PA14_RS22950	PA14_56240	pykA	PA4329	-1.5471	1.42142e-18	4.36764e-17	pyruvate kinase
PA14_RS22970	PA14_56300	PA14_RS22970	PA4333	-1.94483	2.76812e-15	6.23751e-14	fumarase
PA14_RS23065	PA14_56590	PA14_RS23065	PA4352	1.46136	5.39255e-06	2.98474e-05	hypothetical protein
PA14_RS23155	PA14_56810	PA14_RS23155	PA4369	1.64578	1.46921e-06	9.07293e-06	lemA-like protein
PA14_RS23220	PA14_56960	PA14_RS23220	PA4382	1.64495	0.00227589	0.00656358	hypothetical protein (phosphoesterase;possible phospholipase c toxin? Only conserved in pseudomonas)
PA14_RS23260	PA14_57050	fabG2	PA4389	-1.36014	3.05614e-06	1.76678e-05	3-ketoacyl-ACP reductase
PA14_RS23325	PA14_57210	argJ	PA4402	-1.51051	7.7227e-07	5.05214e-06	bifunctional ornithine acetyltransferase/N-acetylglutamate synthase
PA14_RS23335	PA14_57240	PA14_RS23335	PA4404	-1.67968	1.57047e-10	1.91862e-09	hypothetical protein
PA14_RS23355	PA14_57290	ftsA	PA4408	-1.42187	0.000122788	0.000509438	cell division protein FtsA
PA14_RS23465	PA14_57560	PA14_RS23465	PA4430	-1.38357	8.97929e-07	5.79199e-06	cytochrome b
PA14_RS23480	PA14_57590	rplM	PA4433	-1.37658	0.00249855	0.00710867	50S ribosomal protein L13
PA14_RS23630	PA14_57950	PA14_RS23630	PA4463	1.64181	6.11853e-05	0.000273072	hypothetical protein
PA14_RS23735	PA14_58190	gatB	PA4484	-1.56686	7.32621e-09	6.98194e-08	aspartyl/glutamyl-tRNA amidotransferase subunit B
PA14_RS23760	PA14_58250	PA14_RS23760	PA4489	-1.31499	6.58575e-05	0.000291105	hypothetical protein
PA14_RS23790	PA14_58330	PA14_RS23790	PA4495	1.92979	1.40799e-05	7.19607e-05	hypothetical protein
PA14_RS23805	PA14_58375	mdpA	PA4498	-2.44874	4.63712e-24	2.21794e-22	metallopeptidase MdpA
PA14_RS23815	PA14_58390	dppA3	PA4500	-1.48935	3.92147e-07	2.73855e-06	dipeptide ABC transporter substrate-binding protein DppA3
PA14_RS23820	PA14_58410	opdP	PA4501	-1.32111	0.000308876	0.00114641	glycine-glutamate dipeptide porin OpdP
PA14_RS23840	PA14_58470	dppD	PA4505	-1.34686	0.00130811	0.00405634	dipeptide ABC transporter ATP-binding protein DppD
PA14_RS24000	PA14_58840	PA14_RS24000	PA4535	1.9326	3.20312e-20	1.09728e-18	hypothetical protein
PA14_RS24560	PA14_60190	clpB	PA4542	1.60028	3.46593e-06	1.97886e-05	clpB protein
PA14_RS24580	PA14_60240	PA14_RS24580	NA	1.48911	0.000117278	0.000488	phage shock protein G family
PA14_RS24730	PA14_60540	PA14_RS24730	PA4575	2.26707	6.75031e-09	6.46958e-08	hypothetical protein
PA14_RS24740	PA14_60560	PA14_RS24740	PA4577	2.55937	3.98e-11	5.40982e-10	hypothetical protein
PA14_RS24920	PA14_61010	PA14_RS24920	PA4611	3.00704	4.16309e-28	2.60578e-26	hypothetical protein
PA14_RS24950	PA14_61080	PA14_RS24950	PA4616	-1.72482	0.000125291	0.000518128	c4-dicarboxylate-binding protein
PA14_RS25060	PA14_61350	PA14_RS25060	PA4636a	1.52171	1.99295e-09	2.10133e-08	hypothetical protein
PA14_RS25075	PA14_RS25075	PA14_RS25075	NA	3.81925	2.89729e-23	1.25549e-21	New annotation
PA14_RS25110	PA14_61460	PA14_RS25110	PA4645	-1.53846	2.25953e-05	0.000111006	hypoxanthine-guanine phosphoribosyltransferase
PA14_RS25135	PA14_61520	PA14_RS25135	PA4650	1.33011	0.0223773	0.0467461	hypothetical protein
PA14_RS25205	PA14_61680	prmC	PA4664	-1.47778	1.2593e-10	1.55724e-09	S-adenosylmethionine-dependent methyltransferase;PrmC
PA14_RS25210	PA14_61700	prfA	PA4665	-1.74557	2.09252e-11	2.96342e-10	peptide chain release factor 1
PA14_RS25250	PA14_61790	pth	PA4672	-2.16052	6.45548e-12	9.88799e-11	peptidyl-tRNA hydrolase
PA14_RS25255	PA14_61820	PA14_RS25255	PA4673	-1.93608	3.88534e-09	3.85492e-08	GTP-dependent nucleic acid-binding protein EngD
PA14_RS25265	PA14_61840	PA14_RS25265	PA4674	1.30554	4.84164e-08	3.9979e-07	virulence-associated protein
PA14_RS25270	PA14_61850	chtA	PA4675	-2.6588	1.13963e-23	5.30083e-22	TonB-dependent receptor
PA14_RS25275	PA14_61860	PA14_RS25275	PA4676	-1.84025	4.82449e-14	9.92697e-13	carbonic anhydrase
PA14_RS25320	PA14_61980	mukE	PA4685	-2.8527	1.52321e-18	4.62436e-17	bacterial condensin complex subunit MukE
PA14_RS25325	PA14_61990	PA14_RS25325	PA4686	-2.27744	1.66528e-13	3.2473e-12	hypothetical protein
PA14_RS25395	PA14_62130	ilvC	PA4694	-1.78598	6.00779e-17	1.65541e-15	ketol-acid reductoisomerase
PA14_RS25435	PA14_62240	PA14_RS25435	PA4702	1.35314	6.27228e-06	3.43047e-05	hypothetical protein
PA14_RS25485	PA14_62370	PA14_RS25485	PA4712	1.62802	2.43843e-09	2.52284e-08	hypothetical protein
PA14_RS25525	PA14_62450	trmA	PA4720	-1.30492	2.20496e-08	1.91788e-07	tRNA (uracil-5-)-methyltransferase
PA14_RS25545	PA14_62510	PA14_RS25545	PA4724	-1.48899	0.00014334	0.000578611	glutamyl-Q tRNA(Asp) synthetase
PA14_RS25620	PA14_62680	PA14_RS25620	PA4738	2.64334	2.89979e-06	1.6798e-05	hypothetical protein
PA14_RS25625	PA14_62690	PA14_RS25625	PA4739	3.48809	2.81505e-12	4.54898e-11	hypothetical protein
PA14_RS25630	PA14_62710	pnp	PA4740	-1.51309	3.49144e-11	4.81022e-10	polynucleotide phosphorylase
PA14_RS25645	PA14_62740	rbfA	PA4743	-2.28313	3.69893e-16	9.3166e-15	ribosome-binding factor A
PA14_RS25650	PA14_62760	infB	PA4744	-1.89265	1.42327e-15	3.35626e-14	translation initiation factor IF-2
PA14_RS25655	PA14_62770	nusA	PA4745	-1.56709	1.08055e-09	1.18068e-08	transcription elongation factor NusA
PA14_RS25725	PA14_62920	PA14_RS25725	PA4757	1.45484	7.26712e-12	1.09983e-10	leucine export protein LeuE
PA14_RS25755	PA14_63010	recN	PA4763	1.9669	4.81532e-13	8.94274e-12	DNA repair protein RecN
PA14_RS25810	PA14_RS25810	PA14_RS25810	PA4774	-2.26176	0.000305111	0.0011341	New annotation
PA14_RS25820	PA14_63150	pmrA	PA4776	-1.98958	0.00145785	0.00446604	two-component response regulator
PA14_RS25910	PA14_63340	PA14_RS25910	PA4793	2.6393	3.23891e-05	0.000155064	lipoprotein
PA14_RS25940	PA14_63410	PA14_RS25940	PA4800	-2.03763	5.41505e-07	3.66057e-06	hypothetical protein
PA14_RS25970	PA14_63470	PA14_RS25970	PA4803	1.64204	6.13839e-08	4.97946e-07	methyltransferase
PA14_RS26065	PA14_63730	PA14_RS26065	PA4821	-1.54998	2.8786e-05	0.000138995	transporter
PA14_RS26085	PA14_63780	PA14_RS26085	PA4824	-2.11149	0.0125001	0.0283432	hypothetical protein
PA14_RS26115	PA14_63860	PA14_RS26115	PA4830	1.54496	1.65528e-05	8.35053e-05	hypothetical protein
PA14_RS26130	PA14_63900	PA14_RS26130	PA4833	1.43601	2.00767e-09	2.1118e-08	hemolyin III
PA14_RS26185	PA14_64060	PA14_RS26185	PA4844	1.62032	3.48962e-06	1.99014e-05	chemotaxis transducer
PA14_RS26205	PA14_64110	accC	PA4848	-1.31752	0.000111597	0.000467986	acetyl-CoA carboxylase biotin carboxylase subunit
PA14_RS26215	PA14_64140	prmA	PA4850	-1.33565	0.000243211	0.000929224	50S ribosomal protein L11 methyltransferase
PA14_RS26225	PA14_64180	PA14_RS26225	PA4852	-1.43861	6.1534e-09	5.93113e-08	hypothetical protein
PA14_RS26230	PA14_64190	fis	PA4853	-2.36475	3.20323e-14	6.73874e-13	DNA-binding protein Fis
PA14_RS26255	PA14_64270	PA14_RS26255	PA4858	-1.44898	0.0101448	0.0238452	hypothetical protein
PA14_RS26280	PA14_64320	PA14_RS26280	PA4863	-1.48429	1.45743e-06	9.01601e-06	hypothetical protein
PA14_RS26300	PA14_64370	ureB	PA4867	-1.81715	1.18186e-05	6.15196e-05	urease subunit beta
PA14_RS26315	PA14_64410	PA14_RS26315	PA4870	1.67069	3.83069e-06	2.17487e-05	hypothetical protein
PA14_RS26370	PA14_64520	PA14_RS26370	PA4880	-1.76659	0.00301659	0.008362	bacterioferritin
PA14_RS26410	PA14_64610	PA14_RS26410	PA4888	-1.51025	0.0182089	0.0393015	hypothetical protein
PA14_RS26470	PA14_64750	PA14_RS26470	PA4900	1.36836	1.49766e-05	7.62363e-05	MFS transporter
PA14_RS26525	PA14_64880	PA14_RS26525	PA4911	1.34533	0.00838375	0.0201831	branched chain amino acid ABC transporter permease
PA14_RS26630	PA14_65150	rplI	PA4932	-2.53347	6.30422e-12	9.68557e-11	50S ribosomal protein L9
PA14_RS26635	PA14_65160	PA14_RS26635	PA4933	-2.15708	1.06772e-07	8.29341e-07	hypothetical protein
PA14_RS26640	PA14_65170	rpsR	PA4934	-1.74178	0.000871064	0.00286401	30S ribosomal protein S18
PA14_RS26645	PA14_65180	rpsF	PA4935	-2.04317	1.02631e-06	6.55339e-06	30S ribosomal protein S6
PA14_RS26815	PA14_65660	parE	PA4967	-1.41334	2.5932e-14	5.47813e-13	DNA topoisomerase IV subunit B
PA14_RS26910	PA14_65920	PA14_RS26910	PA4985	-2.10013	3.4156e-09	3.44276e-08	hypothetical protein
PA14_RS27010	PA14_66170	PA14_RS27010	PA5005	-1.30634	4.37255e-07	3.00391e-06	carbamoyl transferase
PA14_RS27215	PA14_66680	maeB	PA5046	-1.53441	2.55874e-09	2.63026e-08	malic enzyme
PA14_RS27355	PA14_67030	PA14_RS27355	PA5074	-1.87861	9.17038e-06	4.87868e-05	ABC transporter ATP-binding protein
PA14_RS27360	PA14_67040	PA14_RS27360	PA5075	-1.6477	8.58025e-05	0.00037086	ABC transporter permease
PA14_RS27495	PA14_67400	puuR	PA5103	1.83447	4.3365e-09	4.26086e-08	ABC transporter substrate-binding protein
PA14_RS27660	PA14_67830	PA14_RS27660	PA5136	-1.73015	0.000819684	0.00270912	hypothetical protein
PA14_RS27675	PA14_67860	PA14_RS27675	PA5139	-1.6032	8.28648e-05	0.000360313	ABC-type amino acid transporter
PA14_RS27680	PA14_67880	hisF1	PA5140	-1.39011	1.15457e-18	3.5693e-17	imidazole glycerol phosphate synthase subunit HisF
PA14_RS27850	PA14_68300	arcD	PA5170	2.83785	1.0995e-09	1.19624e-08	arginine/ornithine antiporter
PA14_RS27855	PA14_68330	arcA	PA5171	3.32585	2.17133e-13	4.10769e-12	arginine deiminase
PA14_RS27860	PA14_68340	arcB	PA5172	2.55444	2.04791e-10	2.46487e-09	ornithine carbamoyltransferase
PA14_RS27865	PA14_68350	arcC	PA5173	2.08938	1.25423e-09	1.35561e-08	carbamate kinase
PA14_RS28010	PA14_68710	PA14_RS28010	PA5201	-1.70885	1.07329e-12	1.85719e-11	hypothetical protein
PA14_RS28040	PA14_68780	PA14_RS28040	PA5207	1.7792	3.11844e-05	0.00014972	phosphate transporter
PA14_RS28045	PA14_68800	PA14_RS28045	PA5208	1.56232	2.0001e-06	1.19723e-05	hypothetical protein
PA14_RS28100	PA14_68930	PA14_RS28100	PA5219	2.12681	0.00155219	0.00471235	permease
PA14_RS28135	PA14_RS28135	PA14_RS28135	PA5226	1.75672	0.000150018	0.000602211	New annotation
PA14_RS28160	PA14_69070	PA14_RS28160	PA5231	1.37798	0.000247305	0.000939909	ABC transporter ATP-binding protein/permease
PA14_RS28180	PA14_69130	glpT	PA5235	-1.71679	9.94052e-08	7.74169e-07	sn-glycerol-3-phosphate transporter
PA14_RS28185	PA14_69140	PA14_RS28185	PA5236	-1.52857	2.67516e-15	6.05495e-14	CDP-6-deoxy-delta-3,4-glucoseen reductase
PA14_RS28250	PA14_69310	PA14_RS28250	PA5249	1.32394	5.06968e-05	0.000231353	LysE family efflux protein
PA14_RS28395	PA14_69660	lppL	PA5276	1.57593	0.00114365	0.00361041	lipopeptide LppL
PA14_RS28445	PA14_69780	PA14_RS28445	PA5286	-1.39068	2.19182e-08	1.91596e-07	hypothetical protein
PA14_RS28525	PA14_69990	dadX	PA5302	-2.3214	1.99612e-05	9.92191e-05	alanine racemase
PA14_RS28580	PA14_70160	PA14_RS28580	PA5313	1.53555	4.91778e-06	2.7369e-05	omega amino acid--pyruvate transaminase
PA14_RS28725	PA14_70550	PA14_RS28725	PA5343	-1.81731	5.32121e-16	1.32248e-14	hypothetical protein
PA14_RS29055	PA14_71340	PA14_RS29055	PA5404	-1.81095	0.0033845	0.00921064	hypothetical protein
PA14_RS29105	PA14_71450	PA14_RS29105	PA5414	-1.75367	2.63752e-10	3.10982e-09	hypothetical protein
PA14_RS29160	PA14_71600	purK	PA5425	-2.02115	2.33219e-10	2.77162e-09	phosphoribosylaminoimidazole carboxylase ATPase subunit
PA14_RS29165	PA14_71620	purE	PA5426	-2.31057	4.96317e-10	5.65467e-09	phosphoribosylaminoimidazole carboxylase catalytic subunit
PA14_RS29275	PA14_71900	PA14_RS29275	PA5446	2.14551	3.79093e-05	0.000178293	hypothetical protein
PA14_RS29295	PA14_71940	wzt	PA5450	-1.39704	0.00200662	0.00590456	ABC subunit of A-band LPS efflux transporter
PA14_RS29345	PA14_72060	PA14_RS29345	PA5460	2.66675	2.18772e-09	2.28696e-08	hypothetical protein
PA14_RS29395	PA14_72200	prfH	PA5470	-1.68735	0.000483472	0.00170223	peptide chain release factor-like protein
PA14_RS29400	PA14_72210	PA14_RS29400	PA5471	-1.71933	0.000632958	0.00216101	hypothetical protein
PA14_RS29405	PA14_72220	PA14_RS29405	PA5472	-1.65201	8.34311e-10	9.23572e-09	hypothetical protein
PA14_RS29450	PA14_72360	PA14_RS29450	PA5481	2.03418	1.29291e-08	1.18109e-07	hypothetical protein
PA14_RS29535	PA14_72550	PA14_RS29535	PA5498	1.47527	2.2496e-05	0.000110625	adhesin
PA14_RS29540	PA14_72560	np20	PA5499	2.14244	1.05125e-16	2.83502e-15	transcriptional regulator np20
PA14_RS29580	PA14_72660	PA14_RS29580	PA5507	-1.48034	0.0199193	0.0424817	hypothetical protein; putative isochorismatase; expression lead to reduction of PQS
PA14_RS29730	PA14_73030	PA14_RS29730	PA5537	1.97374	9.64324e-08	7.53332e-07	hypothetical protein (putative zinc-dep locus)
PA14_RS29830	PA14_73280	atpH	PA5557	-1.37449	0.00153444	0.00467244	F0F1 ATP synthase subunit delta
PA14_RS29890	PA14_73420	rnpA	PA5569	-1.33234	1.62421e-05	8.22651e-05	ribonuclease P

## Sheet: Unique STAT
Supplementary Data 2 - DEGs unique to stationary cells. List of significant differentially expressed genes (DEGs) unique to comparison: Cluster I (Lungs) vs Cluster II (Lab. stat.). Significant genes are defined as following: Log2FC ≥ 1.3 or Log2FC ≤ -1.3, adjusted p-value ≤ 0.05.
Locus tag	Old locus tag	Gene name	PA01 locus tag	log2FoldChange	p-value	padj	Gene product
PA14_RS00035	PA14_00080	PA14_RS00035	PA0007	-2.58635	1.31191e-09	1.17102e-08	hypothetical protein
PA14_RS00075	PA14_00160	PA14_RS00075	PA0015	-1.82034	2.13422e-11	2.42069e-10	hypothetical protein
PA14_RS00130	PA14_00300	plcB	PA0026	-1.32039	2.92327e-05	0.000115159	phospholipase C;PlcB
PA14_RS00150	PA14_00360	PA14_RS00150	PA0030	-1.56382	0.000611332	0.00179366	hypothetical protein
PA14_RS00155	PA14_00380	betC	PA0031	-1.31503	6.05714e-05	0.000222212	choline sulfatase
PA14_RS00185	PA14_00450	trpB	PA0036	-1.54478	1.13858e-11	1.33935e-10	tryptophan synthase subunit beta
PA14_RS00200	PA14_00480	PA14_RS00200	PA0039	-1.60012	0.00195768	0.00506916	hypothetical protein (OM porin domain)
PA14_RS00260	PA14_00630	PA14_RS00260	PA0050	-1.39247	0.00589311	0.013544	hypothetical protein
PA14_RS00270	PA14_00650	PA14_RS00270	PA0052	-2.66814	7.81867e-09	6.29217e-08	hypothetical protein
PA14_RS00310	PA14_00730	PA14_RS00310	PA0061	1.71224	0.000181035	0.000602263	hypothetical protein
PA14_RS00315	PA14_00740	PA14_RS00315	PA0062	2.59825	2.58278e-05	0.000103027	lipoprotein
PA14_RS00320	PA14_00750	PA14_RS00320	PA0063	1.40297	0.00029738	0.000938219	hypothetical protein
PA14_RS00365	PA14_00850	tagS1	PA0072	2.16511	0.00524977	0.0121926	tagS1
PA14_RS00440	PA14_01060	tssE1	PA0087	1.87219	0.0168765	0.0338331	hypothetical protein;T6SS
PA14_RS00450	PA14_01080	tssG1	PA0089	1.86127	0.0172972	0.0345807	hypothetical protein
PA14_RS00525	PA14_01250	PA14_RS00525	PA0103	1.74894	0.000225211	0.000733818	sulfate transporter
PA14_RS00535	PA14_01290	coxB	PA0105	-4.13752	1.26636e-47	3.37917e-45	cytochrome c oxidase subunit II
PA14_RS00560	PA14_01340	PA14_RS00560	PA0110	-4.44642	3.60137e-35	4.56474e-33	probable cytochrome c oxidase assembly factor
PA14_RS00565	PA14_01350	PA14_RS00565	PA0111	-4.50776	1.60985e-22	7.35309e-21	probable cytochrome c oxidase assembly factor
PA14_RS00610	PA14_01470	PA14_RS00610	PA0120	-2.01596	1.49213e-10	1.5283e-09	transcriptional regulator
PA14_RS00615	PA14_01480	PA14_RS00615	PA0121	-2.37652	5.36769e-10	5.04901e-09	hypothetical protein
PA14_RS00620	PA14_01490	rahU	PA0122	-3.44325	1.88735e-22	8.46801e-21	hemolysin
PA14_RS00630	PA14_01510	PA14_RS00630	PA0124	-1.35768	0.000145842	0.000491635	hypothetical protein (putative ParE-like toxin)
PA14_RS00635	PA14_01520	PA14_RS00635	PA0125	-2.08586	1.50602e-05	6.31557e-05	hypothetical protein (possibly antitoxin of PA14_01510;ParE_like toxic towards DNA gyrase)
PA14_RS00745	PA14_01800	PA14_RS00745	PA0146	-1.38512	1.59689e-06	8.12876e-06	hypothetical protein
PA14_RS00750	PA14_01810	PA14_RS00750	PA0147	-1.57262	7.6184e-10	7.03557e-09	oxidoreductase
PA14_RS00770	PA14_01870	PA14_RS00770	PA0151	1.37704	4.76598e-07	2.71195e-06	TonB-dependent receptor
PA14_RS00870	PA14_02130	PA14_RS00870	PA0170	2.03467	0.0185149	0.0367832	hypothetical protein
PA14_RS00880	PA14_02150	PA14_RS00880	PA0172	1.78716	0.00100958	0.00279152	hypothetical protein
PA14_RS00895	PA14_02200	PA14_RS00895	PA0175	-2.61599	2.94521e-06	1.43303e-05	chemotaxis protein methyltransferase
PA14_RS00900	PA14_02220	aer2	PA0176	-3.74813	1.9706e-21	8.12271e-20	aerotaxis transducer
PA14_RS00910	PA14_02250	cheA	PA0178	-3.61614	7.9712e-14	1.28707e-12	two-component sensor
PA14_RS00915	PA14_02260	PA14_RS00915	PA0179	-3.49656	9.22884e-25	5.03121e-23	two-component response regulator
PA14_RS00920	PA14_02270	PA14_RS00920	PA0180	-2.2108	6.00806e-07	3.35103e-06	chemotaxis transducer
PA14_RS00925	PA14_02290	PA14_RS00925	PA0181	-1.40097	3.48171e-06	1.6732e-05	LysR family transcriptional regulator
PA14_RS00985	PA14_02450	PA14_RS00985	PA0195	1.30403	0.00247289	0.0062407	NAD(P) transhydrogenase subunit alpha part 1
PA14_RS01095	PA14_02720	PA14_RS01095	PA0222	-1.35484	0.00127177	0.00342426	hypothetical protein
PA14_RS01115	PA14_02760	PA14_RS01115	PA0226	-2.6891	7.20209e-16	1.60152e-14	CoA transferase;subunit A
PA14_RS01120	PA14_02770	PA14_RS01120	PA0227	-2.53331	3.90267e-09	3.25973e-08	CoA transferase subunit B
PA14_RS01125	PA14_02790	pcaF	PA0228	-2.79069	1.67521e-13	2.62951e-12	beta-ketoadipyl CoA thiolase
PA14_RS01145	PA14_02850	pcaC	PA0232	-1.39815	3.34468e-05	0.000129645	gamma-carboxymuconolactone decarboxylase
PA14_RS01190	PA14_02990	PA14_RS01190	PA0241	-1.46204	0.00108505	0.00297522	MFS transporter
PA14_RS01195	PA14_03000	PA14_RS01195	PA0242	-1.67396	5.94371e-07	3.32245e-06	hypothetical protein
PA14_RS01265	PA14_03160	PA14_RS01265	PA0256	-1.46116	3.48388e-11	3.8482e-10	hypothetical protein
PA14_RS01440	PA14_03480	PA14_RS01440	PA0268	-1.33137	0.00600862	0.0137845	GntR family transcriptional regulator
PA14_RS01445	PA14_03490	PA14_RS01445	PA0269	-1.59666	0.000177991	0.000594086	hypothetical protein
PA14_RS01455	PA14_03520	PA14_RS01455	PA0271	-2.13621	4.07562e-06	1.93297e-05	hypothetical protein
PA14_RS01550	PA14_03790	PA14_RS01550	PA0290	-1.61021	7.68491e-06	3.41483e-05	sensory box GGDEF domain-containing protein
PA14_RS01575	PA14_03855	PA14_RS01575	PA0295	1.59619	0.000114008	0.000390553	periplasmic polyamine binding protein
PA14_RS01595	PA14_03900	spuC	PA0299	-1.67081	4.23192e-08	2.95535e-07	aminotransferase
PA14_RS01625	PA14_03980	PA14_RS01625	PA0305	-1.79566	5.16977e-12	6.45585e-11	hypothetical protein
PA14_RS01635	PA14_04010	PA14_RS01635	PA0306a	-2.05312	2.28337e-18	6.89088e-17	hypothetical protein
PA14_RS01650	PA14_04040	PA14_RS01650	PA0309	1.55209	2.59876e-06	1.27425e-05	hypothetical protein
PA14_RS01675	PA14_04090	PA14_RS01675	PA0314	-1.59811	1.32095e-09	1.17702e-08	ABC transporter substrate-binding protein
PA14_RS01770	PA14_04340	PA14_RS01770	PA0333	1.84574	1.82403e-05	7.52469e-05	hypothetical protein
PA14_RS01780	PA14_04370	PA14_RS01780	PA0334	1.42394	5.97646e-05	0.000219952	MFS transporter
PA14_RS01820	PA14_04480	thyA	PA0342	1.56481	8.97569e-15	1.64284e-13	thymidylate synthase
PA14_RS01880	PA14_04640	PA14_RS01880	PA0354	1.73622	9.11829e-17	2.31149e-15	hypothetical protein
PA14_RS01945	PA14_04810	PA14_RS01945	PA0366	-1.53521	0.0004619	0.00139312	aldehyde dehydrogenase
PA14_RS01965	PA14_RS01965	PA14_RS01965	NA	2.13824	3.49345e-09	2.92757e-08	New annotation
PA14_RS02045	PA14_05030	PA14_RS02045	PA0385	1.79188	6.25502e-07	3.46969e-06	hypothetical protein
PA14_RS02050	PA14_05040	PA14_RS02050	PA0386	1.86894	7.04511e-12	8.6486e-11	coproporphyrinogen III oxidase
PA14_RS02110	PA14_05200	PA14_RS02110	PA0397	-1.49795	4.94373e-06	2.30374e-05	cation efflux system protein
PA14_RS02175	PA14_05340	pilI	PA0410	1.54962	0.000535599	0.00160017	twitching motility protein PilI
PA14_RS02225	PA14_05460	bioA	PA0420	1.39734	0.00382227	0.00920612	adenosylmethionine-8-amino-7-oxononanoate aminotransferase
PA14_RS02240	PA14_05510	PA14_RS02240	PA0423	1.35585	0.00063589	0.00185285	hypothetical protein
PA14_RS02285	PA14_05620	sahH	PA0432	-2.00344	1.15153e-14	2.08509e-13	S-adenosyl-L-homocysteine hydrolase
PA14_RS02295	PA14_05640	PA14_RS02295	PA0434	2.60644	1.75942e-07	1.08387e-06	hypothetical protein
PA14_RS02320	PA14_05740	PA14_RS02320	PA0439	-3.37339	1.78949e-09	1.56782e-08	dihydropyrimidine dehydrogenase
PA14_RS02325	PA14_05750	PA14_RS02325	PA0440	-4.122	2.43644e-11	2.75117e-10	oxidoreductase
PA14_RS02330	PA14_05770	dhT	PA0441	-3.992	9.34068e-17	2.35608e-15	phenylhydantoinase
PA14_RS02345	PA14_05810	amaB	PA0444	-4.63598	5.20936e-23	2.4455e-21	allantoate amidohydrolase
PA14_RS02380	PA14_05890	PA14_RS02380	PA0452	-2.32017	1.78679e-05	7.38921e-05	stomatin-like protein
PA14_RS02490	PA14_06190	PA14_RS02490	PA0473	-1.45693	1.1083e-09	9.96293e-09	glutathione S-transferase
PA14_RS02505	PA14_06230	PA14_RS02505	PA0476	-1.74709	0.0012747	0.00343032	permease
PA14_RS02530	PA14_06280	PA14_RS02530	PA0481	-2.12934	2.00742e-11	2.28197e-10	hypothetical protein
PA14_RS02535	PA14_06290	glcB	PA0482	-1.44197	1.52784e-08	1.15615e-07	malate synthase G
PA14_RS02550	PA14_06320	PA14_RS02550	PA0485	1.71616	1.92482e-10	1.93244e-09	hypothetical protein
PA14_RS02635	PA14_06570	bioD	PA0504	1.53541	0.0001126	0.000386844	dithiobiotin synthetase
PA14_RS02650	PA14_06620	PA14_RS02650	PA0507	-1.41026	1.21118e-05	5.13864e-05	acyl-CoA dehydrogenase
PA14_RS02655	PA14_06640	PA14_RS02655	PA0508	-1.36277	4.59247e-07	2.62797e-06	acyl-CoA dehydrogenase
PA14_RS02660	PA14_06650	nirN	PA0509	1.65945	1.4025e-07	8.82219e-07	c-type cytochrome
PA14_RS02755	PA14_06880	PA14_RS02755	PA0528	1.47828	3.09142e-05	0.000120937	LysR family transcriptional regulator
PA14_RS02770	PA14_06920	PA14_RS02770	PA0530	1.52879	3.69861e-05	0.000141953	class III pyridoxal phosphate-dependent aminotransferase
PA14_RS02855	PA14_07110	PA14_RS02855	PA0547	1.6464	1.2394e-08	9.58438e-08	ArsR family transcriptional regulator
PA14_RS02905	PA14_RS02905	PA14_RS02905	PA0557	-2.45234	2.21936e-14	3.907e-13	New annotation
PA14_RS03025	PA14_07560	rpsU	PA0579	2.05472	3.92703e-05	0.0001497	30S ribosomal protein S21
PA14_RS03045	PA14_07600	PA14_RS03045	PA0583	1.52283	1.44418e-05	6.08644e-05	2-amino-4-hydroxy-6- hydroxymethyldihydropteridine pyrophosphokinase
PA14_RS03050	PA14_07620	cca	PA0584	-1.49129	2.80278e-19	9.28763e-18	multifunctional tRNA nucleotidyl transferase/2'3'-cyclic phosphodiesterase/2'nucleotidase/phosphatase
PA14_RS03065	PA14_07660	PA14_RS03065	PA0587	-1.45666	6.69745e-06	3.01029e-05	hypothetical protein
PA14_RS03070	PA14_07680	PA14_RS03070	PA0588	-1.51641	7.15643e-05	0.000257327	hypothetical protein
PA14_RS03095	PA14_07740	pdxA	PA0593	1.88761	8.24878e-07	4.43883e-06	4-hydroxythreonine-4-phosphate dehydrogenase
PA14_RS03150	PA14_07870	PA14_RS03150	PA0604	-1.31416	0.00424132	0.0100861	ABC transporter substrate-binding protein
PA14_RS03190	PA14_07970	PA14_RS03190	PA0612	1.93213	1.19844e-06	6.27049e-06	hypothetical protein
PA14_RS03280	PA14_08180	PA14_RS03280	PA0630	1.95023	5.45675e-05	0.000202235	hypothetical protein
PA14_RS03390	PA14_08430	PA14_RS03390	PA0657	-1.62908	4.31143e-19	1.41025e-17	ATPase
PA14_RS03435	PA14_08520	anmK	PA0666	1.305	5.15778e-06	2.39468e-05	anhydro-N-acetylmuramic acid kinase
PA14_RS03445	PA14_08560	tyrZ	PA0668	-1.44817	6.48977e-05	0.000235696	tyrosyl-tRNA synthetase
PA14_RS03810	PA14_09400	phzS	PA4217	-1.62753	0.0157276	0.0317558	hypothetical protein
PA14_RS03825	PA14_09440	phzE1	PA4214	-3.8155	1.53729e-07	9.61044e-07	phenazine biosynthesis protein PhzE
PA14_RS03835	PA14_09460	phzC1	PA4212	-5.24165	1.01961e-05	4.40701e-05	phenazine biosynthesis protein PhzC
PA14_RS03840	PA14_09470	phzB1	PA4211	-5.39665	2.04963e-09	1.78428e-08	phenazine biosynthesis protein
PA14_RS03845	PA14_09480	phzA1	PA4210	-6.69007	2.22903e-06	1.10471e-05	phenazine biosynthesis protein
PA14_RS03850	PA14_09490	phzM	PA4209	-3.36315	6.27584e-10	5.85976e-09	phenazine-specific methyltransferase
PA14_RS03855	PA14_09500	opmD	PA4208	-4.04791	7.61789e-09	6.14033e-08	outer membrane protein
PA14_RS03860	PA14_09520	mexI	PA4207	-3.57527	1.55213e-11	1.80075e-10	RND efflux transporter
PA14_RS03865	PA14_09530	mexH	PA4206	-4.2101	2.0648e-15	4.20423e-14	RND efflux membrane fusion protein
PA14_RS03900	PA14_09630	PA14_RS03900	PA4199	-1.66081	1.18489e-05	5.04824e-05	acyl-CoA dehydrogenase
PA14_RS03945	PA14_09760	PA14_RS03945	PA4185	-1.44083	0.000127427	0.000432721	GntR family transcriptional regulator
PA14_RS03965	PA14_09810	PA14_RS03965	PA4181	1.35052	0.000123291	0.000420366	hypothetical protein
PA14_RS04130	PA14_10220	PA14_RS04130	PA4154	3.60976	4.88946e-10	4.62492e-09	SH3 domain-containing protein
PA14_RS04200	PA14_10370	PA14_RS04200	PA4140	1.97539	2.1694e-06	1.07621e-05	hypothetical protein
PA14_RS04215	PA14_10440	PA14_RS04215	PA4137	-1.54142	8.77494e-05	0.00031046	porin
PA14_RS04335	PA14_10750	PA14_RS04335	PA4113	1.80489	1.15685e-09	1.03626e-08	sugar efflux transporter
PA14_RS04390	PA14_10900	PA14_RS04390	PA4097	1.95747	0.0159381	0.0321041	alcohol dehydrogenase
PA14_RS04405	PA14_10940	PA14_RS04405	PA4094	-1.77746	1.58116e-08	1.19116e-07	AraC family transcriptional regulator
PA14_RS04410	PA14_10950	PA14_RS04410	PA4093	-2.1526	1.35809e-07	8.56406e-07	hypothetical protein
PA14_RS04480	PA14_11100	cupB5	PA4082	-1.479	1.79999e-07	1.10618e-06	adhesive protein CupB5
PA14_RS04505	PA14_11150	PA14_RS04505	PA4077	-1.50648	0.00995982	0.021424	transcriptional regulator
PA14_RS04515	PA14_11170	PA14_RS04515	PA4075	-2.39412	3.33471e-24	1.70778e-22	hypothetical protein
PA14_RS04520	PA14_11180	PA14_RS04520	PA4074	-1.37983	7.69954e-05	0.0002751	transcriptional regulator
PA14_RS04525	PA14_11190	PA14_RS04525	PA4073	-2.18365	3.51088e-05	0.000135362	aldehyde dehydrogenase
PA14_RS04540	PA14_11240	PA14_RS04540	PA4070	-2.67233	3.42005e-15	6.77331e-14	DNA-binding transcriptional activator FeaR
PA14_RS04555	PA14_RS04555	sirB	NA	2.77205	1.26462e-07	8.00453e-07	invasion gene expression up-regulator SirB (similar to S. typhimurium)
PA14_RS04635	PA14_11460	thiL	PA4051	1.55574	1.69801e-08	1.27163e-07	thiamine monophosphate kinase
PA14_RS04660	PA14_11520	PA14_RS04660	PA4046	2.17666	4.70114e-12	5.95869e-11	hypothetical protein
PA14_RS04665	PA14_11530	PA14_RS04665	PA4045	2.8652	1.99328e-26	1.2259e-24	hypothetical protein
PA14_RS04675	PA14_11560	ispA	PA4043	1.74086	3.19764e-06	1.54843e-05	geranyltranstransferase
PA14_RS04700	PA14_11610	PA14_RS04700	PA4038	2.10235	0.00741274	0.016534	ABC transporter permease
PA14_RS04705	PA14_11620	PA14_RS04705	PA4037	-1.34556	0.00617578	0.0141053	ABC transporter
PA14_RS04710	PA14_11630	PA14_RS04710	PA4036	1.72685	2.27254e-09	1.95616e-08	two-component sensor
PA14_RS04760	PA14_11750	PA14_RS04760	PA4026	-1.70516	3.42745e-13	5.20275e-12	acetyltransferase
PA14_RS04785	PA14_11830	PA14_RS04785	PA4021	-2.16914	8.70816e-11	9.2172e-10	transcriptional regulator
PA14_RS04870	PA14_12050	PA14_RS04870	PA4004	1.92911	1.00087e-11	1.19962e-10	rRNA large subunit methyltransferase
PA14_RS04875	PA14_12060	pbpA	PA4003	2.50872	1.89729e-35	2.46647e-33	penicillin-binding protein 2
PA14_RS04915	PA14_12140	PA14_RS04915	PA3995	-1.76771	2.25152e-05	9.13947e-05	transcriptional regulator
PA14_RS05045	PA14_RS05045	PA14_RS05045	PA3969a	2.07627	5.99543e-07	3.34767e-06	New annotation
PA14_RS05060	PA14_12550	PA14_RS05060	PA3967	1.9253	1.72794e-06	8.69111e-06	hypothetical protein
PA14_RS05065	PA14_12560	PA14_RS05065	PA3966	1.69271	6.41621e-06	2.91228e-05	hypothetical protein
PA14_RS05120	PA14_12700	PA14_RS05120	PA3955	1.52713	4.22422e-05	0.000159827	hypothetical protein
PA14_RS05135	PA14_RS05135	PA14_RS05135	PA3952	2.09189	0.000201524	0.000665618	New annotation
PA14_RS05140	PA14_12750	PA14_RS05140	PA3951	1.52465	0.000937074	0.00261473	hypothetical protein
PA14_RS05190	PA14_12890	PA14_RS05190	PA3941	1.30094	0.000834753	0.00236436	hypothetical protein
PA14_RS05195	PA14_12900	PA14_RS05195	PA3940	2.43941	4.23015e-08	2.95535e-07	DNA binding protein
PA14_RS05230	PA14_12990	PA14_RS05230	PA3933	2.06668	2.06947e-09	1.79354e-08	choline transporter
PA14_RS05275	PA14_13110	PA14_RS05275	PA3924	-1.95511	7.09811e-07	3.88214e-06	long-chain-fatty-acid--CoA ligase
PA14_RS05285	PA14_13140	PA14_RS05285	PA3922	-4.76576	1.22136e-17	3.34719e-16	hypothetical protein
PA14_RS05320	PA14_13230	moaC	PA3918	-1.65656	1.22649e-09	1.09671e-08	molybdenum cofactor biosynthesis protein MoaC
PA14_RS05375	PA14_RS05375	PA14_RS05375	PA3907	-1.56657	0.0236673	0.0455382	New annotation
PA14_RS05445	PA14_13530	PA14_RS05445	PA3893	1.43655	0.00300384	0.00742538	outer membrane protein
PA14_RS05465	PA14_13590	opuCB	PA3890	2.76672	3.00675e-08	2.17154e-07	ABC transporter permease (OpuC ABC transporter;permease protein;OpuCB;choline uptake)
PA14_RS05470	PA14_13600	opuCC	PA3889	1.91997	2.81347e-05	0.000111179	ABC transporter substrate-binding protein
PA14_RS05480	PA14_13620	nhaP	PA3887	2.41613	2.40475e-18	7.21426e-17	Na+/H+ antiporter NhaP
PA14_RS05500	PA14_13670	PA14_RS05500	PA3884	1.34618	0.00238386	0.00604563	hypothetical protein
PA14_RS05520	PA14_13720	PA14_RS05520	PA3880	2.25297	1.01066e-05	4.37206e-05	hypothetical protein
PA14_RS05600	PA14_13990	PA14_RS05600	PA3865	-1.53238	3.0101e-05	0.000118396	amino acid ABC transporter
PA14_RS05645	PA14_14130	PA14_RS05645	PA3856	1.76877	1.68073e-07	1.04172e-06	hypothetical protein
PA14_RS05730	PA14_14330	PA14_RS05730	PA3842	1.40726	0.000816391	0.00231882	chaperone
PA14_RS05755	PA14_14390	PA14_RS05755	PA3836	-1.83842	2.14961e-15	4.32481e-14	ABC-type transport protein;periplasmic c
PA14_RS05800	PA14_14500	PA14_RS05800	PA3828	1.41118	3.52863e-07	2.06346e-06	hypothetical protein
PA14_RS05825	PA14_14590	queA	PA3824	1.59577	8.02629e-12	9.73523e-11	S-adenosylmethionine--tRNA ribosyltransferase-isomerase
PA14_RS05830	PA14_14600	tgt	PA3823	2.19014	4.17735e-16	9.94326e-15	queuine tRNA-ribosyltransferase
PA14_RS05880	PA14_14740	PA14_RS05880	PA3813	-1.36411	2.18105e-08	1.60726e-07	scaffold protein
PA14_RS05960	PA14_14960	PA14_RS05960	PA3797	-1.56349	7.48844e-15	1.40097e-13	hypothetical protein
PA14_RS05965	PA14_14975	PA14_RS05965	PA3796	-1.41983	0.0001022	0.000355632	hypothetical protein
PA14_RS05970	PA14_14990	PA14_RS05970	PA3795	-1.40457	2.87875e-05	0.000113493	oxidoreductase
PA14_RS05985	PA14_15030	leuA	PA3792	-1.55396	8.67018e-07	4.6418e-06	2-isopropylmalate synthase
PA14_RS06095	PA14_15290	PA14_RS06095	PA3771	-1.43582	5.85788e-13	8.60854e-12	transcriptional regulator
PA14_RS06355	PA14_15870	PA14_RS06355	PA3753	-1.9501	1.98669e-12	2.68601e-11	hypothetical protein
PA14_RS06385	PA14_15940	PA14_RS06385	PA3747	2.59725	1.29108e-12	1.80325e-11	hypothetical protein
PA14_RS06395	PA14_15970	rpsP	PA3745	3.18089	3.55943e-14	6.03518e-13	30S ribosomal protein S16 (in E. coli;DNA-binding protein carrying a Mg(2+)-Mn(2+)-dependent endonuclease activity)
PA14_RS06410	PA14_16000	rplS	PA3742	1.84042	2.4674e-10	2.4433e-09	50S ribosomal protein L19
PA14_RS06420	PA14_16020	PA14_RS06420	PA3740	-1.91299	2.46641e-07	1.4816e-06	hypothetical protein
PA14_RS06450	PA14_16100	PA14_RS06450	PA3734	-5.15686	1.22601e-14	2.19642e-13	hypothetical protein
PA14_RS06470	PA14_16150	PA14_RS06470	PA3731	-1.51371	1.97619e-06	9.87123e-06	hypothetical protein
PA14_RS06475	PA14_16160	PA14_RS06475	PA3730	-1.51188	3.94446e-05	0.000150138	hypothetical protein
PA14_RS06505	PA14_16250	lasB	PA3724	-5.09155	1.7145e-22	7.76117e-21	elastase LasB
PA14_RS06515	PA14_16270	PA14_RS06515	PA3722	1.40915	0.000128761	0.000436959	hypothetical protein
PA14_RS06520	PA14_16280	nalC	PA3721	-2.98219	1.79929e-16	4.40695e-15	transcriptional regulator
PA14_RS06535	PA14_16310	PA14_RS06535	PA3718	-2.9865	2.4033e-05	9.62457e-05	MFS permease
PA14_RS06540	PA14_16320	PA14_RS06540	PA3717	-1.32585	7.46672e-10	6.90808e-09	peptidyl-prolyl cis-trans isomerase;FkbP-type
PA14_RS06550	PA14_16340	PA14_RS06550	PA3715	-1.41762	0.000335906	0.00104417	hypothetical protein
PA14_RS06570	PA14_16380	PA14_RS06570	PA3711	1.42195	0.0067394	0.0152485	LysR family transcriptional regulator (homology to tartrate regulator)
PA14_RS06670	PA14_16640	PA14_RS06670	PA3691	-1.89267	0.00145973	0.00388089	lipoprotein
PA14_RS06675	PA14_16660	PA14_RS06675	PA3690	-1.52325	2.31198e-06	1.14135e-05	metal-transporting P-type ATPase
PA14_RS06700	PA14_16710	PA14_RS06700	PA3685	1.79603	1.07351e-05	4.60467e-05	hypothetical protein
PA14_RS06710	PA14_16730	PA14_RS06710	PA3683	1.60827	8.96144e-10	8.12782e-09	hypothetical protein
PA14_RS06745	PA14_16820	PA14_RS06745	PA3676	-1.31048	5.4711e-08	3.73834e-07	efflux transmembrane protein
PA14_RS06825	PA14_17010	PA14_RS06825	PA3660	1.50554	2.32572e-10	2.30751e-09	Na(+)/H(+) exchanger protein
PA14_RS06900	PA14_17190	fabZ	PA3645	2.14375	1.28972e-14	2.30243e-13	(3R)-hydroxymyristoyl-ACP dehydratase
PA14_RS06915	PA14_17230	rnhB	PA3642	1.87913	1.35378e-10	1.39505e-09	ribonuclease HII
PA14_RS06980	PA14_17400	adhC	PA3629	-2.24907	2.18602e-19	7.33982e-18	alcohol dehydrogenase
PA14_RS07015	PA14_17480	rpoS	PA3622	-3.53874	1.94931e-25	1.08604e-23	RNA polymerase sigma factor RpoS
PA14_RS07045	PA14_17540	recX	PA3616	1.30229	1.70402e-06	8.5964e-06	recombination regulator RecX
PA14_RS07070	PA14_17600	PA14_RS07070	PA3611	1.7813	2.13692e-07	1.29751e-06	hypothetical protein
PA14_RS07080	PA14_17620	potC	PA3609	1.70033	0.00383431	0.00922335	polyamine transport protein PotC
PA14_RS07085	PA14_17630	potB	PA3608	1.77767	0.000180588	0.000601564	polyamine transport protein PotB
PA14_RS07100	PA14_17660	PA14_RS07100	PA3605	2.37008	9.1537e-10	8.28737e-09	hypothetical protein
PA14_RS07200	PA14_17920	glpM	PA3585	1.59619	2.37101e-11	2.68326e-10	membrane protein GlpM
PA14_RS07235	PA14_18020	PA14_RS07235	PA3578	-1.862	0.00024645	0.000795862	PhzF family phenazine biosynthesis protein
PA14_RS07250	PA14_18060	PA14_RS07250	PA3575	1.35751	2.01512e-06	1.00558e-05	hypothetical protein
PA14_RS07265	PA14_18090	PA14_RS07265	PA3573	1.44331	0.000139042	0.000469962	major facilitator subfamily transporter protein
PA14_RS07290	PA14_18150	PA14_RS07290	PA3568	-2.65873	7.56867e-08	5.04247e-07	acetyl-coa synthetase
PA14_RS07295	PA14_18160	PA14_RS07295	PA3567	-1.60617	9.94803e-09	7.85678e-08	oxidoreductase
PA14_RS07300	PA14_18180	PA14_RS07300	PA3566	-1.36933	0.000570005	0.00168903	hypothetical protein
PA14_RS07305	PA14_18200	PA14_RS07305	PA3565	-1.34223	1.49874e-06	7.68315e-06	LysR family transcriptional regulator
PA14_RS07330	PA14_18260	fruK	PA3561	1.38955	0.00123845	0.00334699	1-phosphofructokinase
PA14_RS07380	PA14_18380	algA	PA3551	2.30304	0.0145461	0.0297134	mannose-1-phosphate guanylyltransferase
PA14_RS07385	PA14_18410	algF	PA3550	2.43896	0.00512315	0.0119149	alginate o-acetyltransferase AlgF
PA14_RS07390	PA14_18430	algJ	PA3549	3.26418	0.000355363	0.00109725	alginate o-acetyltransferase AlgJ
PA14_RS07400	PA14_18470	algL	PA3547	3.67716	0.000114922	0.00039342	poly(beta-D-mannuronate) lyase
PA14_RS07405	PA14_18480	algX	PA3546	3.29731	0.000815408	0.00231733	alginate biosynthesis protein AlgX
PA14_RS07410	PA14_18500	algG	PA3545	2.81498	0.00249227	0.00628647	alginate-c5-mannuronan-epimerase AlgG
PA14_RS07415	PA14_18510	algE	PA3544	3.96996	9.08746e-05	0.000321293	alginate production outer membrane protein AlgE
PA14_RS07420	PA14_18520	algK	PA3543	4.32635	8.74925e-06	3.84868e-05	alginate biosynthetic protein AlgK
PA14_RS07425	PA14_18550	alg44	PA3542	4.31555	1.6846e-05	7.01799e-05	alginate biosynthesis protein Alg44
PA14_RS07430	PA14_18565	alg8	PA3541	4.08711	3.20348e-05	0.00012484	alginate biosynthesis protein Alg8
PA14_RS07435	PA14_18580	algD	PA3540	3.12228	0.00623225	0.0142139	GDP-mannose 6-dehydrogenase AlgD
PA14_RS07455	PA14_18620	PA14_RS07455	PA3536	-1.73544	5.87515e-08	3.98222e-07	hypothetical protein
PA14_RS07465	PA14_18640	PA14_RS07465	PA3534	-1.47099	8.78501e-09	6.98119e-08	oxidoreductase
PA14_RS07480	PA14_18670	bfrB	PA3531	-1.44885	0.00251234	0.00633079	bacterioferritin
PA14_RS07490	PA14_18690	ahpC2	PA3529	-2.69858	4.43442e-12	5.6631e-11	peroxidase ((AhpC;alkylhydroperoxide reductase C)
PA14_RS07535	PA14_18800	PA14_RS07535	PA3520	-2.89991	2.02366e-08	1.49972e-07	hypothetical protein
PA14_RS07555	PA14_18850	PA14_RS07555	PA3516	-1.7063	1.65313e-06	8.38974e-06	adenylosuccinate lyase
PA14_RS07560	PA14_18860	PA14_RS07560	PA3515	-2.01551	8.41419e-12	1.01571e-10	hypothetical protein
PA14_RS07575	PA14_18890	PA14_RS07575	PA3494	1.56053	1.57568e-06	8.02885e-06	electron transport complex protein RsxE
PA14_RS07580	PA14_18900	PA14_RS07580	PA3493	1.98315	5.65561e-07	3.1719e-06	hypothetical protein
PA14_RS07585	PA14_18910	PA14_RS07585	PA3492	1.96271	2.54709e-07	1.52284e-06	hypothetical protein
PA14_RS07650	PA14_19100	rhlA	PA3479	-4.89236	3.03426e-12	3.99577e-11	rhamnosyltransferase chain A
PA14_RS07660	PA14_19120	rhlR	PA3477	-1.61983	4.70792e-06	2.20398e-05	transcriptional regulator RhlR
PA14_RS07665	PA14_19130	rhlI	PA3476	-3.20648	2.72716e-08	1.9866e-07	autoinducer synthesis protein RhlI
PA14_RS07670	PA14_19140	pheC	PA3475	-1.84598	1.12444e-07	7.18907e-07	cyclohexadienyl dehydratase
PA14_RS07685	PA14_19170	PA14_RS07685	PA3472	1.35854	0.000401516	0.00122484	hypothetical protein
PA14_RS07765	PA14_19400	mnmC	PA3456	2.48013	2.4643e-18	7.34943e-17	5-methylaminomethyl-2-thiouridine methyltransferase
PA14_RS07780	PA14_19450	PA14_RS07780	PA3453	1.44923	1.52087e-05	6.36732e-05	hypothetical protein
PA14_RS07850	PA14_19610	PA14_RS07850	PA3440	-1.31718	4.09476e-15	7.96784e-14	hypothetical protein
PA14_RS07860	PA14_19630	folE1	PA3438	-1.97643	3.25647e-12	4.25523e-11	GTP cyclohydrolase I
PA14_RS07910	PA14_19730	PA14_RS07910	PA3427	-1.67915	4.10179e-15	7.96784e-14	oxidoreductase
PA14_RS07950	PA14_19860	PA14_RS07950	PA3419	-1.50157	1.2584e-05	5.33451e-05	hypothetical protein
PA14_RS08050	PA14_20100	PA14_RS08050	PA3401	1.50594	3.60255e-05	0.000138581	hypothetical protein
PA14_RS08070	PA14_20140	fpr	PA3397	2.15635	5.02396e-12	6.30483e-11	ferredoxin--NADP+ reductase
PA14_RS08125	PA14_20280	PA14_RS08125	PA3386	1.72196	0.000159831	0.000536651	hypothetical protein
PA14_RS08180	PA14_20420	phnL	PA3375	1.70045	0.0081889	0.0180433	phosphonate ABC transporter ATPase
PA14_RS08255	PA14_20560	amiE	PA3366	-3.44015	2.89761e-24	1.51452e-22	acylamide amidohydrolase
PA14_RS08260	PA14_20570	PA14_RS08260	PA3365	-2.93072	5.00186e-19	1.61525e-17	chaperone
PA14_RS08265	PA14_20580	amiC	PA3364	-2.3132	8.82287e-12	1.06e-10	aliphatic amidase expression-regulating protein
PA14_RS08270	PA14_20590	amiR	PA3363	-2.53955	1.04226e-11	1.24629e-10	aliphatic amidase regulator
PA14_RS08350	PA14_20770	PA14_RS08350	PA3347	-1.43339	1.03675e-08	8.12415e-08	hypothetical protein
PA14_RS08375	PA14_20840	PA14_RS08375	PA3342	-2.30448	4.32945e-13	6.49418e-12	hypothetical protein
PA14_RS08405	PA14_20900	PA14_RS08405	PA3336	-2.22235	0.00339268	0.00826568	MFS transporter
PA14_RS08410	PA14_20920	PA14_RS08410	PA3335	-3.54248	1.40633e-06	7.26081e-06	hypothetical protein
PA14_RS08415	PA14_20940	PA14_RS08415	PA3334	-4.86397	8.59107e-10	7.81988e-09	acyl carrier protein
PA14_RS08420	PA14_20950	fabH2	PA3333	-5.2563	8.74628e-10	7.94689e-09	3-oxoacyl-ACP synthase
PA14_RS08425	PA14_20960	PA14_RS08425	PA3332	-4.26486	3.49184e-06	1.67648e-05	isomerase
PA14_RS08430	PA14_20970	cyp23	PA3331	-5.15982	1.00352e-08	7.9127e-08	cytochrome P450
PA14_RS08435	PA14_20980	PA14_RS08435	PA3330	-4.09625	5.39824e-06	2.49263e-05	short chain dehydrogenas
PA14_RS08440	PA14_21000	PA14_RS08440	PA3329	-3.98042	0.00015446	0.00051896	hypothetical protein
PA14_RS08445	PA14_21010	PA14_RS08445	PA3328	-4.45448	1.49718e-05	6.28371e-05	FAD-dependent monooxygenase
PA14_RS08450	PA14_21020	PA14_RS08450	PA3327	-3.29343	0.000250589	0.000807684	non-ribosomal peptide synthetase
PA14_RS08455	PA14_21030	clpP2	PA3326	-4.52234	2.09024e-28	1.43209e-26	ATP-dependent Clp protease proteolytic subunit
PA14_RS08470	PA14_21060	PA14_RS08470	PA3323	-1.64814	6.44565e-06	2.92041e-05	hypothetical protein
PA14_RS08480	PA14_21080	PA14_RS08480	PA3321	-1.73376	3.93345e-08	2.77366e-07	LysR family transcriptional activator
PA14_RS08515	PA14_21160	PA14_RS08515	PA3314	1.77688	2.37825e-05	9.53933e-05	ABC transporter ATP-binding protein
PA14_RS08530	PA14_21190	PA14_RS08530	PA3311	-1.56613	0.00021906	0.000716538	hypothetical protein
PA14_RS08585	PA14_21310	phaJ1	PA3302	-1.76773	2.27207e-16	5.48544e-15	hypothetical protein
PA14_RS08590	PA14_21320	PA14_RS08590	PA3301	-1.55109	1.16905e-21	5.02294e-20	hypothetical protein
PA14_RS08595	PA14_21340	fadD2	PA3300	-1.7586	1.53112e-14	2.71426e-13	long-chain-fatty-acid--CoA ligase
PA14_RS08715	PA14_21640	PA14_RS08715	PA3277	-2.23947	1.52575e-15	3.18336e-14	short chain dehydrogenase
PA14_RS08750	PA14_21710	PA14_RS08750	PA3270	1.52268	2.88098e-07	1.70638e-06	hypothetical protein
PA14_RS08810	PA14_21840	PA14_RS08810	PA3261	-1.69543	1.91944e-07	1.17248e-06	hypothetical protein
PA14_RS08840	PA14_21890	PA14_RS08840	PA3256	-1.49267	3.58715e-12	4.66329e-11	oxidoreductase
PA14_RS08870	PA14_21960	PA14_RS08870	PA3250	-1.50966	2.2825e-05	9.22978e-05	hypothetical protein
PA14_RS08875	PA14_21970	PA14_RS08875	PA3249	-1.46153	3.5631e-05	0.000137271	transcriptional regulator
PA14_RS08915	PA14_22060	PA14_RS08915	PA3241	-1.33708	7.74863e-08	5.13198e-07	hypothetical protein
PA14_RS09040	PA14_22330	PA14_RS09040	PA3236	-2.18328	2.97444e-10	2.91128e-09	glycine betaine-binding protein
PA14_RS09145	PA14_22570	csaA	PA3221	-1.87793	0.000359664	0.00110986	CsaA protein
PA14_RS09430	PA14_23290	hisC2	PA3165	1.69131	1.21042e-15	2.60036e-14	histidinol-phosphate aminotransferase
PA14_RS09605	PA14_23690	PA14_RS09605	PA3125	-3.11338	5.521e-07	3.10327e-06	secreted protein
PA14_RS09615	PA14_23720	PA14_RS09615	PA3123	-2.86461	1.23712e-36	1.90067e-34	translation initiation inhibitor
PA14_RS09625	PA14_23750	leuC	PA3121	-1.97304	4.96829e-05	0.000185215	isopropylmalate isomerase large subunit
PA14_RS09630	PA14_23760	leuD	PA3120	-1.80612	0.000113504	0.000389355	isopropylmalate isomerase small subunit
PA14_RS09655	PA14_23830	fimV	PA3115	-1.47706	1.97598e-12	2.67867e-11	pilus assembly protein
PA14_RS09690	PA14_23920	purF	PA3108	-1.40267	9.72445e-06	4.22114e-05	amidophosphoribosyltransferase
PA14_RS09715	PA14_23990	xcpR	PA3103	-1.34738	1.91825e-12	2.60737e-11	general secretion pathway protein E
PA14_RS09850	PA14_24330	PA14_RS09850	PA3079	-1.77524	1.76331e-06	8.85145e-06	hypothetical protein
PA14_RS09860	PA14_24350	PA14_RS09860	PA3077	1.36101	5.43636e-08	3.71962e-07	two-component response regulator
PA14_RS09885	PA14_24400	PA14_RS09885	PA3073	1.6167	1.36362e-05	5.75171e-05	von Willebrand factor A
PA14_RS09890	PA14_24410	PA14_RS09890	PA3072	1.80315	0.00290171	0.00721515	hypothetical protein
PA14_RS09905	PA14_RS09905	PA14_RS09905	PA3069	2.38433	5.56756e-09	4.58984e-08	New annotation
PA14_RS09915	PA14_24480	pelA	PA3064	2.99505	1.87852e-12	2.56715e-11	hypothetical protein
PA14_RS09920	PA14_24490	pelB	PA3063	1.82733	5.87119e-05	0.000216329	hypothetical protein
PA14_RS09925	PA14_24500	pelC	PA3062	2.70217	5.25002e-05	0.000195144	lipoprotein
PA14_RS09930	PA14_24510	pelD	PA3061	2.09682	0.00068894	0.00198801	hypothetical protein
PA14_RS09935	PA14_24530	pelE	PA3060	2.05891	0.000365862	0.00112693	hypothetical protein
PA14_RS09940	PA14_24550	pelF	PA3059	1.44001	0.000564581	0.00167567	hypothetical protein
PA14_RS09950	PA14_24570	PA14_RS09950	PA3057	-1.60974	0.00118239	0.00321777	hypothetical protein
PA14_RS09955	PA14_24580	PA14_RS09955	PA3056	-1.4189	9.55543e-07	5.0782e-06	hypothetical protein
PA14_RS10000	PA14_24690	PA14_RS10000	PA3047	1.54506	4.25816e-13	6.40619e-12	D-alanyl-D-alanine carboxypeptidase
PA14_RS10045	PA14_24790	PA14_RS10045	PA3038	-1.49101	0.0013404	0.00359568	outer membrane porin
PA14_RS10110	PA14_24940	PA14_RS10110	PA3026	-1.51245	9.1649e-08	5.96483e-07	hypothetical protein
PA14_RS10135	PA14_24990	PA14_RS10135	PA3021	-2.09193	5.105e-08	3.51662e-07	hypothetical protein
PA14_RS10155	PA14_25040	PA14_RS10155	PA3017	-1.30358	7.82102e-08	5.15845e-07	hypothetical protein
PA14_RS10165	PA14_25060	PA14_RS10165	PA3015	-1.36665	1.45933e-08	1.11428e-07	hypothetical protein
PA14_RS10170	PA14_25080	fadB	PA3014	-1.55876	1.08462e-07	6.96958e-07	multifunctional fatty acid oxidation complex subunit alpha
PA14_RS10175	PA14_25090	fadA	PA3013	-1.54288	2.02625e-08	1.49972e-07	3-ketoacyl-CoA thiolase
PA14_RS10305	PA14_25430	PA14_RS10305	PA2988	2.19666	5.70753e-16	1.29184e-14	hypothetical protein
PA14_RS10310	PA14_25440	PA14_RS10310	PA2987	2.02785	1.11861e-09	1.00378e-08	lipoprotein releasing system;ATP-binding protein
PA14_RS10395	PA14_25630	rpmF	PA2970	1.80249	4.67401e-07	2.66561e-06	50S ribosomal protein L32
PA14_RS10425	PA14_25710	pabC	PA2964	1.70786	6.38262e-10	5.94851e-09	4-amino-4-deoxychorismate lyase
PA14_RS10505	PA14_25920	cobM	PA2948	2.53968	5.73628e-16	1.29258e-14	precorrin-3 methylase
PA14_RS10510	PA14_25930	comE	PA2947	2.75918	5.87136e-09	4.8168e-08	hypothetical protein
PA14_RS10515	PA14_RS10515	PA14_RS10515	PA2946	2.0941	6.95374e-06	3.11444e-05	New annotation
PA14_RS10535	PA14_25980	aroF	PA2943	1.6127	6.84627e-05	0.000247473	phospho-2-dehydro-3-deoxyheptonate aldolase
PA14_RS10555	PA14_26020	PA14_RS10555	PA2939	-1.76331	5.30822e-05	0.000196874	aminopeptidase
PA14_RS10620	PA14_26190	PA14_RS10620	PA2927	-1.30904	0.00269261	0.00672489	hypothetical protein
PA14_RS10660	PA14_26280	PA14_RS10660	PA2920	-2.34162	1.10732e-16	2.73859e-15	chemotaxis transducer
PA14_RS10715	PA14_26460	cobK	PA2909	1.72393	0.000167225	0.000560734	cobalt-precorrin-6x reductase
PA14_RS10730	PA14_26485	PA14_RS10730	PA2906	2.69785	3.39969e-08	2.43109e-07	oxidoreductase
PA14_RS10735	PA14_26500	cobH	PA2905	4.09372	3.0976e-23	1.4957e-21	precorrin-8X methylmutase
PA14_RS10740	PA14_26510	cobI	PA2904	2.36961	1.04847e-11	1.24844e-10	precorrin-2 C(20)-methyltransferase
PA14_RS10765	PA14_26570	PA14_RS10765	PA2899	-1.78937	6.46084e-05	0.000234813	transcriptional regulator
PA14_RS10775	PA14_26590	PA14_RS10775	PA2897	-1.5122	2.34429e-14	4.11265e-13	GntR family transcriptional regulator
PA14_RS10800	PA14_26650	atuG	PA2892	-2.38608	2.27917e-06	1.12626e-05	short chain dehydrogenase
PA14_RS10815	PA14_26700	PA14_RS10815	PA2889	-1.40006	0.000360745	0.00111252	acyl-CoA dehydrogenase
PA14_RS10820	PA14_26720	PA14_RS10820	PA2888	-1.46209	0.000264767	0.000846919	biotin-dependent carboxylase
PA14_RS10825	PA14_26730	atuG1	PA2887	-1.82185	5.98954e-06	2.73823e-05	short-chain dehydrogenase
PA14_RS10835	PA14_26760	atuR	PA2885	-1.7527	1.52596e-09	1.34784e-08	repressor of atu genes;Catabolism of Acyclic Terpenes and Leucine/Isovalerate
PA14_RS10915	PA14_26980	PA14_RS10915	PA2869	1.30015	0.0210562	0.0409964	hypothetical protein
PA14_RS10950	PA14_27100	lipA	PA2862	-4.33261	1.56165e-10	1.59308e-09	lactonizing lipase
PA14_RS10960	PA14_RS10960	PA14_RS10960	PA2860	-1.42838	3.26266e-05	0.000126756	New annotation
PA14_RS10970	PA14_27140	PA14_RS10970	PA2858	1.33124	3.29511e-06	1.58955e-05	hypothetical protein
PA14_RS11005	PA14_27200	PA14_RS11005	PA2852	-1.92672	3.88806e-22	1.72916e-20	hypothetical protein
PA14_RS11045	PA14_27310	PA14_RS11045	PA2844	-1.62307	3.24817e-09	2.73558e-08	hypothetical protein
PA14_RS11050	PA14_27330	PA14_RS11050	PA2843	2.17114	6.99833e-24	3.54816e-22	phospho-2-dehydro-3-deoxyheptonate aldolase
PA14_RS11065	PA14_27370	PA14_RS11065	PA2840	2.80312	5.89795e-14	9.646e-13	ATP-dependent RNA helicase (DeaD;can be involved in T3S)
PA14_RS11120	PA14_27490	PA14_RS11120	PA2829	1.51771	0.000393337	0.00120279	hypothetical protein
PA14_RS11345	PA14_27980	PA14_RS11345	PA2795	1.30297	2.06669e-06	1.02827e-05	tRNA-dihydrouridine synthase A
PA14_RS11380	PA14_28050	PA14_RS11380	PA2788	-3.63272	3.66132e-10	3.52237e-09	chemotaxis transducer
PA14_RS11415	PA14_28120	PA14_RS11415	PA2781	-1.75068	1.1807e-06	6.18404e-06	hypothetical protein
PA14_RS11420	PA14_28130	PA14_RS11420	PA2780	-2.08489	0.000228026	0.000741559	hypothetical protein
PA14_RS11425	PA14_28140	PA14_RS11425	PA2779	-2.02076	0.00164712	0.00431794	hypothetical protein
PA14_RS11540	PA14_28390	PA14_RS11540	PA2761	1.46179	0.000400935	0.0012238	hypothetical protein
PA14_RS11575	PA14_28460	PA14_RS11575	PA2755a	-1.63867	7.96229e-10	7.32646e-09	hypothetical protein
PA14_RS11790	PA14_28950	PA14_RS11790	PA2722	-2.11987	5.26409e-12	6.55748e-11	hypothetical protein
PA14_RS11840	PA14_29050	PA14_RS11840	PA2714	1.34786	4.26695e-07	2.45835e-06	molybdopterin oxidoreductase
PA14_RS11875	PA14_29130	PA14_RS11875	PA2707	-1.37203	2.46469e-12	3.29709e-11	ATPase
PA14_RS11890	PA14_29180	PA14_RS11890	PA2704	-2.12951	1.18994e-05	5.06549e-05	AraC family transcriptional regulator
PA14_RS11915	PA14_29230	PA14_RS11915	PA2699	-1.78744	1.48917e-08	1.13195e-07	hypothetical protein
PA14_RS11930	PA14_RS11930	PA14_RS11930	PA2696	-1.32228	0.000257182	0.000825783	New annotation
PA14_RS12050	PA14_29530	PA14_RS12050	PA2673	-1.77419	0.0132971	0.0274719	type II secretion system protein
PA14_RS12155	PA14_29770	PA14_RS12155	PA2653	1.56092	0.000263923	0.000845156	transporter
PA14_RS12240	PA14_30030	PA14_RS12240	PA2636	-1.95845	2.66603e-05	0.00010618	hypothetical protein
PA14_RS12280	PA14_30130	transporter	PA2628	1.79907	1.66457e-05	6.94028e-05	hypothetical protein
PA14_RS12310	PA14_30200	cspD	PA2622	-2.08097	6.20917e-15	1.17904e-13	cold-shock protein CspD
PA14_RS12340	PA14_30280	trxB1	PA2616	-2.09239	1.15863e-08	9.00957e-08	thioredoxin reductase 1
PA14_RS12420	PA14_30450	PA14_RS12420	PA2601	-2.16582	2.59339e-14	4.53396e-13	LysR family transcriptional regulator
PA14_RS12460	PA14_30560	PA14_RS12460	PA2593	-1.38711	0.0238018	0.045745	hypothetical protein
PA14_RS12465	PA14_30570	PA14_RS12465	PA2592	-1.65431	1.0347e-07	6.70836e-07	periplasmic spermidine/putrescine-binding protein
PA14_RS12490	PA14_30630	pqsH	PA2587	-1.78012	1.10782e-05	4.7318e-05	FAD-dependent monooxygenase
PA14_RS12505	PA14_30670	pgsA	PA2584	1.66332	4.52742e-12	5.76734e-11	CDP-diacylglycerol--glycerol-3-phosphate 3-phosphatidyltransferase
PA14_RS12585	PA14_30840	PA14_RS12585	PA2571	-2.21395	1.20398e-19	4.20977e-18	signal transduction histidine kinase
PA14_RS12815	PA14_31290	pa1L	PA2570	-2.65823	4.43081e-05	0.000167014	PA-I galactophilic lectin
PA14_RS12865	PA14_31400	PA14_RS12865	PA2561	1.80826	0.000858605	0.00242109	chemotaxis transducer (ctpH;directly bind phosphate)
PA14_RS12875	PA14_31430	PA14_RS12875	PA2559a	3.39186	1.25354e-10	1.30235e-09	hypothetical protein
PA14_RS12960	PA14_31660	PA14_RS12960	PA2544	-3.05765	7.59614e-21	2.93988e-19	hypothetical protein
PA14_RS12985	PA14_31730	PA14_RS12985	PA2539	-2.04583	0.000383292	0.00117561	hypothetical protein
PA14_RS12995	PA14_31750	PA14_RS12995	PA2537	-1.32605	0.0158381	0.0319409	acyltransferase
PA14_RS13000	PA14_31760	PA14_RS13000	PA2536	-1.63739	0.0009983	0.00277032	phosphatidate cytidylyltransferase
PA14_RS13090	PA14_32060	xylS	PA2519	-2.00353	1.83076e-11	2.09525e-10	transcriptional regulator XylS
PA14_RS13095	PA14_32080	xylX	PA2518	-2.25421	6.07569e-06	2.77261e-05	toluate 1,2-dioxygenase subunit alpha
PA14_RS13110	PA14_32130	benD	PA2515	-1.65776	0.0106227	0.0226339	1,6-dihydroxycyclohexa-2,4-diene-1-carboxylate dehydrogenase
PA14_RS13115	PA14_32140	antC	PA2514	-4.19756	1.05974e-07	6.84443e-07	anthranilate dioxygenase reductase
PA14_RS13120	PA14_32150	antB	PA2513	-3.8096	5.84689e-07	3.27388e-06	anthranilate dioxygenase small subunit
PA14_RS13125	PA14_32160	antA	PA2512	-3.82127	1.3445e-07	8.48894e-07	anthranilate dioxygenase large subunit
PA14_RS13130	PA14_32190	PA14_RS13130	PA2511	-1.68634	9.98407e-05	0.000348858	transcriptional regulator
PA14_RS13140	PA14_32220	catB	PA2509	-2.58865	8.48926e-09	6.75676e-08	muconate cycloisomerase I
PA14_RS13145	PA14_32230	catC	PA2508	-2.64985	1.71905e-06	8.65499e-06	muconolactone delta-isomerase
PA14_RS13150	PA14_32240	catA	PA2507	-3.36148	2.88704e-08	2.09404e-07	catechol 1,2-dioxygenase
PA14_RS13165	PA14_32280	PA14_RS13165	PA2504	-2.77705	3.95569e-09	3.29858e-08	hypothetical protein
PA14_RS13320	PA14_32660	PA14_RS13320	PA2472	3.16596	0.00188215	0.0048936	MFS family transporter
PA14_RS13420	PA14_32890	PA14_RS13420	PA2453	1.82409	1.78682e-05	7.38921e-05	hypothetical protein
PA14_RS13440	PA14_32950	PA14_RS13440	PA2448	-2.74428	1.66336e-07	1.03475e-06	hypothetical protein
PA14_RS13460	PA14_33010	glyA2	PA2444	2.83586	4.7268e-07	2.69268e-06	serine hydroxymethyltransferase
PA14_RS13470	PA14_33040	gcvT2	PA2442	1.91266	0.000100014	0.000349222	glycine cleavage system protein T2
PA14_RS13475	PA14_33050	PA14_RS13475	PA2441	1.92431	3.62031e-06	1.73652e-05	hypothetical protein
PA14_RS13515	PA14_33160	PA14_RS13515	PA2433	-2.56273	7.68506e-06	3.41483e-05	hypothetical protein
PA14_RS13840	PA14_33930	PA14_RS13840	PA2375	-1.70611	0.00265118	0.00663121	hypothetical protein
PA14_RS13885	PA14_34030	hcp3	PA2367	-1.92571	2.46341e-05	9.85755e-05	Hcp3
PA14_RS13890	PA14_34050	hsiC3	PA2366	-2.54628	9.51764e-05	0.000334636	HsiC3
PA14_RS13895	PA14_34070	hsiB3	PA2365	-2.70638	9.88459e-09	7.83045e-08	HsiB3
PA14_RS13910	PA14_34110	dotU3	PA2362	-1.88082	0.00927322	0.0201523	DotU3
PA14_RS13915	PA14_34130	icmF3	PA2361	-1.31006	0.0204554	0.0400265	IcmF3
PA14_RS13920	PA14_34140	hsiA3	PA2360	-1.9267	0.00173669	0.00453867	HsiA3
PA14_RS13930	PA14_RS13930	PA14_RS13930	PA2358	4.48955	3.69171e-05	0.000141795	New annotation
PA14_RS14105	PA14_34670	PA14_RS14105	PA2318	-2.18092	3.90383e-05	0.000148927	cupin superfamily protein
PA14_RS14110	PA14_34680	PA14_RS14110	PA2317	-1.35207	0.00481971	0.011292	oxidoreductase
PA14_RS14170	PA14_34810	PA14_RS14170	PA2305	-1.53917	0.00889928	0.0194229	non-ribosomal peptide synthetase
PA14_RS14175	PA14_34820	PA14_RS14175	PA2304	-1.42381	0.0251519	0.0480482	regulatory protein
PA14_RS14180	PA14_34830	PA14_RS14180	PA2303	-1.96557	0.000684764	0.00197821	regulatory protein
PA14_RS14195	PA14_34870	chiC	PA2300	-1.70489	0.0139812	0.0286982	chitinase
PA14_RS14250	PA14_35010	PA14_RS14250	PA2287	1.67863	0.00063884	0.00186038	hypothetical protein
PA14_RS14255	PA14_35020	PA14_RS14255	PA2286	1.83197	0.00101362	0.00280056	hypothetical protein
PA14_RS14275	PA14_35060	PA14_RS14275	PA2282	-1.30587	0.00062595	0.00182915	hypothetical protein
PA14_RS14295	PA14_35110	arsB	PA2278	1.36034	0.00206087	0.00531609	arsenite-antimonite efflux pump ArsB
PA14_RS14310	PA14_35150	PA14_RS14310	PA2275	-1.61826	0.00183821	0.00478917	alcohol dehydrogenase
PA14_RS14315	PA14_35160	PA14_RS14315	PA2274	-5.18676	3.05213e-13	4.64694e-12	hypothetical protein
PA14_RS14320	PA14_35170	PA14_RS14320	PA2273	-1.55373	1.77444e-08	1.32106e-07	redox-sensing activator of soxS
PA14_RS14345	PA14_35240	PA14_RS14345	PA2268	-2.34886	2.7216e-05	0.000108054	hypothetical protein
PA14_RS14350	PA14_35250	PA14_RS14350	PA2267	-1.44541	1.84175e-13	2.87313e-12	LysR family transcriptional regulator
PA14_RS14370	PA14_35320	PA14_RS14370	PA2263	1.60953	0.0230608	0.0445234	2-hydroxyacid dehydrogenase
PA14_RS14375	PA14_35330	PA14_RS14375	PA2262	1.67637	0.0196905	0.0387995	2-ketogluconate transporter
PA14_RS14380	PA14_35340	PA14_RS14380	PA2261	2.08756	0.0115262	0.024349	2-ketogluconate kinase
PA14_RS14385	PA14_35360	PA14_RS14385	PA2260	2.61037	0.000260986	0.000836936	hypothetical protein
PA14_RS14435	PA14_35490	lpdV	PA2250	-3.7624	1.2041e-13	1.91372e-12	dihydrolipoamide dehydrogenase
PA14_RS14440	PA14_35500	bkdB	PA2249	-3.87526	8.05851e-13	1.16733e-11	branched-chain alpha-keto acid dehydrogenase subunit E2
PA14_RS14445	PA14_35520	bkdA2	PA2248	-3.7492	1.20345e-11	1.40264e-10	2-oxoisovalerate dehydrogenase subunit beta
PA14_RS14450	PA14_35530	bkdA1	PA2247	-4.21381	4.97754e-16	1.1555e-14	2-oxoisovalerate dehydrogenase subunit alpha
PA14_RS14460	PA14_RS14460	PA14_RS14460	NA	-2.0528	8.17573e-12	9.89283e-11	New annotation
PA14_RS14670	PA14_36070	PA14_RS14670	PA2215	-1.92794	8.39938e-08	5.50904e-07	hypothetical protein
PA14_RS14855	PA14_36500	PA14_RS14855	PA2172	-1.30031	0.00764144	0.0169693	hypothetical protein
PA14_RS14860	PA14_36520	PA14_RS14860	PA2171	-3.11015	1.059e-10	1.10932e-09	hypothetical protein
PA14_RS14865	PA14_36530	PA14_RS14865	PA2169	-1.9852	0.000127335	0.000432699	hypothetical protein
PA14_RS14960	PA14_36760	PA14_RS14960	PA2150	-1.57695	0.000441575	0.00133899	KU domain-containing protein
PA14_RS14980	PA14_36810	katE	PA2147	-2.08788	7.62822e-06	3.39851e-05	hydroperoxidase II
PA14_RS14995	PA14_36840	glgP	PA2144	-1.61921	8.92863e-06	3.91932e-05	glycogen phosphorylase
PA14_RS15055	PA14_36980	PA14_RS15055	PA2134	-2.30669	2.5968e-07	1.55074e-06	hypothetical protein
PA14_RS15090	PA14_37070	PA14_RS15090	PA2127	1.68412	5.37537e-07	3.03149e-06	hypothetical protein
PA14_RS15130	PA14_37150	PA14_RS15130	PA2120	-1.77989	0.000587314	0.00173222	hypothetical protein
PA14_RS15155	PA14_37210	PA14_RS15155	PA2116	2.47893	0.026167	0.0496878	hypothetical protein
PA14_RS15205	PA14_37360	PA14_RS15205	PA2099	-1.41977	0.0143233	0.0293054	short chain dehydrogenase
PA14_RS15245	PA14_37460	PA14_RS15245	PA2091	1.52336	0.0184046	0.0366214	permease
PA14_RS15300	PA14_37610	PA14_RS15300	PA2080	2.01573	0.000275222	0.000874844	kynureninase
PA14_RS15340	PA14_37710	fusA2	PA2071	-1.58213	0.000905523	0.00253506	elongation factor G
PA14_RS15350	PA14_37745	PA14_RS15350	PA2069	-4.60958	7.96155e-07	4.29873e-06	carbamoyl transferase
PA14_RS15355	PA14_37760	PA14_RS15355	PA2068	-2.87418	8.06318e-05	0.000287687	MFS transporter
PA14_RS15360	PA14_37770	PA14_RS15360	PA2067	-2.66329	0.000660585	0.00191929	hydrolase
PA14_RS15365	PA14_37780	PA14_RS15365	PA2066	-3.05764	0.00015269	0.000513356	hypothetical protein
PA14_RS15460	PA14_RS15460	PA14_RS15460	PA2048	-2.36476	4.22006e-08	2.95535e-07	New annotation
PA14_RS15505	PA14_38160	PA14_RS15505	PA2039	2.15399	5.08303e-12	6.3632e-11	hypothetical protein
PA14_RS15510	PA14_38170	PA14_RS15510	PA2038	1.97506	2.08458e-05	8.51638e-05	hypothetical protein
PA14_RS15540	PA14_38250	PA14_RS15540	PA2032	-1.62225	9.55709e-13	1.37265e-11	transcriptional regulator
PA14_RS15545	PA14_38260	PA14_RS15545	PA2031	-3.91614	5.18043e-16	1.19385e-14	hypothetical protein
PA14_RS15550	PA14_38270	PA14_RS15550	PA2030	-4.2772	7.25081e-19	2.28333e-17	hypothetical protein
PA14_RS15555	PA14_38290	PA14_RS15555	PA2029	-1.66289	1.99322e-05	8.17608e-05	hypothetical protein
PA14_RS15605	PA14_38395	PA14_RS15605	PA2019	1.74429	2.91737e-07	1.72591e-06	periplasmic multidrug efflux lipoprotein
PA14_RS15625	PA14_38440	gnyD	PA2015	1.49087	0.000347094	0.00107434	citronelloyl-CoA dehydrogenase;GnyD
PA14_RS15715	PA14_38690	PA14_RS15715	PA1997	-1.45484	6.66482e-10	6.18876e-09	acetoacetyl-CoA synthetase
PA14_RS15735	PA14_38730	PA14_RS15735	PA1993	1.78779	1.68643e-07	1.04398e-06	major facilitator superfamily transporter
PA14_RS15845	PA14_39050	braZ	PA1971	3.54148	6.84541e-17	1.77981e-15	branched-chain amino acid transport carrier
PA14_RS15855	PA14_39070	PA14_RS15855	PA1969	1.34419	0.000889406	0.00249546	hypothetical protein
PA14_RS15865	PA14_39090	PA14_RS15865	PA1967	-1.94998	5.06798e-07	2.87412e-06	hypothetical protein
PA14_RS15885	PA14_39130	PA14_RS15885	PA1964	1.57894	2.68914e-07	1.60023e-06	ABC transporter ATP-binding protein
PA14_RS15935	PA14_39240	PA14_RS15935	PA1954	-1.46959	0.000168306	0.000563986	hypothetical protein
PA14_RS15965	PA14_39320	rbsC	PA1948	-1.62348	0.000259303	0.000832067	membrane protein component of ABC ribose transporter
PA14_RS15975	PA14_39350	rbsB	PA1946	-1.85664	4.93669e-05	0.000184308	ribose ABC transporter substrate-binding protein
PA14_RS16040	PA14_39580	rimJ	PA1928	-1.45334	5.98108e-05	0.000219952	ribosomal protein alanine acetyltransferase
PA14_RS16115	PA14_39780	PA14_RS16115	PA1914	-1.76946	0.000428086	0.00130094	hypothetical protein
PA14_RS16120	PA14_39790	PA14_RS16120	PA1913	2.84524	0.000344276	0.00106692	hypothetical protein
PA14_RS16185	PA14_39945	phzC2	PA1901	-4.12396	9.26174e-06	4.04453e-05	phenazine biosynthesis protein PhzC
PA14_RS16195	PA14_39970	phzA2	PA1899	-4.07188	6.36526e-07	3.52313e-06	phenazine biosynthesis protein
PA14_RS16200	PA14_39980	qscR	PA1898	-1.35062	0.00305073	0.00753028	transcriptional regulator
PA14_RS16205	PA14_39990	PA14_RS16205	PA1897	-4.27362	2.08304e-08	1.53727e-07	hypothetical protein; sterol desaturase/sphingolipid hydroxylase, fatty acid hydroxylase superfamily
PA14_RS16210	PA14_40010	PA14_RS16210	PA1896	-1.6467	0.0240316	0.0461342	hypothetical protein
PA14_RS16220	PA14_40030	PA14_RS16220	PA1894	-2.16674	0.000426845	0.0012982	hypothetical protein
PA14_RS16290	PA14_40180	PA14_RS16290	PA1881	-1.39428	8.01113e-07	4.32089e-06	oxidoreductase
PA14_RS16295	PA14_40200	PA14_RS16295	PA1880	-2.6252	1.69088e-28	1.17435e-26	oxidoreductase
PA14_RS16300	PA14_40210	PA14_RS16300	PA1879	1.32752	0.00874046	0.0191092	hypothetical protein; antitoxin
PA14_RS16310	PA14_40230	PA14_RS16310	PA1877	-1.79944	0.00020979	0.000689328	secretion protein
PA14_RS16320	PA14_40250	PA14_RS16320	PA1875	-1.62581	0.000499997	0.00150355	outer membrane protein
PA14_RS16340	PA14_40290	lasA	PA1871	-4.10728	1.94774e-11	2.22411e-10	LasA protease
PA14_RS16350	PA14_40310	PA14_RS16350	PA1869	-2.8441	5.72823e-05	0.000211523	acyl carrier protein
PA14_RS16360	PA14_40330	PA14_RS16360	PA1867	1.95795	0.0150649	0.0306498	hypothetical protein
PA14_RS16525	PA14_40770	cysI	PA1838	2.4585	1.00664e-12	1.43361e-11	sulfite reductase
PA14_RS16535	PA14_40790	PA14_RS16535	PA1836	-1.45719	7.26822e-07	3.97089e-06	transcriptional regulator
PA14_RS16550	PA14_40830	PA14_RS16550	PA1833	-1.58458	4.62466e-29	3.49956e-27	oxidoreductase
PA14_RS16555	PA14_40840	PA14_RS16555	PA1832	-1.44129	2.41922e-06	1.18989e-05	periplasmic protease
PA14_RS16595	PA14_40940	PA14_RS16595	PA1824	1.68389	0.000169587	0.00056753	hypothetical protein
PA14_RS16630	PA14_41030	PA14_RS16630	PA1817	-1.33438	6.97511e-05	0.0002517	hypothetical protein
PA14_RS16675	PA14_41150	nppC	PA1808	1.69413	9.89385e-05	0.000346421	peptidyl nucleoside antibiotic ABC transporter permease NppC
PA14_RS16745	PA14_41300	PA14_RS16745	PA1797a	2.77028	1.6747e-08	1.25789e-07	hypothetical protein
PA14_RS16805	PA14_41440	PA14_RS16805	PA1789	-1.533	5.87729e-15	1.12022e-13	hypothetical protein
PA14_RS16830	PA14_41500	PA14_RS16830	PA1784	-2.53135	1.0223e-05	4.40735e-05	Alginate lyase
PA14_RS16870	PA14_41575	sigX	NA	-1.39208	0.000839464	0.00237505	RNA polymerase sigma factor SigX
PA14_RS16930	PA14_41740	PA14_RS16930	PA1765	-2.39216	1.00141e-23	5.02689e-22	hypothetical protein
PA14_RS16935	PA14_41750	PA14_RS16935	PA1764	-1.32706	9.02506e-06	3.95822e-05	hypothetical protein
PA14_RS16940	PA14_41760	PA14_RS16940	PA1763	-1.46867	4.42118e-06	2.08515e-05	hypothetical protein
PA14_RS16950	PA14_41790	PA14_RS16950	PA1761	-2.54222	6.93175e-11	7.43001e-10	hypothetical protein
PA14_RS16955	PA14_41800	PA14_RS16955	PA1760	-2.07786	9.0392e-16	1.98393e-14	transcriptional regulator
PA14_RS17075	PA14_42080	fadA1	PA1737	-3.13434	7.39066e-29	5.43053e-27	3-hydroxyacyl-CoA dehydrogenase
PA14_RS17080	PA14_42090	PA14_RS17080	PA1736	-3.62614	3.05974e-50	1.03419e-47	acetyl-CoA acetyltransferase
PA14_RS17100	PA14_42130	PA14_RS17100	PA1733	-1.92787	1.94508e-06	9.72539e-06	hypothetical protein
PA14_RS17105	PA14_42140	PA14_RS17105	PA1732	-1.90146	5.8636e-08	3.98222e-07	transglutaminase
PA14_RS17115	PA14_42160	PA14_RS17115	PA1730	-1.9551	1.78522e-09	1.56782e-08	hypothetical protein
PA14_RS17180	PA14_42340	pscD	PA1717	1.57255	0.00071317	0.00205209	type III export protein PscD
PA14_RS17230	PA14_42460	pcrH	PA1707	1.9087	1.06571e-06	5.64001e-06	regulatory protein PcrH
PA14_RS17240	PA14_42480	pcrG	PA1705	2.75229	6.97108e-09	5.664e-08	regulator in type III secretion
PA14_RS17260	PA14_42520	pcr3	PA1701	4.01758	0.000103309	0.000359243	hypothetical protein
PA14_RS17270	PA14_42540	PA14_RS17270	PA1699	1.91835	0.0118552	0.0249195	protein in type III secretion
PA14_RS17275	PA14_42550	popN	PA1698	2.09621	3.74405e-05	0.000143588	Type III secretion outer membrane protein PopN precursor
PA14_RS17280	PA14_42570	pscN	PA1697	2.29309	2.31836e-05	9.35092e-05	type III secretion system ATPase
PA14_RS17290	PA14_RS17290	PA14_RS17290	PA1695	2.69235	0.017553	0.0350644	New annotation
PA14_RS17295	PA14_42610	pscQ	PA1694	3.60771	2.38613e-05	9.56339e-05	type III secretion system protein
PA14_RS17300	PA14_42620	pscR	PA1693	1.65712	0.00704768	0.0158737	type III secretion system protein
PA14_RS17360	PA14_42750	PA14_RS17360	PA1682	1.64429	1.05762e-09	9.52423e-09	MFS metabolite transporter
PA14_RS17395	PA14_42840	PA14_RS17395	PA1675	1.51332	2.84728e-07	1.69037e-06	hypothetical protein
PA14_RS17410	PA14_42870	PA14_RS17410	PA1672	-1.73009	5.64646e-13	8.34622e-12	hypothetical protein
PA14_RS17565	PA14_43230	PA14_RS17565	PA1645	-1.6023	2.18462e-08	1.60755e-07	hypothetical protein
PA14_RS17575	PA14_43250	PA14_RS17575	PA1643a	-2.22046	2.14157e-10	2.13735e-09	hypothetical protein
PA14_RS17620	PA14_43370	kdpC	PA1635	2.56852	1.62347e-06	8.24746e-06	potassium-transporting ATPase subunit C
PA14_RS17625	PA14_43380	kdpB	PA1634	1.46938	0.000539674	0.00161045	potassium-transporting ATPase subunit B
PA14_RS17630	PA14_43400	kdpA	PA1633	2.01361	0.000370547	0.00113997	potassium-transporting ATPase subunit A
PA14_RS17640	PA14_43420	PA14_RS17640	PA1631	-1.66618	7.79158e-07	4.22495e-06	acyl-CoA dehydrogenase
PA14_RS17645	PA14_43430	PA14_RS17645	PA1630	-1.30921	0.000220643	0.000720785	IclR family transcriptional regulator
PA14_RS17650	PA14_43440	PA14_RS17650	PA1629	-1.66887	8.18102e-06	3.6162e-05	enoyl-CoA hydratase
PA14_RS17660	PA14_43480	PA14_RS17660	PA1627	-1.39107	3.64897e-05	0.00014026	GntR family transcriptional regulator
PA14_RS17685	PA14_43540	PA14_RS17685	PA1622	-1.5055	3.20973e-06	1.5528e-05	hydrolase
PA14_RS17725	PA14_43640	gpsA	PA1614	-1.30897	2.93308e-07	1.73319e-06	NAD(P)H-dependent glycerol-3-phosphate dehydrogenase
PA14_RS17800	PA14_43820	PA14_RS17800	PA1599	-1.38494	6.72937e-08	4.51295e-07	transcriptional regulator
PA14_RS17940	PA14_44160	PA14_RS17940	PA1572	-1.66851	2.60189e-13	3.99746e-12	ATP-NAD kinase
PA14_RS17945	PA14_44170	PA14_RS17945	PA1571	-2.09903	1.68564e-06	8.53478e-06	hypothetical protein
PA14_RS17970	PA14_44240	PA14_RS17970	PA1566	1.32788	0.00817946	0.0180304	glutamine synthetase
PA14_RS17990	PA14_44290	acnA	PA1562	-1.52565	0.000596362	0.00175482	aconitate hydratase
PA14_RS18070	PA14_44460	PA14_RS18070	PA1547	1.92729	1.84992e-05	7.60674e-05	hypothetical protein
PA14_RS18080	PA14_44480	pemB	PA1545	-2.33207	3.93963e-08	2.77416e-07	PemB
PA14_RS18190	PA14_44740	xdhB	PA1523	-1.95879	5.50369e-06	2.5367e-05	xanthine dehydrogenase
PA14_RS18220	PA14_44830	PA14_RS18220	PA1517	-1.38521	0.00954933	0.0206814	hypothetical protein
PA14_RS18230	PA14_44850	alc	PA1515	-1.32748	0.00136707	0.003646	allantoicase
PA14_RS18235	PA14_44860	PA14_RS18235	PA1514	-2.43074	9.89807e-06	4.29273e-05	ureidoglycolate hydrolase
PA14_RS18240	PA14_44880	PA14_RS18240	PA1513	-1.88167	1.05952e-06	5.61314e-06	hypothetical protein
PA14_RS18245	PA14_44890	hcpA	PA1512	-1.52312	0.0151682	0.0308228	secreted protein Hcp
PA14_RS18320	PA14_45060	PA14_RS18320	PA1497	1.42466	0.00325458	0.00798294	transporter
PA14_RS18375	PA14_45210	PA14_RS18375	PA1486	-1.38527	0.000340072	0.00105518	hypothetical protein
PA14_RS18385	PA14_45250	PA14_RS18385	PA1484	-1.30125	6.14728e-05	0.000224868	transcriptional regulator
PA14_RS18395	PA14_45280	cycH	PA1483	1.4369	8.38622e-08	5.50753e-07	cytochrome c-type biogenesis protein
PA14_RS18420	PA14_45340	PA14_RS18420	PA1478	1.68544	0.000515758	0.00154819	heme exporter protein
PA14_RS18430	PA14_45370	ccmB	PA1476	1.64466	4.55152e-08	3.16546e-07	heme exporter protein CcmB
PA14_RS18485	PA14_45500	PA14_RS18485	PA1464	-1.33453	1.0152e-09	9.15851e-09	purine-binding chemotaxis protein
PA14_RS18500	PA14_45540	motD	PA1461	-1.63494	1.82585e-07	1.118e-06	flagellar motor protein MotD
PA14_RS18535	PA14_45640	fleN	PA1454	-1.49351	6.15397e-17	1.61661e-15	flagellar synthesis regulator FleN
PA14_RS18785	PA14_46290	PA14_RS18785	PA1403	-1.61217	0.0190337	0.037681	TetR family transcriptional regulator
PA14_RS18855	PA14_46450	aceK	PA1376	-1.70047	2.14622e-15	4.32481e-14	bifunctional isocitrate dehydrogenase kinase/phosphatase
PA14_RS18875	PA14_46490	fabF2	PA1373	-1.43998	0.00213611	0.00548914	3-oxoacyl-ACP synthase
PA14_RS18975	PA14_46700	PA14_RS18975	PA1360	2.34587	3.62151e-10	3.49612e-09	hypothetical protein
PA14_RS19005	PA14_46770	PA14_RS19005	PA1354	-3.6492	2.99662e-27	1.92315e-25	hypothetical protein
PA14_RS19010	PA14_46780	PA14_RS19010	PA1353	-3.1123	1.21666e-14	2.1874e-13	hypothetical protein
PA14_RS19025	PA14_46820	PA14_RS19025	PA1350	-1.519	3.94877e-06	1.87984e-05	hypothetical protein
PA14_RS19030	PA14_46830	PA14_RS19030	PA1349	-1.74683	7.73445e-08	5.13198e-07	hypothetical protein
PA14_RS19065	PA14_46910	PA14_RS19065	PA1342	-2.34578	3.63071e-08	2.57811e-07	ABC transporter substrate-binding protein (aatJ)
PA14_RS19130	PA14_47070	PA14_RS19130	PA1329	-1.49749	0.0254833	0.0485898	hypothetical protein
PA14_RS19170	PA14_47150	cyoE	PA1321	3.08536	1.19231e-10	1.24383e-09	protoheme IX farnesyltransferase
PA14_RS19175	PA14_47160	cyoD	PA1320	1.94977	2.21821e-07	1.33885e-06	cytochrome o ubiquinol oxidase subunit IV
PA14_RS19180	PA14_47180	cyoC	PA1319	4.46228	5.91273e-21	2.32384e-19	cytochrome o ubiquinol oxidase subunit III
PA14_RS19185	PA14_47190	cyoB	PA1318	3.36605	3.8219e-14	6.37403e-13	cytochrome o ubiquinol oxidase subunit I
PA14_RS19190	PA14_47210	cyoA	PA1317	3.11467	7.79265e-11	8.30016e-10	cytochrome o ubiquinol oxidase subunit II
PA14_RS19260	PA14_47370	PA14_RS19260	PA1303	2.03205	0.000181608	0.000603773	signal peptidase
PA14_RS19290	PA14_47430	PA14_RS19290	PA1297	-2.59061	2.67353e-06	1.30838e-05	metal transporter
PA14_RS19295	PA14_47440	PA14_RS19295	PA1296	1.40754	0.00342225	0.00832573	2-hydroxyacid dehydrogenase
PA14_RS19330	PA14_47530	PA14_RS19330	PA1289	-2.32253	1.82076e-05	7.5173e-05	hypothetical protein
PA14_RS19340	PA14_47550	PA14_RS19340	PA1287	-1.75766	1.3987e-12	1.94819e-11	glutathione peroxidase
PA14_RS19355	PA14_47600	PA14_RS19355	PA1284	-1.69976	1.58141e-11	1.82637e-10	acyl-CoA dehydrogenase
PA14_RS19360	PA14_47610	PA14_RS19360	PA1283	-1.79213	1.68526e-08	1.26394e-07	transcriptional regulator
PA14_RS19370	PA14_47650	cobS	PA1281	2.27236	5.08428e-08	3.50711e-07	cobalamin synthase
PA14_RS19375	PA14_47660	PA14_RS19375	PA1280	1.45253	2.63501e-08	1.92223e-07	hypothetical protein
PA14_RS19380	PA14_47670	cobT	PA1279	2.29973	1.64134e-11	1.89127e-10	nicotinate-nucleotide--dimethylbenzimidazole phosphoribosyltransferase
PA14_RS19385	PA14_47680	cobU	PA1278	2.34872	6.41974e-07	3.54941e-06	adenosylcobinamide kinase/adenosylcobinamide-phosphate guanylyltransferase
PA14_RS19390	PA14_47690	cobQ	PA1277	1.98576	4.99123e-16	1.1555e-14	cobyric acid synthase
PA14_RS19395	PA14_47720	cobC	PA1276	2.35171	3.90208e-15	7.66804e-14	threonine-phosphate decarboxylase
PA14_RS19400	PA14_47730	cobD	PA1275	2.65564	3.78586e-12	4.90256e-11	cobalamin biosynthesis protein
PA14_RS19405	PA14_47750	PA14_RS19405	PA1274	2.12629	7.3518e-12	8.98159e-11	hypothetical protein
PA14_RS19410	PA14_47760	cobB	PA1273	2.3164	7.60021e-12	9.24055e-11	cobyrinic acid a,c-diamide synthase
PA14_RS19480	PA14_47920	PA14_RS19480	PA1260	-1.88376	0.00157388	0.0041534	ABC transporter substrate-binding protein
PA14_RS19500	PA14_47960	PA14_RS19500	PA1256	-1.68218	0.000398978	0.00121857	ABC transporter ATP-binding protein
PA14_RS19505	PA14_47970	PA14_RS19505	PA1255	-1.60212	0.000845963	0.00238943	hypothetical protein
PA14_RS19520	PA14_48020	PA14_RS19520	PA1252	-1.53055	2.10618e-05	8.59076e-05	L-malate dehydrogenase
PA14_RS19630	PA14_48380	PA14_RS19630	PA1230	1.59511	0.0116974	0.0246345	hypothetical protein
PA14_RS19715	PA14_48560	PA14_RS19715	PA1218	-1.53874	0.00863839	0.0189105	hypothetical protein
PA14_RS19725	PA14_48590	PA14_RS19725	PA1216	-1.32239	0.0031089	0.00766268	hypothetical protein
PA14_RS19840	PA14_48860	PA14_RS19840	PA1193	1.76006	1.26574e-15	2.70772e-14	hypothetical protein
PA14_RS19930	PA14_49070	PA14_RS19930	PA1188	-2.75567	3.73255e-18	1.08349e-16	hypothetical protein
PA14_RS19945	PA14_49100	PA14_RS19945	PA1185	-1.67262	0.000200103	0.000661357	glutathione S-transferase
PA14_RS19955	PA14_49130	dctA	PA1183	3.11004	1.66554e-06	8.44431e-06	C4-dicarboxylate transporter DctA
PA14_RS20010	PA14_49270	napC	PA1172	-3.31302	2.60291e-16	6.25438e-15	cytochrome c-type protein NapC
PA14_RS20020	PA14_49290	PA14_RS20020	PA1170	1.43287	2.31613e-05	9.34936e-05	hypothetical protein
PA14_RS20040	PA14_49330	PA14_RS20040	PA1166	-1.85249	1.79421e-17	4.86452e-16	hypothetical protein
PA14_RS20065	PA14_49390	rrmA	PA1161	2.40855	1.47776e-09	1.30983e-08	rRNA methyltransferase
PA14_RS20135	PA14_49590	PA14_RS20135	PA1145	-1.52211	5.64928e-09	4.64965e-08	transcriptional regulator
PA14_RS20180	PA14_49700	PA14_RS20180	PA1136	-1.63029	1.34301e-10	1.38677e-09	transcriptional regulator
PA14_RS20185	PA14_49710	PA14_RS20185	PA1135	-3.2981	1.56897e-29	1.30405e-27	chaperone protein HchA
PA14_RS20225	PA14_49800	PA14_RS20225	PA1127	-1.45816	2.65969e-05	0.000106011	oxidoreductase
PA14_RS20240	PA14_49840	dgt	PA1124	-1.68358	8.20678e-17	2.12288e-15	deoxyguanosinetriphosphate triphosphohydrolase
PA14_RS20245	PA14_49850	PA14_RS20245	PA1123	1.68863	4.54881e-07	2.60593e-06	hypothetical protein
PA14_RS20250	PA14_49870	PA14_RS20250	NA	-2.66027	1.04702e-22	4.8258e-21	peptide deformylase
PA14_RS20325	PA14_50040	PA14_RS20325	PA1109	-1.3318	0.00238755	0.00604941	transcriptional regulator
PA14_RS20545	PA14_50620	PA14_RS20545	PA1065	-1.68532	2.50218e-07	1.49805e-06	hypothetical protein
PA14_RS20595	PA14_50720	shaE	PA1055	1.45602	3.33186e-06	1.60423e-05	ShaE
PA14_RS20690	PA14_50920	PA14_RS20690	PA1037	1.59335	0.000216106	0.000707789	hypothetical protein
PA14_RS20765	PA14_51100	PA14_RS20765	PA1022	-1.35565	0.0198061	0.0389213	acyl-CoA dehydrogenase
PA14_RS20770	PA14_51110	PA14_RS20770	PA1021	-1.41491	0.0076226	0.0169428	enoyl-CoA hydratase/isomerase
PA14_RS20885	PA14_51360	phnA	PA1001	-2.68634	9.24266e-08	6.00773e-07	anthranilate synthase component I
PA14_RS20890	PA14_51380	pqsE	PA1000	-2.2557	0.00012318	0.000420272	quinolone signal response protein
PA14_RS20895	PA14_51390	pqsD	PA0999	-1.97093	0.0010226	0.00282384	3-oxoacyl-ACP synthase
PA14_RS20900	PA14_51410	pqsC	PA0998	-1.85857	0.00455281	0.0107063	PqsC
PA14_RS20935	PA14_51480	PA14_RS20935	NA	-1.84761	4.76854e-18	1.35823e-16	hypothetical protein
PA14_RS21105	PA14_51850	PA14_RS21105	PA0960	-2.32644	3.96324e-10	3.79842e-09	hypothetical protein
PA14_RS21110	PA14_RS21110	PA14_RS21110	PA0959	-1.47315	2.30153e-08	1.68624e-07	New annotation
PA14_RS21135	PA14_51920	PA14_RS21135	PA0954	-1.35795	3.8939e-07	2.25366e-06	acylphosphatase
PA14_RS21200	PA14_52070	PA14_RS21200	PA0942	-1.38407	1.16297e-06	6.09746e-06	transcriptional regulator
PA14_RS21265	PA14_52240	PA14_RS21265	PA0930	1.47837	1.60749e-06	8.17451e-06	two-component sensor
PA14_RS21290	PA14_52290	PA14_RS21290	PA0925	1.36927	1.04076e-08	8.14296e-08	hypothetical protein
PA14_RS21330	PA14_52380	PA14_RS21330	PA0918	-1.80573	1.44834e-10	1.48645e-09	cytochrome b561
PA14_RS21380	PA14_52510	PA14_RS21380	PA0908	1.46231	0.0105747	0.0225491	hypothetical protein
PA14_RS21385	PA14_52520	PA14_RS21385	PA0907	-1.74096	7.07205e-05	0.000254835	hypothetical protein
PA14_RS21390	PA14_52530	PA14_RS21390	PA0906	-1.5139	1.54539e-06	7.88243e-06	transcriptional regulator
PA14_RS21445	PA14_52670	astD	PA0898	2.36694	3.95142e-11	4.31761e-10	succinylglutamic semialdehyde dehydrogenase
PA14_RS21450	PA14_52690	aruG	PA0897	1.6199	6.09762e-12	7.54023e-11	arginine/ornithine succinyltransferase AII subunit
PA14_RS21465	PA14_52730	PA14_RS21465	PA0894	-1.42746	0.000332048	0.00103358	hypothetical protein
PA14_RS21480	PA14_52760	PA14_RS21480	PA0891	1.63777	6.80937e-09	5.54149e-08	hypothetical protein
PA14_RS21485	PA14_52770	aotM	PA0890	1.99861	3.58206e-14	6.03518e-13	arginine/ornithine transport protein AotM
PA14_RS21490	PA14_52780	aotQ	PA0889	1.32634	0.00103153	0.00284613	arginine/ornithine transport protein AotQ
PA14_RS21580	PA14_53000	phhB	PA0871	-2.24775	4.61267e-12	5.86121e-11	pterin-4-alpha-carbinolamine dehydratase
PA14_RS21600	PA14_53040	PA14_RS21600	PA0867	-1.48494	9.30473e-05	0.000327832	lysozyme inhibitor
PA14_RS21680	PA14_53250	cpbD	PA0852	-4.15863	8.48375e-15	1.55843e-13	chitin-binding protein CbpD
PA14_RS21735	PA14_53390	PA14_RS21735	PA0841	-2.58191	4.01873e-09	3.34564e-08	hypothetical protein
PA14_RS21785	PA14_53520	oruR	PA0831	1.54072	3.15244e-06	1.528e-05	transcriptional regulator OruR
PA14_RS21930	PA14_53850	PA14_RS21930	PA0804	-1.70358	4.14905e-12	5.33969e-11	oxidoreductase
PA14_RS21940	PA14_53870	PA14_RS21940	PA0802	1.73928	8.68937e-05	0.000307862	hypothetical protein
PA14_RS21945	PA14_53880	PA14_RS21945	PA0801	1.40207	2.39223e-13	3.70905e-12	hypothetical protein
PA14_RS21950	PA14_RS21950	PA14_RS21950	PA0800	2.00711	0.0005263	0.0015761	New annotation
PA14_RS21970	PA14_53940	prpB	PA0796	-1.87433	2.61739e-07	1.55936e-06	2-methylisocitrate lyase
PA14_RS21975	PA14_53950	prpC	PA0795	-1.98513	1.01036e-08	7.95427e-08	methylcitrate synthase
PA14_RS21980	PA14_53970	PA14_RS21980	PA0794	-1.73248	4.626e-07	2.6412e-06	aconitate hydratase
PA14_RS21985	PA14_53980	prpF	PA0793	-1.84539	6.72652e-08	4.51295e-07	hypothetical protein
PA14_RS21990	PA14_54000	prpD	PA0792	-1.88472	6.6605e-09	5.4378e-08	2-methylcitrate dehydratase
PA14_RS22045	PA14_54150	putP	PA0783	1.82238	1.28872e-06	6.71511e-06	sodium/proline symporter PutP
PA14_RS22190	PA14_54520	PA14_RS22190	PA0755	2.91438	6.4459e-13	9.41808e-12	porin
PA14_RS22200	PA14_54550	PA14_RS22200	PA0753	2.94785	7.26133e-05	0.000260914	hypothetical protein
PA14_RS22205	PA14_54570	PA14_RS22205	PA0752	1.48787	0.00174958	0.00457001	hypothetical protein
PA14_RS22300	PA14_54770	PA14_RS22300	PA0735	-1.58962	1.06952e-05	4.59144e-05	hypothetical protein
PA14_RS22325	PA14_54830	PA14_RS22325	PA0730	2.16248	7.33688e-11	7.83116e-10	transferase
PA14_RS22455	PA14_55110	PA14_RS22455	PA0713	-2.15403	4.90152e-10	4.6277e-09	hypothetical protein
PA14_RS22470	PA14_55130	gloA2	PA0710	-1.82947	3.38916e-09	2.84488e-08	lactoylglutathione lyase
PA14_RS22505	PA14_55220	PA14_RS22505	PA0703	1.68881	3.03799e-05	0.000119171	MFS family transporter
PA14_RS22520	PA14_55250	PA14_RS22520	PA0701	-1.5534	6.13668e-05	0.000224642	transcriptional regulator
PA14_RS22645	PA14_55550	vreI	PA0675	1.54985	0.01559	0.0315157	ECF sigma factor VreI
PA14_RS22650	PA14_55560	vreA	PA0674	1.31172	0.00225011	0.00573845	VreA receptor
PA14_RS22655	PA14_55570	PA14_RS22655	PA0673	-1.81775	5.1642e-13	7.67815e-12	hypothetical protein
PA14_RS22760	PA14_55770	PA14_RS22760	PA4292	1.91131	1.83049e-15	3.77259e-14	phosphate transporter
PA14_RS22765	PA14_55780	PA14_RS22765	PA4293	-1.59798	9.23784e-05	0.000325701	two-component sensor
PA14_RS22780	PA14_55810	PA14_RS22780	PA4296	-3.08205	2.13043e-18	6.46784e-17	two-component response regulator;PprB
PA14_RS22825	PA14_55930	PA14_RS22825	PA4305	-1.90898	1.31625e-05	5.56116e-05	pilus assembly protein
PA14_RS22830	PA14_55940	PA14_RS22830	PA4306	-3.65223	1.68675e-06	8.53478e-06	hypothetical protein
PA14_RS22855	PA14_56030	PA14_RS22855	PA4311	-1.30263	0.00186892	0.00486418	hypothetical protein
PA14_RS22870	PA14_RS22870	PA14_RS22870	PA4313a	-1.36119	6.36783e-08	4.29892e-07	New annotation
PA14_RS22900	PA14_56110	PA14_RS22900	PA4319	2.25928	3.10804e-09	2.63508e-08	hypothetical protein
PA14_RS22910	PA14_56140	PA14_RS22910	PA4321	1.56082	2.16414e-05	8.81301e-05	hypothetical protein
PA14_RS22920	PA14_56170	PA14_RS22920	PA4323	1.79723	4.18858e-05	0.000158715	hypothetical protein
PA14_RS22940	PA14_56210	PA14_RS22940	PA4327	-1.37232	2.49067e-09	2.13306e-08	hypothetical protein
PA14_RS22980	PA14_56360	PA14_RS22980	PA4335	-1.42172	5.64534e-06	2.59256e-05	hypothetical protein
PA14_RS22985	PA14_56370	PA14_RS22985	PA4336	-1.83355	0.000171608	0.000573535	hypothetical protein
PA14_RS22995	PA14_56390	PA14_RS22995	PA4338	1.52498	0.000275187	0.000874844	hypothetical protein
PA14_RS23045	PA14_56540	PA14_RS23045	PA4348	1.52408	0.000647978	0.00188374	hypothetical protein
PA14_RS23085	PA14_56660	xenB	PA4356	1.63808	6.09321e-07	3.39479e-06	xenobiotic reductase
PA14_RS23110	PA14_RS23110	PA14_RS23110	PA4360a	-1.75794	0.00220879	0.00565463	New annotation
PA14_RS23115	PA14_56720	PA14_RS23115	PA4361	-1.81113	6.54765e-19	2.08783e-17	oxidoreductase
PA14_RS23120	PA14_56730	PA14_RS23120	PA4362	-1.61782	8.22649e-08	5.40964e-07	hypothetical protein
PA14_RS23130	PA14_56750	PA14_RS23130	PA4364	2.96213	2.48627e-11	2.8012e-10	hypothetical protein
PA14_RS23135	PA14_56770	lysE	PA4365	1.67014	6.66911e-05	0.00024169	lysine efflux permease
PA14_RS23140	PA14_56780	sodB	PA4366	-2.27594	2.25402e-05	9.14232e-05	superoxide dismutase
PA14_RS23195	PA14_56910	PA14_RS23195	PA4377	-2.15282	1.66164e-07	1.03475e-06	hypothetical protein
PA14_RS23200	PA14_56920	inaA	PA4378	1.45061	4.40069e-07	2.52965e-06	InaA protein
PA14_RS23235	PA14_56990	PA14_RS23235	PA4384	-1.80211	1.81232e-09	1.58422e-08	hypothetical protein
PA14_RS23250	PA14_57030	fxsA	PA4387	1.47991	1.32023e-06	6.85817e-06	FxsA protein
PA14_RS23265	PA14_57060	PA14_RS23265	PA4390	1.61349	9.80101e-05	0.000343408	hypothetical protein
PA14_RS23280	PA14_57100	PA14_RS23280	PA4393	2.20833	6.94183e-13	1.01135e-11	permease
PA14_RS23315	PA14_57190	PA14_RS23315	PA4400	-1.73967	0.000112628	0.000386844	hypothetical protein
PA14_RS23320	PA14_57200	PA14_RS23320	PA4401	-2.01549	8.00469e-09	6.41134e-08	glutathione S-transferase
PA14_RS23365	PA14_57320	ddl	PA4410	1.81605	7.72455e-08	5.13198e-07	D-alanine--D-alanine ligase
PA14_RS23370	PA14_57330	murC	PA4411	1.34744	1.50221e-07	9.40271e-07	UDP-N-acetylmuramate--L-alanine ligase
PA14_RS23380	PA14_57360	ftsW	PA4413	1.46967	3.00285e-06	1.45968e-05	cell division protein FtsW
PA14_RS23395	PA14_57390	murF	PA4416	1.59858	2.2691e-07	1.36794e-06	UDP-N-acetylmuramoylalanyl-D-glutamyl-2,6- diaminopimelate--D-alanyl-D-alanine ligase
PA14_RS23485	PA14_57600	PA14_RS23485	PA4434	-1.51893	4.36354e-16	1.02898e-14	oxidoreductase
PA14_RS23505	PA14_57650	PA14_RS23505	PA4438	1.67464	1.58666e-09	1.39902e-08	hypothetical protein
PA14_RS23525	PA14_57710	cysN	PA4442	1.37582	5.85036e-07	3.27388e-06	bifunctional sulfate adenylyltransferase subunit 1/adenylylsulfate kinase
PA14_RS23530	PA14_57720	cysD	PA4443	1.75192	8.46265e-09	6.74617e-08	sulfate adenylyltransferase subunit 2
PA14_RS23555	PA14_57780	hisD	PA4448	1.34521	3.96623e-08	2.78901e-07	histidinol dehydrogenase
PA14_RS23710	PA14_58120	mreD	PA4479	3.50888	1.52786e-21	6.40188e-20	rod shape-determining protein MreD
PA14_RS23715	PA14_58130	mreC	PA4480	2.04067	3.35491e-18	9.88918e-17	rod shape-determining protein MreC
PA14_RS23740	PA14_58210	PA14_RS23740	PA4485	1.82916	4.91774e-08	3.40149e-07	hypothetical protein
PA14_RS23795	PA14_58350	dppA1	PA4496	-2.51219	6.50907e-12	8.02944e-11	dipeptide ABC transporter substrate-binding protein DppA1
PA14_RS23855	PA14_58510	PA14_RS23855	PA4508	1.7013	6.14646e-07	3.4132e-06	AsnC family transcriptional regulator
PA14_RS23875	PA14_58550	lpxO1	PA4512	1.90204	7.72375e-06	3.42902e-05	lipopolysaccharide biosynthetic protein LpxO1
PA14_RS23905	PA14_58620	PA14_RS23905	PA4518	-1.49294	8.59078e-08	5.62003e-07	hypothetical protein
PA14_RS23915	PA14_58650	PA14_RS23915	PA4520	-1.36106	2.77514e-05	0.000109922	chemotaxis transducer
PA14_RS23965	PA14_58770	pilD	PA4528	1.4183	1.14573e-07	7.30672e-07	type 4 prepilin peptidase PilD
PA14_RS24005	PA14_58850	PA14_RS24005	PA4536	-1.64337	5.68076e-13	8.37252e-12	hypothetical protein
PA14_RS24030	PA14_58900	PA14_RS24030	PA4541	-1.54117	2.76577e-10	2.71753e-09	large exoprotein
PA14_RS24670	PA14_60400	rpsT	PA4563	1.61355	0.000227246	0.000739496	30S ribosomal protein S20
PA14_RS24720	PA14_60520	PA14_RS24720	PA4573	-3.05712	2.70568e-06	1.32156e-05	hypothetical protein
PA14_RS24725	PA14_60530	PA14_RS24725	PA4574	1.57845	4.49816e-06	2.11164e-05	hypothetical protein
PA14_RS24795	PA14_60700	ccpR	PA4587	1.59302	2.19954e-05	8.94282e-05	cytochrome c551 peroxidase
PA14_RS24810	PA14_60750	pra	PA4590	-4.15248	1.51516e-12	2.08746e-11	protein activator
PA14_RS24815	PA14_60760	PA14_RS24815	PA4591	-1.58903	4.62241e-07	2.6412e-06	hypothetical protein
PA14_RS24830	PA14_60790	PA14_RS24830	PA4594	-2.00369	7.72566e-14	1.25141e-12	ABC transporter ATP-binding protein
PA14_RS24835	PA14_60800	PA14_RS24835	PA4595	-1.62207	1.15112e-08	8.96492e-08	ABC transporter ATP-binding protein
PA14_RS24840	PA14_RS24840	PA14_RS24840	NA	-1.51085	3.82819e-06	1.82795e-05	New annotation
PA14_RS24900	PA14_60960	PA14_RS24900	PA4607	-3.41933	6.3365e-33	6.69292e-31	hypothetical protein
PA14_RS24905	PA14_60970	PA14_RS24905	PA4608	-1.78483	2.87253e-05	0.000113339	hypothetical protein
PA14_RS25010	PA14_61220	PA14_RS25010	PA4627	1.51316	2.77302e-08	2.0171e-07	hypothetical protein
PA14_RS25015	PA14_61250	lysP	PA4628	1.60074	6.69247e-09	5.45511e-08	APC family lysine-specific permease
PA14_RS25025	PA14_61270	PA14_RS25025	PA4630	-2.29006	4.70601e-14	7.74658e-13	hypothetical protein
PA14_RS25040	PA14_61300	PA14_RS25040	PA4633	-1.48982	1.45883e-08	1.11428e-07	chemotaxis transducer
PA14_RS25070	PA14_61370	PA14_RS25070	PA4637	1.76193	4.73679e-05	0.000177367	hypothetical protein
PA14_RS25080	PA14_61390	PA14_RS25080	PA4639	1.37968	8.98326e-07	4.79422e-06	lipoprotein
PA14_RS25105	PA14_61450	PA14_RS25105	PA4644	1.31517	0.00441791	0.0104521	hypothetical protein
PA14_RS25125	PA14_61500	PA14_RS25125	PA4648	-1.98551	7.44173e-09	6.01748e-08	hypothetical protein
PA14_RS25230	PA14_61750	ipk	PA4669	1.47909	3.38971e-07	1.9868e-06	4-diphosphocytidyl-2-C-methyl-D-erythritol kinase
PA14_RS25240	PA14_61770	prs	PA4670	1.75617	2.16343e-10	2.15493e-09	ribose-phosphate pyrophosphokinase
PA14_RS25295	PA14_61910	PA14_RS25295	PA4680	-2.7819	2.71237e-09	2.31901e-08	hypothetical protein
PA14_RS25305	PA14_61940	PA14_RS25305	PA4682	-1.87719	3.02049e-07	1.78069e-06	hypothetical protein
PA14_RS25335	PA14_62010	hitB	PA4688	1.43895	1.72219e-05	7.15695e-05	iron ABC transporter;permease
PA14_RS25345	PA14_62030	PA14_RS25345	PA4690	1.43691	8.69422e-11	9.2172e-10	paraquat-inducible protein A-like protein
PA14_RS25500	PA14_62400	PA14_RS25500	PA4715	-1.34323	1.18524e-11	1.39102e-10	aminotransferase
PA14_RS25570	PA14_62570	folK	PA4728	2.34064	1.19898e-12	1.69327e-11	2-amino-4-hydroxy-6- hydroxymethyldihydropteridine pyrophosphokinase
PA14_RS25595	PA14_62630	acsB	PA4733	-2.84666	8.71371e-36	1.16259e-33	acetyl-CoA synthetase
PA14_RS25705	PA14_62880	PA14_RS25705	PA4753	1.95937	2.60974e-14	4.54687e-13	hypothetical protein
PA14_RS25790	PA14_63080	lldP	PA4770	1.63843	0.00291785	0.00724649	L-lactate permease
PA14_RS25795	PA14_63090	lldD	PA4771	1.57444	7.29342e-06	3.26081e-05	L-lactate dehydrogenase
PA14_RS25985	PA14_63520	PA14_RS25985	PA4806	-1.39473	4.22044e-05	0.000159803	transcriptional regulator
PA14_RS26005	PA14_63570	fdnI	PA4810	-2.3047	5.31252e-08	3.64472e-07	nitrate-inducible formate dehydrogenase subunit gamma
PA14_RS26025	PA14_63620	lipC	PA4813	-1.30157	0.00473784	0.0111156	lipase LipC
PA14_RS26110	PA14_63850	lpd3	PA4829	-2.06788	1.15276e-12	1.63254e-11	dihydrolipoamide dehydrogenase
PA14_RS26165	PA14_64000	PA14_RS26165	PA4840	1.67158	2.0713e-08	1.53083e-07	translation initiation factor Sui1
PA14_RS26170	PA14_64010	PA14_RS26170	PA4841	1.51566	0.00218491	0.0056032	hypothetical protein
PA14_RS26190	PA14_64080	dipZ	PA4845	2.38579	1.5342e-15	3.18786e-14	thiol:disulfide interchange protein
PA14_RS26195	PA14_64090	aroQ1	PA4846	1.54093	1.09513e-07	7.02824e-07	3-dehydroquinate dehydratase
PA14_RS26240	PA14_64220	purD	PA4855	1.66672	2.16425e-06	1.0747e-05	phosphoribosylamine--glycine ligase
PA14_RS26285	PA14_64335	ureD	PA4864	1.9693	0.000620674	0.00181591	urease accessory protein
PA14_RS26340	PA14_64460	PA14_RS26340	PA4874	-2.95289	5.18231e-07	2.92913e-06	hypothetical protein
PA14_RS26345	PA14_RS26345	PA14_RS26345	NA	-1.63114	5.98444e-09	4.90163e-08	New annotation
PA14_RS26355	PA14_64490	PA14_RS26355	PA4877	-1.62968	0.00136039	0.00363393	hypothetical protein
PA14_RS26395	PA14_64570	irlR	PA4885	1.39188	2.61372e-07	1.55901e-06	two-component response regulator
PA14_RS26425	PA14_64650	ureE	PA4891	1.58801	0.0122631	0.0256388	urease accessory protein UreE
PA14_RS26430	PA14_64660	ureF	PA4892	3.23088	5.64141e-06	2.59256e-05	urease accessory protein UreF
PA14_RS26435	PA14_64670	ureG	PA4893	1.67067	0.00708696	0.015948	urease accessory protein UreG
PA14_RS26515	PA14_64860	PA14_RS26515	PA4909	-1.98108	4.52932e-08	3.15435e-07	ABC transporter ATP-binding protein
PA14_RS26520	PA14_64870	PA14_RS26520	PA4910	-1.83851	5.54614e-05	0.000205398	ABC transporter ATP-binding protein
PA14_RS26530	PA14_64890	PA14_RS26530	PA4912	-1.65992	0.00241184	0.00610487	branched chain amino acid ABC transporter permease
PA14_RS26535	PA14_64900	PA14_RS26535	PA4913	-3.83656	5.4665e-19	1.75412e-17	ABC transporter substrate-binding protein
PA14_RS26545	PA14_64920	PA14_RS26545	PA4915	-2.52461	4.74588e-21	1.87981e-19	methyl-accepting chemotaxis protein
PA14_RS26570	PA14_64980	nadE	PA4920	-1.5201	1.43962e-12	1.99544e-11	NAD synthetase
PA14_RS26680	PA14_65260	PA14_RS26680	PA4940	1.85702	1.23976e-08	9.58438e-08	hypothetical protein
PA14_RS26790	PA14_65580	PA14_RS26790	PA4962	2.96747	4.0106e-10	3.83656e-09	membrane-bound metal-dependent hydrolase
PA14_RS26805	PA14_65630	PA14_RS26805	PA4965	1.4797	2.93147e-08	2.12322e-07	hypothetical protein
PA14_RS26810	PA14_65640	PA14_RS26810	PA4966	2.14924	1.13135e-11	1.33705e-10	hypothetical protein
PA14_RS26820	PA14_65670	PA14_RS26820	PA4968	1.64827	5.87131e-09	4.8168e-08	hypothetical protein
PA14_RS26825	PA14_65690	PA14_RS26825	PA4969	1.66834	7.91426e-09	6.359e-08	hypothetical protein
PA14_RS26840	PA14_65720	PA14_RS26840	PA4972	1.69832	2.05083e-06	1.02139e-05	lipoprotein
PA14_RS26845	PA14_65740	thiC	PA4973	-1.39216	3.76531e-06	1.80096e-05	thiamine biosynthesis protein ThiC
PA14_RS26880	PA14_65840	PA14_RS26880	PA4980	1.76238	0.00153275	0.00405374	enoyl-CoA hydratase/isomerase
PA14_RS26895	PA14_65870	PA14_RS26895	NA	-1.53201	0.000111902	0.000385161	hypothetical protein
PA14_RS26900	PA14_65880	PA14_RS26900	PA4983	-1.46391	1.43121e-06	7.36672e-06	two-component response regulator
PA14_RS27035	PA14_66230	waaG	PA5010	1.71965	8.46609e-12	1.01955e-10	UDP-glucose:(heptosyl) LPS alpha 1,3-glucosyltransferase WaaG
PA14_RS27040	PA14_66240	waaC	PA5011	1.44388	1.47936e-07	9.28262e-07	lipopolysaccharide heptosyltransferase I
PA14_RS27075	PA14_66330	msrA	PA5018	-1.75256	1.81241e-07	1.11111e-06	peptide methionine sulfoxide reductase
PA14_RS27090	PA14_66380	PA14_RS27090	PA5021	2.19722	9.0721e-17	2.31133e-15	potassium/proton antiporter
PA14_RS27115	PA14_66450	PA14_RS27115	PA5026	-1.51496	6.36275e-07	3.52313e-06	hypothetical protein
PA14_RS27140	PA14_66520	PA14_RS27140	PA5031	-2.02118	0.000252949	0.000813221	short chain dehydrogenase
PA14_RS27205	PA14_66660	pilM	PA5044	-1.52588	5.09323e-07	2.88522e-06	type 4 fimbrial biogenesis protein PilM
PA14_RS27210	PA14_66670	ponA	PA5045	1.38727	1.58839e-10	1.6171e-09	penicillin-binding protein 1A
PA14_RS27230	PA14_66710	rpmE	PA5049	1.45027	5.05695e-05	0.000188243	50S ribosomal protein L31
PA14_RS27265	PA14_66820	phaC1	PA5056	-1.55216	4.99897e-13	7.47633e-12	poly(3-hydroxyalkanoic acid) synthase 1
PA14_RS27275	PA14_66840	phaC2	PA5058	-2.27541	5.87953e-13	8.61538e-12	poly(3-hydroxyalkanoic acid) synthase 2
PA14_RS27285	PA14_66875	phaF	PA5060	-1.69372	0.000341113	0.00105776	polyhydroxyalkanoate synthesis protein PhaF
PA14_RS27310	PA14_66920	ubiB	PA5065	1.31177	6.49635e-11	6.99288e-10	ubiquinone biosynthesis protein UbiB
PA14_RS27325	PA14_66960	tatA	PA5068	-1.40127	2.17633e-07	1.3165e-06	twin arginine translocase A
PA14_RS27335	PA14_66980	tatC	PA5070	1.69127	4.88525e-16	1.14668e-14	sec-independent protein translocase TatC
PA14_RS27340	PA14_66990	PA14_RS27340	PA5071	1.36158	2.37921e-06	1.17341e-05	16S ribosomal RNA methyltransferase RsmE
PA14_RS27370	PA14_67065	mdoH	PA5077	2.00619	3.14809e-10	3.0635e-09	glucosyltransferase MdoH
PA14_RS27380	PA14_67100	PA14_RS27380	PA5079	-1.63453	1.29726e-15	2.76349e-14	D-tyrosyl-tRNA(Tyr) deacylase
PA14_RS27400	PA14_67140	PA14_RS27400	PA5083	-1.61048	1.88803e-05	7.75712e-05	hypothetical protein
PA14_RS27435	PA14_67240	hutG	PA5091	-1.72903	6.23265e-08	4.21327e-07	N-formylglutamate amidohydrolase
PA14_RS27445	PA14_67260	PA14_RS27445	PA5093	-1.45867	2.12088e-05	8.64379e-05	histidine/phenylalanine ammonia-lyase
PA14_RS27455	PA14_67280	PA14_RS27455	PA5095	-2.50299	2.27583e-08	1.66982e-07	ABC transporter permease
PA14_RS27460	PA14_67300	PA14_RS27460	PA5096	-3.47036	6.41783e-20	2.30769e-18	ABC transporter substrate-binding protein
PA14_RS27465	PA14_67310	PA14_RS27465	PA5097	-1.70799	0.00080593	0.00229297	amino acid permease
PA14_RS27470	PA14_67320	hutH	PA5098	-3.783	1.76117e-11	2.02474e-10	histidine ammonia-lyase
PA14_RS27475	PA14_67340	PA14_RS27475	PA5099	-2.50898	5.56621e-07	3.12522e-06	cytosine/purines uracil thiamine allantoin permease
PA14_RS27480	PA14_67350	hutU	PA5100	-3.33613	4.14958e-12	5.33969e-11	urocanate hydratase
PA14_RS27505	PA14_67420	hutC	PA5105	-1.37576	7.88548e-07	4.26674e-06	histidine utilization genes repressor protein
PA14_RS27510	PA14_67440	PA14_RS27510	PA5106	-1.69532	0.000319334	0.000997551	N-formimino-L-glutamate deiminase
PA14_RS27525	PA14_67470	PA14_RS27525	PA5109	2.25923	4.29208e-16	1.01686e-14	hypothetical protein
PA14_RS27540	PA14_67510	estA	PA5112	-2.04547	1.46102e-12	2.01836e-11	esterase EstA
PA14_RS27545	PA14_67520	PA14_RS27545	PA5113	-2.21586	1.82567e-12	2.50166e-11	hypothetical protein
PA14_RS27555	PA14_67540	PA14_RS27555	PA5115	-1.69745	2.48809e-05	9.9472e-05	hypothetical protein
PA14_RS27570	PA14_67580	thiI	PA5118	1.61195	3.39493e-10	3.29737e-09	thiamine biosynthesis protein ThiI
PA14_RS27575	PA14_67600	glnA	PA5119	-1.56572	2.84232e-06	1.38563e-05	glutamine synthetase
PA14_RS27580	PA14_67620	PA14_RS27580	PA5120	1.77321	0.00260504	0.00652547	hypothetical protein
PA14_RS27655	PA14_67820	PA14_RS27655	PA5135	2.08056	9.91733e-16	2.15798e-14	hypothetical protein
PA14_RS27665	PA14_67840	PA14_RS27665	PA5137	-1.80524	3.12771e-05	0.000122263	ABC-type amino acid transporter
PA14_RS27760	PA14_68070	PA14_RS27760	PA5153	-1.88902	4.97553e-09	4.12188e-08	amino acid (lysine/arginine/ornithine/histidine/octopine) ABC transporter periplasmic binding protein
PA14_RS27790	PA14_68130	PA14_RS27790	PA5159	-2.06256	1.27234e-10	1.31917e-09	multidrug resistance protein
PA14_RS27835	PA14_68260	PA14_RS27835	PA5167	-1.60251	0.000180719	0.000601605	c4-dicarboxylate-binding protein
PA14_RS27890	PA14_68400	PA14_RS27890	PA5178	-1.41245	0.0020431	0.00527418	LysM domain/BON superfamily protein (predicted cell wall degradative enzyme with a LysM domain/PG-binding)
PA14_RS27920	PA14_68470	rsmN (rsmF)	PA5183a	-2.85316	3.5932e-05	0.000138326	rsmN (or rsmF) (similar to RsmA;can complement phenotypes of RsmA mutant)
PA14_RS27950	PA14_68550	PA14_RS27950	PA5189	-1.39995	1.536e-06	7.8424e-06	LysR family transcriptional regulator
PA14_RS27960	PA14_68570	PA14_RS27960	PA5191	-3.20853	1.2819e-27	8.33234e-26	hypothetical protein (CD: fimbrial protein)
PA14_RS27965	PA14_68580	pckA	PA5192	1.69273	3.26036e-07	1.91764e-06	phosphoenolpyruvate carboxykinase
PA14_RS27975	PA14_68620	PA14_RS27975	PA5194	1.36821	0.000252215	0.000811395	hypothetical protein
PA14_RS28015	PA14_68720	PA14_RS28015	PA5202	1.75183	2.00238e-08	1.4864e-07	hypothetical protein
PA14_RS28070	PA14_68850	gcvP1	PA5213	-1.36569	0.00099575	0.00276628	glycine dehydrogenase
PA14_RS28075	PA14_68860	gcvH1	PA5214	-1.67602	8.28338e-15	1.53273e-13	glycine cleavage system protein H
PA14_RS28085	PA14_68890	PA14_RS28085	PA5216	2.21663	1.15385e-13	1.83962e-12	iron ABC transporter;permease
PA14_RS28095	PA14_68920	PA14_RS28095	PA5218	-1.7348	9.53659e-16	2.08407e-14	LysR family transcriptional regulator
PA14_RS28175	PA14_69110	PA14_RS28175	PA5234	-1.9104	4.37017e-12	5.59514e-11	oxidoreductase
PA14_RS28200	PA14_69190	rho	PA5239	1.71925	1.53493e-13	2.4168e-12	transcription termination factor Rho
PA14_RS28225	PA14_69250	PA14_RS28225	PA5244	2.19908	2.66923e-14	4.61878e-13	hypothetical protein
PA14_RS28230	PA14_69260	PA14_RS28230	PA5245	-1.60884	2.41439e-15	4.83831e-14	isoprenoid biosynthesis protein with amidotransferase-like domain
PA14_RS28255	PA14_69320	PA14_RS28255	PA5250	1.38271	9.32674e-06	4.06941e-05	integral membrane transport protein
PA14_RS28275	PA14_69370	algP	PA5253	-1.42332	2.78175e-14	4.78083e-13	alginate regulatory protein AlgP
PA14_RS28290	PA14_69400	dsbB2	PA5256	2.19727	1.10492e-07	7.08213e-07	DsbB2
PA14_RS28350	PA14_69560	hcpB	PA5267	-1.431	1.35151e-05	5.70537e-05	secreted protein Hcp
PA14_RS28430	PA14_69750	PA14_RS28430	PA5283	-1.57594	8.26724e-07	4.44014e-06	transcriptional regulator
PA14_RS28455	PA14_69810	glnK	PA5288	-1.35781	1.06091e-05	4.56218e-05	nitrogen regulatory protein P-II 2
PA14_RS28475	PA14_69870	pchP	PA5292	-1.47974	2.17121e-12	2.91218e-11	phosphorylcholine phosphatase
PA14_RS28560	PA14_70100	PA14_RS28560	PA5309	2.563	1.77286e-25	9.98709e-24	oxidoreductase
PA14_RS28620	PA14_70270	algC	PA5322	1.70178	0.00100367	0.00278371	phosphomannomutase
PA14_RS28715	PA14_70510	PA14_RS28715	PA5341	2.14364	0.00033558	0.0010438	hypothetical protein (Threonine/homoserine/homoserine lactone efflux protein)
PA14_RS28750	PA14_70600	PA14_RS28750	PA5348	-1.96266	4.42575e-08	3.08646e-07	HU family DNA-binding protein
PA14_RS28790	PA14_70710	glcC	PA5356	-1.62117	7.97255e-08	5.24946e-07	DNA-binding transcriptional regulator GlcC
PA14_RS28795	PA14_70720	ubiC	PA5357	1.80943	0.00031635	0.000990057	hypothetical protein
PA14_RS28805	PA14_70740	PA14_RS28805	PA5359	-2.6296	3.8137e-34	4.49662e-32	hypothetical protein
PA14_RS28850	PA14_70850	pstC	PA5368	2.15817	2.34134e-24	1.26283e-22	membrane protein component of ABC phosphate transporter
PA14_RS28910	PA14_70980	betT1	PA5375	2.68035	6.34416e-17	1.65798e-15	choline transporter BetT
PA14_RS28930	PA14_71060	sdaB	PA5379	-1.33408	1.15295e-07	7.34354e-07	L-serine dehydratase
PA14_RS28935	PA14_71070	gbdR	PA5380	-3.78038	2.26856e-10	2.25521e-09	AraC family transcriptional regulator
PA14_RS28955	PA14_71110	hocS	PA5384	1.42446	0.0224564	0.0434558	lipolytic protein
PA14_RS28965	PA14_71140	PA14_RS28965	PA5386	1.60365	0.0116765	0.0246051	3-hydroxybutyryl-CoA dehydrogenase
PA14_RS29015	PA14_71240	PA14_RS29015	PA5396	-2.31974	5.46965e-07	3.08124e-06	hypothetical protein
PA14_RS29020	PA14_71250	PA14_RS29020	PA5397	-2.76646	3.63442e-07	2.12043e-06	hypothetical protein
PA14_RS29025	PA14_71260	PA14_RS29025	PA5398	-2.22245	4.78829e-08	3.32557e-07	FMN oxidoreductase
PA14_RS29030	PA14_71280	PA14_RS29030	PA5399	-1.76229	7.94025e-07	4.2918e-06	ferredoxin
PA14_RS29035	PA14_RS29035	PA14_RS29035	PA5400	-1.36612	0.0141255	0.0289649	New annotation
PA14_RS29050	PA14_71330	PA14_RS29050	PA5403	1.35966	0.00022705	0.000739333	transcriptional regulator
PA14_RS29070	PA14_71370	PA14_RS29070	PA5407	1.94259	0.000725938	0.00208667	hypothetical protein
PA14_RS29085	PA14_71410	PA14_RS29085	PA5410	-2.41611	1.70523e-08	1.27515e-07	ring hydroxylating dioxygenase;alpha-subunit
PA14_RS29090	PA14_71420	gbcB	PA5411	-3.02328	2.53377e-13	3.90463e-12	protein GbcB; glycine-beatine degradation
PA14_RS29115	PA14_71470	soxB	PA5416	-2.35202	1.14724e-06	6.0337e-06	sarcosine oxidase beta subunit
PA14_RS29120	PA14_71490	soxD	PA5417	-1.84181	0.00231959	0.0059008	sarcosine oxidase delta subunit
PA14_RS29125	PA14_71500	soxA	PA5418	-1.80397	1.15115e-06	6.04801e-06	sarcosine oxidase alpha subunit
PA14_RS29140	PA14_71560	fdhA	PA5421	-2.98893	3.52253e-14	5.99304e-13	glutathione-independent formaldehyde dehydrogenase
PA14_RS29145	PA14_71570	PA14_RS29145	PA5422	-1.46138	4.40964e-05	0.000166346	hypothetical protein
PA14_RS29180	PA14_71650	aspA	PA5429	-1.36164	7.5655e-05	0.000270883	aspartate ammonia-lyase
PA14_RS29185	PA14_71670	PA14_RS29185	PA5430	-1.40118	4.85058e-06	2.2645e-05	hypothetical protein
PA14_RS29220	PA14_71750	PA14_RS29220	PA5437	2.03503	4.19875e-09	3.48407e-08	LysR family transcriptional regulator
PA14_RS29225	PA14_71760	PA14_RS29225	PA5440a	1.37646	2.26935e-08	1.66748e-07	hypothetical protein
PA14_RS29285	PA14_71920	wbpY	PA5448	1.35473	4.0102e-06	1.9055e-05	glycosyltransferase WbpY
PA14_RS29360	PA14_72090	PA14_RS29360	PA5463	2.01289	3.83084e-11	4.20397e-10	hypothetical protein
PA14_RS29365	PA14_72110	PA14_RS29365	PA5464	2.51456	3.69481e-17	9.7566e-16	hypothetical protein
PA14_RS29380	PA14_72150	PA14_RS29380	PA5467	1.53388	0.000285083	0.000903356	hypothetical protein
PA14_RS29390	PA14_72180	PA14_RS29390	PA5469	1.85323	0.000766763	0.0021926	membrane protein TerC
PA14_RS29425	PA14_72280	citA	PA5476	2.60304	1.01524e-12	1.44181e-11	citrate transporter
PA14_RS29440	PA14_72340	gltP	PA5479	2.09176	1.68068e-19	5.79664e-18	glutamate/aspartate:proton symporter
PA14_RS29560	PA14_72620	metN	PA5503	2.13825	1.04899e-11	1.24844e-10	DL-methionine transporter ATP-binding subunit
PA14_RS29575	PA14_72650	PA14_RS29575	PA5506	3.0117	1.05178e-07	6.80166e-07	hypothetical protein
PA14_RS29605	PA14_72740	PA14_RS29605	PA5512	1.39514	8.48863e-06	3.74564e-05	two-component sensor
PA14_RS29645	PA14_72820	PA14_RS29645	PA5520	-1.32942	3.80482e-07	2.20462e-06	hypothetical protein
PA14_RS29760	PA14_73100	PA14_RS29760	PA5543	-2.39857	5.24149e-06	2.42688e-05	hypothetical protein
PA14_RS29765	PA14_73110	PA14_RS29765	PA5544	-1.69184	1.19346e-05	5.07195e-05	hypothetical protein
PA14_RS29770	PA14_73120	PA14_RS29770	PA5545	-2.27757	3.10078e-10	3.02326e-09	hypothetical protein; TRAP transporter solute receptor TAXI family
PA14_RS29795	PA14_73190	glmR	PA5550	1.85183	1.16167e-15	2.51695e-14	GlmR transcriptional regulator
PA14_RS29810	PA14_73230	atpC	PA5553	1.74467	1.32333e-06	6.86724e-06	F0F1 ATP synthase subunit epsilon
PA14_RS29845	PA14_73310	atpB	PA5560	1.64591	3.31455e-06	1.59741e-05	F0F1 ATP synthase subunit A
PA14_RS29850	PA14_73320	atpI	PA5561	2.17464	1.01628e-08	7.98844e-08	F0F1 ATP synthase subunit I
PA14_RS29885	PA14_73410	PA14_RS29885	PA5568	1.3269	5.12256e-08	3.52393e-07	inner membrane protein translocase component YidC
