# Supplementary material for: High-resolution in situ transcriptomics of Pseudomonas aeruginosa unveils genotype independent patho-phenotypes in cystic fibrosis lungs
Source: Nat Commun. 2018 Aug 27;9:3459. doi: 10.1038/s41467-018-05944-5 (PMC6110831; doi:10.1038/s41467-018-05944-5)
Supplement: Supplementary file 5 — Supplementary Data 3 [file 41467_2018_5944_MOESM5_ESM.xlsx]

## Sheet: PA-P30M0 (DK01)
Supplementary Data 3 - PA-P30M0 mutations. List of mutations unique to PA-P30M0 (DK01) clinical isolate. Mutations were obtained using as reference the genome of P. aeruginosa PA14 (NC_008463.1) and annotated using the SnpEff software. Mutations in the fur gene are highlighted in yellow, while those in the pchR ORF are highlighted in green.
Chromosome	Position	Ref	Allele	Effect	Impact	Gene name	Locus tag	nt change	AA change
NC_008463.1	5669-5670	T	G	missense_variant	MODERATE	gyrB	PA14_RS00020	c.1396T>G	p.Ser466Ala
NC_008463.1	281821-281822	C	CACA	disruptive_inframe_insertion	MODERATE	PA14_RS29980	PA14_RS29980	c.593_594insTGT	p.Gly198_Gly199insVal
NC_008463.1	419163-419164	T	C	missense_variant	MODERATE	ggt	PA14_RS01920	c.1708A>G	p.Met570Val
NC_008463.1	419168-419169	G	A	missense_variant	MODERATE	ggt	PA14_RS01920	c.1703C>T	p.Pro568Leu
NC_008463.1	419173-419174	A	C	missense_variant	MODERATE	ggt	PA14_RS01920	c.1698T>G	p.Phe566Leu
NC_008463.1	419175-419176	A	G	missense_variant	MODERATE	ggt	PA14_RS01920	c.1696T>C	p.Phe566Leu
NC_008463.1	419178-419179	C	A	missense_variant	MODERATE	ggt	PA14_RS01920	c.1693G>T	p.Ala565Ser
NC_008463.1	427153-427154	C	T	missense_variant	MODERATE	PA14_RS01960	PA14_RS01960	c.922G>A	p.Gly308Ser
NC_008463.1	577623-577627	GTAA	G	disruptive_inframe_deletion	MODERATE	PA14_RS02650	PA14_RS02650	c.720_722delTAA	p.Asn241del
NC_008463.1	707419-707420	T	TTC	frameshift_variant	HIGH	PA14_RS03325	PA14_RS03325	c.311_312insCT	p.Leu104fs
NC_008463.1	707486-707488	TG	T	frameshift_variant	HIGH	PA14_RS03325	PA14_RS03325	c.378delG	p.Ile127fs
NC_008463.1	791862-791864	TG	T	frameshift_variant	HIGH	PA14_RS03770	PA14_RS03770	c.1846delG	p.Val616fs
NC_008463.1	984819-984824	GTTCA	G	frameshift_variant	HIGH	PA14_RS04580	PA14_RS04580	c.381_384delTGAA	p.Glu128fs
NC_008463.1	1215064-1215065	C	G	missense_variant	MODERATE	PA14_RS05680	PA14_RS05680	c.655G>C	p.Glu219Gln
NC_008463.1	1215075-1215076	T	C	missense_variant	MODERATE	PA14_RS05680	PA14_RS05680	c.644A>G	p.Asp215Gly
NC_008463.1	1215127-1215128	T	C	missense_variant	MODERATE	PA14_RS05680	PA14_RS05680	c.592A>G	p.Ser198Gly
NC_008463.1	1549295-1549296	T	A	initiator_codon_variant	LOW	PA14_RS30190	PA14_RS30190	c.1T>A	p.Leu1?
NC_008463.1	1863609-1863611	AC	A	frameshift_variant	HIGH	PA14_RS30250	PA14_RS30250	c.537delC	p.Trp180fs
NC_008463.1	1863622-1863626	TACG	T	conservative_inframe_deletion	MODERATE	PA14_RS30250	PA14_RS30250	c.550_552delACG	p.Thr184del
NC_008463.1	2027422-2027423	T	A	missense_variant	MODERATE	PA14_RS09460	PA14_RS09460	c.578T>A	p.Leu193Gln
NC_008463.1	2027467-2027468	A	C	missense_variant	MODERATE	PA14_RS09460	PA14_RS09460	c.623A>C	p.Asn208Thr
NC_008463.1	2027544-2027545	G	T	missense_variant	MODERATE	PA14_RS09460	PA14_RS09460	c.700G>T	p.Ala234Ser
NC_008463.1	2027604-2027605	A	T	missense_variant	MODERATE	PA14_RS09460	PA14_RS09460	c.760A>T	p.Thr254Ser
NC_008463.1	2027608-2027609	A	G	missense_variant	MODERATE	PA14_RS09460	PA14_RS09460	c.764A>G	p.Lys255Arg
NC_008463.1	2027628-2027629	A	G	missense_variant	MODERATE	PA14_RS09460	PA14_RS09460	c.784A>G	p.Lys262Glu
NC_008463.1	2027677-2027678	C	G	missense_variant	MODERATE	PA14_RS09460	PA14_RS09460	c.833C>G	p.Pro278Arg
NC_008463.1	2160865-2160866	G	GCGAGGCTGCGGGGTCGCTGCAACTGCTCATCGGCGACATCCTCGACGTCGCCAAGATCGAGTCCGGCCACCTGACCCTCACGCCCGAGCGGGTTCGCCTGCGC	frameshift_variant	HIGH	PA14_RS10015	PA14_RS10015	c.57_58insGAGGCTGCGGGGTCGCTGCAACTGCTCATCGGCGACATCCTCGACGTCGCCAAGATCGAGTCCGGCCACCTGACCCTCACGCCCGAGCGGGTTCGCCTGCGCC	p.Met20fs
NC_008463.1	2161681-2161682	A	G	missense_variant	MODERATE	PA14_RS10015	PA14_RS10015	c.872A>G	p.Tyr291Cys
NC_008463.1	2402726-2402728	TC	T	frameshift_variant&stop_lost&splice_region_variant	HIGH	PA14_RS11235	PA14_RS11235	c.410delG	p.Ter137fs
NC_008463.1	2503384-2503388	GCGT	G	disruptive_inframe_deletion	MODERATE	PA14_RS11780	PA14_RS11780	c.5_7delACG	p.Asn2_Ala3delinsThr
NC_008463.1	2952511-2952512	C	T	missense_variant	MODERATE	PA14_RS13675	PA14_RS13675	c.172G>A	p.Val58Ile
NC_008463.1	2954877-2954878	C	CCGCCA	frameshift_variant	HIGH	PA14_RS13695	PA14_RS13695	c.210_211insTGGCG	p.Glu71fs
NC_008463.1	2955934-2955935	G	T	missense_variant	MODERATE	PA14_RS13700	PA14_RS13700	c.362C>A	p.Ser121Tyr
NC_008463.1	2955935-2955936	A	G	missense_variant	MODERATE	PA14_RS13700	PA14_RS13700	c.361T>C	p.Ser121Pro
NC_008463.1	2958232-2958233	C	T	missense_variant	MODERATE	PA14_RS13705	PA14_RS13705	c.1619C>T	p.Ala540Val
NC_008463.1	2965710-2965711	G	C	missense_variant	MODERATE	PA14_RS13705	PA14_RS13705	c.9097G>C	p.Glu3033Gln
NC_008463.1	2966023-2966024	A	C	missense_variant	MODERATE	PA14_RS13705	PA14_RS13705	c.9410A>C	p.Glu3137Ala
NC_008463.1	2966024-2966025	G	C	missense_variant	MODERATE	PA14_RS13705	PA14_RS13705	c.9411G>C	p.Glu3137Asp
NC_008463.1	2977094-2977095	G	C	missense_variant	MODERATE	PA14_RS13710	PA14_RS13710	c.4932G>C	p.Glu1644Asp
NC_008463.1	2977112-2977113	G	C	missense_variant	MODERATE	PA14_RS13710	PA14_RS13710	c.4950G>C	p.Glu1650Asp
NC_008463.1	2979693-2979694	T	TACA	disruptive_inframe_insertion	MODERATE	PA14_RS13715	PA14_RS13715	c.1046_1047insACA	p.Leu349_Ala350insGln
NC_008463.1	2979706-2979712	CCAACG	C	frameshift_variant	HIGH	PA14_RS13715	PA14_RS13715	c.1061_1065delAACGC	p.Gln354fs
NC_008463.1	2990944-2990945	G	GCA	frameshift_variant	HIGH	PA14_RS13735	PA14_RS13735	c.210_211insCA	p.Gly71fs
NC_008463.1	2991372-2991374	CG	C	frameshift_variant	HIGH	PA14_RS13735	PA14_RS13735	c.639delG	p.Leu214fs
NC_008463.1	2995777-2995780	CCA	C	frameshift_variant	HIGH	PA14_RS13755	PA14_RS13755	c.397_398delCA	p.Gln133fs
NC_008463.1	2995802-2995803	A	AG	frameshift_variant	HIGH	PA14_RS13755	PA14_RS13755	c.421_422insG	p.Thr141fs
NC_008463.1	2995837-2995841	GGCA	G	disruptive_inframe_deletion	MODERATE	PA14_RS13755	PA14_RS13755	c.458_460delCAG	p.Ala153del
NC_008463.1	2995883-2995884	C	G	missense_variant	MODERATE	PA14_RS13755	PA14_RS13755	c.502C>G	p.Gln168Glu
NC_008463.1	3001968-3001969	A	AGC	frameshift_variant	HIGH	PA14_RS13775	PA14_RS13775	c.789_790insGC	p.Ser264fs
NC_008463.1	3002364-3002368	GAAC	G	conservative_inframe_deletion	MODERATE	PA14_RS13775	PA14_RS13775	c.391_393delGTT	p.Val131del
NC_008463.1	3002380-3002381	G	GTGGCGGATA	disruptive_inframe_insertion	MODERATE	PA14_RS13775	PA14_RS13775	c.377_378insTATCCGCCA	p.Asn126_Val127insIleArgHis
NC_008463.1	3002615-3002616	G	T	missense_variant	MODERATE	PA14_RS13775	PA14_RS13775	c.143C>A	p.Ala48Asp
NC_008463.1	3002647-3002648	C	A	missense_variant	MODERATE	PA14_RS13775	PA14_RS13775	c.111G>T	p.Gln37His
NC_008463.1	3002648-3002649	T	C	missense_variant	MODERATE	PA14_RS13775	PA14_RS13775	c.110A>G	p.Gln37Arg
NC_008463.1	3002657-3002658	C	G	missense_variant	MODERATE	PA14_RS13775	PA14_RS13775	c.101G>C	p.Gly34Ala
NC_008463.1	3002671-3002676	GGAGA	G	frameshift_variant	HIGH	PA14_RS13775	PA14_RS13775	c.83_86delTCTC	p.Phe28fs
NC_008463.1	3210658-3210659	C	CTT	frameshift_variant	HIGH	PA14_RS14660	PA14_RS14660	c.838_839insAA	p.Gly280fs
NC_008463.1	3241365-3241366	C	CTA	frameshift_variant	HIGH	PA14_RS14805	PA14_RS14805	c.821_822insTA	p.Glu275fs
NC_008463.1	3758584-3758585	G	A	missense_variant	MODERATE	PA14_RS17100	PA14_RS17100	c.371C>T	p.Ala124Val
NC_008463.1	3965682-3965683	T	TCG	frameshift_variant	HIGH	PA14_RS18110	PA14_RS18110	c.273_274insCG	p.Pro93fs
NC_008463.1	4005637-4005638	G	GGTGC	frameshift_variant	HIGH	PA14_RS18260	PA14_RS18260	c.620_621insTGCG	p.Val208fs
NC_008463.1	4005662-4005663	T	C	missense_variant	MODERATE	PA14_RS18260	PA14_RS18260	c.644T>C	p.Leu215Ser
NC_008463.1	4005663-4005664	A	C	missense_variant	MODERATE	PA14_RS18260	PA14_RS18260	c.645A>C	p.Leu215Phe
NC_008463.1	4005670-4005671	G	T	missense_variant	MODERATE	PA14_RS18260	PA14_RS18260	c.652G>T	p.Ala218Ser
NC_008463.1	4064127-4064134	ACTCGAC	A	disruptive_inframe_deletion	MODERATE	PA14_RS18550	PA14_RS18550	c.1260_1265delGTCGAG	p.Ser421_Ser422del
NC_008463.1	4065541-4065543	CA	C	frameshift_variant	HIGH	PA14_RS18555	PA14_RS18555	c.1143delT	p.Gly382fs
NC_008463.1	4220407-4220408	T	TACC	disruptive_inframe_insertion	MODERATE	lepB	PA14_RS19260	c.462_464dupACC	p.Pro155dup
NC_008463.1	4346181-4346186	CCTCA	C	frameshift_variant	HIGH	PA14_RS19850	PA14_RS19850	c.18_21delTGAG	p.Glu7fs
NC_008463.1	4346199-4346200	C	A	missense_variant	MODERATE	PA14_RS19850	PA14_RS19850	c.4G>T	p.Ala2Ser
NC_008463.1	4346203-4346204	C	T	splice_region_variant&stop_retained_variant	LOW	PA14_RS19855	PA14_RS19855	c.1298G>A	p.Ter433Ter
NC_008463.1	4346207-4346208	T	C	missense_variant	MODERATE	PA14_RS19855	PA14_RS19855	c.1294A>G	p.Ile432Val
NC_008463.1	4346384-4346385	C	T	missense_variant	MODERATE	PA14_RS19855	PA14_RS19855	c.1117G>A	p.Val373Met
NC_008463.1	4346459-4346460	C	T	missense_variant	MODERATE	PA14_RS19855	PA14_RS19855	c.1042G>A	p.Ala348Thr
NC_008463.1	4346540-4346541	A	T	missense_variant	MODERATE	PA14_RS19855	PA14_RS19855	c.961T>A	p.Ser321Thr
NC_008463.1	4346575-4346576	C	T	missense_variant	MODERATE	PA14_RS19855	PA14_RS19855	c.926G>A	p.Gly309Asp
NC_008463.1	4346576-4346577	C	T	missense_variant	MODERATE	PA14_RS19855	PA14_RS19855	c.925G>A	p.Gly309Ser
NC_008463.1	4346625-4346626	C	A	missense_variant	MODERATE	PA14_RS19855	PA14_RS19855	c.876G>T	p.Met292Ile
NC_008463.1	4346675-4346676	C	T	missense_variant	MODERATE	PA14_RS19855	PA14_RS19855	c.826G>A	p.Val276Met
NC_008463.1	4346699-4346700	T	G	missense_variant	MODERATE	PA14_RS19855	PA14_RS19855	c.802A>C	p.Ile268Leu
NC_008463.1	4347146-4347147	T	G	missense_variant	MODERATE	PA14_RS19855	PA14_RS19855	c.355A>C	p.Ile119Leu
NC_008463.1	4347320-4347321	G	A	missense_variant	MODERATE	PA14_RS19855	PA14_RS19855	c.181C>T	p.Leu61Phe
NC_008463.1	4349502-4349503	T	C	missense_variant	MODERATE	PA14_RS19870	PA14_RS19870	c.1195A>G	p.Met399Val
NC_008463.1	4349621-4349622	T	A	missense_variant	MODERATE	PA14_RS19870	PA14_RS19870	c.1076A>T	p.Gln359Leu
NC_008463.1	4349905-4349906	G	GCCATCACCA	disruptive_inframe_insertion	MODERATE	PA14_RS19870	PA14_RS19870	c.791_792insTGGTGATGG	p.Gly264_Gly265insGlyAspGly
NC_008463.1	4350212-4350213	G	C	missense_variant	MODERATE	PA14_RS19870	PA14_RS19870	c.485C>G	p.Ala162Gly
NC_008463.1	4351023-4351024	C	A	missense_variant	MODERATE	PA14_RS19875	PA14_RS19875	c.76G>T	p.Val26Phe
NC_008463.1	4351536-4351537	T	G	missense_variant	MODERATE	PA14_RS19890	PA14_RS19890	c.383A>C	p.Gln128Pro
NC_008463.1	4351598-4351599	C	G	missense_variant	MODERATE	PA14_RS19890	PA14_RS19890	c.321G>C	p.Met107Ile
NC_008463.1	4351599-4351600	A	G	missense_variant	MODERATE	PA14_RS19890	PA14_RS19890	c.320T>C	p.Met107Thr
NC_008463.1	4351612-4351613	C	T	missense_variant	MODERATE	PA14_RS19890	PA14_RS19890	c.307G>A	p.Gly103Ser
NC_008463.1	4352324-4352325	A	G	missense_variant	MODERATE	PA14_RS19895	PA14_RS19895	c.107T>C	p.Leu36Pro
NC_008463.1	4352418-4352419	T	G	missense_variant	MODERATE	PA14_RS19895	PA14_RS19895	c.13A>C	p.Thr5Pro
NC_008463.1	4352419-4352420	G	C	missense_variant	MODERATE	PA14_RS19895	PA14_RS19895	c.12C>G	p.Asp4Glu
NC_008463.1	4352421-4352422	C	T	missense_variant	MODERATE	PA14_RS19895	PA14_RS19895	c.10G>A	p.Asp4Asn
NC_008463.1	4352699-4352700	T	C	missense_variant	MODERATE	PA14_RS19900	PA14_RS19900	c.26A>G	p.His9Arg
NC_008463.1	4587286-4587288	AT	A	frameshift_variant&start_lost	HIGH	PA14_RS20990	PA14_RS20990	c.1delA	p.Met1fs
NC_008463.1	4607331-4607334	GAT	G	frameshift_variant	HIGH	PA14_RS21115	PA14_RS21115	c.1114_1115delAT	p.Met372fs
NC_008463.1	4661064-4661065	G	C	missense_variant	MODERATE	PA14_RS21415	PA14_RS21415	c.937C>G	p.Arg313Gly
NC_008463.1	4731064-4731067	AAC	A	frameshift_variant	HIGH	PA14_RS21720	PA14_RS21720	c.913_914delAC	p.Thr305fs
NC_008463.1	4750683-4750684	C	A	missense_variant	MODERATE	PA14_RS21815	PA14_RS21815	c.441G>T	p.Leu147Phe
NC_008463.1	4750742-4750743	A	T	missense_variant	MODERATE	PA14_RS21815	PA14_RS21815	c.382T>A	p.Ser128Thr
NC_008463.1	4750794-4750795	A	T	missense_variant	MODERATE	PA14_RS21815	PA14_RS21815	c.330T>A	p.Asp110Glu
NC_008463.1	4750950-4750951	G	C	missense_variant	MODERATE	PA14_RS21815	PA14_RS21815	c.174C>G	p.His58Gln
NC_008463.1	4750954-4750955	G	A	missense_variant	MODERATE	PA14_RS21815	PA14_RS21815	c.170C>T	p.Ala57Val
NC_008463.1	4751041-4751042	C	CGT	frameshift_variant	HIGH	PA14_RS21815	PA14_RS21815	c.82_83insAC	p.Ser28fs
NC_008463.1	4751211-4751212	A	G	missense_variant	MODERATE	PA14_RS30835	PA14_RS30835	c.293T>C	p.Leu98Pro
NC_008463.1	4751220-4751221	G	A	missense_variant	MODERATE	PA14_RS30835	PA14_RS30835	c.284C>T	p.Pro95Leu
NC_008463.1	4751241-4751242	T	C	missense_variant	MODERATE	PA14_RS30835	PA14_RS30835	c.263A>G	p.Asn88Ser
NC_008463.1	4751283-4751284	C	T	missense_variant	MODERATE	PA14_RS30835	PA14_RS30835	c.221G>A	p.Arg74Gln
NC_008463.1	4751286-4751287	C	T	stop_gained	HIGH	PA14_RS30835	PA14_RS30835	c.218G>A	p.Trp73*
NC_008463.1	4751289-4751290	G	C	missense_variant	MODERATE	PA14_RS30835	PA14_RS30835	c.215C>G	p.Pro72Arg
NC_008463.1	4751295-4751296	A	C	missense_variant	MODERATE	PA14_RS30835	PA14_RS30835	c.209T>G	p.Val70Gly
NC_008463.1	4751301-4751302	T	G	missense_variant	MODERATE	PA14_RS30835	PA14_RS30835	c.203A>C	p.Asp68Ala
NC_008463.1	4934285-4934286	A	AG	frameshift_variant	HIGH	gspE	PA14_RS22590	c.661dupC	p.Leu221fs
NC_008463.1	5217353-5217354	T	TCCTTCCA	frameshift_variant	HIGH	PA14_RS23885	PA14_RS23885	c.2229_2230insTGGAAGG	p.Thr744fs
NC_008463.1	5217395-5217396	G	T	missense_variant	MODERATE	PA14_RS23885	PA14_RS23885	c.2188C>A	p.Gln730Lys
NC_008463.1	5217406-5217407	C	T	missense_variant	MODERATE	PA14_RS23885	PA14_RS23885	c.2177G>A	p.Arg726His
NC_008463.1	5217407-5217408	G	T	missense_variant	MODERATE	PA14_RS23885	PA14_RS23885	c.2176C>A	p.Arg726Ser
NC_008463.1	5217415-5217416	G	A	missense_variant	MODERATE	PA14_RS23885	PA14_RS23885	c.2168C>T	p.Thr723Ile
NC_008463.1	5217416-5217417	T	A	missense_variant	MODERATE	PA14_RS23885	PA14_RS23885	c.2167A>T	p.Thr723Ser
NC_008463.1	5217419-5217420	G	C	missense_variant	MODERATE	PA14_RS23885	PA14_RS23885	c.2164C>G	p.Leu722Val
NC_008463.1	5217458-5217459	C	G	missense_variant	MODERATE	PA14_RS23885	PA14_RS23885	c.2125G>C	p.Val709Leu
NC_008463.1	5217491-5217492	A	AATC	conservative_inframe_insertion	MODERATE	PA14_RS23885	PA14_RS23885	c.2091_2092insGAT	p.Ser697_Tyr698insAsp
NC_008463.1	5217503-5217504	A	AGAC	conservative_inframe_insertion	MODERATE	PA14_RS23885	PA14_RS23885	c.2079_2080insGTC	p.Thr693_Tyr694insVal
NC_008463.1	5217514-5217515	G	C	missense_variant	MODERATE	PA14_RS23885	PA14_RS23885	c.2069C>G	p.Ala690Gly
NC_008463.1	5217517-5217518	G	A	missense_variant	MODERATE	PA14_RS23885	PA14_RS23885	c.2066C>T	p.Thr689Ile
NC_008463.1	5217518-5217519	T	C	missense_variant	MODERATE	PA14_RS23885	PA14_RS23885	c.2065A>G	p.Thr689Ala
NC_008463.1	5217521-5217522	T	C	missense_variant	MODERATE	PA14_RS23885	PA14_RS23885	c.2062A>G	p.Asn688Asp
NC_008463.1	5217527-5217530	ACT	A	frameshift_variant	HIGH	PA14_RS23885	PA14_RS23885	c.2054_2055delAG	p.Gln685fs
NC_008463.1	5219133-5219134	T	TG	frameshift_variant	HIGH	PA14_RS23885	PA14_RS23885	c.449_450insC	p.Gln150fs
NC_008463.1	5219144-5219145	C	CCA	frameshift_variant	HIGH	PA14_RS23885	PA14_RS23885	c.438_439insTG	p.Val147fs
NC_008463.1	5219308-5219311	TGC	T	frameshift_variant	HIGH	PA14_RS23885	PA14_RS23885	c.273_274delGC	p.Gln92fs
NC_008463.1	5219315-5219316	T	C	missense_variant	MODERATE	PA14_RS23885	PA14_RS23885	c.268A>G	p.Ile90Val
NC_008463.1	5219326-5219331	GTCTT	G	frameshift_variant	HIGH	PA14_RS23885	PA14_RS23885	c.253_256delAAGA	p.Lys85fs
NC_008463.1	5252311-5252312	C	T	missense_variant	MODERATE	PA14_RS24035	PA14_RS24035	c.733C>T	p.Pro245Ser
NC_008463.1	5259708-5259709	G	GCA	frameshift_variant	HIGH	PA14_RS24100	PA14_RS24100	c.580_581insCA	p.Val194fs
NC_008463.1	5270791-5270792	A	ATAGG	frameshift_variant	HIGH	PA14_RS24160	PA14_RS24160	c.16_17insTAGG	p.Asn6fs
NC_008463.1	5278214-5278215	C	CCT	frameshift_variant	HIGH	PA14_RS24180	PA14_RS24180	c.773_774insCT	p.Ala259fs
NC_008463.1	5286906-5286910	ATAC	A	disruptive_inframe_deletion	MODERATE	PA14_RS24220	PA14_RS24220	c.618_620delTAC	p.Thr207del
NC_008463.1	5291230-5291231	C	CCT	frameshift_variant	HIGH	PA14_RS24240	PA14_RS24240	c.95_96insCT	p.Asp33fs
NC_008463.1	5293180-5293182	AG	A	frameshift_variant	HIGH	PA14_RS24255	PA14_RS24255	c.10delG	p.Val4fs
NC_008463.1	5359065-5359066	C	T	missense_variant	MODERATE	PA14_RS30980	PA14_RS30980	c.76C>T	p.Arg26Cys
NC_008463.1	5359131-5359140	AGCGCCGGC	A	frameshift_variant	HIGH	PA14_RS30980	PA14_RS30980	c.143_150delGCGCCGGC	p.Ser48fs
NC_008463.1	5460163-5460164	G	C	missense_variant	MODERATE	PA14_RS25000	PA14_RS25000	c.4691C>G	p.Ala1564Gly
NC_008463.1	5460961-5460962	G	C	missense_variant	MODERATE	PA14_RS25000	PA14_RS25000	c.3893C>G	p.Ala1298Gly
NC_008463.1	5460966-5460967	G	GTTC	disruptive_inframe_insertion	MODERATE	PA14_RS25000	PA14_RS25000	c.3887_3888insGAA	p.Val1296_Ser1297insAsn
NC_008463.1	5461340-5461341	G	GT	frameshift_variant	HIGH	PA14_RS25000	PA14_RS25000	c.3513_3514insA	p.Leu1172fs
NC_008463.1	5470959-5470960	A	G	missense_variant	MODERATE	PA14_RS25030	PA14_RS25030	c.379T>C	p.Tyr127His
NC_008463.1	5591745-5591746	G	GATA	disruptive_inframe_insertion	MODERATE	PA14_RS25605	PA14_RS25605	c.1244_1245insTAA	p.Asp415_Lys416insAsn
NC_008463.1	5810275-5810276	T	TGCC	conservative_inframe_insertion	MODERATE	rnr	PA14_RS26655	c.2521_2523dupGGC	p.Gly841dup
NC_008463.1	5855752-5855756	AGCG	A	disruptive_inframe_deletion	MODERATE	PA14_RS26850	PA14_RS26850	c.258_260delGCG	p.Glu86_Arg87delinsAsp
NC_008463.1	5949902-5949905	AAG	A	frameshift_variant	HIGH	PA14_RS27195	PA14_RS27195	c.542_543delCT	p.Ala181fs
NC_008463.1	5950246-5950249	GAT	G	frameshift_variant	HIGH	PA14_RS27195	PA14_RS27195	c.198_199delAT	p.Glu66fs
NC_008463.1	6170704-6170707	TTG	T	frameshift_variant	HIGH	PA14_RS28195	PA14_RS28195	c.301_302delCA	p.Gln101fs
NC_008463.1	6472066-6472078	CGCATGGGCGCG	C	frameshift_variant	HIGH	PA14_RS29575	PA14_RS29575	c.776_786delGCATGGGCGCG	p.Arg259fs

## Sheet: PA-P77F1 (DK01)
Supplementary Data 3 - PA-P77F1 mutations. List of mutations unique to PA-P77F1 (DK01) clinical isolate. Mutations were obtained using as reference the genome of P. aeruginosa PA14 (NC_008463.1) and annotated using the SnpEff software. Mutations in the fur gene are highlighted in yellow, while those in the pchR ORF are highlighted in green.
Chromosome	Position	Ref	Allele	Effect	Impact	Gene name	Locus tag	nt change	AA change
NC_008463.1	1914-1915	G	A	missense_variant	MODERATE	PA14_RS00005	PA14_RS00005	c.1433G>A	p.Gly478Asp
NC_008463.1	5670-5671	C	T	missense_variant	MODERATE	gyrB	PA14_RS00020	c.1397C>T	p.Ser466Phe
NC_008463.1	12056-12057	C	T	missense_variant	MODERATE	PA14_RS00040	PA14_RS00040	c.432G>A	p.Met144Ile
NC_008463.1	13227-13228	C	T	missense_variant	MODERATE	glyQ	PA14_RS00045	c.208G>A	p.Gly70Ser
NC_008463.1	27417-27418	A	C	missense_variant	MODERATE	PA14_RS00125	PA14_RS00125	c.687A>C	p.Glu229Asp
NC_008463.1	33886-33887	G	A	missense_variant	MODERATE	betC	PA14_RS00155	c.646C>T	p.Pro216Ser
NC_008463.1	41555-41559	ATCG	A	disruptive_inframe_deletion	MODERATE	PA14_RS00205	PA14_RS00205	c.431_433delTCG	p.Val144del
NC_008463.1	45042-45043	G	A	missense_variant	MODERATE	PA14_RS00210	PA14_RS00210	c.2110G>A	p.Ala704Thr
NC_008463.1	50710-50711	C	T	missense_variant	MODERATE	PA14_RS00210	PA14_RS00210	c.7778C>T	p.Ala2593Val
NC_008463.1	56454-56455	G	A	missense_variant	MODERATE	PA14_RS00225	PA14_RS00225	c.530C>T	p.Thr177Ile
NC_008463.1	57624-57625	G	A	missense_variant	MODERATE	PA14_RS00230	PA14_RS00230	c.478G>A	p.Asp160Asn
NC_008463.1	61560-61561	C	T	missense_variant	MODERATE	PA14_RS00255	PA14_RS00255	c.1531G>A	p.Gly511Ser
NC_008463.1	74279-74280	C	T	missense_variant	MODERATE	PA14_RS00325	PA14_RS00325	c.764G>A	p.Gly255Asp
NC_008463.1	75586-75587	C	T	missense_variant	MODERATE	PA14_RS00330	PA14_RS00330	c.155G>A	p.Gly52Asp
NC_008463.1	76200-76201	C	T	missense_variant	MODERATE	PA14_RS00335	PA14_RS00335	c.76G>A	p.Val26Ile
NC_008463.1	80925-80926	G	A	missense_variant	MODERATE	PA14_RS00355	PA14_RS00355	c.38C>T	p.Ala13Val
NC_008463.1	81925-81926	G	A	missense_variant	MODERATE	PA14_RS00360	PA14_RS00360	c.812C>T	p.Ala271Val
NC_008463.1	104640-104641	C	T	missense_variant	MODERATE	PA14_RS00445	PA14_RS00445	c.1630C>T	p.Arg544Cys
NC_008463.1	117193-117194	G	A	missense_variant	MODERATE	PA14_RS00500	PA14_RS00500	c.86G>A	p.Cys29Tyr
NC_008463.1	117876-117877	G	A	missense_variant	MODERATE	PA14_RS00500	PA14_RS00500	c.769G>A	p.Asp257Asn
NC_008463.1	126598-126599	G	A	missense_variant	MODERATE	ctaD	PA14_RS00540	c.173G>A	p.Arg58His
NC_008463.1	126798-126799	C	T	missense_variant	MODERATE	ctaD	PA14_RS00540	c.373C>T	p.Pro125Ser
NC_008463.1	135467-135468	C	T	missense_variant	MODERATE	PA14_RS00595	PA14_RS00595	c.307C>T	p.Arg103Trp
NC_008463.1	143902-143903	G	A	missense_variant	MODERATE	gabP	PA14_RS00655	c.1406C>T	p.Ala469Val
NC_008463.1	157031-157032	C	T	missense_variant	MODERATE	PA14_RS00710	PA14_RS00710	c.161C>T	p.Thr54Ile
NC_008463.1	160654-160655	C	T	missense_variant	MODERATE	PA14_RS00720	PA14_RS00720	c.788C>T	p.Pro263Leu
NC_008463.1	168834-168835	G	A	missense_variant	MODERATE	PA14_RS00765	PA14_RS00765	c.82G>A	p.Gly28Ser
NC_008463.1	169312-169313	A	C	missense_variant	MODERATE	PA14_RS00765	PA14_RS00765	c.560A>C	p.Glu187Ala
NC_008463.1	181412-181413	C	T	missense_variant	MODERATE	PA14_RS00805	PA14_RS00805	c.3032C>T	p.Pro1011Leu
NC_008463.1	184985-184986	C	T	missense_variant	MODERATE	PA14_RS00830	PA14_RS00830	c.629G>A	p.Arg210Gln
NC_008463.1	199175-199176	G	A	stop_gained	HIGH	PA14_RS00900	PA14_RS00900	c.1324C>T	p.Gln442*
NC_008463.1	205568-205569	C	T	missense_variant	MODERATE	PA14_RS00925	PA14_RS00925	c.247G>A	p.Val83Ile
NC_008463.1	222368-222369	C	T	missense_variant	MODERATE	PA14_RS00995	PA14_RS00995	c.31C>T	p.Leu11Phe
NC_008463.1	223347-223348	C	T	missense_variant	MODERATE	PA14_RS00995	PA14_RS00995	c.1010C>T	p.Ala337Val
NC_008463.1	229803-229804	G	A	missense_variant	MODERATE	PA14_RS01030	PA14_RS01030	c.758G>A	p.Cys253Tyr
NC_008463.1	232616-232617	G	A	missense_variant	MODERATE	mdcH	PA14_RS01055	c.25G>A	p.Gly9Ser
NC_008463.1	241993-241994	G	A	missense_variant	MODERATE	PA14_RS01095	PA14_RS01095	c.67G>A	p.Ala23Thr
NC_008463.1	250004-250005	C	T	missense_variant	MODERATE	PA14_RS01135	PA14_RS01135	c.71C>T	p.Ser24Phe
NC_008463.1	251454-251455	G	A	missense_variant	MODERATE	pcaD	PA14_RS01140	c.127G>A	p.Ala43Thr
NC_008463.1	267832-267833	G	A	missense_variant	MODERATE	PA14_RS01215	PA14_RS01215	c.1369C>T	p.His457Tyr
NC_008463.1	273303-273304	C	G	missense_variant	MODERATE	PA14_RS01240	PA14_RS01240	c.62G>C	p.Ser21Thr
NC_008463.1	273304-273305	T	C	missense_variant	MODERATE	PA14_RS01240	PA14_RS01240	c.61A>G	p.Ser21Gly
NC_008463.1	273324-273325	T	G	missense_variant	MODERATE	PA14_RS01240	PA14_RS01240	c.41A>C	p.Asp14Ala
NC_008463.1	285048-285049	A	C	missense_variant	MODERATE	PA14_RS01300	PA14_RS01300	c.161T>G	p.Ile54Ser
NC_008463.1	287151-287152	G	A	missense_variant	MODERATE	PA14_RS01305	PA14_RS01305	c.1121C>T	p.Thr374Met
NC_008463.1	313370-313371	C	T	missense_variant	MODERATE	PA14_RS01420	PA14_RS01420	c.268G>A	p.Gly90Ser
NC_008463.1	313436-313437	C	T	missense_variant	MODERATE	PA14_RS01420	PA14_RS01420	c.202G>A	p.Val68Ile
NC_008463.1	336824-336825	G	A	missense_variant	MODERATE	PA14_RS01535	PA14_RS01535	c.499G>A	p.Gly167Ser
NC_008463.1	341880-341900	CTGCAGCCGAAGCTGCCGGT	C	frameshift_variant	HIGH	PA14_RS01555	PA14_RS01555	c.446_464delTGCAGCCGAAGCTGCCGGT	p.Leu149fs
NC_008463.1	347910-347911	C	T	missense_variant	MODERATE	PA14_RS01580	PA14_RS01580	c.670G>A	p.Val224Ile
NC_008463.1	348225-348226	A	G	missense_variant	MODERATE	PA14_RS01580	PA14_RS01580	c.355T>C	p.Phe119Leu
NC_008463.1	350284-350285	G	A	missense_variant	MODERATE	PA14_RS01590	PA14_RS01590	c.634G>A	p.Glu212Lys
NC_008463.1	355237-355238	G	A	initiator_codon_variant	LOW	PA14_RS01610	PA14_RS01610	c.3G>A	p.Met1?
NC_008463.1	365094-365095	C	T	stop_gained	HIGH	PA14_RS01655	PA14_RS01655	c.61C>T	p.Gln21*
NC_008463.1	373706-373707	C	T	missense_variant	MODERATE	PA14_RS01700	PA14_RS01700	c.629C>T	p.Pro210Leu
NC_008463.1	377517-377518	T	G	missense_variant	MODERATE	PA14_RS01720	PA14_RS01720	c.974A>C	p.Lys325Thr
NC_008463.1	379028-379029	G	A	missense_variant	MODERATE	PA14_RS01725	PA14_RS01725	c.299C>T	p.Thr100Ile
NC_008463.1	390684-390685	G	A	missense_variant	MODERATE	PA14_RS01780	PA14_RS01780	c.677C>T	p.Thr226Ile
NC_008463.1	405284-405285	G	A	missense_variant	MODERATE	PA14_RS01850	PA14_RS01850	c.19G>A	p.Ala7Thr
NC_008463.1	411604-411605	C	T	missense_variant	MODERATE	PA14_RS01875	PA14_RS01875	c.452G>A	p.Gly151Asp
NC_008463.1	416962-416963	C	T	missense_variant	MODERATE	PA14_RS01905	PA14_RS01905	c.122C>T	p.Ala41Val
NC_008463.1	430081-430082	G	A	missense_variant	MODERATE	PA14_RS01975	PA14_RS01975	c.683C>T	p.Pro228Leu
NC_008463.1	432500-432504	AGCC	A	conservative_inframe_deletion	MODERATE	PA14_RS01985	PA14_RS01985	c.232_234delCCG	p.Pro78del
NC_008463.1	438375-438376	C	T	missense_variant	MODERATE	PA14_RS02020	PA14_RS02020	c.181C>T	p.His61Tyr
NC_008463.1	447563-447564	C	T	missense_variant	MODERATE	PA14_RS02075	PA14_RS02075	c.998G>A	p.Arg333His
NC_008463.1	473742-473743	G	A	missense_variant	MODERATE	PA14_RS02190	PA14_RS02190	c.4880G>A	p.Arg1627His
NC_008463.1	487287-487288	G	A	missense_variant	MODERATE	PA14_RS02250	PA14_RS02250	c.691G>A	p.Ala231Thr
NC_008463.1	495318-495319	T	G	missense_variant	MODERATE	PA14_RS02270	PA14_RS02270	c.559A>C	p.Ile187Leu
NC_008463.1	519540-519541	G	A	missense_variant	MODERATE	PA14_RS02370	PA14_RS02370	c.989C>T	p.Pro330Leu
NC_008463.1	522075-522076	G	A	missense_variant	MODERATE	PA14_RS02375	PA14_RS02375	c.1168G>A	p.Ala390Thr
NC_008463.1	523520-523521	C	T	missense_variant	MODERATE	PA14_RS02385	PA14_RS02385	c.383C>T	p.Ala128Val
NC_008463.1	538628-538629	G	A	missense_variant	MODERATE	PA14_RS02445	PA14_RS02445	c.347G>A	p.Arg116His
NC_008463.1	554637-554638	G	A	missense_variant	MODERATE	PA14_RS02530	PA14_RS02530	c.172G>A	p.Val58Met
NC_008463.1	556563-556564	G	A	missense_variant	MODERATE	PA14_RS02535	PA14_RS02535	c.572C>T	p.Thr191Ile
NC_008463.1	563980-563981	C	T	missense_variant	MODERATE	PA14_RS02580	PA14_RS02580	c.601G>A	p.Val201Ile
NC_008463.1	575779-575780	G	A	missense_variant	MODERATE	PA14_RS02645	PA14_RS02645	c.893G>A	p.Gly298Asp
NC_008463.1	576612-576613	C	T	missense_variant	MODERATE	PA14_RS02645	PA14_RS02645	c.1726C>T	p.Arg576Cys
NC_008463.1	577630-577631	G	GGCA	disruptive_inframe_insertion	MODERATE	PA14_RS02650	PA14_RS02650	c.727_728insCAG	p.Val242_Gly243insAla
NC_008463.1	578847-578848	T	TCC	frameshift_variant	HIGH	PA14_RS30045	PA14_RS30045	c.58_59insGG	p.His20fs
NC_008463.1	584364-584365	C	T	missense_variant	MODERATE	nirJ	PA14_RS02670	c.209G>A	p.Arg70His
NC_008463.1	595397-595398	G	A	missense_variant	MODERATE	PA14_RS02740	PA14_RS02740	c.1568G>A	p.Gly523Glu
NC_008463.1	604598-604599	C	T	missense_variant	MODERATE	PA14_RS02795	PA14_RS02795	c.46C>T	p.Arg16Cys
NC_008463.1	611707-611708	C	T	missense_variant	MODERATE	PA14_RS02840	PA14_RS02840	c.409G>A	p.Gly137Ser
NC_008463.1	625548-625549	C	T	missense_variant	MODERATE	PA14_RS30060	PA14_RS30060	c.35G>A	p.Arg12Lys
NC_008463.1	629718-629719	G	A	missense_variant	MODERATE	PA14_RS02930	PA14_RS02930	c.263C>T	p.Pro88Leu
NC_008463.1	630884-630885	G	A	missense_variant	MODERATE	PA14_RS02940	PA14_RS02940	c.668C>T	p.Ala223Val
NC_008463.1	635686-635687	C	T	stop_gained	HIGH	PA14_RS02980	PA14_RS02980	c.2054G>A	p.Trp685*
NC_008463.1	638619-638620	G	A	stop_gained	HIGH	PA14_RS02985	PA14_RS02985	c.25C>T	p.Gln9*
NC_008463.1	648799-648800	G	A	missense_variant	MODERATE	PA14_RS03010	PA14_RS03010	c.245C>T	p.Ala82Val
NC_008463.1	648917-648918	C	T	missense_variant	MODERATE	PA14_RS03010	PA14_RS03010	c.127G>A	p.Val43Met
NC_008463.1	649152-649153	C	T	missense_variant	MODERATE	PA14_RS03015	PA14_RS03015	c.1966G>A	p.Val656Ile
NC_008463.1	650528-650529	C	T	missense_variant	MODERATE	PA14_RS03015	PA14_RS03015	c.590G>A	p.Gly197Asp
NC_008463.1	653408-653409	G	A	missense_variant	MODERATE	PA14_RS03035	PA14_RS03035	c.401C>T	p.Ser134Leu
NC_008463.1	654228-654229	G	A	missense_variant	MODERATE	folB	PA14_RS03040	c.337G>A	p.Glu113Lys
NC_008463.1	663975-663976	T	G	missense_variant	MODERATE	PA14_RS03090	PA14_RS03090	c.227A>C	p.Lys76Thr
NC_008463.1	667980-667985	CAGAG	C	frameshift_variant	HIGH	PA14_RS03105	PA14_RS03105	c.1364_1367delCTCT	p.Thr455fs
NC_008463.1	673477-673478	C	T	missense_variant	MODERATE	PA14_RS03130	PA14_RS03130	c.343C>T	p.Arg115Cys
NC_008463.1	678587-678588	C	T	missense_variant	MODERATE	PA14_RS03145	PA14_RS03145	c.985C>T	p.Arg329Cys
NC_008463.1	683622-683623	C	T	missense_variant	MODERATE	PA14_RS03170	PA14_RS03170	c.713C>T	p.Pro238Leu
NC_008463.1	706297-706298	C	T	missense_variant	MODERATE	PA14_RS03320	PA14_RS03320	c.13C>T	p.Arg5Cys
NC_008463.1	707020-707021	C	T	missense_variant	MODERATE	PA14_RS03320	PA14_RS03320	c.736C>T	p.Arg246Cys
NC_008463.1	708096-708097	C	T	missense_variant	MODERATE	PA14_RS03330	PA14_RS03330	c.326C>T	p.Ala109Val
NC_008463.1	726747-726748	T	G	missense_variant	MODERATE	PA14_RS03415	PA14_RS03415	c.782T>G	p.Phe261Cys
NC_008463.1	745688-745689	C	T	missense_variant	MODERATE	PA14_RS03540	PA14_RS03540	c.77C>T	p.Ala26Val
NC_008463.1	746479-746480	G	A	missense_variant	MODERATE	rpoB	PA14_RS03545	c.278G>A	p.Gly93Asp
NC_008463.1	748504-748505	C	T	missense_variant	MODERATE	rpoB	PA14_RS03545	c.2303C>T	p.Thr768Ile
NC_008463.1	757324-757325	C	T	missense_variant	MODERATE	fusA	PA14_RS03565	c.1661C>T	p.Pro554Leu
NC_008463.1	757404-757405	G	A	missense_variant	MODERATE	fusA	PA14_RS03565	c.1741G>A	p.Val581Ile
NC_008463.1	767020-767021	G	A	missense_variant	MODERATE	PA14_RS03660	PA14_RS03660	c.127G>A	p.Ala43Thr
NC_008463.1	770698-770699	T	G	missense_variant	MODERATE	PA14_RS03695	PA14_RS03695	c.354T>G	p.His118Gln
NC_008463.1	771850-771851	C	T	missense_variant	MODERATE	PA14_RS03705	PA14_RS03705	c.457C>T	p.Pro153Ser
NC_008463.1	776069-776070	C	T	missense_variant	MODERATE	PA14_RS03725	PA14_RS03725	c.1993G>A	p.Ala665Thr
NC_008463.1	785104-785105	G	A	missense_variant	MODERATE	pchR	PA14_RS03760	c.482G>A	p.Arg161His
NC_008463.1	789068-789069	C	T	missense_variant	MODERATE	PA14_RS03765	PA14_RS03765	c.3362C>T	p.Thr1121Met
NC_008463.1	791218-791219	G	A	missense_variant	MODERATE	PA14_RS03770	PA14_RS03770	c.1199G>A	p.Arg400His
NC_008463.1	792007-792008	C	T	missense_variant	MODERATE	PA14_RS03770	PA14_RS03770	c.1988C>T	p.Ser663Phe
NC_008463.1	797695-797696	C	T	missense_variant	MODERATE	PA14_RS03780	PA14_RS03780	c.1204C>T	p.His402Tyr
NC_008463.1	802329-802330	G	A	missense_variant	MODERATE	PA14_RS03795	PA14_RS03795	c.151G>A	p.Ala51Thr
NC_008463.1	804971-804972	C	T	missense_variant	MODERATE	PA14_RS03805	PA14_RS03805	c.1012C>T	p.Arg338Cys
NC_008463.1	807132-807133	C	T	missense_variant	MODERATE	pdxH	PA14_RS03815	c.371G>A	p.Arg124His
NC_008463.1	818328-818329	C	T	missense_variant	MODERATE	PA14_RS03860	PA14_RS03860	c.1067G>A	p.Arg356His
NC_008463.1	818581-818582	C	T	missense_variant	MODERATE	PA14_RS03860	PA14_RS03860	c.814G>A	p.Ala272Thr
NC_008463.1	820296-820297	G	A	missense_variant	MODERATE	PA14_RS03865	PA14_RS03865	c.224C>T	p.Ala75Val
NC_008463.1	829878-829879	C	T	missense_variant	MODERATE	PA14_RS03905	PA14_RS03905	c.781G>A	p.Val261Ile
NC_008463.1	842635-842636	C	T	missense_variant	MODERATE	PA14_RS03955	PA14_RS03955	c.10C>T	p.Arg4Trp
NC_008463.1	842636-842637	G	A	missense_variant	MODERATE	PA14_RS03955	PA14_RS03955	c.11G>A	p.Arg4Gln
NC_008463.1	843008-843009	C	T	missense_variant	MODERATE	PA14_RS03955	PA14_RS03955	c.383C>T	p.Pro128Leu
NC_008463.1	857932-857933	C	T	missense_variant	MODERATE	PA14_RS04030	PA14_RS04030	c.911G>A	p.Gly304Asp
NC_008463.1	873806-873807	G	A	missense_variant	MODERATE	fecE	PA14_RS04110	c.259G>A	p.Ala87Thr
NC_008463.1	881094-881100	GGCGGC	G	frameshift_variant	HIGH	PA14_RS04135	PA14_RS04135	c.37_41delGCCGC	p.Ala13fs
NC_008463.1	902075-902076	T	G	missense_variant	MODERATE	PA14_RS04220	PA14_RS04220	c.518T>G	p.Phe173Cys
NC_008463.1	919766-919767	G	A	missense_variant	MODERATE	PA14_RS04305	PA14_RS04305	c.296G>A	p.Gly99Glu
NC_008463.1	931258-931259	G	A	missense_variant	MODERATE	PA14_RS04340	PA14_RS04340	c.3509G>A	p.Arg1170His
NC_008463.1	931701-931702	C	T	missense_variant	MODERATE	PA14_RS04340	PA14_RS04340	c.3952C>T	p.Arg1318Trp
NC_008463.1	933181-933182	G	A	missense_variant	MODERATE	PA14_RS04350	PA14_RS04350	c.643C>T	p.His215Tyr
NC_008463.1	934306-934307	G	A	missense_variant	MODERATE	PA14_RS04355	PA14_RS04355	c.335G>A	p.Arg112Gln
NC_008463.1	934371-934372	G	A	missense_variant	MODERATE	PA14_RS04355	PA14_RS04355	c.400G>A	p.Val134Ile
NC_008463.1	956017-956020	GGT	G	frameshift_variant	HIGH	PA14_RS04455	PA14_RS04455	c.322_323delAC	p.Thr108fs
NC_008463.1	963713-963714	C	T	missense_variant	MODERATE	PA14_RS04480	PA14_RS04480	c.1876C>T	p.Arg626Cys
NC_008463.1	968399-968400	C	T	missense_variant	MODERATE	PA14_RS04500	PA14_RS04500	c.2799G>A	p.Met933Ile
NC_008463.1	970309-970310	C	T	missense_variant	MODERATE	PA14_RS04500	PA14_RS04500	c.889G>A	p.Val297Ile
NC_008463.1	982471-982472	G	A	missense_variant	MODERATE	PA14_RS04565	PA14_RS04565	c.64C>T	p.Arg22Cys
NC_008463.1	982473-982474	G	A	missense_variant	MODERATE	PA14_RS04565	PA14_RS04565	c.62C>T	p.Ala21Val
NC_008463.1	983466-983467	C	T	missense_variant	MODERATE	PA14_RS04570	PA14_RS04570	c.352G>A	p.Gly118Ser
NC_008463.1	984816-984819	CAT	C	frameshift_variant	HIGH	PA14_RS04580	PA14_RS04580	c.386_387delAT	p.His129fs
NC_008463.1	986240-986241	G	A	missense_variant	MODERATE	trxA	PA14_RS04590	c.347C>T	p.Ala116Val
NC_008463.1	992508-992509	C	T	missense_variant	MODERATE	PA14_RS04630	PA14_RS04630	c.152C>T	p.Thr51Ile
NC_008463.1	1005417-1005418	G	A	missense_variant	MODERATE	PA14_RS04700	PA14_RS04700	c.634C>T	p.Arg212Trp
NC_008463.1	1017173-1017174	G	A	missense_variant	MODERATE	PA14_RS04755	PA14_RS04755	c.667C>T	p.Leu223Phe
NC_008463.1	1019744-1019745	C	T	missense_variant	MODERATE	PA14_RS04770	PA14_RS04770	c.997G>A	p.Gly333Ser
NC_008463.1	1031930-1031931	G	A	missense_variant	MODERATE	PA14_RS04820	PA14_RS04820	c.17G>A	p.Gly6Glu
NC_008463.1	1032480-1032481	G	A	missense_variant	MODERATE	PA14_RS04825	PA14_RS04825	c.157G>A	p.Val53Ile
NC_008463.1	1076766-1076767	C	T	missense_variant	MODERATE	PA14_RS05045	PA14_RS05045	c.505C>T	p.Pro169Ser
NC_008463.1	1076874-1076875	G	A	missense_variant	MODERATE	PA14_RS05050	PA14_RS05050	c.998C>T	p.Thr333Met
NC_008463.1	1077298-1077299	G	A	stop_gained	HIGH	PA14_RS05050	PA14_RS05050	c.574C>T	p.Gln192*
NC_008463.1	1081980-1081981	C	T	missense_variant	MODERATE	fieF	PA14_RS05080	c.67G>A	p.Val23Ile
NC_008463.1	1087435-1087436	G	A	stop_gained	HIGH	PA14_RS05105	PA14_RS05105	c.181C>T	p.Gln61*
NC_008463.1	1097447-1097448	C	T	missense_variant	MODERATE	PA14_RS05160	PA14_RS05160	c.574C>T	p.His192Tyr
NC_008463.1	1099411-1099412	G	A	missense_variant	MODERATE	PA14_RS05165	PA14_RS05165	c.1258G>A	p.Val420Met
NC_008463.1	1101778-1101779	G	A	missense_variant	MODERATE	PA14_RS05165	PA14_RS05165	c.3625G>A	p.Glu1209Lys
NC_008463.1	1115938-1115939	C	T	missense_variant	MODERATE	PA14_RS05235	PA14_RS05235	c.568G>A	p.Gly190Ser
NC_008463.1	1122166-1122167	C	T	missense_variant	MODERATE	PA14_RS05265	PA14_RS05265	c.443C>T	p.Thr148Ile
NC_008463.1	1124997-1124998	G	A	missense_variant	MODERATE	PA14_RS05275	PA14_RS05275	c.679G>A	p.Gly227Ser
NC_008463.1	1127362-1127363	C	T	missense_variant	MODERATE	PA14_RS05280	PA14_RS05280	c.1150C>T	p.Arg384Cys
NC_008463.1	1130398-1130399	C	T	stop_gained	HIGH	PA14_RS05290	PA14_RS05290	c.499C>T	p.Gln167*
NC_008463.1	1132523-1132524	C	T	missense_variant	MODERATE	PA14_RS05290	PA14_RS05290	c.2624C>T	p.Thr875Met
NC_008463.1	1136383-1136384	G	A	missense_variant	MODERATE	PA14_RS05300	PA14_RS05300	c.850G>A	p.Gly284Ser
NC_008463.1	1152142-1152143	C	T	missense_variant	MODERATE	PA14_RS05395	PA14_RS05395	c.1541G>A	p.Arg514His
NC_008463.1	1152934-1152935	G	A	missense_variant	MODERATE	PA14_RS05395	PA14_RS05395	c.749C>T	p.Pro250Leu
NC_008463.1	1211765-1211766	C	T	missense_variant	MODERATE	PA14_RS05660	PA14_RS05660	c.596C>T	p.Pro199Leu
NC_008463.1	1213660-1213661	G	A	missense_variant	MODERATE	PA14_RS05670	PA14_RS05670	c.742G>A	p.Gly248Ser
NC_008463.1	1222571-1222572	G	A	missense_variant	MODERATE	PA14_RS05730	PA14_RS05730	c.253C>T	p.Arg85Trp
NC_008463.1	1227432-1227433	C	T	missense_variant	MODERATE	PA14_RS05750	PA14_RS05750	c.320G>A	p.Gly107Asp
NC_008463.1	1231779-1231780	C	T	missense_variant	MODERATE	PA14_RS05770	PA14_RS05770	c.2654G>A	p.Ser885Asn
NC_008463.1	1232059-1232060	C	T	missense_variant	MODERATE	PA14_RS05770	PA14_RS05770	c.2374G>A	p.Ala792Thr
NC_008463.1	1232553-1232554	A	C	missense_variant	MODERATE	PA14_RS05770	PA14_RS05770	c.1880T>G	p.Phe627Cys
NC_008463.1	1240639-1240640	C	T	missense_variant	MODERATE	lptG	PA14_RS05805	c.335C>T	p.Ala112Val
NC_008463.1	1257135-1257136	C	T	missense_variant	MODERATE	hscA	PA14_RS05895	c.221C>T	p.Ala74Val
NC_008463.1	1258518-1258519	A	C	missense_variant	MODERATE	hscA	PA14_RS05895	c.1604A>C	p.Glu535Ala
NC_008463.1	1260132-1260133	C	T	missense_variant	MODERATE	rlmN	PA14_RS05915	c.88C>T	p.Arg30Cys
NC_008463.1	1261377-1261378	C	T	missense_variant	MODERATE	PA14_RS05920	PA14_RS05920	c.176C>T	p.Pro59Leu
NC_008463.1	1262428-1262429	G	A	missense_variant	MODERATE	PA14_RS05925	PA14_RS05925	c.472G>A	p.Ala158Thr
NC_008463.1	1266096-1266097	G	A	missense_variant	MODERATE	bamB	PA14_RS05945	c.4G>A	p.Val2Met
NC_008463.1	1273394-1273395	C	T	missense_variant	MODERATE	PA14_RS05975	PA14_RS05975	c.433C>T	p.Pro145Ser
NC_008463.1	1287572-1287573	C	T	missense_variant	MODERATE	PA14_RS06050	PA14_RS06050	c.101G>A	p.Arg34His
NC_008463.1	1292617-1292618	G	A	missense_variant	MODERATE	PA14_RS06075	PA14_RS06075	c.307G>A	p.Gly103Arg
NC_008463.1	1337451-1337452	C	T	missense_variant	MODERATE	PA14_RS06300	PA14_RS06300	c.826G>A	p.Ala276Thr
NC_008463.1	1338017-1338018	G	A	missense_variant	MODERATE	PA14_RS06300	PA14_RS06300	c.260C>T	p.Ala87Val
NC_008463.1	1342976-1342977	A	G	missense_variant	MODERATE	PA14_RS06310	PA14_RS06310	c.53A>G	p.Gln18Arg
NC_008463.1	1351179-1351180	C	T	missense_variant	MODERATE	PA14_RS06340	PA14_RS06340	c.160G>A	p.Val54Ile
NC_008463.1	1358070-1358071	C	T	missense_variant	MODERATE	PA14_RS06380	PA14_RS06380	c.278G>A	p.Gly93Asp
NC_008463.1	1370357-1370358	G	A	missense_variant	MODERATE	PA14_RS06445	PA14_RS06445	c.545G>A	p.Gly182Asp
NC_008463.1	1376872-1376873	C	T	missense_variant	MODERATE	PA14_RS06480	PA14_RS06480	c.212C>T	p.Ser71Leu
NC_008463.1	1381905-1381906	C	T	missense_variant	MODERATE	PA14_RS06485	PA14_RS06485	c.3029C>T	p.Pro1010Leu
NC_008463.1	1385611-1385612	C	T	missense_variant	MODERATE	recJ	PA14_RS06500	c.94C>T	p.Arg32Cys
NC_008463.1	1396453-1396454	G	A	missense_variant	MODERATE	PA14_RS06550	PA14_RS06550	c.445C>T	p.His149Tyr
NC_008463.1	1397082-1397083	C	T	missense_variant	MODERATE	PA14_RS06555	PA14_RS06555	c.578G>A	p.Arg193His
NC_008463.1	1410463-1410464	C	T	missense_variant	MODERATE	PA14_RS06605	PA14_RS06605	c.728C>T	p.Thr243Met
NC_008463.1	1414914-1414915	G	A	missense_variant	MODERATE	PA14_RS06620	PA14_RS06620	c.592G>A	p.Ala198Thr
NC_008463.1	1416799-1416800	G	A	missense_variant	MODERATE	lysS	PA14_RS06625	c.1201G>A	p.Asp401Asn
NC_008463.1	1422835-1422836	G	A	missense_variant	MODERATE	PA14_RS06665	PA14_RS06665	c.563C>T	p.Ala188Val
NC_008463.1	1424415-1424416	G	A	missense_variant	MODERATE	PA14_RS06675	PA14_RS06675	c.2066C>T	p.Ala689Val
NC_008463.1	1428261-1428262	C	T	missense_variant	MODERATE	PA14_RS06690	PA14_RS06690	c.637C>T	p.His213Tyr
NC_008463.1	1439841-1439842	G	A	missense_variant	MODERATE	PA14_RS06745	PA14_RS06745	c.1090G>A	p.Ala364Thr
NC_008463.1	1441629-1441630	G	A	missense_variant	MODERATE	PA14_RS06745	PA14_RS06745	c.2878G>A	p.Val960Met
NC_008463.1	1444189-1444190	C	T	missense_variant	MODERATE	PA14_RS06760	PA14_RS06760	c.1546G>A	p.Val516Ile
NC_008463.1	1448943-1448944	G	A	missense_variant	MODERATE	PA14_RS06775	PA14_RS06775	c.1261G>A	p.Gly421Arg
NC_008463.1	1450279-1450280	C	T	missense_variant	MODERATE	PA14_RS06780	PA14_RS06780	c.746C>T	p.Ala249Val
NC_008463.1	1450510-1450511	G	A	missense_variant	MODERATE	PA14_RS06780	PA14_RS06780	c.977G>A	p.Arg326His
NC_008463.1	1472597-1472598	G	GCA	frameshift_variant	HIGH	bamA	PA14_RS06885	c.2035_2036insCA	p.Glu679fs
NC_008463.1	1476437-1476438	G	A	missense_variant	MODERATE	PA14_RS06910	PA14_RS06910	c.610G>A	p.Gly204Ser
NC_008463.1	1477466-1477467	C	T	missense_variant	MODERATE	PA14_RS06915	PA14_RS06915	c.503C>T	p.Pro168Leu
NC_008463.1	1485627-1485628	C	T	missense_variant	MODERATE	pyrG	PA14_RS06940	c.107C>T	p.Thr36Met
NC_008463.1	1497475-1497476	C	T	missense_variant	MODERATE	PA14_RS07005	PA14_RS07005	c.59C>T	p.Ser20Phe
NC_008463.1	1498273-1498274	C	T	missense_variant	MODERATE	PA14_RS07010	PA14_RS07010	c.176C>T	p.Ala59Val
NC_008463.1	1511121-1511122	G	A	missense_variant	MODERATE	PA14_RS07060	PA14_RS07060	c.1453G>A	p.Val485Met
NC_008463.1	1518480-1518481	C	T	missense_variant	MODERATE	PA14_RS07100	PA14_RS07100	c.355G>A	p.Val119Met
NC_008463.1	1526196-1526197	G	A	missense_variant	MODERATE	PA14_RS07145	PA14_RS07145	c.427G>A	p.Val143Ile
NC_008463.1	1530258-1530259	G	A	missense_variant	MODERATE	PA14_RS07160	PA14_RS07160	c.790G>A	p.Gly264Ser
NC_008463.1	1531988-1531989	G	A	missense_variant	MODERATE	PA14_RS07165	PA14_RS07165	c.754G>A	p.Val252Ile
NC_008463.1	1542016-1542017	C	T	missense_variant	MODERATE	PA14_RS07210	PA14_RS07210	c.586G>A	p.Asp196Asn
NC_008463.1	1543259-1543260	C	T	missense_variant	MODERATE	glpK	PA14_RS07215	c.1066G>A	p.Gly356Ser
NC_008463.1	1549090-1549091	T	G	missense_variant	MODERATE	PA14_RS07240	PA14_RS07240	c.25T>G	p.Ser9Ala
NC_008463.1	1549094-1549095	G	T	missense_variant	MODERATE	PA14_RS07240	PA14_RS07240	c.29G>T	p.Cys10Phe
NC_008463.1	1555603-1555604	C	T	missense_variant	MODERATE	mmsA	PA14_RS07280	c.1076C>T	p.Pro359Leu
NC_008463.1	1560571-1560572	C	T	missense_variant	MODERATE	PA14_RS07305	PA14_RS07305	c.169C>T	p.Arg57Cys
NC_008463.1	1561414-1561415	C	A	missense_variant	MODERATE	PA14_RS07310	PA14_RS07310	c.107C>A	p.Pro36Gln
NC_008463.1	1561421-1561422	C	A	stop_gained	HIGH	PA14_RS07310	PA14_RS07310	c.114C>A	p.Tyr38*
NC_008463.1	1561425-1561426	T	C	missense_variant	MODERATE	PA14_RS07310	PA14_RS07310	c.118T>C	p.Cys40Arg
NC_008463.1	1562356-1562357	A	C	missense_variant	MODERATE	PA14_RS07315	PA14_RS07315	c.35T>G	p.Phe12Cys
NC_008463.1	1594928-1594929	G	A	missense_variant	MODERATE	PA14_RS07435	PA14_RS07435	c.380C>T	p.Pro127Leu
NC_008463.1	1595305-1595306	C	T	initiator_codon_variant	LOW	PA14_RS07435	PA14_RS07435	c.3G>A	p.Met1?
NC_008463.1	1596628-1596629	A	C	missense_variant	MODERATE	PA14_RS07440	PA14_RS07440	c.362T>G	p.Leu121Arg
NC_008463.1	1597820-1597821	A	C	missense_variant	MODERATE	PA14_RS07445	PA14_RS07445	c.359T>G	p.Leu120Arg
NC_008463.1	1609940-1609941	G	A	missense_variant	MODERATE	rnt	PA14_RS07495	c.58C>T	p.His20Tyr
NC_008463.1	1618728-1618729	C	T	missense_variant	MODERATE	PA14_RS07530	PA14_RS07530	c.89C>T	p.Ala30Val
NC_008463.1	1639554-1639555	C	T	missense_variant	MODERATE	PA14_RS07615	PA14_RS07615	c.1849G>A	p.Ala617Thr
NC_008463.1	1641111-1641112	C	T	missense_variant	MODERATE	PA14_RS07615	PA14_RS07615	c.292G>A	p.Ala98Thr
NC_008463.1	1652456-1652457	C	T	missense_variant	MODERATE	PA14_RS07665	PA14_RS07665	c.562C>T	p.His188Tyr
NC_008463.1	1657377-1657378	T	G	missense_variant	MODERATE	PA14_RS07690	PA14_RS07690	c.992T>G	p.Phe331Cys
NC_008463.1	1661587-1661588	C	T	missense_variant	MODERATE	PA14_RS07710	PA14_RS07710	c.494G>A	p.Cys165Tyr
NC_008463.1	1664863-1664864	C	T	stop_gained	HIGH	PA14_RS07720	PA14_RS07720	c.581G>A	p.Trp194*
NC_008463.1	1673437-1673438	C	T	missense_variant	MODERATE	asnB	PA14_RS07750	c.1612G>A	p.Glu538Lys
NC_008463.1	1674699-1674700	G	A	missense_variant	MODERATE	asnB	PA14_RS07750	c.350C>T	p.Pro117Leu
NC_008463.1	1676509-1676510	G	A	missense_variant	MODERATE	PA14_RS07760	PA14_RS07760	c.164C>T	p.Ser55Leu
NC_008463.1	1683771-1683772	C	T	stop_gained	HIGH	PA14_RS07785	PA14_RS07785	c.527G>A	p.Trp176*
NC_008463.1	1686632-1686633	C	T	stop_gained	HIGH	PA14_RS07800	PA14_RS07800	c.829C>T	p.Gln277*
NC_008463.1	1716636-1716637	C	T	missense_variant	MODERATE	PA14_RS07965	PA14_RS07965	c.881C>T	p.Ala294Val
NC_008463.1	1726726-1726727	C	T	stop_gained	HIGH	PA14_RS08020	PA14_RS08020	c.1195C>T	p.Gln399*
NC_008463.1	1727571-1727572	C	T	missense_variant	MODERATE	PA14_RS08025	PA14_RS08025	c.253C>T	p.Arg85Trp
NC_008463.1	1730535-1730536	G	A	missense_variant	MODERATE	PA14_RS08040	PA14_RS08040	c.79G>A	p.Ala27Thr
NC_008463.1	1745861-1745862	G	A	stop_gained	HIGH	tsaA	PA14_RS08115	c.301C>T	p.Gln101*
NC_008463.1	1745897-1745898	C	T	missense_variant	MODERATE	tsaA	PA14_RS08115	c.265G>A	p.Ala89Thr
NC_008463.1	1746960-1746961	C	T	missense_variant	MODERATE	PA14_RS08120	PA14_RS08120	c.25G>A	p.Gly9Ser
NC_008463.1	1763544-1763545	T	C	missense_variant	MODERATE	PA14_RS08240	PA14_RS08240	c.49T>C	p.Cys17Arg
NC_008463.1	1763545-1763546	G	T	missense_variant	MODERATE	PA14_RS08240	PA14_RS08240	c.50G>T	p.Cys17Phe
NC_008463.1	1768003-1768004	C	T	splice_region_variant&stop_retained_variant	LOW	PA14_RS08250	PA14_RS08250	c.338G>A	p.Ter113Ter
NC_008463.1	1768871-1768872	C	T	missense_variant	MODERATE	amiE	PA14_RS08255	c.265C>T	p.Arg89Cys
NC_008463.1	1769959-1769960	G	A	missense_variant	MODERATE	PA14_RS08260	PA14_RS08260	c.229G>A	p.Val77Met
NC_008463.1	1821076-1821077	C	T	missense_variant	MODERATE	PA14_RS08470	PA14_RS08470	c.578G>A	p.Gly193Asp
NC_008463.1	1830358-1830359	C	T	missense_variant	MODERATE	PA14_RS08515	PA14_RS08515	c.52G>A	p.Ala18Thr
NC_008463.1	1848345-1848346	G	A	missense_variant	MODERATE	PA14_RS08595	PA14_RS08595	c.246G>A	p.Met82Ile
NC_008463.1	1853158-1853159	G	A	missense_variant	MODERATE	hrpA	PA14_RS08610	c.940G>A	p.Ala314Thr
NC_008463.1	1855894-1855895	G	A	missense_variant	MODERATE	hrpA	PA14_RS08610	c.3676G>A	p.Ala1226Thr
NC_008463.1	1858864-1858865	G	A	missense_variant	MODERATE	PA14_RS08625	PA14_RS08625	c.292G>A	p.Ala98Thr
NC_008463.1	1860421-1860422	G	A	missense_variant	MODERATE	PA14_RS08625	PA14_RS08625	c.1849G>A	p.Ala617Thr
NC_008463.1	1868820-1868821	G	A	missense_variant	MODERATE	PA14_RS08665	PA14_RS08665	c.1054G>A	p.Ala352Thr
NC_008463.1	1882187-1882188	G	A	missense_variant	MODERATE	PA14_RS08740	PA14_RS08740	c.2821G>A	p.Gly941Arg
NC_008463.1	1892777-1892778	C	T	missense_variant	MODERATE	PA14_RS08765	PA14_RS08765	c.1367C>T	p.Ala456Val
NC_008463.1	1898313-1898314	T	G	missense_variant	MODERATE	PA14_RS08805	PA14_RS08805	c.427T>G	p.Ser143Ala
NC_008463.1	1898313-1898314	T	G	missense_variant	MODERATE	PA14_RS08810	PA14_RS08810	c.740A>C	p.Glu247Ala
NC_008463.1	1941560-1941561	C	T	missense_variant	MODERATE	PA14_RS09020	PA14_RS09020	c.25G>A	p.Glu9Lys
NC_008463.1	1943088-1943089	G	A	missense_variant	MODERATE	PA14_RS09030	PA14_RS09030	c.805C>T	p.Leu269Phe
NC_008463.1	1949924-1949925	C	T	missense_variant	MODERATE	PA14_RS09060	PA14_RS09060	c.451C>T	p.His151Tyr
NC_008463.1	1963610-1963611	G	A	missense_variant	MODERATE	PA14_RS09140	PA14_RS09140	c.86C>T	p.Ala29Val
NC_008463.1	1964272-1964273	G	A	missense_variant	MODERATE	PA14_RS09150	PA14_RS09150	c.598C>T	p.Arg200Cys
NC_008463.1	1971997-1971998	G	A	missense_variant	MODERATE	PA14_RS09190	PA14_RS09190	c.353C>T	p.Pro118Leu
NC_008463.1	1973143-1973144	C	T	missense_variant	MODERATE	PA14_RS09195	PA14_RS09195	c.349G>A	p.Ala117Thr
NC_008463.1	1977083-1977084	G	A	missense_variant	MODERATE	PA14_RS09220	PA14_RS09220	c.922C>T	p.Arg308Cys
NC_008463.1	1982135-1982136	G	A	missense_variant	MODERATE	PA14_RS09255	PA14_RS09255	c.229G>A	p.Val77Ile
NC_008463.1	1988206-1988207	C	T	missense_variant	MODERATE	edd	PA14_RS09285	c.1559C>T	p.Pro520Leu
NC_008463.1	1998198-1998199	C	T	missense_variant	MODERATE	PA14_RS30300	PA14_RS30300	c.68G>A	p.Ser23Asn
NC_008463.1	2007334-2007335	C	T	missense_variant	MODERATE	gltS	PA14_RS09375	c.455G>A	p.Gly152Glu
NC_008463.1	2012232-2012233	C	A	stop_gained	HIGH	PA14_RS09405	PA14_RS09405	c.1099G>T	p.Glu367*
NC_008463.1	2018149-2018150	C	T	missense_variant	MODERATE	PA14_RS09420	PA14_RS09420	c.544C>T	p.Pro182Ser
NC_008463.1	2026474-2026477	CCA	C	frameshift_variant	HIGH	PA14_RS09455	PA14_RS09455	c.186_187delCA	p.Ile63fs
NC_008463.1	2028449-2028450	C	T	missense_variant	MODERATE	PA14_RS09465	PA14_RS09465	c.367C>T	p.Arg123Trp
NC_008463.1	2042062-2042063	G	A	missense_variant	MODERATE	PA14_RS09500	PA14_RS09500	c.454G>A	p.Val152Ile
NC_008463.1	2042221-2042222	G	A	missense_variant	MODERATE	PA14_RS09500	PA14_RS09500	c.613G>A	p.Gly205Ser
NC_008463.1	2049465-2049466	C	T	missense_variant	MODERATE	PA14_RS09530	PA14_RS09530	c.895G>A	p.Ala299Thr
NC_008463.1	2059970-2059971	G	A	missense_variant	MODERATE	PA14_RS09605	PA14_RS09605	c.973C>T	p.Arg325Trp
NC_008463.1	2071498-2071499	G	A	missense_variant	MODERATE	PA14_RS09655	PA14_RS09655	c.1417G>A	p.Ala473Thr
NC_008463.1	2075154-2075155	G	A	missense_variant	MODERATE	PA14_RS09670	PA14_RS09670	c.427G>A	p.Gly143Ser
NC_008463.1	2093256-2093257	G	A	missense_variant	MODERATE	PA14_RS09775	PA14_RS09775	c.901C>T	p.Arg301Cys
NC_008463.1	2111076-2111077	C	T	missense_variant	MODERATE	PA14_RS09840	PA14_RS09840	c.698C>T	p.Ala233Val
NC_008463.1	2113330-2113331	G	A	missense_variant	MODERATE	PA14_RS09850	PA14_RS09850	c.296G>A	p.Arg99Gln
NC_008463.1	2116063-2116064	G	A	missense_variant	MODERATE	PA14_RS09855	PA14_RS09855	c.721C>T	p.Arg241Cys
NC_008463.1	2117096-2117097	C	T	missense_variant	MODERATE	PA14_RS09860	PA14_RS09860	c.356G>A	p.Arg119Gln
NC_008463.1	2127527-2127528	G	A	missense_variant	MODERATE	PA14_RS09895	PA14_RS09895	c.142C>T	p.Arg48Cys
NC_008463.1	2132012-2132013	C	T	missense_variant	MODERATE	PA14_RS09910	PA14_RS09910	c.1970C>T	p.Thr657Ile
NC_008463.1	2136910-2136911	G	A	missense_variant	MODERATE	PA14_RS09915	PA14_RS09915	c.1444G>A	p.Val482Met
NC_008463.1	2145340-2145341	G	A	missense_variant	MODERATE	PA14_RS09940	PA14_RS09940	c.574G>A	p.Gly192Ser
NC_008463.1	2159421-2159422	G	A	missense_variant	MODERATE	PA14_RS10005	PA14_RS10005	c.20G>A	p.Arg7His
NC_008463.1	2167502-2167503	C	T	missense_variant	MODERATE	PA14_RS10045	PA14_RS10045	c.1171G>A	p.Gly391Arg
NC_008463.1	2169199-2169200	A	C	missense_variant	MODERATE	PA14_RS10050	PA14_RS10050	c.509T>G	p.Phe170Cys
NC_008463.1	2184646-2184647	C	T	missense_variant	MODERATE	PA14_RS10130	PA14_RS10130	c.476C>T	p.Ser159Leu
NC_008463.1	2187859-2187860	G	A	missense_variant	MODERATE	PA14_RS10145	PA14_RS10145	c.242G>A	p.Arg81Gln
NC_008463.1	2190840-2190841	G	A	missense_variant	MODERATE	PA14_RS10155	PA14_RS10155	c.5C>T	p.Pro2Leu
NC_008463.1	2190840-2190841	G	A	missense_variant	MODERATE	PA14_RS30315	PA14_RS30315	c.11G>A	p.Gly4Glu
NC_008463.1	2204951-2204952	C	T	missense_variant	MODERATE	PA14_RS10225	PA14_RS10225	c.61G>A	p.Gly21Ser
NC_008463.1	2251414-2251415	C	T	missense_variant	MODERATE	PA14_RS10455	PA14_RS10455	c.406G>A	p.Ala136Thr
NC_008463.1	2256296-2256297	C	T	missense_variant	MODERATE	PA14_RS10480	PA14_RS10480	c.274G>A	p.Ala92Thr
NC_008463.1	2257691-2257692	C	T	missense_variant	MODERATE	PA14_RS10490	PA14_RS10490	c.53C>T	p.Thr18Ile
NC_008463.1	2283046-2283047	C	T	missense_variant	MODERATE	PA14_RS10605	PA14_RS10605	c.628G>A	p.Ala210Thr
NC_008463.1	2287652-2287653	G	A	missense_variant	MODERATE	PA14_RS10625	PA14_RS10625	c.169G>A	p.Val57Met
NC_008463.1	2288263-2288264	C	T	missense_variant	MODERATE	PA14_RS10630	PA14_RS10630	c.193G>A	p.Glu65Lys
NC_008463.1	2292604-2292605	C	T	missense_variant	MODERATE	PA14_RS10655	PA14_RS10655	c.559C>T	p.His187Tyr
NC_008463.1	2294185-2294186	C	T	stop_gained	HIGH	PA14_RS10660	PA14_RS10660	c.1066C>T	p.Arg356*
NC_008463.1	2299322-2299323	C	T	missense_variant	MODERATE	PA14_RS10690	PA14_RS10690	c.241G>A	p.Val81Ile
NC_008463.1	2302293-2302294	G	A	missense_variant	MODERATE	PA14_RS10705	PA14_RS10705	c.1217C>T	p.Pro406Leu
NC_008463.1	2309339-2309340	G	A	missense_variant	MODERATE	cobG	PA14_RS10730	c.1169G>A	p.Cys390Tyr
NC_008463.1	2312511-2312512	G	A	missense_variant	MODERATE	cobJ	PA14_RS10745	c.1516G>A	p.Gly506Arg
NC_008463.1	2320180-2320181	G	T	missense_variant	MODERATE	PA14_RS10795	PA14_RS10795	c.1810C>A	p.Gln604Lys
NC_008463.1	2323975-2323976	C	T	missense_variant	MODERATE	PA14_RS10805	PA14_RS10805	c.1039G>A	p.Gly347Ser
NC_008463.1	2327416-2327417	C	T	missense_variant	MODERATE	PA14_RS10820	PA14_RS10820	c.1352G>A	p.Gly451Asp
NC_008463.1	2329514-2329515	C	T	missense_variant	MODERATE	PA14_RS10825	PA14_RS10825	c.134G>A	p.Gly45Glu
NC_008463.1	2335989-2335990	C	T	missense_variant	MODERATE	PA14_RS10855	PA14_RS10855	c.886C>T	p.Arg296Cys
NC_008463.1	2343049-2343054	GAGCA	G	frameshift_variant	HIGH	PA14_RS10895	PA14_RS10895	c.1059_1062delGCAA	p.Glu353fs
NC_008463.1	2356166-2356167	G	A	missense_variant	MODERATE	PA14_RS10960	PA14_RS10960	c.269G>A	p.Arg90His
NC_008463.1	2363228-2363229	G	A	missense_variant	MODERATE	PA14_RS11005	PA14_RS11005	c.100G>A	p.Ala34Thr
NC_008463.1	2376462-2376463	G	A	missense_variant	MODERATE	PA14_RS11070	PA14_RS11070	c.173C>T	p.Pro58Leu
NC_008463.1	2379921-2379922	C	T	missense_variant	MODERATE	PA14_RS11085	PA14_RS11085	c.313G>A	p.Glu105Lys
NC_008463.1	2382391-2382392	G	A	missense_variant	MODERATE	PA14_RS11095	PA14_RS11095	c.517C>T	p.Arg173Cys
NC_008463.1	2403033-2403034	C	T	missense_variant	MODERATE	PA14_RS11235	PA14_RS11235	c.104G>A	p.Gly35Glu
NC_008463.1	2416890-2416892	CA	C	frameshift_variant	HIGH	PA14_RS11320	PA14_RS11320	c.199delA	p.Thr67fs
NC_008463.1	2418141-2418142	G	A	missense_variant	MODERATE	PA14_RS11330	PA14_RS11330	c.142G>A	p.Glu48Lys
NC_008463.1	2420883-2420884	G	A	missense_variant	MODERATE	PA14_RS11345	PA14_RS11345	c.868C>T	p.His290Tyr
NC_008463.1	2423025-2423026	C	T	stop_gained	HIGH	PA14_RS11350	PA14_RS11350	c.973C>T	p.Gln325*
NC_008463.1	2439476-2439477	G	A	stop_gained	HIGH	PA14_RS11440	PA14_RS11440	c.1084C>T	p.Gln362*
NC_008463.1	2442789-2442790	G	GGCGCCGTCGGATCCGCGAACGCCC	disruptive_inframe_insertion	MODERATE	PA14_RS11465	PA14_RS11465	c.161_162insGGGCGTTCGCGGATCCGACGGCGC	p.Pro54_Ser55insGlyValArgGlySerAspGlyAla
NC_008463.1	2458653-2458654	G	A	missense_variant	MODERATE	PA14_RS11585	PA14_RS11585	c.16C>T	p.Arg6Cys
NC_008463.1	2460124-2460125	C	T	stop_gained	HIGH	PA14_RS11600	PA14_RS11600	c.238C>T	p.Gln80*
NC_008463.1	2465412-2465413	G	A	missense_variant	MODERATE	PA14_RS11650	PA14_RS11650	c.91C>T	p.Arg31Trp
NC_008463.1	2473780-2473781	G	A	missense_variant	MODERATE	PA14_RS11690	PA14_RS11690	c.2305G>A	p.Asp769Asn
NC_008463.1	2494158-2494159	C	T	missense_variant	MODERATE	PA14_RS11765	PA14_RS11765	c.6077G>A	p.Cys2026Tyr
NC_008463.1	2507095-2507096	G	A	missense_variant	MODERATE	PA14_RS11810	PA14_RS11810	c.344G>A	p.Arg115His
NC_008463.1	2515018-2515019	C	T	missense_variant	MODERATE	PA14_RS11850	PA14_RS11850	c.655G>A	p.Val219Ile
NC_008463.1	2519011-2519012	C	T	missense_variant	MODERATE	cysK	PA14_RS11865	c.19G>A	p.Asp7Asn
NC_008463.1	2538508-2538509	T	A	missense_variant	MODERATE	PA14_RS11965	PA14_RS11965	c.902A>T	p.Glu301Val
NC_008463.1	2539806-2539807	C	T	missense_variant	MODERATE	PA14_RS11970	PA14_RS11970	c.1864G>A	p.Glu622Lys
NC_008463.1	2546682-2546683	A	C	missense_variant	MODERATE	PA14_RS11990	PA14_RS11990	c.482A>C	p.Glu161Ala
NC_008463.1	2553626-2553627	T	G	missense_variant	MODERATE	PA14_RS12010	PA14_RS12010	c.203A>C	p.Glu68Ala
NC_008463.1	2562215-2562216	C	T	missense_variant	MODERATE	PA14_RS12060	PA14_RS12060	c.239C>T	p.Ala80Val
NC_008463.1	2575708-2575709	C	T	missense_variant	MODERATE	PA14_RS12140	PA14_RS12140	c.1147C>T	p.Arg383Cys
NC_008463.1	2578117-2578118	G	A	stop_gained	HIGH	PA14_RS12150	PA14_RS12150	c.331C>T	p.Gln111*
NC_008463.1	2590458-2590459	A	C	missense_variant	MODERATE	PA14_RS12200	PA14_RS12200	c.5T>G	p.Ile2Ser
NC_008463.1	2592826-2592827	C	T	missense_variant	MODERATE	PA14_RS12210	PA14_RS12210	c.1358G>A	p.Arg453His
NC_008463.1	2608759-2608760	C	T	missense_variant	MODERATE	PA14_RS12275	PA14_RS12275	c.451G>A	p.Ala151Thr
NC_008463.1	2610698-2610699	G	A	missense_variant	MODERATE	PA14_RS12285	PA14_RS12285	c.101C>T	p.Pro34Leu
NC_008463.1	2633238-2633239	G	A	missense_variant	MODERATE	PA14_RS12395	PA14_RS12395	c.91C>T	p.His31Tyr
NC_008463.1	2640777-2640778	C	T	missense_variant	MODERATE	PA14_RS12435	PA14_RS12435	c.752C>T	p.Ala251Val
NC_008463.1	2646487-2646488	C	T	missense_variant	MODERATE	PA14_RS12465	PA14_RS12465	c.907G>A	p.Ala303Thr
NC_008463.1	2728202-2728203	G	A	missense_variant	MODERATE	PA14_RS12850	PA14_RS12850	c.728G>A	p.Arg243His
NC_008463.1	2733196-2733197	C	T	stop_gained	HIGH	PA14_RS12875	PA14_RS12875	c.48G>A	p.Trp16*
NC_008463.1	2736978-2736979	C	T	missense_variant	MODERATE	PA14_RS12890	PA14_RS12890	c.1639C>T	p.Arg547Cys
NC_008463.1	2750363-2750364	G	A	missense_variant	MODERATE	PA14_RS12955	PA14_RS12955	c.470C>T	p.Pro157Leu
NC_008463.1	2766485-2766486	G	A	missense_variant	MODERATE	PA14_RS13015	PA14_RS13015	c.899G>A	p.Arg300His
NC_008463.1	2768296-2768297	G	A	missense_variant	MODERATE	PA14_RS13025	PA14_RS13025	c.547C>T	p.Arg183Trp
NC_008463.1	2786414-2786415	C	T	missense_variant	MODERATE	PA14_RS13080	PA14_RS13080	c.1036C>T	p.Arg346Cys
NC_008463.1	2792002-2792003	G	A	missense_variant	MODERATE	benA	PA14_RS13095	c.712G>A	p.Ala238Thr
NC_008463.1	2799010-2799011	G	A	missense_variant	MODERATE	PA14_RS13130	PA14_RS13130	c.788G>A	p.Arg263His
NC_008463.1	2801359-2801360	G	A	missense_variant	MODERATE	PA14_RS13140	PA14_RS13140	c.1093G>A	p.Glu365Lys
NC_008463.1	2808748-2808749	C	T	missense_variant	MODERATE	PA14_RS13185	PA14_RS13185	c.1150G>A	p.Val384Met
NC_008463.1	2871062-2871063	C	T	missense_variant	MODERATE	PA14_RS13395	PA14_RS13395	c.2041G>A	p.Glu681Lys
NC_008463.1	2877385-2877386	G	A	missense_variant	MODERATE	PA14_RS13415	PA14_RS13415	c.532C>T	p.Arg178Cys
NC_008463.1	2883125-2883126	C	T	missense_variant	MODERATE	PA14_RS13440	PA14_RS13440	c.1291G>A	p.Val431Met
NC_008463.1	2897572-2897573	G	A	missense_variant	MODERATE	PA14_RS13485	PA14_RS13485	c.1963G>A	p.Ala655Thr
NC_008463.1	2901604-2901605	C	T	missense_variant	MODERATE	cadA	PA14_RS13505	c.1316C>T	p.Pro439Leu
NC_008463.1	2905161-2905162	C	T	missense_variant	MODERATE	PA14_RS13525	PA14_RS13525	c.512C>T	p.Ala171Val
NC_008463.1	2906541-2906542	T	C	missense_variant	MODERATE	PA14_RS13525	PA14_RS13525	c.1892T>C	p.Leu631Pro
NC_008463.1	2907201-2907202	C	T	missense_variant	MODERATE	PA14_RS13535	PA14_RS13535	c.182C>T	p.Pro61Leu
NC_008463.1	2910577-2910578	G	A	missense_variant	MODERATE	PA14_RS13555	PA14_RS13555	c.40C>T	p.Leu14Phe
NC_008463.1	2949494-2949495	C	T	missense_variant	MODERATE	PA14_RS13660	PA14_RS13660	c.248C>T	p.Ala83Val
NC_008463.1	2952486-2952487	G	A	missense_variant	MODERATE	PA14_RS13675	PA14_RS13675	c.197C>T	p.Pro66Leu
NC_008463.1	2953215-2953216	C	T	missense_variant	MODERATE	PA14_RS13680	PA14_RS13680	c.418G>A	p.Ala140Thr
NC_008463.1	2954884-2954888	CTTG	C	disruptive_inframe_deletion	MODERATE	PA14_RS13695	PA14_RS13695	c.201_203delCAA	p.Lys68del
NC_008463.1	2957691-2957692	G	A	missense_variant	MODERATE	PA14_RS13705	PA14_RS13705	c.1078G>A	p.Gly360Arg
NC_008463.1	2958095-2958096	C	CTAT	conservative_inframe_insertion	MODERATE	PA14_RS13705	PA14_RS13705	c.1482_1483insTAT	p.Gly494_Gln495insTyr
NC_008463.1	2958524-2958525	G	T	missense_variant	MODERATE	PA14_RS13705	PA14_RS13705	c.1911G>T	p.Trp637Cys
NC_008463.1	2962220-2962221	T	G	missense_variant	MODERATE	PA14_RS13705	PA14_RS13705	c.5607T>G	p.His1869Gln
NC_008463.1	2970930-2970931	G	A	missense_variant	MODERATE	PA14_RS13705	PA14_RS13705	c.14317G>A	p.Val4773Met
NC_008463.1	2976345-2976346	G	T	missense_variant	MODERATE	PA14_RS13710	PA14_RS13710	c.4183G>T	p.Ala1395Ser
NC_008463.1	2977473-2977474	G	A	missense_variant	MODERATE	PA14_RS13710	PA14_RS13710	c.5311G>A	p.Val1771Met
NC_008463.1	2980640-2980641	A	C	missense_variant	MODERATE	PA14_RS13715	PA14_RS13715	c.1993A>C	p.Thr665Pro
NC_008463.1	2980646-2980647	C	G	missense_variant	MODERATE	PA14_RS13715	PA14_RS13715	c.1999C>G	p.Arg667Gly
NC_008463.1	2980653-2980654	C	T	missense_variant	MODERATE	PA14_RS13715	PA14_RS13715	c.2006C>T	p.Ala669Val
NC_008463.1	2980915-2980921	CGACAT	C	frameshift_variant	HIGH	PA14_RS13715	PA14_RS13715	c.2270_2274delACATG	p.Asp757fs
NC_008463.1	2980933-2980934	G	GGTT	conservative_inframe_insertion	MODERATE	PA14_RS13715	PA14_RS13715	c.2286_2287insGTT	p.Gln762_Pro763insVal
NC_008463.1	2981021-2981022	C	CGCCG	frameshift_variant	HIGH	PA14_RS13715	PA14_RS13715	c.2374_2375insGCCG	p.Pro792fs
NC_008463.1	2982912-2982913	C	G	missense_variant	MODERATE	PA14_RS13715	PA14_RS13715	c.4265C>G	p.Ala1422Gly
NC_008463.1	2984874-2984875	A	G	missense_variant	MODERATE	PA14_RS13715	PA14_RS13715	c.6227A>G	p.Gln2076Arg
NC_008463.1	2984877-2984878	C	A	missense_variant	MODERATE	PA14_RS13715	PA14_RS13715	c.6230C>A	p.Ala2077Asp
NC_008463.1	2984912-2984913	A	C	missense_variant	MODERATE	PA14_RS13715	PA14_RS13715	c.6265A>C	p.Ile2089Leu
NC_008463.1	2984914-2984915	C	G	missense_variant	MODERATE	PA14_RS13715	PA14_RS13715	c.6267C>G	p.Ile2089Met
NC_008463.1	2984932-2984933	G	T	missense_variant	MODERATE	PA14_RS13715	PA14_RS13715	c.6285G>T	p.Glu2095Asp
NC_008463.1	2984933-2984934	A	G	missense_variant	MODERATE	PA14_RS13715	PA14_RS13715	c.6286A>G	p.Ile2096Val
NC_008463.1	2990849-2990850	T	TTTCTCG	disruptive_inframe_insertion	MODERATE	PA14_RS13735	PA14_RS13735	c.115_116insTTCTCG	p.Ser39delinsPheLeuAla
NC_008463.1	2990945-2990948	GGA	G	frameshift_variant	HIGH	PA14_RS13735	PA14_RS13735	c.212_213delGA	p.Gly71fs
NC_008463.1	2991071-2991072	T	C	missense_variant	MODERATE	PA14_RS13735	PA14_RS13735	c.337T>C	p.Tyr113His
NC_008463.1	2991084-2991085	C	G	missense_variant	MODERATE	PA14_RS13735	PA14_RS13735	c.350C>G	p.Thr117Ser
NC_008463.1	2991086-2991087	C	G	missense_variant	MODERATE	PA14_RS13735	PA14_RS13735	c.352C>G	p.Pro118Ala
NC_008463.1	2991107-2991108	A	C	missense_variant	MODERATE	PA14_RS13735	PA14_RS13735	c.373A>C	p.Ser125Arg
NC_008463.1	2991683-2991686	GCC	G	frameshift_variant	HIGH	PA14_RS13740	PA14_RS13740	c.801_802delGG	p.Ala268fs
NC_008463.1	2995995-2995996	G	C	missense_variant	MODERATE	PA14_RS13755	PA14_RS13755	c.614G>C	p.Gly205Ala
NC_008463.1	2996003-2996004	G	A	missense_variant	MODERATE	PA14_RS13755	PA14_RS13755	c.622G>A	p.Val208Met
NC_008463.1	2996394-2996395	C	A	missense_variant	MODERATE	PA14_RS13755	PA14_RS13755	c.1013C>A	p.Ala338Asp
NC_008463.1	2997192-2997193	G	A	missense_variant	MODERATE	PA14_RS13760	PA14_RS13760	c.1298C>T	p.Thr433Met
NC_008463.1	3000984-3000985	C	T	stop_gained	HIGH	PA14_RS13770	PA14_RS13770	c.678G>A	p.Trp226*
NC_008463.1	3001846-3001847	G	C	missense_variant	MODERATE	PA14_RS13775	PA14_RS13775	c.912C>G	p.Asp304Glu
NC_008463.1	3001964-3001967	TTG	T	frameshift_variant	HIGH	PA14_RS13775	PA14_RS13775	c.792_793delCA	p.Lys265fs
NC_008463.1	3009705-3009706	G	A	missense_variant	MODERATE	lldD	PA14_RS13805	c.868G>A	p.Ala290Thr
NC_008463.1	3016200-3016201	G	A	missense_variant	MODERATE	PA14_RS13835	PA14_RS13835	c.142C>T	p.Arg48Cys
NC_008463.1	3016822-3016823	G	A	missense_variant	MODERATE	PA14_RS13840	PA14_RS13840	c.205G>A	p.Ala69Thr
NC_008463.1	3028551-3028552	C	T	missense_variant	MODERATE	PA14_RS13890	PA14_RS13890	c.590G>A	p.Arg197His
NC_008463.1	3037347-3037348	C	T	missense_variant	MODERATE	PA14_RS13920	PA14_RS13920	c.980C>T	p.Pro327Leu
NC_008463.1	3060782-3060783	C	T	missense_variant	MODERATE	PA14_RS14025	PA14_RS14025	c.325G>A	p.Ala109Thr
NC_008463.1	3063846-3063847	C	T	missense_variant	MODERATE	PA14_RS14040	PA14_RS14040	c.838G>A	p.Ala280Thr
NC_008463.1	3072478-3072479	C	T	missense_variant	MODERATE	PA14_RS14080	PA14_RS14080	c.967G>A	p.Asp323Asn
NC_008463.1	3080650-3080651	C	T	missense_variant	MODERATE	PA14_RS14110	PA14_RS14110	c.218G>A	p.Gly73Glu
NC_008463.1	3082678-3082679	C	T	missense_variant	MODERATE	PA14_RS14120	PA14_RS14120	c.697C>T	p.Pro233Ser
NC_008463.1	3089481-3089482	T	G	missense_variant	MODERATE	PA14_RS14160	PA14_RS14160	c.287T>G	p.Phe96Cys
NC_008463.1	3093555-3093556	C	T	missense_variant	MODERATE	PA14_RS14170	PA14_RS14170	c.2672C>T	p.Ala891Val
NC_008463.1	3097312-3097313	C	T	missense_variant	MODERATE	PA14_RS14185	PA14_RS14185	c.527C>T	p.Ala176Val
NC_008463.1	3098076-3098077	C	T	missense_variant	MODERATE	PA14_RS14185	PA14_RS14185	c.1291C>T	p.Arg431Cys
NC_008463.1	3099999-3100000	C	T	missense_variant	MODERATE	PA14_RS14185	PA14_RS14185	c.3214C>T	p.Arg1072Cys
NC_008463.1	3100477-3100478	T	C	missense_variant	MODERATE	PA14_RS14185	PA14_RS14185	c.3692T>C	p.Leu1231Pro
NC_008463.1	3111999-3112000	G	A	missense_variant	MODERATE	PA14_RS14235	PA14_RS14235	c.145G>A	p.Gly49Ser
NC_008463.1	3115455-3115456	C	T	missense_variant	MODERATE	PA14_RS14240	PA14_RS14240	c.1058C>T	p.Ala353Val
NC_008463.1	3116909-3116910	C	T	missense_variant	MODERATE	PA14_RS14245	PA14_RS14245	c.271C>T	p.Arg91Cys
NC_008463.1	3118823-3118824	C	T	missense_variant	MODERATE	PA14_RS14255	PA14_RS14255	c.283G>A	p.Ala95Thr
NC_008463.1	3156477-3156478	G	A	missense_variant	MODERATE	PA14_RS14440	PA14_RS14440	c.869C>T	p.Ala290Val
NC_008463.1	3210655-3210657	CG	C	frameshift_variant	HIGH	PA14_RS14660	PA14_RS14660	c.841delC	p.Arg281fs
NC_008463.1	3233945-3233946	C	T	missense_variant	MODERATE	PA14_RS14770	PA14_RS14770	c.727G>A	p.Ala243Thr
NC_008463.1	3252865-3252866	G	A	missense_variant	MODERATE	PA14_RS14880	PA14_RS14880	c.274C>T	p.Leu92Phe
NC_008463.1	3266697-3266698	A	ACGGCG	frameshift_variant	HIGH	PA14_RS14925	PA14_RS14925	c.781_782insCGGCG	p.Lys261fs
NC_008463.1	3275451-3275452	G	A	missense_variant	MODERATE	PA14_RS14955	PA14_RS14955	c.1837C>T	p.Pro613Ser
NC_008463.1	3276057-3276058	G	A	missense_variant	MODERATE	PA14_RS14955	PA14_RS14955	c.1231C>T	p.Arg411Cys
NC_008463.1	3290233-3290234	T	G	missense_variant	MODERATE	ligD	PA14_RS15030	c.76A>C	p.Lys26Gln
NC_008463.1	3302691-3302692	G	A	missense_variant	MODERATE	PA14_RS15090	PA14_RS15090	c.937G>A	p.Gly313Ser
NC_008463.1	3315243-3315245	GC	G	frameshift_variant	HIGH	PA14_RS15155	PA14_RS15155	c.457delG	p.Ala153fs
NC_008463.1	3318824-3318825	G	A	missense_variant	MODERATE	PA14_RS15170	PA14_RS15170	c.514G>A	p.Ala172Thr
NC_008463.1	3334721-3334722	A	C	missense_variant	MODERATE	PA14_RS15250	PA14_RS15250	c.989T>G	p.Ile330Ser
NC_008463.1	3344441-3344442	C	T	missense_variant	MODERATE	PA14_RS15285	PA14_RS15285	c.154G>A	p.Asp52Asn
NC_008463.1	3350540-3350541	G	A	missense_variant	MODERATE	PA14_RS15310	PA14_RS15310	c.1393G>A	p.Ala465Thr
NC_008463.1	3369573-3369574	G	A	missense_variant	MODERATE	PA14_RS15370	PA14_RS15370	c.352G>A	p.Glu118Lys
NC_008463.1	3373772-3373773	G	A	missense_variant	MODERATE	PA14_RS15385	PA14_RS15385	c.950C>T	p.Ser317Phe
NC_008463.1	3373917-3373918	G	A	missense_variant	MODERATE	PA14_RS15385	PA14_RS15385	c.805C>T	p.Arg269Cys
NC_008463.1	3374391-3374392	C	T	missense_variant	MODERATE	PA14_RS15385	PA14_RS15385	c.331G>A	p.Val111Met
NC_008463.1	3378474-3378475	C	T	missense_variant	MODERATE	PA14_RS15400	PA14_RS15400	c.97G>A	p.Gly33Arg
NC_008463.1	3379167-3379168	A	C	missense_variant	MODERATE	PA14_RS15405	PA14_RS15405	c.1214T>G	p.Leu405Arg
NC_008463.1	3379984-3379985	C	T	missense_variant	MODERATE	PA14_RS15405	PA14_RS15405	c.397G>A	p.Ala133Thr
NC_008463.1	3387872-3387873	C	T	missense_variant	MODERATE	cynS	PA14_RS15435	c.131C>T	p.Thr44Ile
NC_008463.1	3389483-3389484	C	T	stop_gained	HIGH	PA14_RS15445	PA14_RS15445	c.224G>A	p.Trp75*
NC_008463.1	3397116-3397117	C	T	missense_variant	MODERATE	PA14_RS15480	PA14_RS15480	c.1282C>T	p.Arg428Trp
NC_008463.1	3397678-3397679	G	A	missense_variant	MODERATE	PA14_RS15480	PA14_RS15480	c.1844G>A	p.Arg615His
NC_008463.1	3415426-3415427	C	T	missense_variant	MODERATE	PA14_RS15570	PA14_RS15570	c.329C>T	p.Pro110Leu
NC_008463.1	3422091-3422092	G	A	missense_variant	MODERATE	PA14_RS15605	PA14_RS15605	c.407G>A	p.Arg136His
NC_008463.1	3422462-3422463	G	A	missense_variant	MODERATE	PA14_RS15605	PA14_RS15605	c.778G>A	p.Glu260Lys
NC_008463.1	3424133-3424134	G	A	missense_variant	MODERATE	PA14_RS15610	PA14_RS15610	c.1243G>A	p.Val415Ile
NC_008463.1	3451844-3451845	G	A	missense_variant	MODERATE	PA14_RS15720	PA14_RS15720	c.52G>A	p.Ala18Thr
NC_008463.1	3454687-3454688	G	A	missense_variant	MODERATE	PA14_RS15740	PA14_RS15740	c.1382C>T	p.Ser461Phe
NC_008463.1	3454910-3454911	C	T	missense_variant	MODERATE	PA14_RS15740	PA14_RS15740	c.1159G>A	p.Gly387Arg
NC_008463.1	3460615-3460616	A	C	missense_variant	MODERATE	PA14_RS15765	PA14_RS15765	c.662T>G	p.Leu221Arg
NC_008463.1	3479439-3479440	T	G	missense_variant	MODERATE	PA14_RS15840	PA14_RS15840	c.1159A>C	p.Lys387Gln
NC_008463.1	3487509-3487510	G	A	missense_variant	MODERATE	PA14_RS15890	PA14_RS15890	c.97C>T	p.Pro33Ser
NC_008463.1	3490498-3490499	G	A	missense_variant	MODERATE	PA14_RS15910	PA14_RS15910	c.539C>T	p.Ser180Leu
NC_008463.1	3507740-3507741	G	A	missense_variant	MODERATE	PA14_RS15990	PA14_RS15990	c.1024G>A	p.Ala342Thr
NC_008463.1	3510274-3510275	A	C	missense_variant	MODERATE	PA14_RS15995	PA14_RS15995	c.1858A>C	p.Lys620Gln
NC_008463.1	3521703-3521704	C	T	missense_variant	MODERATE	PA14_RS16030	PA14_RS16030	c.466G>A	p.Glu156Lys
NC_008463.1	3536237-3536238	C	T	missense_variant	MODERATE	PA14_RS16080	PA14_RS16080	c.263C>T	p.Ala88Val
NC_008463.1	3536381-3536382	G	A	missense_variant	MODERATE	PA14_RS16080	PA14_RS16080	c.407G>A	p.Gly136Glu
NC_008463.1	3540521-3540522	G	A	missense_variant	MODERATE	PA14_RS16100	PA14_RS16100	c.28G>A	p.Asp10Asn
NC_008463.1	3542518-3542519	C	T	missense_variant	MODERATE	PA14_RS16110	PA14_RS16110	c.337C>T	p.Pro113Ser
NC_008463.1	3546763-3546764	C	T	missense_variant	MODERATE	PA14_RS16125	PA14_RS16125	c.362C>T	p.Pro121Leu
NC_008463.1	3549015-3549016	G	A	missense_variant	MODERATE	PA14_RS16135	PA14_RS16135	c.953G>A	p.Gly318Asp
NC_008463.1	3560901-3560902	C	T	missense_variant	MODERATE	PA14_RS16190	PA14_RS16190	c.307G>A	p.Gly103Ser
NC_008463.1	3561592-3561593	C	T	missense_variant	MODERATE	PA14_RS16195	PA14_RS16195	c.140G>A	p.Cys47Tyr
NC_008463.1	3564150-3564151	G	A	missense_variant	MODERATE	PA14_RS16205	PA14_RS16205	c.463G>A	p.Ala155Thr
NC_008463.1	3569119-3569120	G	A	missense_variant	MODERATE	PA14_RS16225	PA14_RS16225	c.1531G>A	p.Val511Met
NC_008463.1	3585008-3585009	G	A	missense_variant	MODERATE	PA14_RS16310	PA14_RS16310	c.134C>T	p.Ala45Val
NC_008463.1	3591222-3591223	G	C	missense_variant	MODERATE	PA14_RS16325	PA14_RS16325	c.5492C>G	p.Ala1831Gly
NC_008463.1	3591223-3591224	C	T	missense_variant	MODERATE	PA14_RS16325	PA14_RS16325	c.5491G>A	p.Ala1831Thr
NC_008463.1	3591360-3591361	G	A	missense_variant	MODERATE	PA14_RS16325	PA14_RS16325	c.5354C>T	p.Thr1785Met
NC_008463.1	3591364-3591365	C	T	missense_variant	MODERATE	PA14_RS16325	PA14_RS16325	c.5350G>A	p.Gly1784Ser
NC_008463.1	3591786-3591787	G	A	missense_variant	MODERATE	PA14_RS16325	PA14_RS16325	c.4928C>T	p.Pro1643Leu
NC_008463.1	3598137-3598138	G	A	missense_variant	MODERATE	PA14_RS16330	PA14_RS16330	c.925G>A	p.Ala309Thr
NC_008463.1	3598390-3598391	G	A	missense_variant	MODERATE	PA14_RS16335	PA14_RS16335	c.95G>A	p.Gly32Asp
NC_008463.1	3601467-3601468	G	A	missense_variant	MODERATE	acpP	PA14_RS16350	c.236C>T	p.Thr79Ile
NC_008463.1	3603005-3603006	C	T	missense_variant	MODERATE	gspD	PA14_RS16355	c.1196G>A	p.Gly399Asp
NC_008463.1	3603978-3603979	G	A	missense_variant	MODERATE	gspD	PA14_RS16355	c.223C>T	p.Arg75Trp
NC_008463.1	3606822-3606823	C	T	missense_variant	MODERATE	PA14_RS16370	PA14_RS16370	c.610G>A	p.Ala204Thr
NC_008463.1	3624517-3624518	G	A	missense_variant	MODERATE	PA14_RS16455	PA14_RS16455	c.593G>A	p.Ser198Asn
NC_008463.1	3625112-3625113	G	A	missense_variant	MODERATE	PA14_RS16460	PA14_RS16460	c.161G>A	p.Arg54Gln
NC_008463.1	3633082-3633083	G	A	missense_variant	MODERATE	PA14_RS16490	PA14_RS16490	c.2000G>A	p.Arg667His
NC_008463.1	3634541-3634542	T	G	missense_variant	MODERATE	PA14_RS16490	PA14_RS16490	c.3459T>G	p.His1153Gln
NC_008463.1	3636131-3636132	G	A	missense_variant	MODERATE	PA14_RS16510	PA14_RS16510	c.5G>A	p.Arg2His
NC_008463.1	3647269-3647270	G	A	missense_variant	MODERATE	PA14_RS16575	PA14_RS16575	c.349G>A	p.Val117Ile
NC_008463.1	3653207-3653208	C	T	missense_variant	MODERATE	PA14_RS16605	PA14_RS16605	c.454G>A	p.Asp152Asn
NC_008463.1	3658092-3658093	C	T	missense_variant	MODERATE	PA14_RS16625	PA14_RS16625	c.1765G>A	p.Glu589Lys
NC_008463.1	3675044-3675045	C	T	missense_variant	MODERATE	PA14_RS16690	PA14_RS16690	c.370G>A	p.Glu124Lys
NC_008463.1	3676078-3676079	G	A	missense_variant	MODERATE	PA14_RS16705	PA14_RS16705	c.2372C>T	p.Ser791Phe
NC_008463.1	3679043-3679044	T	G	missense_variant	MODERATE	PA14_RS16710	PA14_RS16710	c.819A>C	p.Glu273Asp
NC_008463.1	3681402-3681403	C	T	missense_variant	MODERATE	PA14_RS16720	PA14_RS16720	c.610G>A	p.Gly204Arg
NC_008463.1	3695694-3695695	G	A	missense_variant	MODERATE	PA14_RS16805	PA14_RS16805	c.434G>A	p.Gly145Asp
NC_008463.1	3706592-3706593	C	T	missense_variant	MODERATE	PA14_RS16845	PA14_RS16845	c.547C>T	p.Arg183Cys
NC_008463.1	3709896-3709897	G	A	missense_variant	MODERATE	PA14_RS16855	PA14_RS16855	c.995G>A	p.Gly332Glu
NC_008463.1	3714744-3714745	G	A	missense_variant	MODERATE	PA14_RS16875	PA14_RS16875	c.350C>T	p.Ala117Val
NC_008463.1	3717577-3717578	C	T	missense_variant	MODERATE	PA14_RS16895	PA14_RS16895	c.614G>A	p.Gly205Asp
NC_008463.1	3730732-3730733	C	T	stop_gained	HIGH	PA14_RS16955	PA14_RS16955	c.2417G>A	p.Trp806*
NC_008463.1	3731231-3731232	G	C	missense_variant	MODERATE	PA14_RS16955	PA14_RS16955	c.1918C>G	p.Arg640Gly
NC_008463.1	3735745-3735746	G	A	missense_variant	MODERATE	PA14_RS16960	PA14_RS16960	c.112C>T	p.Arg38Cys
NC_008463.1	3738586-3738587	G	A	missense_variant	MODERATE	PA14_RS16975	PA14_RS16975	c.410G>A	p.Gly137Asp
NC_008463.1	3739918-3739919	C	T	missense_variant	MODERATE	PA14_RS16985	PA14_RS16985	c.506G>A	p.Cys169Tyr
NC_008463.1	3748881-3748882	G	A	missense_variant	MODERATE	PA14_RS17055	PA14_RS17055	c.244G>A	p.Ala82Thr
NC_008463.1	3755654-3755655	C	T	missense_variant	MODERATE	PA14_RS17080	PA14_RS17080	c.170G>A	p.Cys57Tyr
NC_008463.1	3765661-3765662	G	A	missense_variant	MODERATE	PA14_RS17130	PA14_RS17130	c.1621G>A	p.Asp541Asn
NC_008463.1	3765925-3765926	A	C	missense_variant	MODERATE	PA14_RS17130	PA14_RS17130	c.1885A>C	p.Ile629Leu
NC_008463.1	3781769-3781770	C	T	missense_variant	MODERATE	PA14_RS17235	PA14_RS17235	c.746G>A	p.Arg249His
NC_008463.1	3789401-3789402	G	A	missense_variant	MODERATE	PA14_RS17285	PA14_RS17285	c.317G>A	p.Arg106Gln
NC_008463.1	3798256-3798257	C	T	missense_variant	MODERATE	PA14_RS17330	PA14_RS17330	c.189G>A	p.Met63Ile
NC_008463.1	3798846-3798847	G	A	missense_variant	MODERATE	PA14_RS17335	PA14_RS17335	c.254G>A	p.Arg85Gln
NC_008463.1	3844852-3844853	C	T	missense_variant	MODERATE	PA14_RS17535	PA14_RS17535	c.536C>T	p.Pro179Leu
NC_008463.1	3845230-3845231	T	G	missense_variant	MODERATE	PA14_RS17535	PA14_RS17535	c.914T>G	p.Leu305Arg
NC_008463.1	3851884-3851885	G	A	stop_gained	HIGH	PA14_RS17560	PA14_RS17560	c.535C>T	p.Gln179*
NC_008463.1	3857844-3857845	G	A	missense_variant	MODERATE	PA14_RS17600	PA14_RS17600	c.529C>T	p.Arg177Cys
NC_008463.1	3860132-3860133	G	A	missense_variant	MODERATE	PA14_RS17610	PA14_RS17610	c.73C>T	p.Leu25Phe
NC_008463.1	3862661-3862662	G	A	missense_variant	MODERATE	PA14_RS17615	PA14_RS17615	c.302C>T	p.Ala101Val
NC_008463.1	3865615-3865616	G	A	stop_gained	HIGH	kdpB	PA14_RS17625	c.133C>T	p.Gln45*
NC_008463.1	3868168-3868169	C	T	missense_variant	MODERATE	PA14_RS17640	PA14_RS17640	c.728G>A	p.Gly243Asp
NC_008463.1	3870310-3870311	C	T	missense_variant	MODERATE	PA14_RS17650	PA14_RS17650	c.253C>T	p.Arg85Cys
NC_008463.1	3870710-3870711	G	A	missense_variant	MODERATE	PA14_RS17650	PA14_RS17650	c.653G>A	p.Gly218Asp
NC_008463.1	3878634-3878635	C	T	missense_variant	MODERATE	PA14_RS17690	PA14_RS17690	c.329G>A	p.Arg110His
NC_008463.1	3893829-3893830	C	T	missense_variant	MODERATE	PA14_RS17760	PA14_RS17760	c.113C>T	p.Thr38Met
NC_008463.1	3899431-3899432	G	A	missense_variant	MODERATE	PA14_RS17790	PA14_RS17790	c.1461G>A	p.Met487Ile
NC_008463.1	3906363-3906364	G	A	missense_variant	MODERATE	PA14_RS17820	PA14_RS17820	c.956C>T	p.Ala319Val
NC_008463.1	3911855-3911856	G	A	missense_variant	MODERATE	PA14_RS17850	PA14_RS17850	c.307C>T	p.Leu103Phe
NC_008463.1	3918660-3918661	G	A	missense_variant	MODERATE	PA14_RS17870	PA14_RS17870	c.605C>T	p.Ser202Phe
NC_008463.1	3933695-3933696	G	A	missense_variant	MODERATE	PA14_RS17955	PA14_RS17955	c.1382G>A	p.Arg461His
NC_008463.1	3937026-3937027	G	A	missense_variant	MODERATE	PA14_RS17970	PA14_RS17970	c.1043G>A	p.Arg348Gln
NC_008463.1	3949018-3949019	A	G	missense_variant	MODERATE	ccoO	PA14_RS18015	c.337A>G	p.Ser113Gly
NC_008463.1	3949055-3949056	T	A	missense_variant	MODERATE	ccoO	PA14_RS18015	c.374T>A	p.Phe125Tyr
NC_008463.1	3952354-3952355	C	T	missense_variant	MODERATE	ccoO	PA14_RS18035	c.145C>T	p.Arg49Cys
NC_008463.1	3952355-3952356	G	A	missense_variant	MODERATE	ccoO	PA14_RS18035	c.146G>A	p.Arg49His
NC_008463.1	3952366-3952367	G	C	missense_variant	MODERATE	ccoO	PA14_RS18035	c.157G>C	p.Glu53Gln
NC_008463.1	3952426-3952427	G	A	missense_variant	MODERATE	ccoO	PA14_RS18035	c.217G>A	p.Val73Ile
NC_008463.1	3953421-3953422	C	T	missense_variant	MODERATE	ccoP	PA14_RS18045	c.413C>T	p.Pro138Leu
NC_008463.1	3954110-3954111	G	A	missense_variant	MODERATE	PA14_RS30670	PA14_RS30670	c.98C>T	p.Thr33Ile
NC_008463.1	3954114-3954115	G	A	missense_variant	MODERATE	PA14_RS30670	PA14_RS30670	c.94C>T	p.Pro32Ser
NC_008463.1	3956017-3956018	G	A	missense_variant	MODERATE	PA14_RS18055	PA14_RS18055	c.407G>A	p.Arg136His
NC_008463.1	3961782-3961783	C	T	missense_variant	MODERATE	PA14_RS18085	PA14_RS18085	c.65C>T	p.Pro22Leu
NC_008463.1	3976273-3976274	C	T	missense_variant	MODERATE	PA14_RS18160	PA14_RS18160	c.2381G>A	p.Arg794His
NC_008463.1	4003434-4003435	C	T	missense_variant	MODERATE	PA14_RS18255	PA14_RS18255	c.122C>T	p.Ala41Val
NC_008463.1	4004558-4004559	G	A	missense_variant	MODERATE	PA14_RS18255	PA14_RS18255	c.1246G>A	p.Gly416Ser
NC_008463.1	4004559-4004560	G	A	missense_variant	MODERATE	PA14_RS18255	PA14_RS18255	c.1247G>A	p.Gly416Asp
NC_008463.1	4004567-4004568	T	G	missense_variant	MODERATE	PA14_RS18255	PA14_RS18255	c.1255T>G	p.Ser419Ala
NC_008463.1	4004570-4004571	G	A	missense_variant	MODERATE	PA14_RS18255	PA14_RS18255	c.1258G>A	p.Ala420Thr
NC_008463.1	4004598-4004599	C	T	missense_variant	MODERATE	PA14_RS18255	PA14_RS18255	c.1286C>T	p.Ala429Val
NC_008463.1	4008333-4008334	C	T	missense_variant	MODERATE	PA14_RS18270	PA14_RS18270	c.1216C>T	p.Arg406Cys
NC_008463.1	4012672-4012673	A	C	missense_variant	MODERATE	gcl	PA14_RS18295	c.536A>C	p.Glu179Ala
NC_008463.1	4015378-4015379	G	A	missense_variant	MODERATE	PA14_RS18305	PA14_RS18305	c.514G>A	p.Val172Met
NC_008463.1	4029866-4029868	TC	T	frameshift_variant	HIGH	PA14_RS18365	PA14_RS18365	c.963delC	p.Ala322fs
NC_008463.1	4030248-4030249	G	A	missense_variant	MODERATE	PA14_RS18370	PA14_RS18370	c.85G>A	p.Ala29Thr
NC_008463.1	4034886-4034887	G	A	missense_variant	MODERATE	PA14_RS18385	PA14_RS18385	c.619G>A	p.Glu207Lys
NC_008463.1	4064116-4064118	GA	G	frameshift_variant	HIGH	PA14_RS18550	PA14_RS18550	c.1276delT	p.Ser426fs
NC_008463.1	4065543-4065546	CCA	C	frameshift_variant	HIGH	PA14_RS18555	PA14_RS18555	c.1140_1141delTG	p.Gly381fs
NC_008463.1	4065628-4065629	C	T	missense_variant	MODERATE	PA14_RS18555	PA14_RS18555	c.1057G>A	p.Ala353Thr
NC_008463.1	4073582-4073583	G	A	missense_variant	MODERATE	PA14_RS18600	PA14_RS18600	c.151C>T	p.Pro51Ser
NC_008463.1	4078574-4078575	G	A	missense_variant	MODERATE	PA14_RS18625	PA14_RS18625	c.1688C>T	p.Thr563Met
NC_008463.1	4081912-4081913	C	T	missense_variant	MODERATE	PA14_RS18635	PA14_RS18635	c.317C>T	p.Ala106Val
NC_008463.1	4085528-4085529	A	G	missense_variant	MODERATE	PA14_RS18655	PA14_RS18655	c.530T>C	p.Leu177Pro
NC_008463.1	4088766-4088767	C	T	missense_variant	MODERATE	PA14_RS18660	PA14_RS18660	c.451G>A	p.Gly151Ser
NC_008463.1	4097356-4097357	C	T	missense_variant	MODERATE	speB	PA14_RS18700	c.361C>T	p.Leu121Phe
NC_008463.1	4103492-4103493	C	T	missense_variant	MODERATE	PA14_RS18725	PA14_RS18725	c.398C>T	p.Ala133Val
NC_008463.1	4168047-4168048	G	A	missense_variant	MODERATE	PA14_RS19015	PA14_RS19015	c.722G>A	p.Gly241Asp
NC_008463.1	4177266-4177267	G	A	missense_variant	MODERATE	PA14_RS19060	PA14_RS19060	c.206C>T	p.Ser69Leu
NC_008463.1	4192820-4192821	G	A	missense_variant	MODERATE	PA14_RS19130	PA14_RS19130	c.187C>T	p.Arg63Cys
NC_008463.1	4196022-4196023	C	T	missense_variant	MODERATE	ilvA	PA14_RS19145	c.1544G>A	p.Gly515Asp
NC_008463.1	4199369-4199370	C	T	missense_variant	MODERATE	PA14_RS19165	PA14_RS19165	c.2098G>A	p.Val700Ile
NC_008463.1	4222682-4222683	C	T	missense_variant	MODERATE	PA14_RS19265	PA14_RS19265	c.367G>A	p.Val123Ile
NC_008463.1	4224557-4224558	G	A	missense_variant	MODERATE	PA14_RS19275	PA14_RS19275	c.128C>T	p.Ala43Val
NC_008463.1	4226198-4226199	G	C	missense_variant	MODERATE	PA14_RS19290	PA14_RS19290	c.496G>C	p.Asp166His
NC_008463.1	4240811-4240812	G	A	missense_variant	MODERATE	PA14_RS19365	PA14_RS19365	c.286G>A	p.Ala96Thr
NC_008463.1	4243571-4243572	C	T	missense_variant	MODERATE	cobT	PA14_RS19380	c.800G>A	p.Cys267Tyr
NC_008463.1	4250576-4250577	T	C	missense_variant	MODERATE	cobO	PA14_RS19415	c.302A>G	p.Glu101Gly
NC_008463.1	4252212-4252213	T	C	missense_variant	MODERATE	btuB	PA14_RS19420	c.580A>G	p.Ser194Gly
NC_008463.1	4263265-4263266	G	A	missense_variant	MODERATE	PA14_RS19470	PA14_RS19470	c.370G>A	p.Ala124Thr
NC_008463.1	4280143-4280144	C	T	missense_variant	MODERATE	PA14_RS19540	PA14_RS19540	c.625G>A	p.Ala209Thr
NC_008463.1	4295843-4295844	G	A	missense_variant	MODERATE	PA14_RS19595	PA14_RS19595	c.331G>A	p.Glu111Lys
NC_008463.1	4315365-4315366	G	A	missense_variant	MODERATE	PA14_RS19700	PA14_RS19700	c.1139G>A	p.Arg380His
NC_008463.1	4316686-4316687	G	A	missense_variant	MODERATE	PA14_RS19705	PA14_RS19705	c.607G>A	p.Glu203Lys
NC_008463.1	4322898-4322899	A	C	missense_variant	MODERATE	PA14_RS19735	PA14_RS19735	c.479A>C	p.Gln160Pro
NC_008463.1	4334244-4334245	G	A	missense_variant	MODERATE	PA14_RS19785	PA14_RS19785	c.212C>T	p.Ala71Val
NC_008463.1	4335150-4335151	C	T	missense_variant	MODERATE	PA14_RS19795	PA14_RS19795	c.502G>A	p.Val168Ile
NC_008463.1	4361464-4361465	G	A	missense_variant	MODERATE	PA14_RS19945	PA14_RS19945	c.559C>T	p.His187Tyr
NC_008463.1	4362711-4362712	C	T	missense_variant	MODERATE	PA14_RS19950	PA14_RS19950	c.488C>T	p.Pro163Leu
NC_008463.1	4364356-4364357	C	T	missense_variant	MODERATE	PA14_RS19955	PA14_RS19955	c.144G>A	p.Met48Ile
NC_008463.1	4364501-4364502	G	A	missense_variant	MODERATE	PA14_RS30765	PA14_RS30765	c.14G>A	p.Gly5Glu
NC_008463.1	4367233-4367234	C	T	missense_variant	MODERATE	PA14_RS19965	PA14_RS19965	c.1970G>A	p.Arg657His
NC_008463.1	4369554-4369561	CGGCCCA	C	disruptive_inframe_deletion	MODERATE	PA14_RS19970	PA14_RS19970	c.1091_1096delTGGGCC	p.Leu364_Gly365del
NC_008463.1	4371946-4371947	G	A	stop_gained	HIGH	PA14_RS19980	PA14_RS19980	c.61C>T	p.Gln21*
NC_008463.1	4397201-4397202	G	A	missense_variant	MODERATE	PA14_RS20090	PA14_RS20090	c.2500G>A	p.Val834Met
NC_008463.1	4406265-4406266	C	T	stop_gained	HIGH	PA14_RS20110	PA14_RS20110	c.313C>T	p.Gln105*
NC_008463.1	4428807-4428808	G	A	stop_gained	HIGH	PA14_RS20220	PA14_RS20220	c.379C>T	p.Gln127*
NC_008463.1	4450837-4450838	G	GCCATA	frameshift_variant	HIGH	PA14_RS20335	PA14_RS20335	c.858_859insACCAT	p.Ala287fs
NC_008463.1	4454324-4454325	C	T	missense_variant	MODERATE	PA14_RS20355	PA14_RS20355	c.382G>A	p.Ala128Thr
NC_008463.1	4458798-4458799	C	T	missense_variant	MODERATE	PA14_RS20375	PA14_RS20375	c.748G>A	p.Glu250Lys
NC_008463.1	4460131-4460132	G	A	stop_gained	HIGH	PA14_RS20380	PA14_RS20380	c.628C>T	p.Gln210*
NC_008463.1	4461914-4461915	G	A	missense_variant	MODERATE	PA14_RS20385	PA14_RS20385	c.430C>T	p.Arg144Cys
NC_008463.1	4463471-4463472	G	A	missense_variant	MODERATE	PA14_RS20400	PA14_RS20400	c.1400C>T	p.Pro467Leu
NC_008463.1	4466038-4466039	T	G	missense_variant	MODERATE	PA14_RS20410	PA14_RS20410	c.835A>C	p.Asn279His
NC_008463.1	4474976-4474977	C	T	missense_variant	MODERATE	flgL	PA14_RS20435	c.712G>A	p.Gly238Ser
NC_008463.1	4487618-4487619	G	A	missense_variant	MODERATE	PA14_RS20500	PA14_RS20500	c.670G>A	p.Val224Ile
NC_008463.1	4514296-4514297	G	A	missense_variant	MODERATE	PA14_RS20635	PA14_RS20635	c.226C>T	p.Pro76Ser
NC_008463.1	4516140-4516141	G	A	missense_variant	MODERATE	PA14_RS20645	PA14_RS20645	c.2116C>T	p.His706Tyr
NC_008463.1	4519340-4519341	A	C	missense_variant	MODERATE	PA14_RS20650	PA14_RS20650	c.1139T>G	p.Leu380Arg
NC_008463.1	4520707-4520708	G	A	missense_variant	MODERATE	PA14_RS20655	PA14_RS20655	c.100G>A	p.Val34Ile
NC_008463.1	4525493-4525497	GGCC	G	disruptive_inframe_deletion	MODERATE	PA14_RS20695	PA14_RS20695	c.267_269delGGC	p.Gln89_Ala90delinsHis
NC_008463.1	4529948-4529949	T	C	missense_variant	MODERATE	PA14_RS20715	PA14_RS20715	c.2239T>C	p.Tyr747His
NC_008463.1	4532559-4532560	T	G	missense_variant	MODERATE	PA14_RS20725	PA14_RS20725	c.736A>C	p.Lys246Gln
NC_008463.1	4533577-4533578	G	A	missense_variant	MODERATE	PA14_RS20730	PA14_RS20730	c.221C>T	p.Ala74Val
NC_008463.1	4548882-4548883	C	T	missense_variant	MODERATE	PA14_RS20795	PA14_RS20795	c.119G>A	p.Gly40Asp
NC_008463.1	4555345-4555346	A	C	missense_variant	MODERATE	PA14_RS20835	PA14_RS20835	c.439T>G	p.Ser147Ala
NC_008463.1	4557151-4557156	CCTTA	C	frameshift_variant	HIGH	PA14_RS20845	PA14_RS20845	c.291_294delTTAC	p.Tyr98fs
NC_008463.1	4564599-4564600	C	T	missense_variant	MODERATE	PA14_RS20885	PA14_RS20885	c.1361G>A	p.Gly454Asp
NC_008463.1	4569386-4569387	G	A	missense_variant	MODERATE	PA14_RS20905	PA14_RS20905	c.536C>T	p.Pro179Leu
NC_008463.1	4572163-4572164	C	T	missense_variant	MODERATE	PA14_RS20915	PA14_RS20915	c.137C>T	p.Ser46Phe
NC_008463.1	4573389-4573390	C	T	missense_variant	MODERATE	PA14_RS20920	PA14_RS20920	c.1759G>A	p.Val587Met
NC_008463.1	4576300-4576304	CCGG	C	disruptive_inframe_deletion	MODERATE	PA14_RS20930	PA14_RS20930	c.329_331delCCG	p.Thr110_Gly111delinsSer
NC_008463.1	4578346-4578347	A	C	missense_variant	MODERATE	PA14_RS20940	PA14_RS20940	c.295A>C	p.Thr99Pro
NC_008463.1	4596677-4596678	C	T	missense_variant	MODERATE	tolR	PA14_RS21055	c.292G>A	p.Ala98Thr
NC_008463.1	4606544-4606545	C	T	missense_variant	MODERATE	PA14_RS21115	PA14_RS21115	c.326C>T	p.Pro109Leu
NC_008463.1	4607264-4607367	CCTATGGCGTTCCCGGCCTGACTTTCATGGTCCGCTATATCAATGGCAAGGACATCGATGGCACCAAGATGTCTGACAACAACGTCGGCTATAAGAACTACGG	C	disruptive_inframe_deletion	MODERATE	PA14_RS21115	PA14_RS21115	c.1050_1151del	p.Gly351_Tyr384del
NC_008463.1	4607999-4608000	G	A	missense_variant	MODERATE	PA14_RS21120	PA14_RS21120	c.23C>T	p.Ala8Val
NC_008463.1	4617082-4617083	T	G	missense_variant	MODERATE	PA14_RS21180	PA14_RS21180	c.437A>C	p.Lys146Thr
NC_008463.1	4624493-4624494	G	A	missense_variant	MODERATE	PA14_RS21235	PA14_RS21235	c.150G>A	p.Met50Ile
NC_008463.1	4624989-4624990	C	T	stop_gained	HIGH	PA14_RS21235	PA14_RS21235	c.646C>T	p.Gln216*
NC_008463.1	4639796-4639797	G	A	missense_variant	MODERATE	PA14_RS21285	PA14_RS21285	c.188G>A	p.Arg63His
NC_008463.1	4651087-4651088	T	G	missense_variant	MODERATE	PA14_RS21335	PA14_RS21335	c.455A>C	p.Glu152Ala
NC_008463.1	4652799-4652800	G	A	missense_variant	MODERATE	PA14_RS21340	PA14_RS21340	c.1012G>A	p.Val338Ile
NC_008463.1	4653922-4653923	G	A	missense_variant	MODERATE	PA14_RS21350	PA14_RS21350	c.296G>A	p.Arg99His
NC_008463.1	4672963-4672964	C	T	missense_variant	MODERATE	PA14_RS21460	PA14_RS21460	c.718G>A	p.Ala240Thr
NC_008463.1	4706368-4706369	C	T	missense_variant	MODERATE	PA14_RS21615	PA14_RS21615	c.277C>T	p.Arg93Cys
NC_008463.1	4710944-4710945	G	A	missense_variant	MODERATE	PA14_RS21635	PA14_RS21635	c.542C>T	p.Ser181Leu
NC_008463.1	4722918-4722919	C	T	missense_variant	MODERATE	trxB	PA14_RS21695	c.806G>A	p.Arg269His
NC_008463.1	4731094-4731095	G	A	missense_variant	MODERATE	PA14_RS21720	PA14_RS21720	c.940G>A	p.Ala314Thr
NC_008463.1	4731095-4731096	C	T	missense_variant	MODERATE	PA14_RS21720	PA14_RS21720	c.941C>T	p.Ala314Val
NC_008463.1	4737765-4737766	G	A	missense_variant	MODERATE	PA14_RS21750	PA14_RS21750	c.61C>T	p.Pro21Ser
NC_008463.1	4746454-4746455	G	A	missense_variant	MODERATE	PA14_RS21790	PA14_RS21790	c.454G>A	p.Ala152Thr
NC_008463.1	4764205-4764206	G	GGC	frameshift_variant	HIGH	PA14_RS21875	PA14_RS21875	c.139_140insGC	p.Pro47fs
NC_008463.1	4769285-4769286	C	T	stop_gained	HIGH	PA14_RS21900	PA14_RS21900	c.184C>T	p.Gln62*
NC_008463.1	4782479-4782480	C	T	missense_variant	MODERATE	PA14_RS21970	PA14_RS21970	c.196C>T	p.Leu66Phe
NC_008463.1	4792597-4792598	G	A	missense_variant	MODERATE	PA14_RS22005	PA14_RS22005	c.695C>T	p.Ala232Val
NC_008463.1	4800902-4800903	G	A	missense_variant	MODERATE	PA14_RS22040	PA14_RS22040	c.826G>A	p.Val276Met
NC_008463.1	4825456-4825457	C	T	splice_region_variant&stop_retained_variant	LOW	PA14_RS22145	PA14_RS22145	c.584G>A	p.Ter195Ter
NC_008463.1	4826154-4826155	G	A	missense_variant	MODERATE	rpoE	PA14_RS22150	c.499C>T	p.Pro167Ser
NC_008463.1	4828660-4828661	C	T	missense_variant	MODERATE	PA14_RS22155	PA14_RS22155	c.1600C>T	p.Pro534Ser
NC_008463.1	4828660-4828661	C	T	missense_variant	MODERATE	PA14_RS22160	PA14_RS22160	c.439G>A	p.Ala147Thr
NC_008463.1	4839270-4839282	GACCAGTCGATA	G	frameshift_variant	HIGH	PA14_RS22215	PA14_RS22215	c.669_679delTATCGACTGGT	p.Ile224fs
NC_008463.1	4840678-4840679	G	A	missense_variant	MODERATE	PA14_RS22220	PA14_RS22220	c.193C>T	p.Leu65Phe
NC_008463.1	4842688-4842689	G	A	missense_variant	MODERATE	mmsA	PA14_RS22230	c.748G>A	p.Gly250Arg
NC_008463.1	4845989-4845990	G	A	missense_variant	MODERATE	PA14_RS22245	PA14_RS22245	c.423G>A	p.Met141Ile
NC_008463.1	4853463-4853464	G	GGA	frameshift_variant	HIGH	PA14_RS22290	PA14_RS22290	c.92_93insTC	p.Phe32fs
NC_008463.1	4854512-4854513	G	A	missense_variant	MODERATE	PA14_RS22295	PA14_RS22295	c.725G>A	p.Arg242Gln
NC_008463.1	4909399-4909400	C	T	missense_variant	MODERATE	PA14_RS22535	PA14_RS22535	c.151G>A	p.Gly51Ser
NC_008463.1	4911675-4911676	C	T	missense_variant	MODERATE	PA14_RS22545	PA14_RS22545	c.307G>A	p.Glu103Lys
NC_008463.1	4916732-4916733	C	T	missense_variant	MODERATE	PA14_RS22565	PA14_RS22565	c.8G>A	p.Arg3His
NC_008463.1	4932628-4932629	C	T	missense_variant	MODERATE	gspF	PA14_RS22585	c.910G>A	p.Ala304Thr
NC_008463.1	4936391-4936392	G	A	missense_variant	MODERATE	gspD	PA14_RS22595	c.964C>T	p.Arg322Cys
NC_008463.1	4941931-4941932	C	T	missense_variant	MODERATE	gspH	PA14_RS22630	c.181C>T	p.Arg61Cys
NC_008463.1	4963604-4963605	G	A	missense_variant	MODERATE	recD	PA14_RS22715	c.1306C>T	p.Arg436Trp
NC_008463.1	4973657-4973658	C	T	missense_variant	MODERATE	PA14_RS22735	PA14_RS22735	c.226G>A	p.Val76Ile
NC_008463.1	4976743-4976744	C	T	missense_variant	MODERATE	PA14_RS22750	PA14_RS22750	c.916G>A	p.Ala306Thr
NC_008463.1	4983521-4983522	C	T	missense_variant	MODERATE	PA14_RS22775	PA14_RS22775	c.149C>T	p.Thr50Met
NC_008463.1	4987262-4987263	G	A	missense_variant	MODERATE	PA14_RS22795	PA14_RS22795	c.307C>T	p.His103Tyr
NC_008463.1	4993039-4993040	C	T	stop_gained	HIGH	PA14_RS22820	PA14_RS22820	c.35G>A	p.Trp12*
NC_008463.1	4995970-4995971	C	T	missense_variant	MODERATE	PA14_RS22835	PA14_RS22835	c.1162C>T	p.Arg388Cys
NC_008463.1	5010194-5010195	C	T	missense_variant	MODERATE	PA14_RS22895	PA14_RS22895	c.47C>T	p.Pro16Leu
NC_008463.1	5010988-5010989	G	A	missense_variant	MODERATE	PA14_RS22900	PA14_RS22900	c.47G>A	p.Arg16His
NC_008463.1	5014197-5014198	G	A	missense_variant	MODERATE	PA14_RS22910	PA14_RS22910	c.721G>A	p.Gly241Ser
NC_008463.1	5030661-5030662	C	T	missense_variant	MODERATE	PA14_RS22995	PA14_RS22995	c.556G>A	p.Ala186Thr
NC_008463.1	5053432-5053433	G	A	missense_variant	MODERATE	PA14_RS23115	PA14_RS23115	c.221C>T	p.Ala74Val
NC_008463.1	5067773-5067774	C	T	missense_variant	MODERATE	PA14_RS23180	PA14_RS23180	c.757C>T	p.Arg253Cys
NC_008463.1	5073488-5073489	G	A	stop_gained	HIGH	PA14_RS23200	PA14_RS23200	c.169C>T	p.Gln57*
NC_008463.1	5077644-5077645	T	G	missense_variant	MODERATE	PA14_RS23225	PA14_RS23225	c.15A>C	p.Gln5His
NC_008463.1	5087354-5087355	C	T	missense_variant	MODERATE	PA14_RS23280	PA14_RS23280	c.1394C>T	p.Pro465Leu
NC_008463.1	5090927-5090928	G	A	missense_variant	MODERATE	PA14_RS23300	PA14_RS23300	c.337G>A	p.Ala113Thr
NC_008463.1	5094995-5094996	C	T	stop_gained	HIGH	PA14_RS23315	PA14_RS23315	c.255G>A	p.Trp85*
NC_008463.1	5100786-5100787	G	A	missense_variant	MODERATE	PA14_RS23335	PA14_RS23335	c.445C>T	p.Arg149Cys
NC_008463.1	5116334-5116335	C	T	missense_variant	MODERATE	PA14_RS23405	PA14_RS23405	c.1567G>A	p.Val523Met
NC_008463.1	5116765-5116766	G	A	missense_variant	MODERATE	PA14_RS23405	PA14_RS23405	c.1136C>T	p.Thr379Met
NC_008463.1	5117257-5117258	G	A	missense_variant	MODERATE	PA14_RS23405	PA14_RS23405	c.644C>T	p.Pro215Leu
NC_008463.1	5117411-5117412	C	T	missense_variant	MODERATE	PA14_RS23405	PA14_RS23405	c.490G>A	p.Ala164Thr
NC_008463.1	5119511-5119512	G	A	missense_variant	MODERATE	PA14_RS23420	PA14_RS23420	c.76C>T	p.Leu26Phe
NC_008463.1	5138337-5138338	C	T	missense_variant	MODERATE	PA14_RS23525	PA14_RS23525	c.1849G>A	p.Glu617Lys
NC_008463.1	5142848-5142849	G	A	missense_variant	MODERATE	PA14_RS23540	PA14_RS23540	c.460C>T	p.Arg154Cys
NC_008463.1	5155456-5155457	A	AGCCCGC	conservative_inframe_insertion	MODERATE	lptA	PA14_RS23615	c.484_489dupCCGCGC	p.Pro162_Arg163dup
NC_008463.1	5156052-5156053	C	T	missense_variant	MODERATE	lptB	PA14_RS23620	c.544C>T	p.His182Tyr
NC_008463.1	5159835-5159836	G	A	missense_variant	MODERATE	PA14_RS23645	PA14_RS23645	c.127G>A	p.Val43Ile
NC_008463.1	5161412-5161413	C	T	missense_variant	MODERATE	PA14_RS23655	PA14_RS23655	c.229G>A	p.Gly77Arg
NC_008463.1	5161891-5161892	G	A	missense_variant	MODERATE	PA14_RS23660	PA14_RS23660	c.212C>T	p.Thr71Ile
NC_008463.1	5163573-5163574	C	T	missense_variant	MODERATE	PA14_RS23670	PA14_RS23670	c.322G>A	p.Val108Ile
NC_008463.1	5165252-5165253	G	A	missense_variant	MODERATE	PA14_RS23675	PA14_RS23675	c.140C>T	p.Thr47Ile
NC_008463.1	5174905-5174906	C	T	missense_variant	MODERATE	mreD	PA14_RS23710	c.8G>A	p.Arg3His
NC_008463.1	5189055-5189056	C	T	missense_variant	MODERATE	PA14_RS23765	PA14_RS23765	c.143G>A	p.Arg48His
NC_008463.1	5193771-5193772	G	A	missense_variant	MODERATE	PA14_RS23785	PA14_RS23785	c.58C>T	p.Leu20Phe
NC_008463.1	5195350-5195351	C	T	missense_variant	MODERATE	PA14_RS23795	PA14_RS23795	c.283C>T	p.His95Tyr
NC_008463.1	5206511-5206512	G	A	missense_variant	MODERATE	PA14_RS23830	PA14_RS23830	c.857G>A	p.Gly286Asp
NC_008463.1	5211497-5211498	G	A	missense_variant	MODERATE	PA14_RS23860	PA14_RS23860	c.304C>T	p.Arg102Cys
NC_008463.1	5213885-5213886	G	A	missense_variant	MODERATE	PA14_RS23875	PA14_RS23875	c.530G>A	p.Cys177Tyr
NC_008463.1	5217346-5217347	A	AGT	frameshift_variant	HIGH	PA14_RS23885	PA14_RS23885	c.2236_2237insAC	p.Leu746fs
NC_008463.1	5217643-5217645	CT	C	frameshift_variant	HIGH	PA14_RS23885	PA14_RS23885	c.1939delA	p.Ser647fs
NC_008463.1	5219063-5219068	CGGCG	C	frameshift_variant	HIGH	PA14_RS23885	PA14_RS23885	c.516_519delCGCC	p.Gly174fs
NC_008463.1	5219145-5219146	G	GTA	frameshift_variant	HIGH	PA14_RS23885	PA14_RS23885	c.437_438insTA	p.Val147fs
NC_008463.1	5221189-5221190	G	A	missense_variant	MODERATE	PA14_RS23895	PA14_RS23895	c.707G>A	p.Ser236Asn
NC_008463.1	5228618-5228619	C	T	missense_variant	MODERATE	PA14_RS23925	PA14_RS23925	c.428G>A	p.Arg143His
NC_008463.1	5231124-5231125	C	T	missense_variant	MODERATE	PA14_RS23930	PA14_RS23930	c.328G>A	p.Val110Met
NC_008463.1	5241641-5241642	C	T	missense_variant	MODERATE	PA14_RS24005	PA14_RS24005	c.71C>T	p.Ala24Val
NC_008463.1	5376435-5376436	G	A	missense_variant	MODERATE	PA14_RS24625	PA14_RS24625	c.3283G>A	p.Gly1095Ser
NC_008463.1	5387347-5387348	C	T	missense_variant	MODERATE	obgE	PA14_RS24685	c.1007G>A	p.Arg336His
NC_008463.1	5404308-5404309	G	A	missense_variant	MODERATE	PA14_RS24770	PA14_RS24770	c.415G>A	p.Gly139Ser
NC_008463.1	5414566-5414567	C	T	missense_variant	MODERATE	PA14_RS24815	PA14_RS24815	c.966G>A	p.Met322Ile
NC_008463.1	5425188-5425189	G	A	missense_variant	MODERATE	PA14_RS24855	PA14_RS24855	c.1490C>T	p.Thr497Met
NC_008463.1	5430780-5430781	C	T	missense_variant	MODERATE	PA14_RS24870	PA14_RS24870	c.1945C>T	p.Arg649Cys
NC_008463.1	5436274-5436275	T	G	missense_variant	MODERATE	PA14_RS24895	PA14_RS24895	c.2037A>C	p.Glu679Asp
NC_008463.1	5444862-5444863	G	A	missense_variant	MODERATE	PA14_RS24940	PA14_RS24940	c.152G>A	p.Gly51Glu
NC_008463.1	5449017-5449018	G	A	missense_variant	MODERATE	PA14_RS24960	PA14_RS24960	c.122C>T	p.Ala41Val
NC_008463.1	5456226-5456227	C	T	missense_variant	MODERATE	PA14_RS24985	PA14_RS24985	c.1190C>T	p.Ala397Val
NC_008463.1	5470057-5470058	G	A	missense_variant	MODERATE	PA14_RS25025	PA14_RS25025	c.199G>A	p.Val67Met
NC_008463.1	5471861-5471862	G	A	missense_variant	MODERATE	PA14_RS25035	PA14_RS25035	c.442C>T	p.His148Tyr
NC_008463.1	5481288-5481289	G	A	missense_variant	MODERATE	mqo	PA14_RS25085	c.869G>A	p.Ser290Asn
NC_008463.1	5515963-5515964	C	T	missense_variant	MODERATE	PA14_RS25270	PA14_RS25270	c.845C>T	p.Ser282Leu
NC_008463.1	5518205-5518206	C	T	stop_gained	HIGH	PA14_RS25280	PA14_RS25280	c.1160G>A	p.Trp387*
NC_008463.1	5528113-5528114	C	T	missense_variant	MODERATE	PA14_RS25325	PA14_RS25325	c.1444C>T	p.Arg482Cys
NC_008463.1	5547203-5547204	G	A	missense_variant	MODERATE	ilvB	PA14_RS25405	c.461C>T	p.Pro154Leu
NC_008463.1	5554418-5554419	G	A	missense_variant	MODERATE	PA14_RS25435	PA14_RS25435	c.329G>A	p.Arg110His
NC_008463.1	5562195-5562196	A	AGGTCCG	disruptive_inframe_insertion	MODERATE	PA14_RS25475	PA14_RS25475	c.1054_1055insGGGTCC	p.Val351_Leu352insArgVal
NC_008463.1	5568859-5568860	G	A	missense_variant	MODERATE	PA14_RS25510	PA14_RS25510	c.838G>A	p.Gly280Ser
NC_008463.1	5590182-5590183	C	T	missense_variant	MODERATE	PA14_RS25600	PA14_RS25600	c.686C>T	p.Ala229Val
NC_008463.1	5592063-5592065	AC	A	frameshift_variant	HIGH	PA14_RS25605	PA14_RS25605	c.1566delC	p.Phe523fs
NC_008463.1	5594088-5594089	G	A	missense_variant	MODERATE	PA14_RS25615	PA14_RS25615	c.25G>A	p.Gly9Arg
NC_008463.1	5608162-5608163	C	T	missense_variant	MODERATE	hflB	PA14_RS25695	c.1468G>A	p.Gly490Ser
NC_008463.1	5623731-5623732	C	T	missense_variant	MODERATE	PA14_RS25760	PA14_RS25760	c.277G>A	p.Val93Ile
NC_008463.1	5623896-5623897	C	T	missense_variant	MODERATE	PA14_RS25760	PA14_RS25760	c.112G>A	p.Val38Met
NC_008463.1	5637314-5637315	C	T	missense_variant	MODERATE	PA14_RS25825	PA14_RS25825	c.632C>T	p.Ala211Val
NC_008463.1	5652881-5652882	C	T	stop_gained	HIGH	PA14_RS25915	PA14_RS25915	c.4C>T	p.Gln2*
NC_008463.1	5663593-5663594	C	T	missense_variant	MODERATE	selB	PA14_RS25990	c.1495G>A	p.Gly499Ser
NC_008463.1	5667194-5667195	C	T	stop_gained	HIGH	fdhE	PA14_RS26000	c.305G>A	p.Trp102*
NC_008463.1	5683202-5683203	C	T	missense_variant	MODERATE	PA14_RS26070	PA14_RS26070	c.19G>A	p.Ala7Thr
NC_008463.1	5697609-5697610	C	T	missense_variant	MODERATE	PA14_RS26145	PA14_RS26145	c.718G>A	p.Gly240Ser
NC_008463.1	5698504-5698505	G	A	missense_variant	MODERATE	PA14_RS26150	PA14_RS26150	c.1979C>T	p.Ala660Val
NC_008463.1	5699929-5699930	C	T	missense_variant	MODERATE	PA14_RS26150	PA14_RS26150	c.554G>A	p.Ser185Asn
NC_008463.1	5706197-5706198	G	A	missense_variant	MODERATE	PA14_RS26175	PA14_RS26175	c.181C>T	p.Pro61Ser
NC_008463.1	5706226-5706227	C	T	stop_gained	HIGH	PA14_RS26175	PA14_RS26175	c.152G>A	p.Trp51*
NC_008463.1	5710346-5710347	G	GC	frameshift_variant	HIGH	PA14_RS26185	PA14_RS26185	c.1911_1912insC	p.Gly638fs
NC_008463.1	5732543-5732544	C	T	missense_variant	MODERATE	urtE	PA14_RS26275	c.361C>T	p.Pro121Ser
NC_008463.1	5752470-5752471	C	T	missense_variant	MODERATE	PA14_RS26395	PA14_RS26395	c.664C>T	p.Arg222Cys
NC_008463.1	5763915-5763916	C	T	missense_variant	MODERATE	PA14_RS26455	PA14_RS26455	c.1165C>T	p.Arg389Cys
NC_008463.1	5764220-5764221	G	A	missense_variant	MODERATE	PA14_RS26455	PA14_RS26455	c.1470G>A	p.Met490Ile
NC_008463.1	5769218-5769219	C	T	missense_variant	MODERATE	PA14_RS26470	PA14_RS26470	c.841G>A	p.Gly281Ser
NC_008463.1	5771319-5771320	G	A	missense_variant	MODERATE	PA14_RS26475	PA14_RS26475	c.425C>T	p.Ala142Val
NC_008463.1	5776174-5776175	G	A	missense_variant	MODERATE	PA14_RS26495	PA14_RS26495	c.649G>A	p.Glu217Lys
NC_008463.1	5778671-5778672	C	T	missense_variant	MODERATE	PA14_RS26510	PA14_RS26510	c.595G>A	p.Val199Ile
NC_008463.1	5779938-5779939	C	T	missense_variant	MODERATE	PA14_RS26515	PA14_RS26515	c.115G>A	p.Ala39Thr
NC_008463.1	5790057-5790058	G	A	missense_variant	MODERATE	pncB	PA14_RS26565	c.208G>A	p.Ala70Thr
NC_008463.1	5797985-5797986	C	T	missense_variant	MODERATE	PA14_RS26605	PA14_RS26605	c.1787G>A	p.Arg596His
NC_008463.1	5798714-5798715	C	T	missense_variant	MODERATE	PA14_RS26605	PA14_RS26605	c.1058G>A	p.Arg353His
NC_008463.1	5799612-5799613	G	A	stop_gained	HIGH	PA14_RS26605	PA14_RS26605	c.160C>T	p.Gln54*
NC_008463.1	5802540-5802541	G	A	missense_variant	MODERATE	PA14_RS26615	PA14_RS26615	c.52G>A	p.Ala18Thr
NC_008463.1	5829329-5829330	G	A	missense_variant	MODERATE	PA14_RS26740	PA14_RS26740	c.1006G>A	p.Glu336Lys
NC_008463.1	5832623-5832624	G	A	missense_variant	MODERATE	PA14_RS26755	PA14_RS26755	c.1222G>A	p.Ala408Thr
NC_008463.1	5845464-5845465	C	T	missense_variant	MODERATE	parC	PA14_RS26800	c.412G>A	p.Val138Met
NC_008463.1	5848052-5848053	C	T	missense_variant	MODERATE	parE	PA14_RS26815	c.1255G>A	p.Asp419Asn
NC_008463.1	5848682-5848683	G	T	missense_variant	MODERATE	parE	PA14_RS26815	c.625C>A	p.Arg209Ser
NC_008463.1	5851544-5851545	G	A	missense_variant	MODERATE	PA14_RS26835	PA14_RS26835	c.566C>T	p.Ala189Val
NC_008463.1	5855762-5855763	G	GCC	frameshift_variant	HIGH	PA14_RS26850	PA14_RS26850	c.267_268insCC	p.Thr90fs
NC_008463.1	5861790-5861791	T	G	missense_variant	MODERATE	PA14_RS26870	PA14_RS26870	c.992A>C	p.Glu331Ala
NC_008463.1	5879515-5879516	C	T	missense_variant	MODERATE	PA14_RS26945	PA14_RS26945	c.452C>T	p.Pro151Leu
NC_008463.1	5897339-5897340	G	A	missense_variant	MODERATE	PA14_RS27015	PA14_RS27015	c.437C>T	p.Ala146Val
NC_008463.1	5906747-5906748	C	T	missense_variant	MODERATE	PA14_RS27055	PA14_RS27055	c.524G>A	p.Arg175Gln
NC_008463.1	5911416-5911417	G	A	missense_variant	MODERATE	aceF	PA14_RS27065	c.1072G>A	p.Ala358Thr
NC_008463.1	5918510-5918511	G	A	missense_variant	MODERATE	PA14_RS27085	PA14_RS27085	c.1522G>A	p.Gly508Ser
NC_008463.1	5948817-5948818	G	A	missense_variant	MODERATE	PA14_RS27185	PA14_RS27185	c.431C>T	p.Pro144Leu
NC_008463.1	5949651-5949652	A	ACGC	conservative_inframe_insertion	MODERATE	PA14_RS27190	PA14_RS27190	c.174_175insGCG	p.Ala58dup
NC_008463.1	5949704-5949705	T	G	missense_variant	MODERATE	PA14_RS27190	PA14_RS27190	c.122A>C	p.Asn41Thr
NC_008463.1	5949732-5949733	T	C	missense_variant	MODERATE	PA14_RS27190	PA14_RS27190	c.94A>G	p.Asn32Asp
NC_008463.1	5949741-5949742	C	A	missense_variant	MODERATE	PA14_RS27190	PA14_RS27190	c.85G>T	p.Ala29Ser
NC_008463.1	5949752-5949753	C	G	missense_variant	MODERATE	PA14_RS27190	PA14_RS27190	c.74G>C	p.Gly25Ala
NC_008463.1	5949757-5949758	C	A	missense_variant	MODERATE	PA14_RS27190	PA14_RS27190	c.69G>T	p.Glu23Asp
NC_008463.1	5949763-5949765	AT	A	frameshift_variant	HIGH	PA14_RS27190	PA14_RS27190	c.62delA	p.Asn21fs
NC_008463.1	5949784-5949785	C	G	missense_variant	MODERATE	PA14_RS27190	PA14_RS27190	c.42G>C	p.Met14Ile
NC_008463.1	5949785-5949786	A	C	missense_variant	MODERATE	PA14_RS27190	PA14_RS27190	c.41T>G	p.Met14Arg
NC_008463.1	5949789-5949790	T	C	missense_variant	MODERATE	PA14_RS27190	PA14_RS27190	c.37A>G	p.Thr13Ala
NC_008463.1	5956080-5956081	G	A	missense_variant	MODERATE	PA14_RS27215	PA14_RS27215	c.43C>T	p.Pro15Ser
NC_008463.1	5958948-5958949	C	T	missense_variant	MODERATE	PA14_RS27235	PA14_RS27235	c.70C>T	p.Arg24Cys
NC_008463.1	5967322-5967323	G	A	missense_variant	MODERATE	PA14_RS27265	PA14_RS27265	c.574G>A	p.Gly192Ser
NC_008463.1	5973298-5973299	C	T	missense_variant	MODERATE	PA14_RS27290	PA14_RS27290	c.200G>A	p.Ser67Asn
NC_008463.1	5980816-5980817	C	T	missense_variant	MODERATE	PA14_RS27345	PA14_RS27345	c.479C>T	p.Ala160Val
NC_008463.1	5995547-5995548	C	T	missense_variant	MODERATE	PA14_RS27410	PA14_RS27410	c.583C>T	p.Arg195Cys
NC_008463.1	5996675-5996676	C	CGA	frameshift_variant	HIGH	PA14_RS31050	PA14_RS31050	c.178_179insTC	p.Arg60fs
NC_008463.1	6003122-6003123	G	A	missense_variant	MODERATE	PA14_RS27430	PA14_RS27430	c.982C>T	p.Pro328Ser
NC_008463.1	6009754-6009755	G	A	missense_variant	MODERATE	PA14_RS27460	PA14_RS27460	c.818C>T	p.Pro273Leu
NC_008463.1	6029948-6029949	C	T	missense_variant	MODERATE	PA14_RS27545	PA14_RS27545	c.46G>A	p.Gly16Ser
NC_008463.1	6049247-6049248	C	T	missense_variant	MODERATE	PA14_RS27620	PA14_RS27620	c.13G>A	p.Ala5Thr
NC_008463.1	6061719-6061720	C	T	missense_variant	MODERATE	hisA	PA14_RS27685	c.580G>A	p.Val194Met
NC_008463.1	6073626-6073627	T	G	missense_variant	MODERATE	PA14_RS27760	PA14_RS27760	c.143T>G	p.Val48Gly
NC_008463.1	6076298-6076299	G	A	missense_variant	MODERATE	PA14_RS27775	PA14_RS27775	c.548G>A	p.Arg183His
NC_008463.1	6077549-6077550	G	A	missense_variant	MODERATE	PA14_RS27780	PA14_RS27780	c.175G>A	p.Val59Ile
NC_008463.1	6079898-6079899	C	T	missense_variant	MODERATE	PA14_RS27790	PA14_RS27790	c.557C>T	p.Thr186Ile
NC_008463.1	6079969-6079970	C	T	missense_variant	MODERATE	PA14_RS27790	PA14_RS27790	c.628C>T	p.Arg210Cys
NC_008463.1	6086770-6086771	G	A	missense_variant	MODERATE	PA14_RS27825	PA14_RS27825	c.874G>A	p.Val292Ile
NC_008463.1	6086896-6086897	C	T	missense_variant	MODERATE	PA14_RS27825	PA14_RS27825	c.1000C>T	p.Arg334Cys
NC_008463.1	6099887-6099888	C	T	missense_variant	MODERATE	PA14_RS27870	PA14_RS27870	c.1544C>T	p.Ser515Phe
NC_008463.1	6114764-6114765	G	GCAGCGCTTCACCGTA	stop_gained&disruptive_inframe_insertion	HIGH	PA14_RS27950	PA14_RS27950	c.278_279insCAGCGCTTCACCGTA	p.Gly93_Arg94insSerAlaSerProTer
NC_008463.1	6115538-6115539	G	A	missense_variant	MODERATE	PA14_RS27955	PA14_RS27955	c.475C>T	p.Arg159Trp
NC_008463.1	6116843-6116844	G	A	missense_variant	MODERATE	PA14_RS27965	PA14_RS27965	c.1376C>T	p.Pro459Leu
NC_008463.1	6121152-6121153	C	T	missense_variant	MODERATE	PA14_RS27985	PA14_RS27985	c.433C>T	p.Arg145Cys
NC_008463.1	6128149-6128150	G	A	missense_variant	MODERATE	PA14_RS28015	PA14_RS28015	c.5G>A	p.Ser2Asn
NC_008463.1	6134650-6134651	G	A	missense_variant	MODERATE	PA14_RS28040	PA14_RS28040	c.550C>T	p.Pro184Ser
NC_008463.1	6138261-6138262	C	T	missense_variant	MODERATE	PA14_RS28055	PA14_RS28055	c.823C>T	p.Arg275Cys
NC_008463.1	6140410-6140411	C	T	missense_variant	MODERATE	PA14_RS28070	PA14_RS28070	c.2860G>A	p.Asp954Asn
NC_008463.1	6167070-6167071	C	T	missense_variant	MODERATE	PA14_RS28185	PA14_RS28185	c.404G>A	p.Gly135Asp
NC_008463.1	6167451-6167452	G	A	missense_variant	MODERATE	PA14_RS28185	PA14_RS28185	c.23C>T	p.Ser8Phe
NC_008463.1	6169722-6169723	C	T	missense_variant	MODERATE	PA14_RS28195	PA14_RS28195	c.1285G>A	p.Asp429Asn
NC_008463.1	6170707-6170708	C	CT	frameshift_variant	HIGH	PA14_RS28195	PA14_RS28195	c.299dupA	p.Gln101fs
NC_008463.1	6179854-6179855	C	T	missense_variant	MODERATE	PA14_RS28235	PA14_RS28235	c.253C>T	p.Arg85Trp
NC_008463.1	6204012-6204013	T	C	missense_variant	MODERATE	PA14_RS28345	PA14_RS28345	c.1883A>G	p.Asn628Ser
NC_008463.1	6208776-6208777	C	T	stop_gained	HIGH	PA14_RS28365	PA14_RS28365	c.499C>T	p.Gln167*
NC_008463.1	6210217-6210218	C	T	missense_variant	MODERATE	PA14_RS28375	PA14_RS28375	c.634C>T	p.Arg212Cys
NC_008463.1	6219443-6219444	C	T	missense_variant	MODERATE	PA14_RS28425	PA14_RS28425	c.890G>A	p.Gly297Asp
NC_008463.1	6219545-6219546	G	A	missense_variant	MODERATE	PA14_RS28425	PA14_RS28425	c.788C>T	p.Ser263Leu
NC_008463.1	6228633-6228634	G	A	missense_variant	MODERATE	PA14_RS28470	PA14_RS28470	c.241G>A	p.Gly81Ser
NC_008463.1	6229579-6229580	C	T	missense_variant	MODERATE	PA14_RS28470	PA14_RS28470	c.1187C>T	p.Ala396Val
NC_008463.1	6232390-6232391	C	T	missense_variant	MODERATE	PA14_RS28480	PA14_RS28480	c.149G>A	p.Cys50Tyr
NC_008463.1	6233960-6233961	G	A	missense_variant	MODERATE	PA14_RS28485	PA14_RS28485	c.1274G>A	p.Gly425Glu
NC_008463.1	6238207-6238208	C	T	missense_variant	MODERATE	PA14_RS28500	PA14_RS28500	c.136C>T	p.His46Tyr
NC_008463.1	6245814-6245815	C	T	missense_variant	MODERATE	PA14_RS28535	PA14_RS28535	c.911G>A	p.Arg304His
NC_008463.1	6260829-6260830	G	A	missense_variant	MODERATE	PA14_RS28600	PA14_RS28600	c.1106G>A	p.Arg369His
NC_008463.1	6276439-6276440	C	T	missense_variant	MODERATE	PA14_RS28680	PA14_RS28680	c.576G>A	p.Met192Ile
NC_008463.1	6279225-6279226	C	T	missense_variant	MODERATE	PA14_RS28700	PA14_RS28700	c.77C>T	p.Ala26Val
NC_008463.1	6287004-6287005	G	A	missense_variant	MODERATE	PA14_RS28735	PA14_RS28735	c.1111G>A	p.Ala371Thr
NC_008463.1	6292846-6292847	C	T	stop_gained	HIGH	PA14_RS28775	PA14_RS28775	c.1187G>A	p.Trp396*
NC_008463.1	6293999-6294000	G	A	missense_variant	MODERATE	PA14_RS28775	PA14_RS28775	c.34C>T	p.Arg12Cys
NC_008463.1	6323355-6323356	C	T	missense_variant	MODERATE	PA14_RS28900	PA14_RS28900	c.221G>A	p.Arg74His
NC_008463.1	6330211-6330212	C	T	stop_gained	HIGH	PA14_RS28930	PA14_RS28930	c.418C>T	p.Gln140*
NC_008463.1	6333621-6333622	G	A	missense_variant	MODERATE	PA14_RS28945	PA14_RS28945	c.530C>T	p.Ala177Val
NC_008463.1	6336233-6336234	A	C	missense_variant	MODERATE	PA14_RS28955	PA14_RS28955	c.32T>G	p.Met11Arg
NC_008463.1	6355633-6355634	G	A	missense_variant	MODERATE	PA14_RS29045	PA14_RS29045	c.430G>A	p.Gly144Ser
NC_008463.1	6367502-6367503	C	T	missense_variant	MODERATE	glyA	PA14_RS29110	c.556C>T	p.Arg186Cys
NC_008463.1	6372045-6372046	G	A	missense_variant	MODERATE	PA14_RS29125	PA14_RS29125	c.2099G>A	p.Gly700Asp
NC_008463.1	6373613-6373614	G	A	missense_variant	MODERATE	PA14_RS29130	PA14_RS29130	c.556G>A	p.Val186Met
NC_008463.1	6405652-6405653	C	T	missense_variant	MODERATE	PA14_RS29260	PA14_RS29260	c.1646C>T	p.Ala549Val
NC_008463.1	6409873-6409874	C	T	missense_variant	MODERATE	PA14_RS29280	PA14_RS29280	c.160G>A	p.Gly54Arg
NC_008463.1	6413673-6413674	C	T	stop_gained	HIGH	PA14_RS29295	PA14_RS29295	c.116G>A	p.Trp39*
NC_008463.1	6414356-6414357	C	T	missense_variant	MODERATE	PA14_RS29300	PA14_RS29300	c.230G>A	p.Gly77Glu
NC_008463.1	6415730-6415731	C	T	missense_variant	MODERATE	PA14_RS29305	PA14_RS29305	c.295G>A	p.Ala99Thr
NC_008463.1	6419539-6419540	G	A	missense_variant	MODERATE	PA14_RS29320	PA14_RS29320	c.1222G>A	p.Glu408Lys
NC_008463.1	6428676-6428677	G	A	missense_variant	MODERATE	PA14_RS29375	PA14_RS29375	c.490G>A	p.Ala164Thr
NC_008463.1	6442601-6442602	G	A	missense_variant	MODERATE	PA14_RS29435	PA14_RS29435	c.388C>T	p.Pro130Ser
NC_008463.1	6447257-6447258	G	A	missense_variant	MODERATE	PA14_RS29460	PA14_RS29460	c.1000G>A	p.Ala334Thr
NC_008463.1	6447607-6447612	AGCAT	A	frameshift_variant	HIGH	PA14_RS29465	PA14_RS29465	c.7_10delATGC	p.Met3fs
NC_008463.1	6464791-6464792	C	T	missense_variant	MODERATE	PA14_RS29535	PA14_RS29535	c.556G>A	p.Gly186Arg
NC_008463.1	6467346-6467347	G	A	missense_variant	MODERATE	PA14_RS29550	PA14_RS29550	c.626G>A	p.Ser209Asn
NC_008463.1	6469497-6469498	G	A	missense_variant	MODERATE	PA14_RS29560	PA14_RS29560	c.952G>A	p.Glu318Lys
NC_008463.1	6493677-6493678	C	T	missense_variant	MODERATE	PA14_RS29685	PA14_RS29685	c.298G>A	p.Asp100Asn
NC_008463.1	6494152-6494153	T	TGCA	disruptive_inframe_insertion	MODERATE	PA14_RS31115	PA14_RS31115	c.191_192insTGC	p.Gly64_Ter65insAla
NC_008463.1	6495853-6495854	C	T	missense_variant	MODERATE	PA14_RS29690	PA14_RS29690	c.1516C>T	p.Arg506Cys
NC_008463.1	6498955-6498956	C	T	missense_variant	MODERATE	PA14_RS29700	PA14_RS29700	c.208G>A	p.Ala70Thr
NC_008463.1	6512291-6512292	C	T	missense_variant	MODERATE	PA14_RS29770	PA14_RS29770	c.238G>A	p.Gly80Arg
NC_008463.1	6517450-6517451	C	T	missense_variant	MODERATE	glmS	PA14_RS29790	c.752G>A	p.Arg251Gln
NC_008463.1	6534387-6534388	C	T	missense_variant	MODERATE	PA14_RS29880	PA14_RS29880	c.614G>A	p.Arg205His

## Sheet: PA-P24M1A (DK02)
Supplementary Data 3 - PA-P24M1A mutations. List of mutations unique to PA-P24M1A (DK02) clinical isolate. Mutations were obtained using as reference the genome of P. aeruginosa PA14 (NC_008463.1) and annotated using the SnpEff software. Mutations in the fur gene are highlighted in yellow, while those in the pchR ORF are highlighted in green.
Chromosome	Position	Ref	Allele	Effect	Impact	Gene name	Locus tag	nt change	AA change
NC_008463.1	5673-5674	A	G	missense_variant	MODERATE	gyrB	PA14_RS00020	c.1400A>G	p.Gln467Arg
NC_008463.1	8814-8815	C	T	missense_variant	MODERATE	PA14_RS00035	PA14_RS00035	c.145C>T	p.Arg49Cys
NC_008463.1	18892-18893	C	T	missense_variant	MODERATE	PA14_RS00085	PA14_RS00085	c.1201G>A	p.Gly401Ser
NC_008463.1	28549-28550	C	T	missense_variant	MODERATE	PA14_RS00130	PA14_RS00130	c.884C>T	p.Thr295Met
NC_008463.1	35584-35585	A	AC	frameshift_variant	HIGH	PA14_RS00165	PA14_RS00165	c.22dupC	p.Arg8fs
NC_008463.1	41201-41203	TC	T	frameshift_variant	HIGH	PA14_RS00205	PA14_RS00205	c.75delC	p.Gly26fs
NC_008463.1	49630-49631	C	T	missense_variant	MODERATE	PA14_RS00210	PA14_RS00210	c.6698C>T	p.Thr2233Ile
NC_008463.1	57354-57355	G	A	missense_variant	MODERATE	PA14_RS00230	PA14_RS00230	c.208G>A	p.Glu70Lys
NC_008463.1	57901-57902	C	T	missense_variant	MODERATE	PA14_RS00230	PA14_RS00230	c.755C>T	p.Ala252Val
NC_008463.1	60981-60982	A	G	missense_variant	MODERATE	PA14_RS00250	PA14_RS00250	c.167T>C	p.Val56Ala
NC_008463.1	75579-75581	CG	C	frameshift_variant	HIGH	PA14_RS00330	PA14_RS00330	c.161delC	p.Pro54fs
NC_008463.1	79792-79794	CG	C	frameshift_variant	HIGH	PA14_RS00350	PA14_RS00350	c.1039delG	p.Ala347fs
NC_008463.1	86443-86444	C	T	missense_variant	MODERATE	PA14_RS00375	PA14_RS00375	c.1300G>A	p.Ala434Thr
NC_008463.1	95922-95923	T	C	missense_variant	MODERATE	PA14_RS00410	PA14_RS00410	c.1487A>G	p.Tyr496Cys
NC_008463.1	110236-110237	A	G	missense_variant	MODERATE	PA14_RS00460	PA14_RS00460	c.1609A>G	p.Thr537Ala
NC_008463.1	110723-110724	A	T	missense_variant	MODERATE	PA14_RS00465	PA14_RS00465	c.236T>A	p.Phe79Tyr
NC_008463.1	118194-118195	C	T	missense_variant	MODERATE	PA14_RS00505	PA14_RS00505	c.50C>T	p.Ala17Val
NC_008463.1	121850-121851	G	GA	frameshift_variant	HIGH	PA14_RS00520	PA14_RS00520	c.70dupA	p.Arg24fs
NC_008463.1	124233-124234	C	T	missense_variant	MODERATE	PA14_RS00525	PA14_RS00525	c.1510C>T	p.Arg504Cys
NC_008463.1	126235-126236	A	AGC	frameshift_variant	HIGH	coxB	PA14_RS00535	c.945_946dupGC	p.His316fs
NC_008463.1	133692-133693	A	G	missense_variant	MODERATE	PA14_RS00580	PA14_RS00580	c.520A>G	p.Ser174Gly
NC_008463.1	137560-137561	A	G	missense_variant	MODERATE	PA14_RS00605	PA14_RS00605	c.830A>G	p.Asp277Gly
NC_008463.1	143791-143792	A	G	missense_variant	MODERATE	PA14_RS00650	PA14_RS00650	c.335A>G	p.Lys112Arg
NC_008463.1	149383-149384	C	T	missense_variant	MODERATE	PA14_RS00675	PA14_RS00675	c.562C>T	p.Arg188Cys
NC_008463.1	155044-155045	C	T	missense_variant	MODERATE	PA14_RS00695	PA14_RS00695	c.1094C>T	p.Ala365Val
NC_008463.1	158584-158585	C	T	missense_variant	MODERATE	ppk2	PA14_RS00715	c.829G>A	p.Glu277Lys
NC_008463.1	165797-165798	C	T	missense_variant	MODERATE	PA14_RS00745	PA14_RS00745	c.971C>T	p.Pro324Leu
NC_008463.1	173430-173431	C	T	missense_variant	MODERATE	pcaQ	PA14_RS00775	c.860C>T	p.Pro287Leu
NC_008463.1	175564-175565	A	G	missense_variant	MODERATE	PA14_RS00790	PA14_RS00790	c.391A>G	p.Thr131Ala
NC_008463.1	211881-211882	C	T	stop_gained	HIGH	PA14_RS00950	PA14_RS00950	c.682C>T	p.Gln228*
NC_008463.1	212361-212362	G	A	missense_variant	MODERATE	PA14_RS00955	PA14_RS00955	c.1282C>T	p.Arg428Trp
NC_008463.1	240580-240581	A	G	missense_variant	MODERATE	PA14_RS01090	PA14_RS01090	c.200A>G	p.Asn67Ser
NC_008463.1	246494-246495	A	G	missense_variant	MODERATE	PA14_RS01120	PA14_RS01120	c.16A>G	p.Thr6Ala
NC_008463.1	248327-248328	A	G	missense_variant	MODERATE	pcaF	PA14_RS01125	c.1070A>G	p.His357Arg
NC_008463.1	255418-255419	G	A	missense_variant	MODERATE	PA14_RS01160	PA14_RS01160	c.692C>T	p.Ala231Val
NC_008463.1	255475-255476	A	G	missense_variant	MODERATE	PA14_RS01160	PA14_RS01160	c.635T>C	p.Val212Ala
NC_008463.1	262017-262018	A	G	missense_variant	MODERATE	PA14_RS01190	PA14_RS01190	c.1013T>C	p.Val338Ala
NC_008463.1	272990-272991	G	C	missense_variant	MODERATE	PA14_RS01240	PA14_RS01240	c.375C>G	p.His125Gln
NC_008463.1	273018-273019	A	AC	frameshift_variant	HIGH	PA14_RS01240	PA14_RS01240	c.346dupG	p.Val116fs
NC_008463.1	273092-273093	C	A	missense_variant	MODERATE	PA14_RS01240	PA14_RS01240	c.273G>T	p.Glu91Asp
NC_008463.1	273105-273106	A	T	missense_variant	MODERATE	PA14_RS01240	PA14_RS01240	c.260T>A	p.Val87Asp
NC_008463.1	273129-273130	C	G	missense_variant	MODERATE	PA14_RS01240	PA14_RS01240	c.236G>C	p.Ser79Thr
NC_008463.1	273130-273131	T	C	missense_variant	MODERATE	PA14_RS01240	PA14_RS01240	c.235A>G	p.Ser79Gly
NC_008463.1	273143-273144	G	C	missense_variant	MODERATE	PA14_RS01240	PA14_RS01240	c.222C>G	p.Ser74Arg
NC_008463.1	273144-273145	C	T	missense_variant	MODERATE	PA14_RS01240	PA14_RS01240	c.221G>A	p.Ser74Asn
NC_008463.1	273171-273172	C	G	missense_variant	MODERATE	PA14_RS01240	PA14_RS01240	c.194G>C	p.Arg65Pro
NC_008463.1	285117-285118	A	G	missense_variant	MODERATE	PA14_RS01300	PA14_RS01300	c.92T>C	p.Val31Ala
NC_008463.1	299022-299023	G	A	missense_variant	MODERATE	PA14_RS01345	PA14_RS01345	c.458G>A	p.Ser153Asn
NC_008463.1	316929-316930	T	C	missense_variant	MODERATE	PA14_RS29995	PA14_RS29995	c.110A>G	p.Asp37Gly
NC_008463.1	319511-319512	G	A	missense_variant	MODERATE	PA14_RS01440	PA14_RS01440	c.242C>T	p.Ala81Val
NC_008463.1	319900-319901	G	A	missense_variant	MODERATE	PA14_RS01445	PA14_RS01445	c.22G>A	p.Ala8Thr
NC_008463.1	330572-330576	ACGG	A	disruptive_inframe_deletion	MODERATE	cysT	PA14_RS01510	c.209_211delCCG	p.Ala70del
NC_008463.1	336465-336466	C	T	missense_variant	MODERATE	PA14_RS01535	PA14_RS01535	c.140C>T	p.Thr47Ile
NC_008463.1	339798-339799	A	G	missense_variant	MODERATE	PA14_RS30000	PA14_RS30000	c.64A>G	p.Thr22Ala
NC_008463.1	343692-343693	C	T	missense_variant	MODERATE	aguA	PA14_RS01560	c.340G>A	p.Gly114Ser
NC_008463.1	347859-347860	C	T	missense_variant	MODERATE	PA14_RS01580	PA14_RS01580	c.721G>A	p.Val241Ile
NC_008463.1	355665-355666	A	G	missense_variant	MODERATE	PA14_RS01610	PA14_RS01610	c.431A>G	p.Gln144Arg
NC_008463.1	357690-357691	C	T	missense_variant	MODERATE	PA14_RS01620	PA14_RS01620	c.311C>T	p.Pro104Leu
NC_008463.1	363723-363725	GT	G	frameshift_variant	HIGH	PA14_RS01645	PA14_RS01645	c.531delT	p.Ala179fs
NC_008463.1	367925-367926	G	A	missense_variant	MODERATE	PA14_RS01675	PA14_RS01675	c.683C>T	p.Ala228Val
NC_008463.1	372341-372342	G	A	missense_variant	MODERATE	PA14_RS01695	PA14_RS01695	c.28G>A	p.Gly10Ser
NC_008463.1	374769-374770	A	AC	frameshift_variant	HIGH	PA14_RS01710	PA14_RS01710	c.847dupG	p.Val283fs
NC_008463.1	375148-375149	C	T	missense_variant	MODERATE	PA14_RS01710	PA14_RS01710	c.469G>A	p.Gly157Ser
NC_008463.1	379083-379084	C	T	missense_variant	MODERATE	PA14_RS01725	PA14_RS01725	c.244G>A	p.Val82Ile
NC_008463.1	380400-380401	C	T	missense_variant	MODERATE	PA14_RS01735	PA14_RS01735	c.899G>A	p.Gly300Asp
NC_008463.1	398474-398475	C	T	missense_variant	MODERATE	PA14_RS01815	PA14_RS01815	c.577C>T	p.Arg193Cys
NC_008463.1	412696-412697	A	G	missense_variant	MODERATE	PA14_RS01880	PA14_RS01880	c.884T>C	p.Val295Ala
NC_008463.1	419798-419799	C	T	missense_variant	MODERATE	ggt	PA14_RS01920	c.1073G>A	p.Arg358His
NC_008463.1	424302-424304	GC	G	frameshift_variant	HIGH	PA14_RS01945	PA14_RS01945	c.1380delG	p.Tyr462fs
NC_008463.1	435237-435238	T	C	missense_variant	MODERATE	PA14_RS01995	PA14_RS01995	c.941T>C	p.Val314Ala
NC_008463.1	435739-435740	C	G	missense_variant	MODERATE	PA14_RS02000	PA14_RS02000	c.322C>G	p.His108Asp
NC_008463.1	438031-438032	T	C	missense_variant	MODERATE	PA14_RS02015	PA14_RS02015	c.317T>C	p.Val106Ala
NC_008463.1	441580-441581	A	G	missense_variant	MODERATE	PA14_RS02035	PA14_RS02035	c.1342A>G	p.Asn448Asp
NC_008463.1	445606-445607	T	C	missense_variant	MODERATE	PA14_RS02070	PA14_RS02070	c.899A>G	p.His300Arg
NC_008463.1	446458-446459	T	TG	frameshift_variant	HIGH	PA14_RS02070	PA14_RS02070	c.46dupC	p.Gln16fs
NC_008463.1	449999-450000	C	T	missense_variant	MODERATE	PA14_RS02090	PA14_RS02090	c.388G>A	p.Ala130Thr
NC_008463.1	453899-453900	A	G	missense_variant	MODERATE	PA14_RS02110	PA14_RS02110	c.674T>C	p.Leu225Pro
NC_008463.1	455714-455715	T	C	missense_variant	MODERATE	PA14_RS02120	PA14_RS02120	c.341T>C	p.Val114Ala
NC_008463.1	462514-462515	C	T	missense_variant	MODERATE	PA14_RS02155	PA14_RS02155	c.574G>A	p.Ala192Thr
NC_008463.1	463000-463001	A	G	missense_variant	MODERATE	PA14_RS02155	PA14_RS02155	c.88T>C	p.Ser30Pro
NC_008463.1	463048-463049	C	T	missense_variant	MODERATE	PA14_RS02155	PA14_RS02155	c.40G>A	p.Ala14Thr
NC_008463.1	474444-474445	C	T	missense_variant	MODERATE	PA14_RS02190	PA14_RS02190	c.5582C>T	p.Pro1861Leu
NC_008463.1	488539-488541	CG	C	frameshift_variant	HIGH	PA14_RS02255	PA14_RS02255	c.602delG	p.Gly201fs
NC_008463.1	490435-490436	C	T	missense_variant	MODERATE	PA14_RS02255	PA14_RS02255	c.2495C>T	p.Pro832Leu
NC_008463.1	490675-490676	T	C	missense_variant	MODERATE	PA14_RS02255	PA14_RS02255	c.2735T>C	p.Leu912Pro
NC_008463.1	503111-503112	C	T	missense_variant	MODERATE	PA14_RS02300	PA14_RS02300	c.1195C>T	p.Arg399Trp
NC_008463.1	508277-508278	C	T	missense_variant	MODERATE	PA14_RS02325	PA14_RS02325	c.1195G>A	p.Asp399Asn
NC_008463.1	519061-519062	C	T	missense_variant	MODERATE	PA14_RS02370	PA14_RS02370	c.1468G>A	p.Val490Met
NC_008463.1	521260-521261	C	T	missense_variant	MODERATE	PA14_RS02375	PA14_RS02375	c.353C>T	p.Thr118Ile
NC_008463.1	522689-522690	T	C	missense_variant	MODERATE	PA14_RS02380	PA14_RS02380	c.454T>C	p.Trp152Arg
NC_008463.1	525367-525368	C	T	missense_variant	MODERATE	yccS	PA14_RS02390	c.701G>A	p.Gly234Asp
NC_008463.1	534941-534942	C	T	stop_gained	HIGH	PA14_RS02425	PA14_RS02425	c.390G>A	p.Trp130*
NC_008463.1	542822-542823	G	A	missense_variant	MODERATE	PA14_RS30035	PA14_RS30035	c.175G>A	p.Ala59Thr
NC_008463.1	543605-543606	C	T	missense_variant	MODERATE	PA14_RS02475	PA14_RS02475	c.1631G>A	p.Gly544Asp
NC_008463.1	543606-543607	C	T	missense_variant	MODERATE	PA14_RS02475	PA14_RS02475	c.1630G>A	p.Gly544Ser
NC_008463.1	543609-543610	T	G	missense_variant	MODERATE	PA14_RS02475	PA14_RS02475	c.1627A>C	p.Lys543Gln
NC_008463.1	543632-543635	TGC	T	frameshift_variant	HIGH	PA14_RS02475	PA14_RS02475	c.1602_1603delGC	p.Thr536fs
NC_008463.1	543760-543763	GAC	G	frameshift_variant	HIGH	PA14_RS02475	PA14_RS02475	c.1474_1475delGT	p.Val492fs
NC_008463.1	543828-543835	ATTGATT	A	conservative_inframe_deletion	MODERATE	PA14_RS02475	PA14_RS02475	c.1402_1407delAATCAA	p.Asn468_Gln469del
NC_008463.1	547244-547245	C	T	missense_variant	MODERATE	PA14_RS02490	PA14_RS02490	c.251C>T	p.Pro84Leu
NC_008463.1	552209-552210	C	T	missense_variant	MODERATE	PA14_RS02515	PA14_RS02515	c.181C>T	p.Arg61Trp
NC_008463.1	552607-552608	C	CAT	frameshift_variant	HIGH	PA14_RS02520	PA14_RS02520	c.915_916insAT	p.Glu306fs
NC_008463.1	558244-558245	C	T	missense_variant	MODERATE	PA14_RS02545	PA14_RS02545	c.329C>T	p.Ala110Val
NC_008463.1	559619-559620	A	G	missense_variant	MODERATE	rarD	PA14_RS02550	c.398T>C	p.Val133Ala
NC_008463.1	562655-562656	G	A	stop_gained	HIGH	PA14_RS02570	PA14_RS02570	c.514C>T	p.Gln172*
NC_008463.1	571759-571760	G	A	missense_variant	MODERATE	bioF	PA14_RS02620	c.980G>A	p.Arg327His
NC_008463.1	571975-571976	A	G	missense_variant	MODERATE	bioF	PA14_RS02620	c.1196A>G	p.Asp399Gly
NC_008463.1	576262-576263	C	T	missense_variant	MODERATE	PA14_RS02645	PA14_RS02645	c.1376C>T	p.Thr459Ile
NC_008463.1	583738-583739	C	T	missense_variant	MODERATE	nirJ	PA14_RS02670	c.835G>A	p.Gly279Ser
NC_008463.1	588084-588085	C	T	missense_variant	MODERATE	PA14_RS02705	PA14_RS02705	c.236G>A	p.Gly79Asp
NC_008463.1	589914-589916	CG	C	frameshift_variant	HIGH	PA14_RS02710	PA14_RS02710	c.162delC	p.Asp55fs
NC_008463.1	598620-598622	TG	T	frameshift_variant	HIGH	PA14_RS02760	PA14_RS02760	c.657delG	p.Pro220fs
NC_008463.1	602561-602562	C	T	missense_variant	MODERATE	PA14_RS02785	PA14_RS02785	c.1145C>T	p.Thr382Ile
NC_008463.1	605534-605535	A	G	missense_variant	MODERATE	PA14_RS02800	PA14_RS02800	c.710T>C	p.Leu237Pro
NC_008463.1	610498-610500	CA	C	frameshift_variant	HIGH	PA14_RS02835	PA14_RS02835	c.100delA	p.Thr34fs
NC_008463.1	622858-622859	A	G	missense_variant	MODERATE	PA14_RS02890	PA14_RS02890	c.8A>G	p.Tyr3Cys
NC_008463.1	623065-623066	A	G	missense_variant	MODERATE	PA14_RS02890	PA14_RS02890	c.215A>G	p.Gln72Arg
NC_008463.1	626890-626891	C	T	missense_variant	MODERATE	PA14_RS02915	PA14_RS02915	c.634G>A	p.Val212Met
NC_008463.1	635560-635561	T	C	missense_variant	MODERATE	PA14_RS02980	PA14_RS02980	c.2180A>G	p.Asp727Gly
NC_008463.1	637178-637179	T	C	missense_variant	MODERATE	PA14_RS02980	PA14_RS02980	c.562A>G	p.Thr188Ala
NC_008463.1	646624-646625	C	T	missense_variant	MODERATE	PA14_RS03005	PA14_RS03005	c.460G>A	p.Ala154Thr
NC_008463.1	654380-654381	A	G	missense_variant	MODERATE	folK	PA14_RS03045	c.145A>G	p.Ser49Gly
NC_008463.1	658207-658208	C	T	missense_variant	MODERATE	PA14_RS03065	PA14_RS03065	c.1243G>A	p.Glu415Lys
NC_008463.1	669670-669671	A	G	missense_variant	MODERATE	PA14_RS03110	PA14_RS03110	c.197A>G	p.Gln66Arg
NC_008463.1	673219-673220	A	G	missense_variant	MODERATE	PA14_RS03130	PA14_RS03130	c.85A>G	p.Thr29Ala
NC_008463.1	679087-679088	C	T	missense_variant	MODERATE	PA14_RS03150	PA14_RS03150	c.320C>T	p.Ala107Val
NC_008463.1	707488-707494	ATCTCT	A	frameshift_variant	HIGH	PA14_RS03325	PA14_RS03325	c.380_384delTCTCT	p.Ile127fs
NC_008463.1	707578-707579	A	G	missense_variant	MODERATE	PA14_RS03325	PA14_RS03325	c.469A>G	p.Asn157Asp
NC_008463.1	716605-716606	G	A	missense_variant	MODERATE	trpC	PA14_RS03360	c.493G>A	p.Val165Ile
NC_008463.1	723825-723826	A	G	missense_variant	MODERATE	PA14_RS03400	PA14_RS03400	c.322T>C	p.Cys108Arg
NC_008463.1	723861-723862	C	T	missense_variant	MODERATE	PA14_RS03400	PA14_RS03400	c.286G>A	p.Glu96Lys
NC_008463.1	743083-743084	A	G	missense_variant	MODERATE	PA14_RS03520	PA14_RS03520	c.26A>G	p.His9Arg
NC_008463.1	745793-745794	C	T	missense_variant	MODERATE	PA14_RS03540	PA14_RS03540	c.182C>T	p.Ala61Val
NC_008463.1	752313-752314	C	T	missense_variant	MODERATE	rpoC	PA14_RS03550	c.1973C>T	p.Thr658Ile
NC_008463.1	753020-753021	A	G	missense_variant	MODERATE	rpoC	PA14_RS03550	c.2680A>G	p.Ile894Val
NC_008463.1	757318-757319	A	G	missense_variant	MODERATE	fusA	PA14_RS03565	c.1655A>G	p.Tyr552Cys
NC_008463.1	762195-762196	C	T	missense_variant	MODERATE	PA14_RS03600	PA14_RS03600	c.241C>T	p.Arg81Cys
NC_008463.1	762324-762325	A	G	missense_variant	MODERATE	PA14_RS03605	PA14_RS03605	c.82A>G	p.Lys28Glu
NC_008463.1	763897-763898	C	T	missense_variant	MODERATE	PA14_RS03625	PA14_RS03625	c.5C>T	p.Ala2Val
NC_008463.1	770304-770305	C	T	missense_variant	MODERATE	PA14_RS03690	PA14_RS03690	c.335C>T	p.Pro112Leu
NC_008463.1	781599-781600	A	G	missense_variant	MODERATE	PA14_RS03740	PA14_RS03740	c.98T>C	p.Leu33Pro
NC_008463.1	792175-792176	C	G	missense_variant	MODERATE	PA14_RS03770	PA14_RS03770	c.2156C>G	p.Ala719Gly
NC_008463.1	793273-793274	C	T	missense_variant	MODERATE	PA14_RS03770	PA14_RS03770	c.3254C>T	p.Ala1085Val
NC_008463.1	793308-793309	C	T	missense_variant	MODERATE	PA14_RS03770	PA14_RS03770	c.3289C>T	p.Arg1097Cys
NC_008463.1	797831-797832	G	A	missense_variant	MODERATE	PA14_RS03780	PA14_RS03780	c.1340G>A	p.Arg447His
NC_008463.1	810317-810318	C	T	missense_variant	MODERATE	PA14_RS03830	PA14_RS03830	c.562G>A	p.Ala188Thr
NC_008463.1	811434-811435	C	T	missense_variant	MODERATE	PA14_RS03835	PA14_RS03835	c.659G>A	p.Arg220His
NC_008463.1	819427-819428	C	CG	frameshift_variant	HIGH	PA14_RS03865	PA14_RS03865	c.1092dupC	p.Val365fs
NC_008463.1	828713-828714	C	T	stop_gained	HIGH	PA14_RS03900	PA14_RS03900	c.206G>A	p.Trp69*
NC_008463.1	842518-842519	A	G	missense_variant	MODERATE	PA14_RS03950	PA14_RS03950	c.941A>G	p.His314Arg
NC_008463.1	852343-852344	C	T	missense_variant	MODERATE	PA14_RS04000	PA14_RS04000	c.493G>A	p.Val165Ile
NC_008463.1	853304-853305	T	TG	frameshift_variant	HIGH	PA14_RS04005	PA14_RS04005	c.334dupG	p.Val112fs
NC_008463.1	853459-853460	C	T	missense_variant	MODERATE	xth	PA14_RS04010	c.748G>A	p.Asp250Asn
NC_008463.1	853494-853495	A	AC	frameshift_variant	HIGH	xth	PA14_RS04010	c.712dupG	p.Val238fs
NC_008463.1	863765-863766	C	T	missense_variant	MODERATE	PA14_RS04055	PA14_RS04055	c.482G>A	p.Gly161Glu
NC_008463.1	870250-870251	A	G	missense_variant	MODERATE	PA14_RS04090	PA14_RS04090	c.541A>G	p.Thr181Ala
NC_008463.1	873112-873113	A	G	missense_variant	MODERATE	PA14_RS04105	PA14_RS04105	c.311T>C	p.Val104Ala
NC_008463.1	878415-878416	C	T	missense_variant	MODERATE	PA14_RS04125	PA14_RS04125	c.868C>T	p.His290Tyr
NC_008463.1	891568-891569	C	T	missense_variant	MODERATE	PA14_RS04185	PA14_RS04185	c.2149G>A	p.Glu717Lys
NC_008463.1	907890-907891	A	G	missense_variant	MODERATE	ccoG	PA14_RS04245	c.652T>C	p.Cys218Arg
NC_008463.1	913780-913781	T	C	missense_variant	MODERATE	PA14_RS04270	PA14_RS04270	c.52A>G	p.Thr18Ala
NC_008463.1	914913-914914	G	A	missense_variant	MODERATE	hpaD	PA14_RS04280	c.338C>T	p.Thr113Ile
NC_008463.1	916098-916099	C	T	missense_variant	MODERATE	hpaE	PA14_RS04285	c.745G>A	p.Val249Met
NC_008463.1	916631-916632	A	G	missense_variant	MODERATE	hpaE	PA14_RS04285	c.212T>C	p.Leu71Pro
NC_008463.1	917930-917931	C	T	missense_variant	MODERATE	PA14_RS04295	PA14_RS04295	c.359G>A	p.Cys120Tyr
NC_008463.1	933108-933109	A	G	missense_variant	MODERATE	PA14_RS04350	PA14_RS04350	c.716T>C	p.Val239Ala
NC_008463.1	933190-933191	C	T	missense_variant	MODERATE	PA14_RS04350	PA14_RS04350	c.634G>A	p.Glu212Lys
NC_008463.1	933497-933498	C	T	missense_variant	MODERATE	PA14_RS04350	PA14_RS04350	c.327G>A	p.Met109Ile
NC_008463.1	933817-933818	C	T	missense_variant	MODERATE	PA14_RS04350	PA14_RS04350	c.7G>A	p.Asp3Asn
NC_008463.1	934919-934921	TC	T	frameshift_variant	HIGH	PA14_RS30100	PA14_RS30100	c.181delG	p.Glu61fs
NC_008463.1	938906-938907	C	T	missense_variant	MODERATE	PA14_RS04375	PA14_RS04375	c.1525G>A	p.Ala509Thr
NC_008463.1	943210-943211	A	G	missense_variant	MODERATE	PA14_RS04390	PA14_RS04390	c.563T>C	p.Val188Ala
NC_008463.1	943857-943858	A	G	missense_variant	MODERATE	PA14_RS04395	PA14_RS04395	c.1172T>C	p.Leu391Pro
NC_008463.1	947015-947016	C	T	missense_variant	MODERATE	PA14_RS04410	PA14_RS04410	c.56C>T	p.Thr19Ile
NC_008463.1	953837-953838	A	G	missense_variant	MODERATE	PA14_RS04445	PA14_RS04445	c.289T>C	p.Cys97Arg
NC_008463.1	955273-955274	C	T	missense_variant	MODERATE	PA14_RS04450	PA14_RS04450	c.235G>A	p.Asp79Asn
NC_008463.1	960322-960323	A	G	missense_variant	MODERATE	PA14_RS04470	PA14_RS04470	c.1844A>G	p.Asp615Gly
NC_008463.1	960420-960421	C	T	stop_gained	HIGH	PA14_RS04470	PA14_RS04470	c.1942C>T	p.Gln648*
NC_008463.1	963821-963822	T	C	missense_variant	MODERATE	PA14_RS04480	PA14_RS04480	c.1984T>C	p.Trp662Arg
NC_008463.1	964240-964241	G	A	missense_variant	MODERATE	PA14_RS04480	PA14_RS04480	c.2403G>A	p.Met801Ile
NC_008463.1	975305-975306	A	G	missense_variant	MODERATE	PA14_RS04525	PA14_RS04525	c.1484A>G	p.Tyr495Cys
NC_008463.1	982218-982219	C	T	missense_variant	MODERATE	PA14_RS04565	PA14_RS04565	c.317G>A	p.Gly106Asp
NC_008463.1	984269-984270	C	T	missense_variant	MODERATE	PA14_RS04575	PA14_RS04575	c.256G>A	p.Gly86Ser
NC_008463.1	992056-992057	C	T	missense_variant	MODERATE	PA14_RS04625	PA14_RS04625	c.173C>T	p.Ala58Val
NC_008463.1	992239-992240	C	G	missense_variant	MODERATE	PA14_RS04625	PA14_RS04625	c.356C>G	p.Thr119Ser
NC_008463.1	998947-998948	T	C	missense_variant	MODERATE	PA14_RS04670	PA14_RS04670	c.755A>G	p.Glu252Gly
NC_008463.1	1001302-1001304	TG	T	frameshift_variant	HIGH	PA14_RS04685	PA14_RS04685	c.214delG	p.Ala72fs
NC_008463.1	1003444-1003445	A	G	missense_variant	MODERATE	PA14_RS04690	PA14_RS04690	c.59T>C	p.Leu20Ser
NC_008463.1	1003730-1003731	C	A	missense_variant	MODERATE	PA14_RS04695	PA14_RS04695	c.1577G>T	p.Gly526Val
NC_008463.1	1008458-1008459	C	CGG	frameshift_variant	HIGH	PA14_RS04710	PA14_RS04710	c.1219_1220dupCC	p.Gly410fs
NC_008463.1	1013182-1013183	A	G	missense_variant	MODERATE	PA14_RS04735	PA14_RS04735	c.517T>C	p.Phe173Leu
NC_008463.1	1016769-1016770	C	T	missense_variant	MODERATE	PA14_RS04750	PA14_RS04750	c.1300C>T	p.Arg434Cys
NC_008463.1	1017343-1017344	T	C	missense_variant	MODERATE	PA14_RS04755	PA14_RS04755	c.497A>G	p.Lys166Arg
NC_008463.1	1018668-1018669	A	G	missense_variant	MODERATE	PA14_RS04765	PA14_RS04765	c.668T>C	p.Leu223Pro
NC_008463.1	1019155-1019156	C	T	missense_variant	MODERATE	PA14_RS04765	PA14_RS04765	c.181G>A	p.Ala61Thr
NC_008463.1	1019833-1019834	C	T	missense_variant	MODERATE	PA14_RS04770	PA14_RS04770	c.908G>A	p.Gly303Asp
NC_008463.1	1020475-1020476	A	G	missense_variant	MODERATE	PA14_RS04770	PA14_RS04770	c.266T>C	p.Val89Ala
NC_008463.1	1021163-1021164	A	ACCC	conservative_inframe_insertion	MODERATE	eat	PA14_RS04775	c.1082_1084dupGGG	p.Gly361dup
NC_008463.1	1022468-1022469	C	T	missense_variant	MODERATE	PA14_RS04780	PA14_RS04780	c.1510G>A	p.Gly504Ser
NC_008463.1	1023578-1023579	C	T	missense_variant	MODERATE	PA14_RS04780	PA14_RS04780	c.400G>A	p.Ala134Thr
NC_008463.1	1024388-1024389	G	A	missense_variant	MODERATE	PA14_RS04785	PA14_RS04785	c.73G>A	p.Gly25Ser
NC_008463.1	1029047-1029048	A	G	missense_variant	MODERATE	PA14_RS04805	PA14_RS04805	c.290T>C	p.Val97Ala
NC_008463.1	1031365-1031366	C	T	missense_variant	MODERATE	PA14_RS04815	PA14_RS04815	c.404G>A	p.Gly135Asp
NC_008463.1	1038803-1038804	C	T	missense_variant	MODERATE	PA14_RS04855	PA14_RS04855	c.667C>T	p.Pro223Ser
NC_008463.1	1039167-1039168	A	G	missense_variant	MODERATE	PA14_RS04855	PA14_RS04855	c.1031A>G	p.His344Arg
NC_008463.1	1040605-1040606	A	G	missense_variant	MODERATE	PA14_RS04870	PA14_RS04870	c.173A>G	p.Glu58Gly
NC_008463.1	1041904-1041905	C	T	missense_variant	MODERATE	mrdA	PA14_RS04875	c.992C>T	p.Pro331Leu
NC_008463.1	1044805-1044806	T	C	missense_variant	MODERATE	mltB	PA14_RS04885	c.809T>C	p.Leu270Pro
NC_008463.1	1050109-1050110	G	A	missense_variant	MODERATE	PA14_RS04915	PA14_RS04915	c.182C>T	p.Thr61Ile
NC_008463.1	1056350-1056351	G	A	missense_variant	MODERATE	PA14_RS04955	PA14_RS04955	c.1681C>T	p.Arg561Cys
NC_008463.1	1067824-1067825	A	G	missense_variant	MODERATE	PA14_RS05010	PA14_RS05010	c.437T>C	p.Leu146Pro
NC_008463.1	1074982-1074983	A	G	missense_variant	MODERATE	amn	PA14_RS05040	c.371A>G	p.Gln124Arg
NC_008463.1	1077556-1077557	C	T	missense_variant	MODERATE	PA14_RS05050	PA14_RS05050	c.316G>A	p.Asp106Asn
NC_008463.1	1081701-1081702	C	T	missense_variant	MODERATE	fieF	PA14_RS05080	c.346G>A	p.Ala116Thr
NC_008463.1	1083504-1083505	A	G	missense_variant	MODERATE	hrpB	PA14_RS05090	c.517A>G	p.Thr173Ala
NC_008463.1	1096910-1096911	C	T	missense_variant	MODERATE	PA14_RS05160	PA14_RS05160	c.37C>T	p.Pro13Ser
NC_008463.1	1112736-1112737	G	A	missense_variant	MODERATE	PA14_RS05225	PA14_RS05225	c.1501G>A	p.Glu501Lys
NC_008463.1	1113896-1113897	C	T	stop_gained	HIGH	PA14_RS05230	PA14_RS05230	c.1446G>A	p.Trp482*
NC_008463.1	1114815-1114816	C	T	missense_variant	MODERATE	PA14_RS05230	PA14_RS05230	c.527G>A	p.Gly176Glu
NC_008463.1	1119471-1119472	C	T	missense_variant	MODERATE	cydB	PA14_RS05250	c.104C>T	p.Pro35Leu
NC_008463.1	1127429-1127430	A	G	missense_variant	MODERATE	PA14_RS05280	PA14_RS05280	c.1217A>G	p.Tyr406Cys
NC_008463.1	1132109-1132110	C	T	missense_variant	MODERATE	PA14_RS05290	PA14_RS05290	c.2210C>T	p.Pro737Leu
NC_008463.1	1135461-1135462	A	G	missense_variant	MODERATE	PA14_RS30120	PA14_RS30120	c.85T>C	p.Ser29Pro
NC_008463.1	1135676-1135677	A	G	missense_variant	MODERATE	PA14_RS05300	PA14_RS05300	c.143A>G	p.Asp48Gly
NC_008463.1	1144370-1144371	G	GC	frameshift_variant	HIGH	PA14_RS05355	PA14_RS05355	c.484dupC	p.Gln162fs
NC_008463.1	1164834-1164835	C	T	missense_variant	MODERATE	PA14_RS05445	PA14_RS05445	c.677C>T	p.Ala226Val
NC_008463.1	1166421-1166422	T	TG	frameshift_variant	HIGH	PA14_RS05450	PA14_RS05450	c.83dupG	p.Leu29fs
NC_008463.1	1167743-1167744	A	G	missense_variant	MODERATE	PA14_RS05460	PA14_RS05460	c.1037T>C	p.Val346Ala
NC_008463.1	1173602-1173603	A	G	missense_variant	MODERATE	PA14_RS05490	PA14_RS05490	c.460T>C	p.Phe154Leu
NC_008463.1	1186819-1186820	G	A	missense_variant	MODERATE	PA14_RS05545	PA14_RS05545	c.3214G>A	p.Val1072Ile
NC_008463.1	1187496-1187497	A	G	missense_variant	MODERATE	narH	PA14_RS05550	c.94A>G	p.Ser32Gly
NC_008463.1	1206804-1206805	C	T	missense_variant	MODERATE	PA14_RS05630	PA14_RS05630	c.574G>A	p.Asp192Asn
NC_008463.1	1209822-1209823	T	C	missense_variant	MODERATE	PA14_RS05645	PA14_RS05645	c.239T>C	p.Val80Ala
NC_008463.1	1216959-1216960	C	T	missense_variant	MODERATE	PA14_RS05685	PA14_RS05685	c.208G>A	p.Gly70Ser
NC_008463.1	1219241-1219242	A	G	start_lost	HIGH	PA14_RS05700	PA14_RS05700	c.2T>C	p.Met1?
NC_008463.1	1222658-1222659	G	A	stop_gained	HIGH	PA14_RS05730	PA14_RS05730	c.166C>T	p.Gln56*
NC_008463.1	1223456-1223457	A	G	missense_variant	MODERATE	PA14_RS05735	PA14_RS05735	c.566T>C	p.Val189Ala
NC_008463.1	1227627-1227628	G	A	missense_variant	MODERATE	PA14_RS05750	PA14_RS05750	c.125C>T	p.Pro42Leu
NC_008463.1	1228532-1228533	A	G	missense_variant	MODERATE	PA14_RS05755	PA14_RS05755	c.281T>C	p.Val94Ala
NC_008463.1	1233702-1233703	C	T	missense_variant	MODERATE	PA14_RS05770	PA14_RS05770	c.731G>A	p.Gly244Asp
NC_008463.1	1237717-1237719	CG	C	frameshift_variant	HIGH	PA14_RS05790	PA14_RS05790	c.538delG	p.Ala180fs
NC_008463.1	1237747-1237748	C	T	missense_variant	MODERATE	PA14_RS05790	PA14_RS05790	c.566C>T	p.Ala189Val
NC_008463.1	1240984-1240985	C	T	missense_variant	MODERATE	lptG	PA14_RS05805	c.680C>T	p.Ala227Val
NC_008463.1	1243657-1243659	AG	A	frameshift_variant	HIGH	PA14_RS05815	PA14_RS05815	c.1533delG	p.Arg512fs
NC_008463.1	1269365-1269366	C	CG	frameshift_variant	HIGH	PA14_RS05955	PA14_RS05955	c.280dupG	p.Ala94fs
NC_008463.1	1269557-1269558	C	T	missense_variant	MODERATE	PA14_RS05955	PA14_RS05955	c.467C>T	p.Pro156Leu
NC_008463.1	1277386-1277388	AC	A	frameshift_variant	HIGH	PA14_RS05995	PA14_RS05995	c.786delC	p.Asp263fs
NC_008463.1	1280761-1280762	G	A	missense_variant	MODERATE	PA14_RS06010	PA14_RS06010	c.845C>T	p.Pro282Leu
NC_008463.1	1297126-1297127	C	CG	frameshift_variant	HIGH	PA14_RS06095	PA14_RS06095	c.302dupC	p.Thr103fs
NC_008463.1	1297145-1297146	C	T	missense_variant	MODERATE	PA14_RS06095	PA14_RS06095	c.284G>A	p.Gly95Asp
NC_008463.1	1299151-1299152	G	A	missense_variant	MODERATE	PA14_RS06100	PA14_RS06100	c.1460G>A	p.Arg487Gln
NC_008463.1	1300759-1300760	A	G	missense_variant	MODERATE	PA14_RS06105	PA14_RS06105	c.1519A>G	p.Ile507Val
NC_008463.1	1308982-1308983	A	AGC	frameshift_variant	HIGH	PA14_RS06170	PA14_RS06170	c.1405_1406insGC	p.Leu469fs
NC_008463.1	1309139-1309140	C	T	missense_variant	MODERATE	PA14_RS06170	PA14_RS06170	c.1249G>A	p.Ala417Thr
NC_008463.1	1309334-1309335	A	C	missense_variant	MODERATE	PA14_RS06170	PA14_RS06170	c.1054T>G	p.Leu352Val
NC_008463.1	1309341-1309342	G	C	missense_variant	MODERATE	PA14_RS06170	PA14_RS06170	c.1047C>G	p.His349Gln
NC_008463.1	1309345-1309346	G	C	missense_variant	MODERATE	PA14_RS06170	PA14_RS06170	c.1043C>G	p.Thr348Arg
NC_008463.1	1309346-1309347	T	C	missense_variant	MODERATE	PA14_RS06170	PA14_RS06170	c.1042A>G	p.Thr348Ala
NC_008463.1	1309370-1309371	C	CCG	frameshift_variant	HIGH	PA14_RS06170	PA14_RS06170	c.1017_1018insCG	p.Asp340fs
NC_008463.1	1309383-1309384	C	G	missense_variant	MODERATE	PA14_RS06170	PA14_RS06170	c.1005G>C	p.Gln335His
NC_008463.1	1309401-1309402	C	G	missense_variant	MODERATE	PA14_RS06170	PA14_RS06170	c.987G>C	p.Glu329Asp
NC_008463.1	1309435-1309436	G	T	missense_variant	MODERATE	PA14_RS06170	PA14_RS06170	c.953C>A	p.Ala318Asp
NC_008463.1	1309483-1309484	T	C	missense_variant	MODERATE	PA14_RS06170	PA14_RS06170	c.905A>G	p.Asn302Ser
NC_008463.1	1309496-1309497	C	T	missense_variant	MODERATE	PA14_RS06170	PA14_RS06170	c.892G>A	p.Val298Ile
NC_008463.1	1309505-1309506	T	G	missense_variant	MODERATE	PA14_RS06170	PA14_RS06170	c.883A>C	p.Lys295Gln
NC_008463.1	1309541-1309542	G	C	missense_variant	MODERATE	PA14_RS06170	PA14_RS06170	c.847C>G	p.Leu283Val
NC_008463.1	1309583-1309584	T	G	missense_variant	MODERATE	PA14_RS06170	PA14_RS06170	c.805A>C	p.Ile269Leu
NC_008463.1	1309586-1309587	T	A	missense_variant	MODERATE	PA14_RS06170	PA14_RS06170	c.802A>T	p.Thr268Ser
NC_008463.1	1309588-1309589	T	C	missense_variant	MODERATE	PA14_RS06170	PA14_RS06170	c.800A>G	p.Asp267Gly
NC_008463.1	1309589-1309590	C	T	missense_variant	MODERATE	PA14_RS06170	PA14_RS06170	c.799G>A	p.Asp267Asn
NC_008463.1	1309594-1309595	G	T	missense_variant	MODERATE	PA14_RS06170	PA14_RS06170	c.794C>A	p.Ala265Glu
NC_008463.1	1343051-1343052	A	G	missense_variant	MODERATE	PA14_RS06310	PA14_RS06310	c.128A>G	p.Gln43Arg
NC_008463.1	1347089-1347090	A	G	missense_variant	MODERATE	ptsP	PA14_RS06320	c.620T>C	p.Leu207Pro
NC_008463.1	1347437-1347438	G	A	missense_variant	MODERATE	ptsP	PA14_RS06320	c.272C>T	p.Ala91Val
NC_008463.1	1349435-1349436	T	C	missense_variant	MODERATE	nagA	PA14_RS06330	c.401A>G	p.Asn134Ser
NC_008463.1	1351196-1351197	A	G	missense_variant	MODERATE	PA14_RS06340	PA14_RS06340	c.143T>C	p.Val48Ala
NC_008463.1	1352914-1352915	T	C	missense_variant	MODERATE	PA14_RS06355	PA14_RS06355	c.170T>C	p.Val57Ala
NC_008463.1	1369531-1369532	A	G	missense_variant	MODERATE	PA14_RS06440	PA14_RS06440	c.1076A>G	p.Lys359Arg
NC_008463.1	1372881-1372882	C	T	missense_variant	MODERATE	PA14_RS30165	PA14_RS30165	c.254G>A	p.Arg85Gln
NC_008463.1	1375675-1375676	A	G	missense_variant	MODERATE	PA14_RS06470	PA14_RS06470	c.443A>G	p.Gln148Arg
NC_008463.1	1378497-1378498	C	T	missense_variant	MODERATE	PA14_RS06480	PA14_RS06480	c.1837C>T	p.Leu613Phe
NC_008463.1	1395174-1395175	C	T	missense_variant	MODERATE	PA14_RS06545	PA14_RS06545	c.866C>T	p.Ala289Val
NC_008463.1	1401494-1401495	A	G	missense_variant	MODERATE	PA14_RS06570	PA14_RS06570	c.311T>C	p.Val104Ala
NC_008463.1	1406184-1406185	A	G	missense_variant	MODERATE	PA14_RS06585	PA14_RS06585	c.541A>G	p.Asn181Asp
NC_008463.1	1406293-1406294	A	G	missense_variant	MODERATE	PA14_RS06585	PA14_RS06585	c.650A>G	p.Gln217Arg
NC_008463.1	1407313-1407314	A	G	missense_variant	MODERATE	PA14_RS06590	PA14_RS06590	c.37A>G	p.Thr13Ala
NC_008463.1	1407859-1407860	T	C	missense_variant	MODERATE	PA14_RS06595	PA14_RS06595	c.71T>C	p.Val24Ala
NC_008463.1	1408101-1408102	A	G	missense_variant	MODERATE	PA14_RS06595	PA14_RS06595	c.313A>G	p.Thr105Ala
NC_008463.1	1408435-1408436	A	G	missense_variant	MODERATE	PA14_RS06595	PA14_RS06595	c.647A>G	p.Gln216Arg
NC_008463.1	1426455-1426456	C	T	missense_variant	MODERATE	PA14_RS06675	PA14_RS06675	c.26G>A	p.Cys9Tyr
NC_008463.1	1428376-1428378	TG	T	frameshift_variant	HIGH	PA14_RS06690	PA14_RS06690	c.758delG	p.Gly253fs
NC_008463.1	1435116-1435117	A	G	missense_variant	MODERATE	PA14_RS06725	PA14_RS06725	c.305A>G	p.Asp102Gly
NC_008463.1	1436518-1436519	T	C	missense_variant	MODERATE	PA14_RS06730	PA14_RS06730	c.893T>C	p.Leu298Pro
NC_008463.1	1438641-1438642	C	T	missense_variant	MODERATE	PA14_RS06740	PA14_RS06740	c.998C>T	p.Ala333Val
NC_008463.1	1440406-1440407	T	C	missense_variant	MODERATE	PA14_RS06745	PA14_RS06745	c.1655T>C	p.Val552Ala
NC_008463.1	1441913-1441914	C	T	missense_variant	MODERATE	PA14_RS06750	PA14_RS06750	c.640G>A	p.Ala214Thr
NC_008463.1	1442392-1442393	C	T	missense_variant	MODERATE	PA14_RS06750	PA14_RS06750	c.161G>A	p.Gly54Asp
NC_008463.1	1442912-1442914	GA	G	frameshift_variant	HIGH	PA14_RS06755	PA14_RS06755	c.175delT	p.Ser59fs
NC_008463.1	1446094-1446096	CG	C	frameshift_variant	HIGH	PA14_RS06765	PA14_RS06765	c.82delG	p.Glu28fs
NC_008463.1	1446249-1446250	T	C	missense_variant	MODERATE	PA14_RS06765	PA14_RS06765	c.232T>C	p.Tyr78His
NC_008463.1	1452871-1452872	A	G	missense_variant	MODERATE	dapD	PA14_RS06795	c.404T>C	p.Val135Ala
NC_008463.1	1459980-1459981	C	T	missense_variant	MODERATE	PA14_RS06835	PA14_RS06835	c.1915G>A	p.Ala639Thr
NC_008463.1	1472573-1472574	G	GCCAAC	frameshift_variant	HIGH	bamA	PA14_RS06885	c.2011_2012insCCAAC	p.Gly671fs
NC_008463.1	1472596-1472597	T	TA	frameshift_variant	HIGH	bamA	PA14_RS06885	c.2034_2035insA	p.Glu679fs
NC_008463.1	1475997-1475998	G	A	missense_variant	MODERATE	PA14_RS06910	PA14_RS06910	c.170G>A	p.Arg57His
NC_008463.1	1496881-1496882	C	T	missense_variant	MODERATE	PA14_RS07000	PA14_RS07000	c.247C>T	p.Pro83Ser
NC_008463.1	1501129-1501130	C	CT	frameshift_variant	HIGH	mutS	PA14_RS07025	c.2354dupA	p.Arg786fs
NC_008463.1	1510605-1510606	C	T	stop_gained	HIGH	PA14_RS07060	PA14_RS07060	c.937C>T	p.Gln313*
NC_008463.1	1510923-1510924	A	G	missense_variant	MODERATE	PA14_RS07060	PA14_RS07060	c.1255A>G	p.Ile419Val
NC_008463.1	1516236-1516237	C	T	missense_variant	MODERATE	PA14_RS07090	PA14_RS07090	c.694G>A	p.Val232Ile
NC_008463.1	1524994-1524995	A	G	missense_variant	MODERATE	PA14_RS07140	PA14_RS07140	c.637A>G	p.Thr213Ala
NC_008463.1	1526027-1526029	GC	G	frameshift_variant	HIGH	PA14_RS07145	PA14_RS07145	c.260delC	p.Pro87fs
NC_008463.1	1528391-1528393	AC	A	frameshift_variant	HIGH	PA14_RS30175	PA14_RS30175	c.186delC	p.Ala63fs
NC_008463.1	1530058-1530059	C	T	missense_variant	MODERATE	PA14_RS07160	PA14_RS07160	c.590C>T	p.Ala197Val
NC_008463.1	1537610-1537611	A	G	missense_variant	MODERATE	PA14_RS07190	PA14_RS07190	c.656T>C	p.Val219Ala
NC_008463.1	1541018-1541019	C	T	missense_variant	MODERATE	PA14_RS07205	PA14_RS07205	c.550G>A	p.Val184Ile
NC_008463.1	1547274-1547275	G	A	missense_variant	MODERATE	glpK	PA14_RS07230	c.1273G>A	p.Val425Ile
NC_008463.1	1550141-1550142	C	T	missense_variant	MODERATE	PA14_RS07250	PA14_RS07250	c.481G>A	p.Val161Met
NC_008463.1	1553951-1553952	A	G	missense_variant	MODERATE	PA14_RS07275	PA14_RS07275	c.446T>C	p.Leu149Pro
NC_008463.1	1559240-1559241	C	CG	frameshift_variant	HIGH	PA14_RS07295	PA14_RS07295	c.752dupC	p.Ser252fs
NC_008463.1	1570048-1570049	C	T	missense_variant	MODERATE	PA14_RS07340	PA14_RS07340	c.791G>A	p.Gly264Asp
NC_008463.1	1578798-1578799	A	G	missense_variant	MODERATE	PA14_RS07380	PA14_RS07380	c.1304T>C	p.Leu435Pro
NC_008463.1	1580636-1580637	C	T	missense_variant	MODERATE	PA14_RS07385	PA14_RS07385	c.313G>A	p.Val105Ile
NC_008463.1	1581244-1581245	A	G	missense_variant	MODERATE	PA14_RS07390	PA14_RS07390	c.953T>C	p.Leu318Pro
NC_008463.1	1602803-1602804	A	G	missense_variant	MODERATE	PA14_RS07460	PA14_RS07460	c.425T>C	p.Val142Ala
NC_008463.1	1610539-1610540	T	C	missense_variant	MODERATE	PA14_RS07500	PA14_RS07500	c.502A>G	p.Thr168Ala
NC_008463.1	1612266-1612267	T	C	missense_variant	MODERATE	PA14_RS07510	PA14_RS07510	c.11T>C	p.Val4Ala
NC_008463.1	1613459-1613460	C	T	missense_variant	MODERATE	PA14_RS07510	PA14_RS07510	c.1204C>T	p.Arg402Cys
NC_008463.1	1618417-1618418	C	T	missense_variant	MODERATE	PA14_RS07525	PA14_RS07525	c.2936C>T	p.Thr979Ile
NC_008463.1	1618758-1618759	C	T	missense_variant	MODERATE	PA14_RS07530	PA14_RS07530	c.119C>T	p.Pro40Leu
NC_008463.1	1630120-1630121	A	G	missense_variant	MODERATE	PA14_RS07585	PA14_RS07585	c.766T>C	p.Phe256Leu
NC_008463.1	1641191-1641192	T	C	missense_variant	MODERATE	PA14_RS07615	PA14_RS07615	c.212A>G	p.His71Arg
NC_008463.1	1641887-1641888	A	G	missense_variant	MODERATE	PA14_RS07620	PA14_RS07620	c.248T>C	p.Leu83Pro
NC_008463.1	1642747-1642748	G	A	missense_variant	MODERATE	PA14_RS07625	PA14_RS07625	c.611C>T	p.Thr204Met
NC_008463.1	1652692-1652693	C	T	missense_variant	MODERATE	PA14_RS07670	PA14_RS07670	c.38C>T	p.Ala13Val
NC_008463.1	1654451-1654452	G	A	missense_variant	MODERATE	rarD	PA14_RS07680	c.40G>A	p.Ala14Thr
NC_008463.1	1655772-1655773	A	G	missense_variant	MODERATE	PA14_RS07685	PA14_RS07685	c.157T>C	p.Ser53Pro
NC_008463.1	1663218-1663219	A	G	missense_variant	MODERATE	PA14_RS07715	PA14_RS07715	c.953A>G	p.Asp318Gly
NC_008463.1	1670679-1670680	C	T	missense_variant	MODERATE	PA14_RS07740	PA14_RS07740	c.806G>A	p.Gly269Glu
NC_008463.1	1675312-1675313	C	T	missense_variant	MODERATE	PA14_RS07755	PA14_RS07755	c.122C>T	p.Thr41Ile
NC_008463.1	1678322-1678323	C	T	missense_variant	MODERATE	PA14_RS07765	PA14_RS07765	c.416G>A	p.Gly139Asp
NC_008463.1	1686417-1686418	A	G	missense_variant	MODERATE	PA14_RS07800	PA14_RS07800	c.614A>G	p.Tyr205Cys
NC_008463.1	1700285-1700286	A	G	missense_variant	MODERATE	PA14_RS07895	PA14_RS07895	c.571A>G	p.Met191Val
NC_008463.1	1700507-1700508	C	T	missense_variant	MODERATE	PA14_RS07900	PA14_RS07900	c.17C>T	p.Pro6Leu
NC_008463.1	1712304-1712305	A	G	missense_variant	MODERATE	PA14_RS07945	PA14_RS07945	c.2354A>G	p.Glu785Gly
NC_008463.1	1713520-1713521	G	A	missense_variant	MODERATE	PA14_RS07955	PA14_RS07955	c.22G>A	p.Ala8Thr
NC_008463.1	1724788-1724789	A	G	missense_variant	MODERATE	PA14_RS08015	PA14_RS08015	c.92A>G	p.Asn31Ser
NC_008463.1	1733925-1733926	C	T	missense_variant	MODERATE	PA14_RS08055	PA14_RS08055	c.727C>T	p.Pro243Ser
NC_008463.1	1735480-1735481	A	G	missense_variant	MODERATE	PA14_RS08065	PA14_RS08065	c.176T>C	p.Leu59Pro
NC_008463.1	1736985-1736986	C	T	missense_variant	MODERATE	PA14_RS08075	PA14_RS08075	c.340G>A	p.Ala114Thr
NC_008463.1	1739477-1739478	A	G	missense_variant	MODERATE	PA14_RS08090	PA14_RS08090	c.880T>C	p.Phe294Leu
NC_008463.1	1742077-1742078	C	CG	frameshift_variant	HIGH	PA14_RS08095	PA14_RS08095	c.186dupC	p.Gly63fs
NC_008463.1	1751455-1751456	T	C	missense_variant	MODERATE	phnF	PA14_RS08150	c.392T>C	p.Val131Ala
NC_008463.1	1754151-1754152	A	G	missense_variant	MODERATE	PA14_RS08170	PA14_RS08170	c.172A>G	p.Thr58Ala
NC_008463.1	1754644-1754645	A	G	missense_variant	MODERATE	PA14_RS08170	PA14_RS08170	c.665A>G	p.Tyr222Cys
NC_008463.1	1756569-1756570	T	TG	frameshift_variant	HIGH	PA14_RS08185	PA14_RS08185	c.143dupG	p.Asp49fs
NC_008463.1	1759045-1759046	A	G	missense_variant	MODERATE	PA14_RS08200	PA14_RS08200	c.94T>C	p.Cys32Arg
NC_008463.1	1776321-1776322	A	G	missense_variant	MODERATE	PA14_RS08290	PA14_RS08290	c.568A>G	p.Thr190Ala
NC_008463.1	1776823-1776824	C	A	missense_variant	MODERATE	PA14_RS08295	PA14_RS08295	c.825G>T	p.Met275Ile
NC_008463.1	1777229-1777230	A	G	missense_variant	MODERATE	PA14_RS08295	PA14_RS08295	c.419T>C	p.Val140Ala
NC_008463.1	1781354-1781355	C	T	missense_variant	MODERATE	PA14_RS08310	PA14_RS08310	c.554C>T	p.Ala185Val
NC_008463.1	1788752-1788753	A	G	missense_variant	MODERATE	PA14_RS08355	PA14_RS08355	c.893A>G	p.His298Arg
NC_008463.1	1789379-1789380	C	CG	frameshift_variant	HIGH	PA14_RS08355	PA14_RS08355	c.1527dupG	p.Arg510fs
NC_008463.1	1792924-1792925	C	T	missense_variant	MODERATE	PA14_RS08370	PA14_RS08370	c.623C>T	p.Ser208Leu
NC_008463.1	1800956-1800957	C	T	missense_variant	MODERATE	rfaD	PA14_RS08400	c.802C>T	p.Pro268Ser
NC_008463.1	1801433-1801434	C	T	missense_variant	MODERATE	PA14_RS08405	PA14_RS08405	c.898G>A	p.Gly300Ser
NC_008463.1	1804900-1804901	A	G	missense_variant	MODERATE	PA14_RS08425	PA14_RS08425	c.67T>C	p.Cys23Arg
NC_008463.1	1807153-1807154	T	TG	frameshift_variant	HIGH	PA14_RS08440	PA14_RS08440	c.1303dupC	p.Gln435fs
NC_008463.1	1814397-1814398	T	C	missense_variant	MODERATE	PA14_RS08450	PA14_RS08450	c.2278A>G	p.Thr760Ala
NC_008463.1	1815951-1815952	A	G	missense_variant	MODERATE	PA14_RS08450	PA14_RS08450	c.724T>C	p.Phe242Leu
NC_008463.1	1821458-1821459	A	G	missense_variant	MODERATE	PA14_RS08470	PA14_RS08470	c.196T>C	p.Trp66Arg
NC_008463.1	1825390-1825392	GC	G	frameshift_variant	HIGH	PA14_RS08490	PA14_RS08490	c.918delC	p.Glu307fs
NC_008463.1	1841100-1841101	A	G	missense_variant	MODERATE	PA14_RS08555	PA14_RS08555	c.371A>G	p.Glu124Gly
NC_008463.1	1841319-1841321	AT	A	frameshift_variant	HIGH	PA14_RS08555	PA14_RS08555	c.591delT	p.Gln199fs
NC_008463.1	1851825-1851828	GAA	G	frameshift_variant	HIGH	PA14_RS08605	PA14_RS08605	c.87_88delAA	p.Glu29fs
NC_008463.1	1852705-1852706	A	G	missense_variant	MODERATE	hrpA	PA14_RS08610	c.487A>G	p.Thr163Ala
NC_008463.1	1854128-1854129	G	A	missense_variant	MODERATE	hrpA	PA14_RS08610	c.1910G>A	p.Arg637His
NC_008463.1	1858784-1858785	A	G	missense_variant	MODERATE	PA14_RS08625	PA14_RS08625	c.212A>G	p.His71Arg
NC_008463.1	1862706-1862707	T	C	missense_variant	MODERATE	PA14_RS08635	PA14_RS08635	c.202T>C	p.Tyr68His
NC_008463.1	1862716-1862717	A	G	missense_variant	MODERATE	PA14_RS08635	PA14_RS08635	c.212A>G	p.Asp71Gly
NC_008463.1	1862717-1862718	T	A	missense_variant	MODERATE	PA14_RS08635	PA14_RS08635	c.213T>A	p.Asp71Glu
NC_008463.1	1862721-1862722	A	G	missense_variant	MODERATE	PA14_RS08635	PA14_RS08635	c.217A>G	p.Ser73Gly
NC_008463.1	1862723-1862724	T	G	missense_variant	MODERATE	PA14_RS08635	PA14_RS08635	c.219T>G	p.Ser73Arg
NC_008463.1	1863836-1863837	A	G	missense_variant	MODERATE	PA14_RS30250	PA14_RS30250	c.763A>G	p.Ser255Gly
NC_008463.1	1873106-1873107	T	C	missense_variant	MODERATE	PA14_RS08700	PA14_RS08700	c.208T>C	p.Tyr70His
NC_008463.1	1874631-1874632	C	T	missense_variant	MODERATE	PA14_RS30255	PA14_RS30255	c.16G>A	p.Ala6Thr
NC_008463.1	1885070-1885071	A	G	missense_variant	MODERATE	PA14_RS08745	PA14_RS08745	c.2131T>C	p.Tyr711His
NC_008463.1	1886776-1886777	C	T	missense_variant	MODERATE	PA14_RS08745	PA14_RS08745	c.425G>A	p.Gly142Glu
NC_008463.1	1895064-1895065	C	T	stop_gained	HIGH	PA14_RS08780	PA14_RS08780	c.96G>A	p.Trp32*
NC_008463.1	1900847-1900848	A	G	missense_variant	MODERATE	PA14_RS08830	PA14_RS08830	c.1277T>C	p.Leu426Pro
NC_008463.1	1907132-1907133	A	G	missense_variant	MODERATE	PA14_RS08855	PA14_RS08855	c.731T>C	p.Val244Ala
NC_008463.1	1907745-1907746	A	G	missense_variant	MODERATE	PA14_RS08855	PA14_RS08855	c.118T>C	p.Trp40Arg
NC_008463.1	1908595-1908596	C	T	missense_variant	MODERATE	PA14_RS08860	PA14_RS08860	c.94G>A	p.Val32Ile
NC_008463.1	1911379-1911380	C	T	missense_variant	MODERATE	PA14_RS08875	PA14_RS08875	c.409C>T	p.Arg137Trp
NC_008463.1	1913921-1913922	C	T	missense_variant	MODERATE	PA14_RS08890	PA14_RS08890	c.520G>A	p.Ala174Thr
NC_008463.1	1916864-1916865	A	G	missense_variant	MODERATE	PA14_RS08910	PA14_RS08910	c.242A>G	p.Asn81Ser
NC_008463.1	1917647-1917648	C	T	missense_variant	MODERATE	PA14_RS08915	PA14_RS08915	c.19C>T	p.Pro7Ser
NC_008463.1	1942676-1942677	C	T	missense_variant	MODERATE	PA14_RS09030	PA14_RS09030	c.1217G>A	p.Arg406His
NC_008463.1	1945250-1945251	C	T	missense_variant	MODERATE	PA14_RS09040	PA14_RS09040	c.701C>T	p.Ala234Val
NC_008463.1	1948192-1948193	A	G	missense_variant	MODERATE	PA14_RS09055	PA14_RS09055	c.515A>G	p.His172Arg
NC_008463.1	1956075-1956076	C	T	missense_variant	MODERATE	PA14_RS09095	PA14_RS09095	c.478G>A	p.Gly160Ser
NC_008463.1	1966245-1966246	C	T	missense_variant	MODERATE	PA14_RS09160	PA14_RS09160	c.421C>T	p.Pro141Ser
NC_008463.1	1966360-1966361	C	T	missense_variant	MODERATE	PA14_RS09160	PA14_RS09160	c.536C>T	p.Pro179Leu
NC_008463.1	1970110-1970111	T	C	missense_variant	MODERATE	PA14_RS09180	PA14_RS09180	c.509A>G	p.Glu170Gly
NC_008463.1	1974591-1974592	C	T	missense_variant	MODERATE	PA14_RS09200	PA14_RS09200	c.422G>A	p.Gly141Asp
NC_008463.1	1976389-1976390	C	T	missense_variant	MODERATE	PA14_RS09215	PA14_RS09215	c.235G>A	p.Gly79Ser
NC_008463.1	1981314-1981315	C	T	missense_variant	MODERATE	PA14_RS09250	PA14_RS09250	c.292C>T	p.Arg98Cys
NC_008463.1	1984279-1984280	A	AG	frameshift_variant	HIGH	scpB	PA14_RS09265	c.679dupG	p.Glu227fs
NC_008463.1	1986034-1986035	A	G	missense_variant	MODERATE	gap	PA14_RS09280	c.485T>C	p.Val162Ala
NC_008463.1	1987830-1987831	C	T	missense_variant	MODERATE	edd	PA14_RS09285	c.1183C>T	p.Arg395Cys
NC_008463.1	1990450-1990451	A	G	missense_variant	MODERATE	PA14_RS09300	PA14_RS09300	c.92A>G	p.His31Arg
NC_008463.1	1993242-1993243	A	G	missense_variant	MODERATE	PA14_RS09305	PA14_RS09305	c.938A>G	p.Asn313Ser
NC_008463.1	2008827-2008828	C	T	missense_variant	MODERATE	PA14_RS09385	PA14_RS09385	c.680G>A	p.Arg227Gln
NC_008463.1	2012622-2012623	C	T	missense_variant	MODERATE	PA14_RS09405	PA14_RS09405	c.709G>A	p.Gly237Ser
NC_008463.1	2028119-2028120	C	T	missense_variant	MODERATE	PA14_RS09465	PA14_RS09465	c.37C>T	p.Pro13Ser
NC_008463.1	2041880-2041881	A	G	missense_variant	MODERATE	PA14_RS09500	PA14_RS09500	c.272A>G	p.Lys91Arg
NC_008463.1	2042660-2042661	C	T	missense_variant	MODERATE	PA14_RS09500	PA14_RS09500	c.1052C>T	p.Ser351Leu
NC_008463.1	2043878-2043880	GC	G	frameshift_variant	HIGH	PA14_RS09505	PA14_RS09505	c.84delC	p.Lys29fs
NC_008463.1	2045814-2045815	G	A	missense_variant	MODERATE	uvrB	PA14_RS09520	c.88G>A	p.Gly30Arg
NC_008463.1	2048789-2048790	A	G	missense_variant	MODERATE	PA14_RS09525	PA14_RS09525	c.454T>C	p.Trp152Arg
NC_008463.1	2060110-2060111	A	G	missense_variant	MODERATE	PA14_RS09605	PA14_RS09605	c.833T>C	p.Val278Ala
NC_008463.1	2064702-2064703	A	G	missense_variant	MODERATE	leuC	PA14_RS09625	c.1132A>G	p.Lys378Glu
NC_008463.1	2066557-2066558	T	TC	frameshift_variant	HIGH	leuB	PA14_RS09640	c.22dupC	p.Leu8fs
NC_008463.1	2066758-2066759	A	AG	frameshift_variant	HIGH	leuB	PA14_RS09640	c.224dupG	p.Gly76fs
NC_008463.1	2067287-2067288	T	C	missense_variant	MODERATE	leuB	PA14_RS09640	c.751T>C	p.Ser251Pro
NC_008463.1	2067956-2067957	T	C	missense_variant	MODERATE	asd	PA14_RS09645	c.268T>C	p.Trp90Arg
NC_008463.1	2070943-2070944	A	G	missense_variant	MODERATE	PA14_RS09655	PA14_RS09655	c.862A>G	p.Thr288Ala
NC_008463.1	2072816-2072817	A	G	missense_variant	MODERATE	PA14_RS09655	PA14_RS09655	c.2735A>G	p.Gln912Arg
NC_008463.1	2082797-2082798	A	G	missense_variant	MODERATE	gspD	PA14_RS09705	c.1139T>C	p.Val380Ala
NC_008463.1	2084140-2084141	C	T	missense_variant	MODERATE	PA14_RS09710	PA14_RS09710	c.508G>A	p.Gly170Arg
NC_008463.1	2086955-2086956	C	T	missense_variant	MODERATE	gspF	PA14_RS09720	c.581C>T	p.Pro194Leu
NC_008463.1	2098723-2098724	C	T	missense_variant	MODERATE	PA14_RS09790	PA14_RS09790	c.862C>T	p.Arg288Cys
NC_008463.1	2108746-2108747	C	T	missense_variant	MODERATE	PA14_RS09835	PA14_RS09835	c.391C>T	p.Pro131Ser
NC_008463.1	2112653-2112654	C	T	missense_variant	MODERATE	PA14_RS09845	PA14_RS09845	c.728C>T	p.Ser243Leu
NC_008463.1	2116662-2116663	A	G	missense_variant	MODERATE	PA14_RS09855	PA14_RS09855	c.122T>C	p.Leu41Pro
NC_008463.1	2126744-2126745	C	T	missense_variant	MODERATE	PA14_RS09895	PA14_RS09895	c.925G>A	p.Gly309Arg
NC_008463.1	2133608-2133609	C	T	missense_variant	MODERATE	PA14_RS09910	PA14_RS09910	c.3566C>T	p.Ala1189Val
NC_008463.1	2134645-2134646	C	T	missense_variant	MODERATE	PA14_RS09910	PA14_RS09910	c.4603C>T	p.Arg1535Cys
NC_008463.1	2138550-2138551	A	G	missense_variant	MODERATE	PA14_RS09920	PA14_RS09920	c.260A>G	p.Gln87Arg
NC_008463.1	2139293-2139294	G	A	missense_variant	MODERATE	PA14_RS09920	PA14_RS09920	c.1003G>A	p.Gly335Ser
NC_008463.1	2141090-2141091	A	G	missense_variant	MODERATE	PA14_RS09920	PA14_RS09920	c.2800A>G	p.Ser934Gly
NC_008463.1	2153334-2153336	CG	C	frameshift_variant	HIGH	PA14_RS09980	PA14_RS09980	c.56delG	p.Gly19fs
NC_008463.1	2155492-2155493	G	A	missense_variant	MODERATE	PA14_RS09995	PA14_RS09995	c.80G>A	p.Gly27Asp
NC_008463.1	2162155-2162156	A	G	missense_variant	MODERATE	PA14_RS10015	PA14_RS10015	c.1346A>G	p.Asp449Gly
NC_008463.1	2165205-2165206	C	T	missense_variant	MODERATE	PA14_RS10030	PA14_RS10030	c.7G>A	p.Glu3Lys
NC_008463.1	2182330-2182331	A	G	missense_variant	MODERATE	PA14_RS10120	PA14_RS10120	c.805A>G	p.Thr269Ala
NC_008463.1	2183020-2183021	C	T	missense_variant	MODERATE	PA14_RS10120	PA14_RS10120	c.1495C>T	p.Arg499Cys
NC_008463.1	2216672-2216676	TGCG	T	conservative_inframe_deletion	MODERATE	nqrF	PA14_RS10270	c.217_219delGGC	p.Gly73del
NC_008463.1	2221863-2221864	A	ACT	frameshift_variant	HIGH	PA14_RS10300	PA14_RS10300	c.322_323insAG	p.Val108fs
NC_008463.1	2223589-2223590	C	T	missense_variant	MODERATE	lolD	PA14_RS10310	c.59C>T	p.Pro20Leu
NC_008463.1	2226059-2226060	C	T	missense_variant	MODERATE	PA14_RS10320	PA14_RS10320	c.91G>A	p.Asp31Asn
NC_008463.1	2232059-2232060	C	T	missense_variant	MODERATE	PA14_RS10355	PA14_RS10355	c.425C>T	p.Ala142Val
NC_008463.1	2235815-2235816	A	G	missense_variant	MODERATE	PA14_RS10365	PA14_RS10365	c.632T>C	p.Val211Ala
NC_008463.1	2239883-2239884	A	G	missense_variant	MODERATE	PA14_RS10385	PA14_RS10385	c.416T>C	p.Val139Ala
NC_008463.1	2242113-2242114	C	T	missense_variant	MODERATE	PA14_RS10400	PA14_RS10400	c.970C>T	p.Pro324Ser
NC_008463.1	2247494-2247495	C	T	missense_variant	MODERATE	PA14_RS10430	PA14_RS10430	c.905C>T	p.Thr302Ile
NC_008463.1	2263077-2263078	G	A	missense_variant	MODERATE	PA14_RS10520	PA14_RS10520	c.173C>T	p.Pro58Leu
NC_008463.1	2280341-2280342	C	T	missense_variant	MODERATE	PA14_RS10590	PA14_RS10590	c.505G>A	p.Ala169Thr
NC_008463.1	2283208-2283209	C	T	missense_variant	MODERATE	PA14_RS10605	PA14_RS10605	c.466G>A	p.Ala156Thr
NC_008463.1	2284941-2284942	T	TG	frameshift_variant	HIGH	PA14_RS10615	PA14_RS10615	c.185dupG	p.Arg63fs
NC_008463.1	2293247-2293248	A	G	missense_variant	MODERATE	PA14_RS10660	PA14_RS10660	c.128A>G	p.Asn43Ser
NC_008463.1	2297736-2297737	T	C	missense_variant	MODERATE	PA14_RS10685	PA14_RS10685	c.73T>C	p.Ser25Pro
NC_008463.1	2302902-2302903	A	G	missense_variant	MODERATE	PA14_RS10705	PA14_RS10705	c.608T>C	p.Leu203Ser
NC_008463.1	2309814-2309815	C	T	missense_variant	MODERATE	PA14_RS10735	PA14_RS10735	c.187C>T	p.Arg63Cys
NC_008463.1	2315465-2315466	C	T	missense_variant	MODERATE	PA14_RS10765	PA14_RS10765	c.514C>T	p.Arg172Trp
NC_008463.1	2320918-2320919	C	T	missense_variant	MODERATE	PA14_RS10795	PA14_RS10795	c.1072G>A	p.Ala358Thr
NC_008463.1	2321293-2321294	C	T	missense_variant	MODERATE	PA14_RS10795	PA14_RS10795	c.697G>A	p.Gly233Ser
NC_008463.1	2324692-2324693	C	T	missense_variant	MODERATE	PA14_RS10805	PA14_RS10805	c.322G>A	p.Asp108Asn
NC_008463.1	2331348-2331400	CGTAGCCGGCGTCCGGCTGTTTCAGGCGGGCGCCGGCCATGATCGACATGGT	C	conservative_inframe_deletion	MODERATE	PA14_RS10830	PA14_RS10830	c.124_174delACCATGTCGATCATGGCCGGCGCCCGCCTGAAACAGCCGGACGCCGGCTAC	p.Thr42_Tyr58del
NC_008463.1	2335606-2335609	TGC	T	frameshift_variant	HIGH	PA14_RS10855	PA14_RS10855	c.512_513delGC	p.Arg171fs
NC_008463.1	2339495-2339496	C	T	missense_variant	MODERATE	pyrF	PA14_RS10880	c.320C>T	p.Ala107Val
NC_008463.1	2360476-2360480	GTGC	G	conservative_inframe_deletion	MODERATE	PA14_RS10980	PA14_RS10980	c.382_384delCTG	p.Leu128del
NC_008463.1	2364991-2364992	C	T	missense_variant	MODERATE	PA14_RS11015	PA14_RS11015	c.394G>A	p.Gly132Ser
NC_008463.1	2366684-2366685	C	T	missense_variant	MODERATE	PA14_RS11025	PA14_RS11025	c.406G>A	p.Ala136Thr
NC_008463.1	2377335-2377336	A	G	missense_variant	MODERATE	PA14_RS11075	PA14_RS11075	c.362T>C	p.Val121Ala
NC_008463.1	2380029-2380030	C	T	missense_variant	MODERATE	PA14_RS11085	PA14_RS11085	c.205G>A	p.Val69Ile
NC_008463.1	2380511-2380512	A	G	missense_variant	MODERATE	PA14_RS11090	PA14_RS11090	c.1327T>C	p.Tyr443His
NC_008463.1	2392224-2392225	A	G	missense_variant	MODERATE	PA14_RS11145	PA14_RS11145	c.68T>C	p.Leu23Pro
NC_008463.1	2397793-2397795	TG	T	frameshift_variant	HIGH	PA14_RS11205	PA14_RS11205	c.108delC	p.Ser37fs
NC_008463.1	2407289-2407290	A	G	missense_variant	MODERATE	PA14_RS11255	PA14_RS11255	c.200A>G	p.Asn67Ser
NC_008463.1	2410296-2410297	T	C	missense_variant	MODERATE	PA14_RS11270	PA14_RS11270	c.580A>G	p.Thr194Ala
NC_008463.1	2418928-2418929	T	C	missense_variant	MODERATE	PA14_RS11330	PA14_RS11330	c.929T>C	p.Val310Ala
NC_008463.1	2425642-2425643	A	G	missense_variant	MODERATE	PA14_RS11365	PA14_RS11365	c.22A>G	p.Ser8Gly
NC_008463.1	2429249-2429250	A	G	missense_variant	MODERATE	PA14_RS11380	PA14_RS11380	c.995A>G	p.His332Arg
NC_008463.1	2430797-2430798	C	T	missense_variant	MODERATE	PA14_RS11385	PA14_RS11385	c.314G>A	p.Arg105His
NC_008463.1	2432001-2432003	GT	G	frameshift_variant	HIGH	PA14_RS11400	PA14_RS11400	c.542delA	p.Asn181fs
NC_008463.1	2433127-2433128	C	T	missense_variant	MODERATE	PA14_RS11405	PA14_RS11405	c.1396G>A	p.Gly466Ser
NC_008463.1	2434631-2434632	A	G	missense_variant	MODERATE	PA14_RS11410	PA14_RS11410	c.629T>C	p.Leu210Pro
NC_008463.1	2436292-2436293	T	C	missense_variant	MODERATE	PA14_RS11420	PA14_RS11420	c.128A>G	p.His43Arg
NC_008463.1	2456999-2457000	T	C	missense_variant	MODERATE	PA14_RS11570	PA14_RS11570	c.320A>G	p.Lys107Arg
NC_008463.1	2462955-2462956	C	T	missense_variant	MODERATE	PA14_RS11625	PA14_RS11625	c.116G>A	p.Arg39Gln
NC_008463.1	2494278-2494279	A	G	missense_variant	MODERATE	PA14_RS11765	PA14_RS11765	c.5957T>C	p.Val1986Ala
NC_008463.1	2495514-2495515	C	T	missense_variant	MODERATE	PA14_RS11765	PA14_RS11765	c.4721G>A	p.Gly1574Asp
NC_008463.1	2497630-2497631	C	T	missense_variant	MODERATE	PA14_RS11765	PA14_RS11765	c.2605G>A	p.Ala869Thr
NC_008463.1	2510045-2510046	A	G	missense_variant	MODERATE	PA14_RS11830	PA14_RS11830	c.32A>G	p.Asn11Ser
NC_008463.1	2515015-2515016	C	T	missense_variant	MODERATE	PA14_RS11850	PA14_RS11850	c.658G>A	p.Val220Met
NC_008463.1	2517842-2517843	T	C	missense_variant	MODERATE	PA14_RS11860	PA14_RS11860	c.155A>G	p.His52Arg
NC_008463.1	2519781-2519782	C	T	missense_variant	MODERATE	PA14_RS11870	PA14_RS11870	c.632C>T	p.Pro211Leu
NC_008463.1	2521480-2521481	T	C	missense_variant	MODERATE	PA14_RS11880	PA14_RS11880	c.173T>C	p.Val58Ala
NC_008463.1	2533875-2533876	A	G	missense_variant	MODERATE	PA14_RS11935	PA14_RS11935	c.1073A>G	p.Gln358Arg
NC_008463.1	2542027-2542028	T	C	missense_variant	MODERATE	PA14_RS11975	PA14_RS11975	c.1082A>G	p.Asp361Gly
NC_008463.1	2559872-2559873	C	T	missense_variant	MODERATE	PA14_RS12035	PA14_RS12035	c.952C>T	p.Arg318Cys
NC_008463.1	2560847-2560848	G	A	missense_variant	MODERATE	PA14_RS12045	PA14_RS12045	c.283G>A	p.Ala95Thr
NC_008463.1	2572201-2572202	C	T	missense_variant	MODERATE	PA14_RS12120	PA14_RS12120	c.857G>A	p.Gly286Glu
NC_008463.1	2573966-2573967	T	C	missense_variant	MODERATE	PA14_RS12135	PA14_RS12135	c.73T>C	p.Tyr25His
NC_008463.1	2574413-2574414	C	T	missense_variant	MODERATE	PA14_RS12135	PA14_RS12135	c.520C>T	p.His174Tyr
NC_008463.1	2576538-2576539	G	A	missense_variant	MODERATE	PA14_RS12150	PA14_RS12150	c.1910C>T	p.Ala637Val
NC_008463.1	2577772-2577773	G	A	missense_variant	MODERATE	PA14_RS12150	PA14_RS12150	c.676C>T	p.Leu226Phe
NC_008463.1	2585249-2585250	C	T	missense_variant	MODERATE	PA14_RS12175	PA14_RS12175	c.391G>A	p.Gly131Ser
NC_008463.1	2590401-2590402	A	G	missense_variant	MODERATE	PA14_RS12200	PA14_RS12200	c.62T>C	p.Met21Thr
NC_008463.1	2595133-2595134	A	G	missense_variant	MODERATE	PA14_RS12215	PA14_RS12215	c.532T>C	p.Phe178Leu
NC_008463.1	2595505-2595506	C	T	missense_variant	MODERATE	PA14_RS12215	PA14_RS12215	c.160G>A	p.Ala54Thr
NC_008463.1	2605671-2605672	T	C	missense_variant	MODERATE	PA14_RS12260	PA14_RS12260	c.515A>G	p.Tyr172Cys
NC_008463.1	2620571-2620572	C	T	missense_variant	MODERATE	PA14_RS12330	PA14_RS12330	c.149G>A	p.Arg50His
NC_008463.1	2630149-2630150	A	G	missense_variant	MODERATE	PA14_RS12370	PA14_RS12370	c.724T>C	p.Tyr242His
NC_008463.1	2630266-2630267	A	G	missense_variant	MODERATE	PA14_RS12370	PA14_RS12370	c.607T>C	p.Phe203Leu
NC_008463.1	2634539-2634540	C	T	missense_variant	MODERATE	PA14_RS12410	PA14_RS12410	c.1506G>A	p.Met502Ile
NC_008463.1	2636772-2636773	A	G	missense_variant	MODERATE	PA14_RS12420	PA14_RS12420	c.14A>G	p.Asp5Gly
NC_008463.1	2637482-2637483	C	T	missense_variant	MODERATE	PA14_RS12420	PA14_RS12420	c.724C>T	p.Pro242Ser
NC_008463.1	2638188-2638189	T	C	missense_variant	MODERATE	PA14_RS12425	PA14_RS12425	c.194T>C	p.Val65Ala
NC_008463.1	2639466-2639467	A	G	missense_variant	MODERATE	PA14_RS12430	PA14_RS12430	c.395A>G	p.Tyr132Cys
NC_008463.1	2643210-2643211	C	T	missense_variant	MODERATE	PA14_RS12445	PA14_RS12445	c.839C>T	p.Thr280Ile
NC_008463.1	2643552-2643554	CG	C	frameshift_variant	HIGH	PA14_RS12450	PA14_RS12450	c.184delG	p.Ala62fs
NC_008463.1	2645705-2645706	T	C	missense_variant	MODERATE	PA14_RS12460	PA14_RS12460	c.376A>G	p.Thr126Ala
NC_008463.1	2645899-2645900	G	A	missense_variant	MODERATE	PA14_RS12460	PA14_RS12460	c.182C>T	p.Ala61Val
NC_008463.1	2647321-2647322	C	T	missense_variant	MODERATE	PA14_RS12465	PA14_RS12465	c.73G>A	p.Ala25Thr
NC_008463.1	2661563-2661566	GGA	G	frameshift_variant	HIGH	PA14_RS12520	PA14_RS12520	c.426_427delGA	p.Glu142fs
NC_008463.1	2662869-2662870	T	C	missense_variant	MODERATE	PA14_RS12520	PA14_RS12520	c.1727T>C	p.Leu576Pro
NC_008463.1	2666078-2666079	C	T	missense_variant	MODERATE	PA14_RS12535	PA14_RS12535	c.460G>A	p.Val154Met
NC_008463.1	2671246-2671247	C	T	missense_variant	MODERATE	PA14_RS12565	PA14_RS12565	c.241G>A	p.Ala81Thr
NC_008463.1	2675394-2675395	C	T	missense_variant	MODERATE	PA14_RS12580	PA14_RS12580	c.661G>A	p.Ala221Thr
NC_008463.1	2711957-2711958	C	T	missense_variant	MODERATE	PA14_RS12765	PA14_RS12765	c.1042G>A	p.Glu348Lys
NC_008463.1	2721969-2721970	A	G	missense_variant	MODERATE	PA14_RS12815	PA14_RS12815	c.110A>G	p.Tyr37Cys
NC_008463.1	2731070-2731073	GGC	G	frameshift_variant	HIGH	PA14_RS12865	PA14_RS12865	c.1432_1433delGC	p.Ala478fs
NC_008463.1	2735998-2735999	C	T	missense_variant	MODERATE	PA14_RS12890	PA14_RS12890	c.659C>T	p.Thr220Ile
NC_008463.1	2739791-2739792	G	A	missense_variant	MODERATE	PA14_RS12900	PA14_RS12900	c.1427G>A	p.Arg476His
NC_008463.1	2740963-2740964	C	T	missense_variant	MODERATE	PA14_RS12910	PA14_RS12910	c.127C>T	p.Arg43Trp
NC_008463.1	2753734-2753735	C	T	missense_variant	MODERATE	PA14_RS12970	PA14_RS12970	c.175C>T	p.Arg59Trp
NC_008463.1	2756964-2756965	C	CTGGCG	frameshift_variant	HIGH	PA14_RS12970	PA14_RS12970	c.3405_3406insTGGCG	p.Gly1136fs
NC_008463.1	2763794-2763795	A	G	missense_variant	MODERATE	PA14_RS13005	PA14_RS13005	c.608T>C	p.Val203Ala
NC_008463.1	2765632-2765633	T	TGG	frameshift_variant	HIGH	PA14_RS13015	PA14_RS13015	c.50_51dupGG	p.Pro18fs
NC_008463.1	2765638-2765639	C	G	missense_variant	MODERATE	PA14_RS13015	PA14_RS13015	c.52C>G	p.Pro18Ala
NC_008463.1	2771454-2771455	A	G	missense_variant	MODERATE	PA14_RS13035	PA14_RS13035	c.344T>C	p.Phe115Ser
NC_008463.1	2787099-2787100	A	G	missense_variant	MODERATE	PA14_RS13085	PA14_RS13085	c.244A>G	p.Thr82Ala
NC_008463.1	2787348-2787349	A	G	missense_variant	MODERATE	PA14_RS13085	PA14_RS13085	c.493A>G	p.Thr165Ala
NC_008463.1	2792860-2792861	A	G	missense_variant	MODERATE	benB	PA14_RS13100	c.206A>G	p.Asp69Gly
NC_008463.1	2797444-2797445	T	C	missense_variant	MODERATE	antA	PA14_RS13125	c.463A>G	p.Ser155Gly
NC_008463.1	2814452-2814453	G	A	stop_gained	HIGH	PA14_RS13215	PA14_RS13215	c.2890C>T	p.Gln964*
NC_008463.1	2814952-2814953	C	T	missense_variant	MODERATE	PA14_RS13215	PA14_RS13215	c.2390G>A	p.Gly797Asp
NC_008463.1	2816698-2816699	C	T	missense_variant	MODERATE	PA14_RS13215	PA14_RS13215	c.644G>A	p.Arg215His
NC_008463.1	2819311-2819312	C	T	missense_variant	MODERATE	PA14_RS13225	PA14_RS13225	c.442G>A	p.Gly148Arg
NC_008463.1	2821423-2821424	C	T	initiator_codon_variant	LOW	PA14_RS13235	PA14_RS13235	c.3G>A	p.Met1?
NC_008463.1	2822706-2822707	A	G	missense_variant	MODERATE	PA14_RS13245	PA14_RS13245	c.410T>C	p.Val137Ala
NC_008463.1	2826325-2826326	T	C	missense_variant	MODERATE	PA14_RS13270	PA14_RS13270	c.416T>C	p.Ile139Thr
NC_008463.1	2827944-2827945	A	G	missense_variant	MODERATE	PA14_RS13280	PA14_RS13280	c.1010T>C	p.Val337Ala
NC_008463.1	2829021-2829022	C	T	missense_variant	MODERATE	PA14_RS13285	PA14_RS13285	c.610G>A	p.Ala204Thr
NC_008463.1	2838867-2838868	C	T	missense_variant	MODERATE	gtdA	PA14_RS13330	c.494G>A	p.Gly165Asp
NC_008463.1	2839268-2839269	G	GC	frameshift_variant	HIGH	gtdA	PA14_RS13330	c.92_93insG	p.Asn31fs
NC_008463.1	2876800-2876801	C	T	missense_variant	MODERATE	PA14_RS13410	PA14_RS13410	c.269G>A	p.Gly90Asp
NC_008463.1	2879197-2879198	C	T	missense_variant	MODERATE	PA14_RS13425	PA14_RS13425	c.850C>T	p.Pro284Ser
NC_008463.1	2881619-2881620	C	T	missense_variant	MODERATE	PA14_RS13435	PA14_RS13435	c.490C>T	p.Pro164Ser
NC_008463.1	2883476-2883477	C	T	missense_variant	MODERATE	PA14_RS13440	PA14_RS13440	c.940G>A	p.Val314Met
NC_008463.1	2884093-2884094	A	G	missense_variant	MODERATE	PA14_RS13440	PA14_RS13440	c.323T>C	p.Val108Ala
NC_008463.1	2889157-2889158	C	A	missense_variant	MODERATE	glyA	PA14_RS13460	c.22C>A	p.Leu8Ile
NC_008463.1	2889161-2889162	A	G	missense_variant	MODERATE	glyA	PA14_RS13460	c.26A>G	p.Gln9Arg
NC_008463.1	2889162-2889163	G	C	missense_variant	MODERATE	glyA	PA14_RS13460	c.27G>C	p.Gln9His
NC_008463.1	2889362-2889363	G	A	missense_variant	MODERATE	glyA	PA14_RS13460	c.227G>A	p.Arg76Gln
NC_008463.1	2903441-2903442	A	G	missense_variant	MODERATE	PA14_RS13520	PA14_RS13520	c.809T>C	p.Val270Ala
NC_008463.1	2903570-2903571	C	T	missense_variant	MODERATE	PA14_RS13520	PA14_RS13520	c.680G>A	p.Gly227Asp
NC_008463.1	2906283-2906284	G	A	missense_variant	MODERATE	PA14_RS13525	PA14_RS13525	c.1634G>A	p.Arg545Gln
NC_008463.1	2910243-2910244	A	G	missense_variant	MODERATE	PA14_RS13555	PA14_RS13555	c.374T>C	p.Leu125Pro
NC_008463.1	2911303-2911305	CG	C	frameshift_variant	HIGH	PA14_RS13560	PA14_RS13560	c.49delG	p.Ala17fs
NC_008463.1	2911983-2911984	C	T	missense_variant	MODERATE	PA14_RS13560	PA14_RS13560	c.724C>T	p.His242Tyr
NC_008463.1	2916635-2916636	A	G	missense_variant	MODERATE	PA14_RS13565	PA14_RS13565	c.4538A>G	p.Asn1513Ser
NC_008463.1	2921323-2921324	G	A	missense_variant	MODERATE	PA14_RS13565	PA14_RS13565	c.9226G>A	p.Ala3076Thr
NC_008463.1	2921557-2921558	C	T	missense_variant	MODERATE	PA14_RS13565	PA14_RS13565	c.9460C>T	p.Pro3154Ser
NC_008463.1	2929353-2929354	G	GATC	disruptive_inframe_insertion	MODERATE	csy2	PA14_RS13585	c.750_752dupGAT	p.Pro250_Ile251insMet
NC_008463.1	2930360-2930361	C	T	missense_variant	MODERATE	csy1	PA14_RS13590	c.1037G>A	p.Gly346Asp
NC_008463.1	2930811-2930812	T	C	missense_variant	MODERATE	csy1	PA14_RS13590	c.586A>G	p.Thr196Ala
NC_008463.1	2932382-2932383	G	A	missense_variant	MODERATE	cas3f	PA14_RS13595	c.2303C>T	p.Ser768Leu
NC_008463.1	2939299-2939300	T	C	missense_variant	MODERATE	PA14_RS13610	PA14_RS13610	c.116A>G	p.Asp39Gly
NC_008463.1	2940209-2940212	CGT	C	frameshift_variant	HIGH	PA14_RS13615	PA14_RS13615	c.656_657delAC	p.Asn219fs
NC_008463.1	2941189-2941190	C	T	missense_variant	MODERATE	PA14_RS13620	PA14_RS13620	c.440G>A	p.Gly147Asp
NC_008463.1	2942440-2942442	GA	G	frameshift_variant	HIGH	PA14_RS13625	PA14_RS13625	c.146delT	p.Phe49fs
NC_008463.1	2943798-2943799	T	C	missense_variant	MODERATE	treA	PA14_RS13635	c.1469A>G	p.Gln490Arg
NC_008463.1	2944803-2944804	A	G	missense_variant	MODERATE	treA	PA14_RS13635	c.464T>C	p.Val155Ala
NC_008463.1	2948699-2948700	C	CGG	frameshift_variant	HIGH	PA14_RS13650	PA14_RS13650	c.1163_1164dupGG	p.Leu389fs
NC_008463.1	2957821-2957822	C	T	missense_variant	MODERATE	PA14_RS13705	PA14_RS13705	c.1208C>T	p.Pro403Leu
NC_008463.1	2958625-2958626	C	T	missense_variant	MODERATE	PA14_RS13705	PA14_RS13705	c.2012C>T	p.Ala671Val
NC_008463.1	2958825-2958826	G	A	missense_variant	MODERATE	PA14_RS13705	PA14_RS13705	c.2212G>A	p.Glu738Lys
NC_008463.1	2959404-2959405	T	C	missense_variant	MODERATE	PA14_RS13705	PA14_RS13705	c.2791T>C	p.Trp931Arg
NC_008463.1	2967096-2967097	G	A	missense_variant	MODERATE	PA14_RS13705	PA14_RS13705	c.10483G>A	p.Ala3495Thr
NC_008463.1	2967837-2967838	G	A	missense_variant	MODERATE	PA14_RS13705	PA14_RS13705	c.11224G>A	p.Gly3742Ser
NC_008463.1	2967925-2967926	A	T	missense_variant	MODERATE	PA14_RS13705	PA14_RS13705	c.11312A>T	p.Gln3771Leu
NC_008463.1	2969806-2969807	C	A	missense_variant	MODERATE	PA14_RS13705	PA14_RS13705	c.13193C>A	p.Ala4398Glu
NC_008463.1	2969808-2969809	T	A	missense_variant	MODERATE	PA14_RS13705	PA14_RS13705	c.13195T>A	p.Leu4399Met
NC_008463.1	2969823-2969824	C	T	missense_variant	MODERATE	PA14_RS13705	PA14_RS13705	c.13210C>T	p.His4404Tyr
NC_008463.1	2971069-2971071	TG	T	frameshift_variant	HIGH	PA14_RS13705	PA14_RS13705	c.14457delG	p.Lys4820fs
NC_008463.1	2973163-2973164	C	G	missense_variant	MODERATE	PA14_RS13710	PA14_RS13710	c.1001C>G	p.Ala334Gly
NC_008463.1	2973197-2973198	G	T	missense_variant	MODERATE	PA14_RS13710	PA14_RS13710	c.1035G>T	p.Glu345Asp
NC_008463.1	2973222-2973223	G	A	missense_variant	MODERATE	PA14_RS13710	PA14_RS13710	c.1060G>A	p.Gly354Ser
NC_008463.1	2991157-2991158	T	G	missense_variant	MODERATE	PA14_RS13735	PA14_RS13735	c.423T>G	p.Asp141Glu
NC_008463.1	2991169-2991170	G	C	missense_variant	MODERATE	PA14_RS13735	PA14_RS13735	c.435G>C	p.Leu145Phe
NC_008463.1	2991261-2991262	A	C	missense_variant	MODERATE	PA14_RS13735	PA14_RS13735	c.527A>C	p.Glu176Ala
NC_008463.1	2991262-2991263	G	C	missense_variant	MODERATE	PA14_RS13735	PA14_RS13735	c.528G>C	p.Glu176Asp
NC_008463.1	2991275-2991276	G	C	missense_variant	MODERATE	PA14_RS13735	PA14_RS13735	c.541G>C	p.Glu181Gln
NC_008463.1	2991291-2991292	A	G	missense_variant	MODERATE	PA14_RS13735	PA14_RS13735	c.557A>G	p.Tyr186Cys
NC_008463.1	2991292-2991293	T	G	stop_gained	HIGH	PA14_RS13735	PA14_RS13735	c.558T>G	p.Tyr186*
NC_008463.1	2991311-2991312	T	C	missense_variant	MODERATE	PA14_RS13735	PA14_RS13735	c.577T>C	p.Tyr193His
NC_008463.1	2994961-2994963	TC	T	frameshift_variant	HIGH	PA14_RS13750	PA14_RS13750	c.205delG	p.Glu69fs
NC_008463.1	2998337-2998338	C	T	stop_gained	HIGH	PA14_RS13760	PA14_RS13760	c.153G>A	p.Trp51*
NC_008463.1	2998389-2998392	TGA	T	frameshift_variant	HIGH	PA14_RS13760	PA14_RS13760	c.99_100delTC	p.Gln34fs
NC_008463.1	3005696-3005697	A	G	missense_variant	MODERATE	PA14_RS13790	PA14_RS13790	c.710A>G	p.Asn237Ser
NC_008463.1	3012550-3012551	G	A	missense_variant	MODERATE	PA14_RS13825	PA14_RS13825	c.989G>A	p.Arg330His
NC_008463.1	3014754-3014755	C	T	missense_variant	MODERATE	PA14_RS13830	PA14_RS13830	c.815G>A	p.Gly272Asp
NC_008463.1	3018874-3018875	A	G	missense_variant	MODERATE	PA14_RS13850	PA14_RS13850	c.716T>C	p.Leu239Pro
NC_008463.1	3019070-3019076	CGGCGG	C	frameshift_variant	HIGH	PA14_RS13850	PA14_RS13850	c.515_519delCCGCC	p.Ala172fs
NC_008463.1	3027470-3027471	A	G	missense_variant	MODERATE	PA14_RS13885	PA14_RS13885	c.113T>C	p.Val38Ala
NC_008463.1	3029492-3029493	A	G	missense_variant	MODERATE	PA14_RS13895	PA14_RS13895	c.217T>C	p.Ser73Pro
NC_008463.1	3041100-3041101	A	G	missense_variant	MODERATE	PA14_RS13945	PA14_RS13945	c.31A>G	p.Thr11Ala
NC_008463.1	3043367-3043368	C	T	missense_variant	MODERATE	PA14_RS13950	PA14_RS13950	c.1117C>T	p.Arg373Trp
NC_008463.1	3054664-3054665	A	G	missense_variant	MODERATE	PA14_RS14000	PA14_RS14000	c.470T>C	p.Leu157Pro
NC_008463.1	3056744-3056745	C	T	missense_variant	MODERATE	PA14_RS14010	PA14_RS14010	c.1412G>A	p.Arg471His
NC_008463.1	3057846-3057847	C	T	missense_variant	MODERATE	PA14_RS14010	PA14_RS14010	c.310G>A	p.Gly104Ser
NC_008463.1	3058043-3058044	T	C	missense_variant	MODERATE	PA14_RS14010	PA14_RS14010	c.113A>G	p.His38Arg
NC_008463.1	3064179-3064180	G	A	missense_variant	MODERATE	PA14_RS14040	PA14_RS14040	c.505C>T	p.Arg169Cys
NC_008463.1	3067738-3067739	C	T	stop_gained	HIGH	PA14_RS14060	PA14_RS14060	c.475C>T	p.Gln159*
NC_008463.1	3070950-3070951	C	T	missense_variant	MODERATE	PA14_RS14075	PA14_RS14075	c.1205G>A	p.Gly402Glu
NC_008463.1	3075418-3075421	GGA	G	frameshift_variant	HIGH	PA14_RS30490	PA14_RS30490	c.151_152delAG	p.Arg51fs
NC_008463.1	3085985-3085986	C	T	missense_variant	MODERATE	PA14_RS14140	PA14_RS14140	c.98G>A	p.Arg33Gln
NC_008463.1	3096567-3096568	A	G	missense_variant	MODERATE	PA14_RS14180	PA14_RS14180	c.821A>G	p.Tyr274Cys
NC_008463.1	3096761-3096762	C	T	missense_variant	MODERATE	PA14_RS14180	PA14_RS14180	c.1015C>T	p.Pro339Ser
NC_008463.1	3097356-3097357	T	C	missense_variant	MODERATE	PA14_RS14185	PA14_RS14185	c.571T>C	p.Trp191Arg
NC_008463.1	3106697-3106698	A	G	missense_variant	MODERATE	PA14_RS14205	PA14_RS14205	c.332A>G	p.Asp111Gly
NC_008463.1	3107114-3107115	C	T	missense_variant	MODERATE	PA14_RS14205	PA14_RS14205	c.749C>T	p.Pro250Leu
NC_008463.1	3115357-3115358	G	GCA	frameshift_variant	HIGH	PA14_RS14240	PA14_RS14240	c.960_961insCA	p.Gly321fs
NC_008463.1	3115384-3115385	C	CCAGA	frameshift_variant	HIGH	PA14_RS14240	PA14_RS14240	c.987_988insCAGA	p.Gly330fs
NC_008463.1	3118196-3118197	C	T	missense_variant	MODERATE	PA14_RS14255	PA14_RS14255	c.910G>A	p.Ala304Thr
NC_008463.1	3118820-3118821	C	T	missense_variant	MODERATE	PA14_RS14255	PA14_RS14255	c.286G>A	p.Ala96Thr
NC_008463.1	3119021-3119022	A	G	missense_variant	MODERATE	PA14_RS14255	PA14_RS14255	c.85T>C	p.Ser29Pro
NC_008463.1	3123851-3123852	C	A	missense_variant	MODERATE	arsH	PA14_RS14285	c.322G>T	p.Ala108Ser
NC_008463.1	3123862-3123863	G	C	missense_variant	MODERATE	arsH	PA14_RS14285	c.311C>G	p.Ala104Gly
NC_008463.1	3123901-3123902	T	A	missense_variant	MODERATE	arsH	PA14_RS14285	c.272A>T	p.Gln91Leu
NC_008463.1	3123902-3123903	G	T	missense_variant	MODERATE	arsH	PA14_RS14285	c.271C>A	p.Gln91Lys
NC_008463.1	3124118-3124120	CG	C	frameshift_variant	HIGH	arsH	PA14_RS14285	c.54delC	p.Val19fs
NC_008463.1	3132420-3132421	C	T	missense_variant	MODERATE	PA14_RS14335	PA14_RS14335	c.43G>A	p.Ala15Thr
NC_008463.1	3134236-3134237	A	G	missense_variant	MODERATE	PA14_RS14345	PA14_RS14345	c.613T>C	p.Phe205Leu
NC_008463.1	3137362-3137363	C	T	missense_variant	MODERATE	PA14_RS14360	PA14_RS14360	c.1676G>A	p.Gly559Asp
NC_008463.1	3154289-3154290	C	T	missense_variant	MODERATE	PA14_RS14430	PA14_RS14430	c.580C>T	p.Pro194Ser
NC_008463.1	3155185-3155186	G	A	missense_variant	MODERATE	lpdA	PA14_RS14435	c.871C>T	p.Arg291Trp
NC_008463.1	3155702-3155703	C	T	stop_gained	HIGH	lpdA	PA14_RS14435	c.354G>A	p.Trp118*
NC_008463.1	3158009-3158010	C	T	missense_variant	MODERATE	PA14_RS14445	PA14_RS14445	c.390G>A	p.Met130Ile
NC_008463.1	3162071-3162072	A	G	missense_variant	MODERATE	PA14_RS14470	PA14_RS14470	c.1484T>C	p.Val495Ala
NC_008463.1	3164800-3164801	G	GT	frameshift_variant	HIGH	PA14_RS14475	PA14_RS14475	c.9dupA	p.Arg4fs
NC_008463.1	3164960-3164961	C	T	missense_variant	MODERATE	PA14_RS14480	PA14_RS14480	c.1342G>A	p.Gly448Ser
NC_008463.1	3171489-3171490	A	G	missense_variant	MODERATE	PA14_RS14505	PA14_RS14505	c.1070T>C	p.Leu357Pro
NC_008463.1	3177884-3177885	G	A	missense_variant	MODERATE	PA14_RS14530	PA14_RS14530	c.379G>A	p.Ala127Thr
NC_008463.1	3179137-3179138	T	A	missense_variant	MODERATE	PA14_RS14530	PA14_RS14530	c.1632T>A	p.Asp544Glu
NC_008463.1	3179166-3179167	T	C	missense_variant	MODERATE	PA14_RS14530	PA14_RS14530	c.1661T>C	p.Met554Thr
NC_008463.1	3180453-3180454	T	C	missense_variant	MODERATE	PA14_RS14530	PA14_RS14530	c.2948T>C	p.Phe983Ser
NC_008463.1	3180730-3180731	A	G	missense_variant	MODERATE	PA14_RS14535	PA14_RS14535	c.214A>G	p.Thr72Ala
NC_008463.1	3184561-3184563	TG	T	frameshift_variant	HIGH	PA14_RS30515	PA14_RS30515	c.25delC	p.Gln9fs
NC_008463.1	3186287-3186288	A	G	missense_variant	MODERATE	PA14_RS14555	PA14_RS14555	c.28T>C	p.Trp10Arg
NC_008463.1	3189326-3189327	A	AG	frameshift_variant	HIGH	PA14_RS14575	PA14_RS14575	c.31dupG	p.Ala11fs
NC_008463.1	3212785-3212786	C	T	missense_variant	MODERATE	PA14_RS14670	PA14_RS14670	c.1039G>A	p.Gly347Ser
NC_008463.1	3216212-3216213	A	G	missense_variant	MODERATE	PA14_RS14680	PA14_RS14680	c.401T>C	p.Leu134Pro
NC_008463.1	3227033-3227034	G	A	missense_variant	MODERATE	PA14_RS14735	PA14_RS14735	c.130G>A	p.Gly44Ser
NC_008463.1	3227890-3227891	T	C	missense_variant	MODERATE	PA14_RS14740	PA14_RS14740	c.592A>G	p.Thr198Ala
NC_008463.1	3229754-3229755	A	AAC	frameshift_variant	HIGH	PA14_RS14745	PA14_RS14745	c.448_449insGT	p.Leu150fs
NC_008463.1	3229807-3229808	G	GGCA	disruptive_inframe_insertion	MODERATE	PA14_RS14745	PA14_RS14745	c.395_396insTGC	p.Asp132_Ala133insAla
NC_008463.1	3232138-3232139	T	C	missense_variant	MODERATE	PA14_RS14760	PA14_RS14760	c.413A>G	p.Tyr138Cys
NC_008463.1	3235245-3235246	T	C	missense_variant	MODERATE	PA14_RS14775	PA14_RS14775	c.824A>G	p.Gln275Arg
NC_008463.1	3239030-3239033	ATG	A	frameshift_variant	HIGH	PA14_RS14795	PA14_RS14795	c.86_87delCA	p.Ala29fs
NC_008463.1	3239054-3239055	T	C	missense_variant	MODERATE	PA14_RS14795	PA14_RS14795	c.64A>G	p.Ile22Val
NC_008463.1	3239077-3239078	C	G	missense_variant	MODERATE	PA14_RS14795	PA14_RS14795	c.41G>C	p.Ser14Thr
NC_008463.1	3239078-3239079	T	C	missense_variant	MODERATE	PA14_RS14795	PA14_RS14795	c.40A>G	p.Ser14Gly
NC_008463.1	3239150-3239151	C	G	missense_variant	MODERATE	PA14_RS14800	PA14_RS14800	c.1210G>C	p.Glu404Gln
NC_008463.1	3239151-3239152	C	A	missense_variant	MODERATE	PA14_RS14800	PA14_RS14800	c.1209G>T	p.Gln403His
NC_008463.1	3239783-3239784	G	A	missense_variant	MODERATE	PA14_RS14800	PA14_RS14800	c.577C>T	p.Pro193Ser
NC_008463.1	3245528-3245529	G	A	missense_variant	MODERATE	PA14_RS14825	PA14_RS14825	c.406C>T	p.Arg136Cys
NC_008463.1	3246944-3246949	CGGTG	C	frameshift_variant	HIGH	PA14_RS14835	PA14_RS14835	c.327_330delGGTG	p.Val110fs
NC_008463.1	3255278-3255279	T	C	missense_variant	MODERATE	treZ	PA14_RS14890	c.232T>C	p.Phe78Leu
NC_008463.1	3266215-3266216	G	A	missense_variant	MODERATE	PA14_RS14925	PA14_RS14925	c.299G>A	p.Gly100Asp
NC_008463.1	3268540-3268541	G	A	missense_variant	MODERATE	PA14_RS14935	PA14_RS14935	c.955G>A	p.Val319Ile
NC_008463.1	3271352-3271353	A	AG	frameshift_variant	HIGH	PA14_RS14945	PA14_RS14945	c.631dupC	p.Leu211fs
NC_008463.1	3272473-3272474	G	A	missense_variant	MODERATE	treS	PA14_RS14950	c.2810C>T	p.Ala937Val
NC_008463.1	3277966-3277967	T	C	missense_variant	MODERATE	PA14_RS14960	PA14_RS14960	c.347A>G	p.Asp116Gly
NC_008463.1	3282321-3282322	G	A	missense_variant	MODERATE	PA14_RS14990	PA14_RS14990	c.136G>A	p.Asp46Asn
NC_008463.1	3283465-3283466	C	T	missense_variant	MODERATE	PA14_RS14995	PA14_RS14995	c.1565G>A	p.Arg522His
NC_008463.1	3283468-3283469	T	C	missense_variant	MODERATE	PA14_RS14995	PA14_RS14995	c.1562A>G	p.Gln521Arg
NC_008463.1	3283667-3283668	G	A	missense_variant	MODERATE	PA14_RS14995	PA14_RS14995	c.1363C>T	p.His455Tyr
NC_008463.1	3288616-3288617	T	C	missense_variant	MODERATE	ligD	PA14_RS15030	c.1693A>G	p.Ser565Gly
NC_008463.1	3290775-3290776	C	T	missense_variant	MODERATE	PA14_RS15035	PA14_RS15035	c.88G>A	p.Ala30Thr
NC_008463.1	3298082-3298083	C	T	missense_variant	MODERATE	PA14_RS15075	PA14_RS15075	c.1451G>A	p.Arg484His
NC_008463.1	3302269-3302270	C	T	missense_variant	MODERATE	PA14_RS15090	PA14_RS15090	c.515C>T	p.Ser172Leu
NC_008463.1	3313125-3313126	C	T	missense_variant	MODERATE	PA14_RS15145	PA14_RS15145	c.619G>A	p.Ala207Thr
NC_008463.1	3314614-3314616	TG	T	frameshift_variant	HIGH	PA14_RS15150	PA14_RS15150	c.681delG	p.Lys229fs
NC_008463.1	3354995-3354996	G	A	missense_variant	MODERATE	PA14_RS15330	PA14_RS15330	c.191G>A	p.Gly64Asp
NC_008463.1	3369742-3369743	T	C	missense_variant	MODERATE	PA14_RS15370	PA14_RS15370	c.521T>C	p.Val174Ala
NC_008463.1	3372712-3372713	T	C	missense_variant	MODERATE	PA14_RS15380	PA14_RS15380	c.626A>G	p.Asp209Gly
NC_008463.1	3376910-3376911	T	C	missense_variant	MODERATE	PA14_RS15395	PA14_RS15395	c.586A>G	p.Ser196Gly
NC_008463.1	3378775-3378776	C	T	missense_variant	MODERATE	PA14_RS15405	PA14_RS15405	c.1606G>A	p.Ala536Thr
NC_008463.1	3386780-3386781	T	C	missense_variant	MODERATE	PA14_RS15425	PA14_RS15425	c.146A>G	p.Asp49Gly
NC_008463.1	3388612-3388613	C	T	missense_variant	MODERATE	PA14_RS15440	PA14_RS15440	c.592G>A	p.Val198Met
NC_008463.1	3391911-3391912	G	A	missense_variant	MODERATE	PA14_RS15455	PA14_RS15455	c.1315G>A	p.Gly439Ser
NC_008463.1	3392143-3392144	T	C	missense_variant	MODERATE	PA14_RS15460	PA14_RS15460	c.242A>G	p.Glu81Gly
NC_008463.1	3392329-3392330	T	C	missense_variant	MODERATE	PA14_RS15460	PA14_RS15460	c.56A>G	p.Gln19Arg
NC_008463.1	3394562-3394563	G	A	missense_variant	MODERATE	PA14_RS15470	PA14_RS15470	c.577G>A	p.Ala193Thr
NC_008463.1	3401260-3401261	T	C	missense_variant	MODERATE	PA14_RS15495	PA14_RS15495	c.718A>G	p.Thr240Ala
NC_008463.1	3404457-3404458	T	C	missense_variant	MODERATE	PA14_RS15505	PA14_RS15505	c.442T>C	p.Tyr148His
NC_008463.1	3404595-3404596	G	A	missense_variant	MODERATE	PA14_RS15505	PA14_RS15505	c.580G>A	p.Val194Ile
NC_008463.1	3405315-3405317	AT	A	frameshift_variant	HIGH	PA14_RS15515	PA14_RS15515	c.1343delA	p.Asn448fs
NC_008463.1	3414272-3414274	AC	A	frameshift_variant	HIGH	PA14_RS15560	PA14_RS15560	c.148delG	p.Val50fs
NC_008463.1	3414565-3414566	G	GCC	frameshift_variant	HIGH	PA14_RS15565	PA14_RS15565	c.18_19dupCC	p.Leu7fs
NC_008463.1	3416785-3416786	G	A	missense_variant	MODERATE	PA14_RS15575	PA14_RS15575	c.725C>T	p.Ala242Val
NC_008463.1	3419159-3419163	CCTT	C	conservative_inframe_deletion	MODERATE	PA14_RS15590	PA14_RS15590	c.1345_1347delAAG	p.Lys449del
NC_008463.1	3420170-3420171	C	T	missense_variant	MODERATE	PA14_RS15590	PA14_RS15590	c.337G>A	p.Ala113Thr
NC_008463.1	3430604-3430605	T	C	missense_variant	MODERATE	PA14_RS15630	PA14_RS15630	c.1474T>C	p.Tyr492His
NC_008463.1	3445637-3445638	A	G	missense_variant	MODERATE	PA14_RS15690	PA14_RS15690	c.91T>C	p.Trp31Arg
NC_008463.1	3448161-3448162	T	C	missense_variant	MODERATE	PA14_RS15705	PA14_RS15705	c.500A>G	p.Asn167Ser
NC_008463.1	3448357-3448358	G	A	missense_variant	MODERATE	PA14_RS15705	PA14_RS15705	c.304C>T	p.Pro102Ser
NC_008463.1	3457032-3457034	GT	G	frameshift_variant	HIGH	PA14_RS15745	PA14_RS15745	c.183delA	p.Gln62fs
NC_008463.1	3478658-3478659	C	T	missense_variant	MODERATE	pqqF	PA14_RS15835	c.160G>A	p.Ala54Thr
NC_008463.1	3479888-3479889	A	G	missense_variant	MODERATE	PA14_RS15840	PA14_RS15840	c.710T>C	p.Val237Ala
NC_008463.1	3497616-3497617	C	T	missense_variant	MODERATE	PA14_RS15950	PA14_RS15950	c.1192C>T	p.Pro398Ser
NC_008463.1	3499466-3499467	C	T	missense_variant	MODERATE	PA14_RS15960	PA14_RS15960	c.352G>A	p.Gly118Ser
NC_008463.1	3502881-3502882	A	G	missense_variant	MODERATE	PA14_RS15975	PA14_RS15975	c.476T>C	p.Leu159Pro
NC_008463.1	3510807-3510808	T	C	missense_variant	MODERATE	PA14_RS16000	PA14_RS16000	c.317T>C	p.Leu106Pro
NC_008463.1	3528308-3528309	G	A	missense_variant	MODERATE	PA14_RS16055	PA14_RS16055	c.254C>T	p.Ala85Val
NC_008463.1	3537251-3537252	A	G	missense_variant	MODERATE	PA14_RS16080	PA14_RS16080	c.1277A>G	p.His426Arg
NC_008463.1	3537476-3537477	A	G	missense_variant	MODERATE	PA14_RS16080	PA14_RS16080	c.1502A>G	p.His501Arg
NC_008463.1	3539565-3539566	G	A	missense_variant	MODERATE	PA14_RS16095	PA14_RS16095	c.485G>A	p.Arg162His
NC_008463.1	3546144-3546145	G	A	missense_variant	MODERATE	PA14_RS16120	PA14_RS16120	c.515G>A	p.Arg172Gln
NC_008463.1	3549501-3549502	G	A	missense_variant	MODERATE	PA14_RS16135	PA14_RS16135	c.1439G>A	p.Arg480Gln
NC_008463.1	3553620-3553621	A	G	missense_variant	MODERATE	PA14_RS16155	PA14_RS16155	c.557A>G	p.His186Arg
NC_008463.1	3560037-3560038	C	T	missense_variant	MODERATE	PA14_RS16185	PA14_RS16185	c.659G>A	p.Arg220His
NC_008463.1	3565739-3565740	T	C	missense_variant	MODERATE	PA14_RS16215	PA14_RS16215	c.91T>C	p.Phe31Leu
NC_008463.1	3566340-3566341	G	A	missense_variant	MODERATE	PA14_RS16215	PA14_RS16215	c.692G>A	p.Gly231Asp
NC_008463.1	3571362-3571363	G	A	missense_variant	MODERATE	PA14_RS16240	PA14_RS16240	c.136G>A	p.Ala46Thr
NC_008463.1	3588332-3588333	G	GC	frameshift_variant	HIGH	PA14_RS16320	PA14_RS16320	c.237dupG	p.Pro80fs
NC_008463.1	3590578-3590579	G	A	missense_variant	MODERATE	PA14_RS16325	PA14_RS16325	c.6136C>T	p.Pro2046Ser
NC_008463.1	3593416-3593417	T	C	missense_variant	MODERATE	PA14_RS16325	PA14_RS16325	c.3298A>G	p.Ser1100Gly
NC_008463.1	3595240-3595241	T	C	missense_variant	MODERATE	PA14_RS16325	PA14_RS16325	c.1474A>G	p.Ser492Gly
NC_008463.1	3597247-3597248	A	ATC	frameshift_variant	HIGH	PA14_RS16330	PA14_RS16330	c.35_36insTC	p.Leu13fs
NC_008463.1	3605652-3605653	G	A	stop_gained	HIGH	PA14_RS16370	PA14_RS16370	c.1780C>T	p.Gln594*
NC_008463.1	3609345-3609346	G	A	missense_variant	MODERATE	PA14_RS16380	PA14_RS16380	c.112G>A	p.Gly38Ser
NC_008463.1	3619213-3619214	T	C	missense_variant	MODERATE	ccoN	PA14_RS16425	c.1118T>C	p.Leu373Pro
NC_008463.1	3619698-3619699	G	A	missense_variant	MODERATE	PA14_RS16430	PA14_RS16430	c.158G>A	p.Cys53Tyr
NC_008463.1	3623094-3623095	T	C	missense_variant	MODERATE	PA14_RS16450	PA14_RS16450	c.583A>G	p.Thr195Ala
NC_008463.1	3626933-3626934	C	T	missense_variant	MODERATE	nfuA	PA14_RS16470	c.79G>A	p.Gly27Ser
NC_008463.1	3630612-3630613	G	A	missense_variant	MODERATE	PA14_RS16485	PA14_RS16485	c.269G>A	p.Gly90Glu
NC_008463.1	3631238-3631239	G	A	stop_gained	HIGH	PA14_RS16490	PA14_RS16490	c.156G>A	p.Trp52*
NC_008463.1	3631872-3631873	T	C	missense_variant	MODERATE	PA14_RS16490	PA14_RS16490	c.790T>C	p.Tyr264His
NC_008463.1	3633546-3633547	C	T	missense_variant	MODERATE	PA14_RS16490	PA14_RS16490	c.2464C>T	p.His822Tyr
NC_008463.1	3635024-3635025	G	A	missense_variant	MODERATE	PA14_RS16495	PA14_RS16495	c.223G>A	p.Gly75Ser
NC_008463.1	3635126-3635127	G	A	missense_variant	MODERATE	PA14_RS16495	PA14_RS16495	c.325G>A	p.Gly109Ser
NC_008463.1	3638017-3638018	T	C	missense_variant	MODERATE	PA14_RS16525	PA14_RS16525	c.148T>C	p.Tyr50His
NC_008463.1	3666427-3666428	T	C	missense_variant	MODERATE	PA14_RS16660	PA14_RS16660	c.1195T>C	p.Phe399Leu
NC_008463.1	3669783-3669784	G	A	missense_variant	MODERATE	PA14_RS16670	PA14_RS16670	c.871G>A	p.Gly291Arg
NC_008463.1	3675847-3675848	G	A	missense_variant	MODERATE	PA14_RS16700	PA14_RS16700	c.71C>T	p.Ala24Val
NC_008463.1	3683405-3683406	T	C	missense_variant	MODERATE	PA14_RS16730	PA14_RS16730	c.455T>C	p.Val152Ala
NC_008463.1	3714622-3714623	C	T	missense_variant	MODERATE	PA14_RS16875	PA14_RS16875	c.472G>A	p.Gly158Ser
NC_008463.1	3714939-3714940	A	G	missense_variant	MODERATE	PA14_RS16875	PA14_RS16875	c.155T>C	p.Leu52Pro
NC_008463.1	3725885-3725886	G	A	missense_variant	MODERATE	PA14_RS16930	PA14_RS16930	c.334C>T	p.Arg112Cys
NC_008463.1	3741340-3741341	G	A	missense_variant	MODERATE	PA14_RS16995	PA14_RS16995	c.823C>T	p.Arg275Trp
NC_008463.1	3763084-3763085	G	GC	frameshift_variant	HIGH	PA14_RS17120	PA14_RS17120	c.165dupG	p.Pro56fs
NC_008463.1	3763526-3763527	T	C	missense_variant	MODERATE	PA14_RS17125	PA14_RS17125	c.163A>G	p.Arg55Gly
NC_008463.1	3772222-3772223	T	C	missense_variant	MODERATE	PA14_RS17175	PA14_RS17175	c.19A>G	p.Thr7Ala
NC_008463.1	3772222-3772223	T	C	missense_variant	MODERATE	PA14_RS17180	PA14_RS17180	c.1280A>G	p.Asn427Ser
NC_008463.1	3775061-3775062	G	A	missense_variant	MODERATE	PA14_RS17185	PA14_RS17185	c.245C>T	p.Ser82Phe
NC_008463.1	3779599-3779600	T	C	missense_variant	MODERATE	PA14_RS17220	PA14_RS17220	c.352A>G	p.Thr118Ala
NC_008463.1	3779796-3779797	T	C	missense_variant	MODERATE	PA14_RS17220	PA14_RS17220	c.155A>G	p.Asn52Ser
NC_008463.1	3779916-3779917	T	C	missense_variant	MODERATE	PA14_RS17220	PA14_RS17220	c.35A>G	p.Gln12Arg
NC_008463.1	3780180-3780181	T	C	missense_variant	MODERATE	PA14_RS17225	PA14_RS17225	c.955A>G	p.Thr319Ala
NC_008463.1	3806119-3806120	G	A	stop_gained	HIGH	PA14_RS17380	PA14_RS17380	c.703C>T	p.Arg235*
NC_008463.1	3806377-3806378	G	A	stop_gained	HIGH	PA14_RS17380	PA14_RS17380	c.445C>T	p.Gln149*
NC_008463.1	3814540-3814542	TC	T	frameshift_variant	HIGH	PA14_RS17425	PA14_RS17425	c.1200delG	p.Ile401fs
NC_008463.1	3816388-3816389	T	C	missense_variant	MODERATE	PA14_RS17430	PA14_RS17430	c.238A>G	p.Ser80Gly
NC_008463.1	3825511-3825512	T	C	missense_variant	MODERATE	PA14_RS17470	PA14_RS17470	c.1318A>G	p.Thr440Ala
NC_008463.1	3846323-3846324	G	A	missense_variant	MODERATE	PA14_RS17540	PA14_RS17540	c.97C>T	p.Arg33Cys
NC_008463.1	3848469-3848470	A	G	missense_variant	MODERATE	PA14_RS17550	PA14_RS17550	c.880A>G	p.Thr294Ala
NC_008463.1	3850956-3850957	A	G	missense_variant	MODERATE	PA14_RS17560	PA14_RS17560	c.1463T>C	p.Val488Ala
NC_008463.1	3858258-3858259	G	A	stop_gained	HIGH	PA14_RS17600	PA14_RS17600	c.115C>T	p.Gln39*
NC_008463.1	3868769-3868770	G	A	missense_variant	MODERATE	PA14_RS17640	PA14_RS17640	c.127C>T	p.Arg43Cys
NC_008463.1	3881960-3881961	G	A	missense_variant	MODERATE	PA14_RS17710	PA14_RS17710	c.826C>T	p.Pro276Ser
NC_008463.1	3885045-3885046	T	C	missense_variant	MODERATE	PA14_RS17730	PA14_RS17730	c.145T>C	p.Ser49Pro
NC_008463.1	3892004-3892005	G	A	missense_variant	MODERATE	PA14_RS17755	PA14_RS17755	c.18G>A	p.Met6Ile
NC_008463.1	3897976-3897979	CCT	C	frameshift_variant	HIGH	PA14_RS17790	PA14_RS17790	c.7_8delCT	p.Leu3fs
NC_008463.1	3900330-3900331	G	A	missense_variant	MODERATE	PA14_RS17795	PA14_RS17795	c.64G>A	p.Ala22Thr
NC_008463.1	3901011-3901012	G	A	missense_variant	MODERATE	PA14_RS17795	PA14_RS17795	c.745G>A	p.Glu249Lys
NC_008463.1	3901186-3901187	A	G	missense_variant	MODERATE	PA14_RS17795	PA14_RS17795	c.920A>G	p.Gln307Arg
NC_008463.1	3903401-3903402	T	C	missense_variant	MODERATE	PA14_RS17810	PA14_RS17810	c.599A>G	p.Tyr200Cys
NC_008463.1	3922152-3922153	G	A	missense_variant	MODERATE	sdhD	PA14_RS17885	c.233C>T	p.Thr78Ile
NC_008463.1	3923848-3923849	G	A	missense_variant	MODERATE	gltA	PA14_RS17895	c.736G>A	p.Gly246Ser
NC_008463.1	3941830-3941831	G	A	missense_variant	MODERATE	acnA	PA14_RS17990	c.1361G>A	p.Cys454Tyr
NC_008463.1	3946515-3946516	G	A	missense_variant	MODERATE	PA14_RS18005	PA14_RS18005	c.542C>T	p.Pro181Leu
NC_008463.1	3954958-3954959	T	C	missense_variant	MODERATE	ccoG	PA14_RS18050	c.775T>C	p.Ser259Pro
NC_008463.1	3967416-3967417	T	C	missense_variant	MODERATE	PA14_RS18115	PA14_RS18115	c.1340T>C	p.Val447Ala
NC_008463.1	3971927-3971928	T	C	missense_variant	MODERATE	PA14_RS18145	PA14_RS18145	c.1667A>G	p.Asp556Gly
NC_008463.1	3972488-3972489	G	A	missense_variant	MODERATE	PA14_RS18145	PA14_RS18145	c.1106C>T	p.Thr369Met
NC_008463.1	3994581-3994582	G	A	missense_variant	MODERATE	uraH	PA14_RS18215	c.146C>T	p.Pro49Leu
NC_008463.1	4001539-4001540	G	A	missense_variant	MODERATE	PA14_RS18250	PA14_RS18250	c.752G>A	p.Gly251Asp
NC_008463.1	4003604-4003607	GAT	G	frameshift_variant	HIGH	PA14_RS18255	PA14_RS18255	c.293_294delAT	p.Asp98fs
NC_008463.1	4011693-4011694	A	G	missense_variant	MODERATE	PA14_RS18290	PA14_RS18290	c.116T>C	p.Leu39Pro
NC_008463.1	4012455-4012458	GCC	G	frameshift_variant	HIGH	gcl	PA14_RS18295	c.321_322delCC	p.Arg108fs
NC_008463.1	4020023-4020024	G	A	missense_variant	MODERATE	PA14_RS18320	PA14_RS18320	c.905G>A	p.Arg302Gln
NC_008463.1	4021936-4021937	T	C	missense_variant	MODERATE	PA14_RS18335	PA14_RS18335	c.251T>C	p.Leu84Pro
NC_008463.1	4024058-4024059	G	A	missense_variant	MODERATE	PA14_RS18340	PA14_RS18340	c.589G>A	p.Ala197Thr
NC_008463.1	4024797-4024798	T	C	missense_variant	MODERATE	PA14_RS18345	PA14_RS18345	c.110A>G	p.His37Arg
NC_008463.1	4038477-4038478	G	A	missense_variant	MODERATE	PA14_RS18410	PA14_RS18410	c.1250C>T	p.Thr417Ile
NC_008463.1	4048664-4048665	T	C	missense_variant	MODERATE	PA14_RS18475	PA14_RS18475	c.170T>C	p.Leu57Pro
NC_008463.1	4049488-4049530	CGCCGCGCCCTCCTCCGCCTGCTGCGCTAGCGCAGCTTGCAG	C	frameshift_variant	HIGH	PA14_RS18480	PA14_RS18480	c.88_128delCTGCAAGCTGCGCTAGCGCAGCAGGCGGAGGAGGGCGCGGC	p.Leu30fs
NC_008463.1	4050449-4050450	G	A	missense_variant	MODERATE	PA14_RS18490	PA14_RS18490	c.614C>T	p.Thr205Ile
NC_008463.1	4054521-4054522	G	A	missense_variant	MODERATE	PA14_RS18510	PA14_RS18510	c.355C>T	p.Arg119Cys
NC_008463.1	4057953-4057954	T	TG	frameshift_variant	HIGH	PA14_RS18520	PA14_RS18520	c.226dupC	p.His76fs
NC_008463.1	4059168-4059169	G	C	missense_variant	MODERATE	fliA	PA14_RS18530	c.251C>G	p.Ala84Gly
NC_008463.1	4068832-4068833	A	G	missense_variant	MODERATE	fliQ	PA14_RS18570	c.110T>C	p.Met37Thr
NC_008463.1	4070271-4070272	T	C	missense_variant	MODERATE	fliN	PA14_RS18585	c.407A>G	p.Asn136Ser
NC_008463.1	4071057-4071058	T	C	missense_variant	MODERATE	PA14_RS18590	PA14_RS18590	c.620A>G	p.Asp207Gly
NC_008463.1	4133805-4133806	C	T	missense_variant	MODERATE	PA14_RS18860	PA14_RS18860	c.965G>A	p.Arg322His
NC_008463.1	4135250-4135251	G	A	missense_variant	MODERATE	PA14_RS18865	PA14_RS18865	c.1031C>T	p.Ala344Val
NC_008463.1	4155060-4155061	A	AGG	frameshift_variant	HIGH	PA14_RS18945	PA14_RS18945	c.274_275dupGG	p.Gly93fs
NC_008463.1	4159877-4159879	CG	C	frameshift_variant	HIGH	PA14_RS18960	PA14_RS18960	c.9delC	p.Gly4fs
NC_008463.1	4169958-4169959	T	C	missense_variant	MODERATE	PA14_RS19025	PA14_RS19025	c.578A>G	p.His193Arg
NC_008463.1	4172459-4172461	GC	G	frameshift_variant	HIGH	PA14_RS19040	PA14_RS19040	c.450delC	p.Ser151fs
NC_008463.1	4175092-4175093	G	A	missense_variant	MODERATE	PA14_RS19050	PA14_RS19050	c.848C>T	p.Thr283Ile
NC_008463.1	4182002-4182003	G	A	missense_variant	MODERATE	ggt	PA14_RS19085	c.749G>A	p.Arg250His
NC_008463.1	4186152-4186153	T	C	missense_variant	MODERATE	PA14_RS19100	PA14_RS19100	c.58T>C	p.Cys20Arg
NC_008463.1	4186449-4186450	G	A	missense_variant	MODERATE	PA14_RS19100	PA14_RS19100	c.355G>A	p.Ala119Thr
NC_008463.1	4188682-4188683	T	C	missense_variant	MODERATE	PA14_RS19105	PA14_RS19105	c.979T>C	p.Phe327Leu
NC_008463.1	4195784-4195785	G	A	stop_gained	HIGH	PA14_RS19140	PA14_RS19140	c.148C>T	p.Gln50*
NC_008463.1	4205347-4205348	C	T	missense_variant	MODERATE	cyoB	PA14_RS19185	c.204G>A	p.Met68Ile
NC_008463.1	4211409-4211410	A	G	missense_variant	MODERATE	PA14_RS19215	PA14_RS19215	c.44A>G	p.Asp15Gly
NC_008463.1	4211484-4211485	T	C	missense_variant	MODERATE	PA14_RS19215	PA14_RS19215	c.119T>C	p.Leu40Pro
NC_008463.1	4222522-4222523	T	C	missense_variant	MODERATE	PA14_RS19265	PA14_RS19265	c.527A>G	p.Asn176Ser
NC_008463.1	4240145-4240146	G	A	missense_variant	MODERATE	PA14_RS19360	PA14_RS19360	c.263C>T	p.Ala88Val
NC_008463.1	4241556-4241557	T	C	missense_variant	MODERATE	PA14_RS19365	PA14_RS19365	c.1031T>C	p.Leu344Pro
NC_008463.1	4264746-4264747	T	C	missense_variant	MODERATE	PA14_RS19475	PA14_RS19475	c.244T>C	p.Cys82Arg
NC_008463.1	4269427-4269428	G	A	missense_variant	MODERATE	glnQ	PA14_RS19500	c.55G>A	p.Gly19Ser
NC_008463.1	4273709-4273710	G	A	missense_variant	MODERATE	PA14_RS19515	PA14_RS19515	c.1394G>A	p.Gly465Asp
NC_008463.1	4300169-4300170	G	A	missense_variant	MODERATE	PA14_RS19620	PA14_RS19620	c.1792C>T	p.Arg598Cys
NC_008463.1	4303374-4303375	A	G	missense_variant	MODERATE	PA14_RS19635	PA14_RS19635	c.163A>G	p.Thr55Ala
NC_008463.1	4303969-4303971	GC	G	frameshift_variant	HIGH	PA14_RS19635	PA14_RS19635	c.764delC	p.Pro255fs
NC_008463.1	4319207-4319208	T	C	missense_variant	MODERATE	PA14_RS19720	PA14_RS19720	c.386T>C	p.Val129Ala
NC_008463.1	4321753-4321754	C	T	missense_variant	MODERATE	PA14_RS19730	PA14_RS19730	c.812C>T	p.Ala271Val
NC_008463.1	4347148-4347149	G	C	missense_variant	MODERATE	PA14_RS19855	PA14_RS19855	c.353C>G	p.Thr118Ser
NC_008463.1	4347155-4347156	C	G	missense_variant	MODERATE	PA14_RS19855	PA14_RS19855	c.346G>C	p.Val116Leu
NC_008463.1	4347159-4347160	G	C	missense_variant	MODERATE	PA14_RS19855	PA14_RS19855	c.342C>G	p.Ile114Met
NC_008463.1	4347277-4347279	AC	A	frameshift_variant	HIGH	PA14_RS19855	PA14_RS19855	c.223delG	p.Val75fs
NC_008463.1	4347289-4347291	AG	A	frameshift_variant	HIGH	PA14_RS19855	PA14_RS19855	c.211delC	p.Leu71fs
NC_008463.1	4359948-4359949	G	A	missense_variant	MODERATE	PA14_RS19935	PA14_RS19935	c.328C>T	p.Arg110Cys
NC_008463.1	4361747-4361748	C	T	stop_gained	HIGH	PA14_RS19945	PA14_RS19945	c.276G>A	p.Trp92*
NC_008463.1	4364190-4364191	C	T	missense_variant	MODERATE	PA14_RS19955	PA14_RS19955	c.310G>A	p.Ala104Thr
NC_008463.1	4366540-4366542	CG	C	frameshift_variant	HIGH	PA14_RS19965	PA14_RS19965	c.2662delC	p.Arg888fs
NC_008463.1	4369312-4369313	T	C	missense_variant	MODERATE	PA14_RS19970	PA14_RS19970	c.1339A>G	p.Thr447Ala
NC_008463.1	4396227-4396228	T	C	missense_variant	MODERATE	PA14_RS20090	PA14_RS20090	c.1526T>C	p.Val509Ala
NC_008463.1	4410388-4410389	T	C	missense_variant	MODERATE	PA14_RS20125	PA14_RS20125	c.782T>C	p.Val261Ala
NC_008463.1	4410537-4410538	G	A	missense_variant	MODERATE	PA14_RS20125	PA14_RS20125	c.931G>A	p.Val311Met
NC_008463.1	4414012-4414014	TG	T	frameshift_variant	HIGH	PA14_RS20140	PA14_RS20140	c.238delG	p.Val80fs
NC_008463.1	4415679-4415680	A	G	missense_variant	MODERATE	PA14_RS20145	PA14_RS20145	c.497A>G	p.Gln166Arg
NC_008463.1	4424277-4424278	A	G	missense_variant	MODERATE	PA14_RS20195	PA14_RS20195	c.38A>G	p.His13Arg
NC_008463.1	4430158-4430159	C	G	missense_variant	MODERATE	PA14_RS20225	PA14_RS20225	c.839C>G	p.Ala280Gly
NC_008463.1	4433431-4433432	C	CG	frameshift_variant	HIGH	PA14_RS30780	PA14_RS30780	c.227dupG	p.Ala77fs
NC_008463.1	4437123-4437124	G	A	missense_variant	MODERATE	PA14_RS20265	PA14_RS20265	c.415G>A	p.Gly139Ser
NC_008463.1	4437659-4437660	T	C	missense_variant	MODERATE	PA14_RS20270	PA14_RS20270	c.299T>C	p.Val100Ala
NC_008463.1	4463673-4463674	T	C	missense_variant	MODERATE	PA14_RS20400	PA14_RS20400	c.1198A>G	p.Thr400Ala
NC_008463.1	4466782-4466783	G	A	missense_variant	MODERATE	PA14_RS20410	PA14_RS20410	c.91C>T	p.Arg31Cys
NC_008463.1	4468933-4468934	C	T	missense_variant	MODERATE	PA14_RS20415	PA14_RS20415	c.3382G>A	p.Gly1128Ser
NC_008463.1	4472965-4472966	G	A	missense_variant	MODERATE	PA14_RS20420	PA14_RS20420	c.5C>T	p.Ser2Leu
NC_008463.1	4472965-4472966	G	A	missense_variant	MODERATE	PA14_RS20425	PA14_RS20425	c.583C>T	p.Arg195Cys
NC_008463.1	4480239-4480240	T	C	missense_variant	MODERATE	PA14_RS20455	PA14_RS20455	c.574A>G	p.Thr192Ala
NC_008463.1	4487262-4487263	G	A	missense_variant	MODERATE	PA14_RS20500	PA14_RS20500	c.314G>A	p.Cys105Tyr
NC_008463.1	4491191-4491193	GC	G	frameshift_variant	HIGH	livG	PA14_RS20515	c.697delC	p.Leu233fs
NC_008463.1	4494735-4494736	G	A	missense_variant	MODERATE	PA14_RS20530	PA14_RS20530	c.1556C>T	p.Pro519Leu
NC_008463.1	4500345-4500346	G	A	missense_variant	MODERATE	PA14_RS20565	PA14_RS20565	c.739C>T	p.Pro247Ser
NC_008463.1	4518156-4518157	T	C	missense_variant	MODERATE	PA14_RS20645	PA14_RS20645	c.100A>G	p.Thr34Ala
NC_008463.1	4528839-4528840	G	A	missense_variant	MODERATE	PA14_RS20715	PA14_RS20715	c.1130G>A	p.Arg377Gln
NC_008463.1	4529897-4529898	G	C	missense_variant	MODERATE	PA14_RS20715	PA14_RS20715	c.2188G>C	p.Ala730Pro
NC_008463.1	4547413-4547414	G	A	missense_variant	MODERATE	PA14_RS20795	PA14_RS20795	c.1588C>T	p.Pro530Ser
NC_008463.1	4547466-4547467	G	A	missense_variant	MODERATE	PA14_RS20795	PA14_RS20795	c.1535C>T	p.Ala512Val
NC_008463.1	4551172-4551173	T	TCGCCCTTGCCGCAC	frameshift_variant	HIGH	PA14_RS20810	PA14_RS20810	c.377_390dupTTGCCGCACCGCCC	p.Val131fs
NC_008463.1	4554308-4554309	T	C	missense_variant	MODERATE	PA14_RS20830	PA14_RS20830	c.347A>G	p.His116Arg
NC_008463.1	4557404-4557406	GC	G	frameshift_variant	HIGH	PA14_RS20845	PA14_RS20845	c.547delC	p.Gln183fs
NC_008463.1	4557583-4557584	G	A	missense_variant	MODERATE	PA14_RS20850	PA14_RS20850	c.152G>A	p.Gly51Asp
NC_008463.1	4558118-4558119	G	A	missense_variant	MODERATE	PA14_RS20855	PA14_RS20855	c.922C>T	p.His308Tyr
NC_008463.1	4563541-4563542	A	G	missense_variant	MODERATE	PA14_RS20875	PA14_RS20875	c.706A>G	p.Ile236Val
NC_008463.1	4564082-4564083	G	A	missense_variant	MODERATE	PA14_RS20880	PA14_RS20880	c.308C>T	p.Pro103Leu
NC_008463.1	4570684-4570685	C	T	missense_variant	MODERATE	PA14_RS20910	PA14_RS20910	c.785G>A	p.Arg262His
NC_008463.1	4571411-4571412	T	C	missense_variant	MODERATE	PA14_RS20910	PA14_RS20910	c.58A>G	p.Thr20Ala
NC_008463.1	4572635-4572636	G	A	missense_variant	MODERATE	PA14_RS20920	PA14_RS20920	c.2513C>T	p.Ser838Leu
NC_008463.1	4573892-4573894	AG	A	frameshift_variant	HIGH	PA14_RS20920	PA14_RS20920	c.1255delC	p.Leu419fs
NC_008463.1	4574121-4574122	G	A	stop_gained	HIGH	PA14_RS20920	PA14_RS20920	c.1027C>T	p.Gln343*
NC_008463.1	4574837-4574838	T	C	missense_variant	MODERATE	PA14_RS20920	PA14_RS20920	c.311A>G	p.Glu104Gly
NC_008463.1	4576296-4576298	GA	G	frameshift_variant	HIGH	PA14_RS20930	PA14_RS20930	c.335delT	p.Ile112fs
NC_008463.1	4578383-4578384	C	T	missense_variant	MODERATE	PA14_RS20940	PA14_RS20940	c.332C>T	p.Pro111Leu
NC_008463.1	4584963-4584964	A	C	missense_variant	MODERATE	PA14_RS20970	PA14_RS20970	c.985A>C	p.Lys329Gln
NC_008463.1	4588296-4588297	G	A	missense_variant	MODERATE	PA14_RS21005	PA14_RS21005	c.458G>A	p.Ser153Asn
NC_008463.1	4588330-4588331	T	G	missense_variant	MODERATE	PA14_RS21005	PA14_RS21005	c.492T>G	p.Ile164Met
NC_008463.1	4589971-4589972	T	C	missense_variant	MODERATE	PA14_RS21015	PA14_RS21015	c.521T>C	p.Leu174Pro
NC_008463.1	4592523-4592524	T	C	missense_variant	MODERATE	PA14_RS21030	PA14_RS21030	c.199A>G	p.Thr67Ala
NC_008463.1	4598527-4598528	T	C	missense_variant	MODERATE	PA14_RS21070	PA14_RS21070	c.719A>G	p.Gln240Arg
NC_008463.1	4605599-4605600	G	A	missense_variant	MODERATE	PA14_RS21110	PA14_RS21110	c.103C>T	p.Pro35Ser
NC_008463.1	4606250-4606251	T	C	missense_variant	MODERATE	PA14_RS21115	PA14_RS21115	c.32T>C	p.Leu11Pro
NC_008463.1	4607349-4607352	CGG	C	frameshift_variant	HIGH	PA14_RS21115	PA14_RS21115	c.1132_1133delGG	p.Gly378fs
NC_008463.1	4612282-4612283	T	C	missense_variant	MODERATE	PA14_RS21145	PA14_RS21145	c.373T>C	p.Ser125Pro
NC_008463.1	4623293-4623294	G	A	missense_variant	MODERATE	PA14_RS21225	PA14_RS21225	c.92C>T	p.Ala31Val
NC_008463.1	4624992-4624993	A	G	missense_variant	MODERATE	PA14_RS21235	PA14_RS21235	c.649A>G	p.Thr217Ala
NC_008463.1	4627185-4627186	C	T	missense_variant	MODERATE	PA14_RS21245	PA14_RS21245	c.1319G>A	p.Arg440Gln
NC_008463.1	4631513-4631514	A	AG	frameshift_variant	HIGH	PA14_RS21260	PA14_RS21260	c.1813dupC	p.Leu605fs
NC_008463.1	4635223-4635224	G	GCC	frameshift_variant	HIGH	PA14_RS21270	PA14_RS21270	c.394_395dupGG	p.Pro134fs
NC_008463.1	4640632-4640633	C	T	missense_variant	MODERATE	PA14_RS21295	PA14_RS21295	c.11C>T	p.Pro4Leu
NC_008463.1	4640967-4640968	G	A	missense_variant	MODERATE	PA14_RS21295	PA14_RS21295	c.346G>A	p.Gly116Ser
NC_008463.1	4642090-4642091	A	G	missense_variant	MODERATE	PA14_RS21295	PA14_RS21295	c.1469A>G	p.His490Arg
NC_008463.1	4644617-4644618	T	C	missense_variant	MODERATE	PA14_RS21315	PA14_RS21315	c.80A>G	p.Gln27Arg
NC_008463.1	4648098-4648099	G	A	stop_gained	HIGH	PA14_RS21325	PA14_RS21325	c.507G>A	p.Trp169*
NC_008463.1	4652184-4652185	G	A	missense_variant	MODERATE	PA14_RS21340	PA14_RS21340	c.397G>A	p.Val133Ile
NC_008463.1	4652750-4652751	G	A	stop_gained	HIGH	PA14_RS21340	PA14_RS21340	c.963G>A	p.Trp321*
NC_008463.1	4657788-4657789	G	A	missense_variant	MODERATE	PA14_RS21375	PA14_RS21375	c.26C>T	p.Thr9Ile
NC_008463.1	4658565-4658567	GC	G	frameshift_variant	HIGH	PA14_RS21385	PA14_RS21385	c.310delG	p.Ala104fs
NC_008463.1	4659640-4659641	G	A	missense_variant	MODERATE	PA14_RS21390	PA14_RS21390	c.595G>A	p.Gly199Ser
NC_008463.1	4665384-4665385	A	G	missense_variant	MODERATE	PA14_RS21425	PA14_RS21425	c.515T>C	p.Leu172Pro
NC_008463.1	4670503-4670504	T	C	missense_variant	MODERATE	astA	PA14_RS21450	c.731A>G	p.Tyr244Cys
NC_008463.1	4678970-4678971	G	A	missense_variant	MODERATE	PA14_RS21495	PA14_RS21495	c.455C>T	p.Pro152Leu
NC_008463.1	4680269-4680270	T	C	missense_variant	MODERATE	acs	PA14_RS21500	c.1652A>G	p.Gln551Arg
NC_008463.1	4682872-4682873	C	T	missense_variant	MODERATE	PA14_RS21505	PA14_RS21505	c.514G>A	p.Val172Ile
NC_008463.1	4685647-4685648	G	A	missense_variant	MODERATE	PA14_RS21520	PA14_RS21520	c.359C>T	p.Ala120Val
NC_008463.1	4690295-4690296	C	T	missense_variant	MODERATE	PA14_RS21545	PA14_RS21545	c.799G>A	p.Ala267Thr
NC_008463.1	4691301-4691302	C	T	missense_variant	MODERATE	PA14_RS21550	PA14_RS21550	c.92C>T	p.Pro31Leu
NC_008463.1	4706612-4706613	G	A	missense_variant	MODERATE	PA14_RS21615	PA14_RS21615	c.521G>A	p.Gly174Asp
NC_008463.1	4713296-4713297	G	GCCCC	frameshift_variant	HIGH	PA14_RS21640	PA14_RS21640	c.271_274dupGGGG	p.Ala92fs
NC_008463.1	4713422-4713423	T	C	missense_variant	MODERATE	PA14_RS21640	PA14_RS21640	c.149A>G	p.Asp50Gly
NC_008463.1	4714014-4714015	C	T	missense_variant	MODERATE	PA14_RS21645	PA14_RS21645	c.152G>A	p.Gly51Asp
NC_008463.1	4720847-4720848	A	G	missense_variant	MODERATE	PA14_RS21680	PA14_RS21680	c.1067A>G	p.Tyr356Cys
NC_008463.1	4721887-4721888	G	A	missense_variant	MODERATE	PA14_RS21685	PA14_RS21685	c.761G>A	p.Arg254Gln
NC_008463.1	4725026-4725028	GC	G	frameshift_variant	HIGH	PA14_RS21705	PA14_RS21705	c.390delC	p.Ser131fs
NC_008463.1	4744439-4744440	T	C	missense_variant	MODERATE	PA14_RS21780	PA14_RS21780	c.317A>G	p.Tyr106Cys
NC_008463.1	4770137-4770138	G	A	missense_variant	MODERATE	PA14_RS21905	PA14_RS21905	c.228G>A	p.Met76Ile
NC_008463.1	4776126-4776127	T	C	missense_variant	MODERATE	PA14_RS21940	PA14_RS21940	c.184A>G	p.Ile62Val
NC_008463.1	4778884-4778885	A	G	missense_variant	MODERATE	PA14_RS21955	PA14_RS21955	c.107A>G	p.Tyr36Cys
NC_008463.1	4785090-4785091	G	A	missense_variant	MODERATE	acnD	PA14_RS21980	c.560G>A	p.Arg187His
NC_008463.1	4785222-4785223	G	A	stop_gained	HIGH	acnD	PA14_RS21980	c.692G>A	p.Trp231*
NC_008463.1	4798049-4798050	G	A	missense_variant	MODERATE	PA14_RS22025	PA14_RS22025	c.893C>T	p.Ala298Val
NC_008463.1	4798077-4798078	T	C	missense_variant	MODERATE	PA14_RS22025	PA14_RS22025	c.865A>G	p.Thr289Ala
NC_008463.1	4814757-4814758	G	A	missense_variant	MODERATE	PA14_RS22085	PA14_RS22085	c.427G>A	p.Ala143Thr
NC_008463.1	4815479-4815480	C	T	missense_variant	MODERATE	PA14_RS22090	PA14_RS22090	c.412C>T	p.Arg138Cys
NC_008463.1	4816870-4816871	T	C	missense_variant	MODERATE	PA14_RS22095	PA14_RS22095	c.4A>G	p.Thr2Ala
NC_008463.1	4816870-4816871	T	C	missense_variant	MODERATE	PA14_RS22100	PA14_RS22100	c.698A>G	p.Asp233Gly
NC_008463.1	4819436-4819437	C	T	missense_variant	MODERATE	PA14_RS22115	PA14_RS22115	c.166G>A	p.Glu56Lys
NC_008463.1	4834305-4834306	G	A	missense_variant	MODERATE	PA14_RS22190	PA14_RS22190	c.551G>A	p.Arg184His
NC_008463.1	4837416-4837417	T	C	missense_variant	MODERATE	PA14_RS22205	PA14_RS22205	c.836T>C	p.Val279Ala
NC_008463.1	4854049-4854050	T	C	missense_variant	MODERATE	PA14_RS22295	PA14_RS22295	c.262T>C	p.Phe88Leu
NC_008463.1	4856627-4856629	GC	G	frameshift_variant	HIGH	PA14_RS22310	PA14_RS22310	c.664delC	p.Leu222fs
NC_008463.1	4858259-4858260	T	C	missense_variant	MODERATE	PA14_RS22320	PA14_RS22320	c.340T>C	p.Ser114Pro
NC_008463.1	4896571-4896572	T	C	missense_variant	MODERATE	PA14_RS22460	PA14_RS22460	c.8T>C	p.Val3Ala
NC_008463.1	4896857-4896859	GC	G	frameshift_variant	HIGH	PA14_RS22460	PA14_RS22460	c.295delC	p.Arg99fs
NC_008463.1	4903752-4903753	G	A	missense_variant	MODERATE	PA14_RS22505	PA14_RS22505	c.73G>A	p.Gly25Ser
NC_008463.1	4918512-4918518	AGATCT	A	frameshift_variant	HIGH	PA14_RS22575	PA14_RS22575	c.11915_11919delAGATC	p.Gln3972fs
NC_008463.1	4918673-4918674	G	C	missense_variant	MODERATE	PA14_RS22575	PA14_RS22575	c.11759C>G	p.Thr3920Ser
NC_008463.1	4929717-4929718	C	CCGT	conservative_inframe_insertion	MODERATE	PA14_RS22575	PA14_RS22575	c.714_715insACG	p.Leu238_Val239insThr
NC_008463.1	4929732-4929733	T	C	missense_variant	MODERATE	PA14_RS22575	PA14_RS22575	c.700A>G	p.Asn234Asp
NC_008463.1	4929748-4929751	GCT	G	frameshift_variant	HIGH	PA14_RS22575	PA14_RS22575	c.682_683delAG	p.Ser228fs
NC_008463.1	4929773-4929774	G	A	missense_variant	MODERATE	PA14_RS22575	PA14_RS22575	c.659C>T	p.Ala220Val
NC_008463.1	4929777-4929778	C	G	missense_variant	MODERATE	PA14_RS22575	PA14_RS22575	c.655G>C	p.Val219Leu
NC_008463.1	4929804-4929805	G	A	stop_gained	HIGH	PA14_RS22575	PA14_RS22575	c.628C>T	p.Gln210*
NC_008463.1	4931416-4931417	A	G	missense_variant	MODERATE	PA14_RS22580	PA14_RS22580	c.394T>C	p.Phe132Leu
NC_008463.1	4931436-4931437	G	T	stop_gained	HIGH	PA14_RS22580	PA14_RS22580	c.374C>A	p.Ser125*
NC_008463.1	4931437-4931438	A	C	missense_variant	MODERATE	PA14_RS22580	PA14_RS22580	c.373T>G	p.Ser125Ala
NC_008463.1	4931452-4931453	G	C	missense_variant	MODERATE	PA14_RS22580	PA14_RS22580	c.358C>G	p.Leu120Val
NC_008463.1	4931455-4931456	C	T	missense_variant	MODERATE	PA14_RS22580	PA14_RS22580	c.355G>A	p.Ala119Thr
NC_008463.1	4931479-4931480	C	T	missense_variant	MODERATE	PA14_RS22580	PA14_RS22580	c.331G>A	p.Val111Met
NC_008463.1	4931503-4931504	A	T	missense_variant	MODERATE	PA14_RS22580	PA14_RS22580	c.307T>A	p.Ser103Thr
NC_008463.1	4934552-4934553	T	C	missense_variant	MODERATE	gspE	PA14_RS22590	c.395A>G	p.His132Arg
NC_008463.1	4936226-4936229	GGC	G	frameshift_variant	HIGH	gspD	PA14_RS22595	c.1127_1128delGC	p.Arg376fs
NC_008463.1	4940052-4940053	A	G	missense_variant	MODERATE	PA14_RS22610	PA14_RS22610	c.53T>C	p.Val18Ala
NC_008463.1	4940798-4940799	T	C	missense_variant	MODERATE	gspI	PA14_RS22620	c.4T>C	p.Ser2Pro
NC_008463.1	4946297-4946298	T	C	missense_variant	MODERATE	PA14_RS22660	PA14_RS22660	c.25A>G	p.Thr9Ala
NC_008463.1	4946309-4946310	C	T	missense_variant	MODERATE	PA14_RS22660	PA14_RS22660	c.13G>A	p.Ala5Thr
NC_008463.1	4947421-4947422	G	A	missense_variant	MODERATE	PA14_RS22670	PA14_RS22670	c.236G>A	p.Arg79His
NC_008463.1	4965357-4965358	T	C	missense_variant	MODERATE	recB	PA14_RS22720	c.3287A>G	p.His1096Arg
NC_008463.1	4967478-4967479	G	A	missense_variant	MODERATE	recB	PA14_RS22720	c.1166C>T	p.Ala389Val
NC_008463.1	4968264-4968265	T	C	missense_variant	MODERATE	recB	PA14_RS22720	c.380A>G	p.Asp127Gly
NC_008463.1	4975374-4975375	G	A	missense_variant	MODERATE	PA14_RS22745	PA14_RS22745	c.535G>A	p.Ala179Thr
NC_008463.1	4975428-4975429	G	A	missense_variant	MODERATE	PA14_RS22745	PA14_RS22745	c.589G>A	p.Gly197Ser
NC_008463.1	4976043-4976044	T	C	stop_lost&splice_region_variant	HIGH	PA14_RS22745	PA14_RS22745	c.1204T>C	p.Ter402Glnext*?
NC_008463.1	4976043-4976044	T	C	stop_lost&splice_region_variant	HIGH	PA14_RS22750	PA14_RS22750	c.1616A>G	p.Ter539Trpext*?
NC_008463.1	4982666-4982667	T	C	missense_variant	MODERATE	PA14_RS22765	PA14_RS22765	c.128A>G	p.Asp43Gly
NC_008463.1	4990173-4990174	G	A	missense_variant	MODERATE	PA14_RS22810	PA14_RS22810	c.460C>T	p.Pro154Ser
NC_008463.1	4991654-4991655	T	C	missense_variant	MODERATE	PA14_RS22815	PA14_RS22815	c.160A>G	p.Ser54Gly
NC_008463.1	5001299-5001300	C	T	missense_variant	MODERATE	PA14_RS22850	PA14_RS22850	c.475C>T	p.Pro159Ser
NC_008463.1	5003073-5003075	CG	C	frameshift_variant	HIGH	PA14_RS22855	PA14_RS22855	c.49delG	p.Val17fs
NC_008463.1	5003246-5003247	G	A	missense_variant	MODERATE	PA14_RS22855	PA14_RS22855	c.215G>A	p.Gly72Asp
NC_008463.1	5003351-5003352	T	C	missense_variant	MODERATE	PA14_RS22855	PA14_RS22855	c.320T>C	p.Val107Ala
NC_008463.1	5005045-5005046	T	C	missense_variant	MODERATE	PA14_RS22865	PA14_RS22865	c.148T>C	p.Phe50Leu
NC_008463.1	5012903-5012904	C	T	missense_variant	MODERATE	PA14_RS22905	PA14_RS22905	c.995C>T	p.Thr332Ile
NC_008463.1	5014095-5014096	T	C	missense_variant	MODERATE	PA14_RS22910	PA14_RS22910	c.619T>C	p.Tyr207His
NC_008463.1	5017867-5017868	T	C	missense_variant	MODERATE	PA14_RS22930	PA14_RS22930	c.67A>G	p.Thr23Ala
NC_008463.1	5021423-5021424	A	G	missense_variant	MODERATE	pyk	PA14_RS22950	c.1025A>G	p.His342Arg
NC_008463.1	5024219-5024220	A	G	missense_variant	MODERATE	PA14_RS22965	PA14_RS22965	c.707T>C	p.Leu236Pro
NC_008463.1	5027944-5027945	T	C	missense_variant	MODERATE	PA14_RS22975	PA14_RS22975	c.134A>G	p.Tyr45Cys
NC_008463.1	5034089-5034090	G	A	missense_variant	MODERATE	PA14_RS23015	PA14_RS23015	c.1373C>T	p.Pro458Leu
NC_008463.1	5042522-5042523	T	C	missense_variant	MODERATE	PA14_RS23055	PA14_RS23055	c.184T>C	p.Cys62Arg
NC_008463.1	5047256-5047257	T	C	missense_variant	MODERATE	PA14_RS23085	PA14_RS23085	c.101T>C	p.Val34Ala
NC_008463.1	5048989-5048990	G	A	missense_variant	MODERATE	PA14_RS23095	PA14_RS23095	c.1822C>T	p.Pro608Ser
NC_008463.1	5050314-5050315	A	AGGG	conservative_inframe_insertion	MODERATE	PA14_RS23095	PA14_RS23095	c.496_497insCCC	p.Glu165_Leu166insSer
NC_008463.1	5066612-5066613	T	C	missense_variant	MODERATE	PA14_RS23175	PA14_RS23175	c.860T>C	p.Val287Ala
NC_008463.1	5067533-5067534	A	G	missense_variant	MODERATE	PA14_RS23180	PA14_RS23180	c.517A>G	p.Thr173Ala
NC_008463.1	5076348-5076349	G	A	missense_variant	MODERATE	PA14_RS23215	PA14_RS23215	c.28C>T	p.Arg10Cys
NC_008463.1	5080385-5080386	G	A	missense_variant	MODERATE	groL	PA14_RS23240	c.293C>T	p.Ala98Val
NC_008463.1	5085859-5085860	G	A	missense_variant	MODERATE	PA14_RS23275	PA14_RS23275	c.325G>A	p.Val109Ile
NC_008463.1	5086984-5086985	T	C	missense_variant	MODERATE	PA14_RS23280	PA14_RS23280	c.1024T>C	p.Phe342Leu
NC_008463.1	5088528-5088529	C	T	stop_gained	HIGH	PA14_RS23285	PA14_RS23285	c.111G>A	p.Trp37*
NC_008463.1	5094833-5094836	CAG	C	frameshift_variant	HIGH	PA14_RS23315	PA14_RS23315	c.415_416delCT	p.Leu139fs
NC_008463.1	5098541-5098542	G	A	missense_variant	MODERATE	PA14_RS23330	PA14_RS23330	c.1633C>T	p.His545Tyr
NC_008463.1	5098711-5098712	G	A	missense_variant	MODERATE	PA14_RS23330	PA14_RS23330	c.1463C>T	p.Ala488Val
NC_008463.1	5099120-5099121	C	T	missense_variant	MODERATE	PA14_RS23330	PA14_RS23330	c.1054G>A	p.Gly352Ser
NC_008463.1	5100809-5100810	G	A	missense_variant	MODERATE	PA14_RS23335	PA14_RS23335	c.422C>T	p.Ala141Val
NC_008463.1	5101408-5101409	G	A	missense_variant	MODERATE	PA14_RS23340	PA14_RS23340	c.98G>A	p.Arg33His
NC_008463.1	5106404-5106406	GC	G	frameshift_variant	HIGH	PA14_RS23365	PA14_RS23365	c.789delG	p.Arg264fs
NC_008463.1	5113271-5113272	T	C	missense_variant	MODERATE	PA14_RS23390	PA14_RS23390	c.59A>G	p.Gln20Arg
NC_008463.1	5116318-5116319	C	T	missense_variant	MODERATE	PA14_RS23405	PA14_RS23405	c.1583G>A	p.Ser528Asn
NC_008463.1	5116705-5116706	T	C	missense_variant	MODERATE	PA14_RS23405	PA14_RS23405	c.1196A>G	p.Lys399Arg
NC_008463.1	5117102-5117103	T	C	missense_variant	MODERATE	PA14_RS23405	PA14_RS23405	c.799A>G	p.Thr267Ala
NC_008463.1	5117714-5117715	C	T	missense_variant	MODERATE	PA14_RS23405	PA14_RS23405	c.187G>A	p.Gly63Ser
NC_008463.1	5118263-5118264	T	C	missense_variant	MODERATE	PA14_RS23415	PA14_RS23415	c.866A>G	p.Tyr289Cys
NC_008463.1	5122707-5122708	A	G	missense_variant	MODERATE	PA14_RS23430	PA14_RS23430	c.1442A>G	p.Tyr481Cys
NC_008463.1	5130492-5130493	G	A	missense_variant	MODERATE	PA14_RS23485	PA14_RS23485	c.746G>A	p.Arg249His
NC_008463.1	5141804-5141805	C	T	missense_variant	MODERATE	PA14_RS23535	PA14_RS23535	c.346C>T	p.Arg116Cys
NC_008463.1	5142080-5142081	A	G	missense_variant	MODERATE	PA14_RS23535	PA14_RS23535	c.622A>G	p.Thr208Ala
NC_008463.1	5147497-5147498	T	C	missense_variant	MODERATE	PA14_RS23560	PA14_RS23560	c.281A>G	p.Lys94Arg
NC_008463.1	5154101-5154104	GGC	G	frameshift_variant	HIGH	PA14_RS23605	PA14_RS23605	c.236_237delGC	p.Arg79fs
NC_008463.1	5154840-5154841	A	G	missense_variant	MODERATE	lptC	PA14_RS23610	c.418A>G	p.Thr140Ala
NC_008463.1	5161670-5161671	A	AG	frameshift_variant	HIGH	PA14_RS23660	PA14_RS23660	c.432dupC	p.Ser145fs
NC_008463.1	5183726-5183727	C	T	missense_variant	MODERATE	PA14_RS23755	PA14_RS23755	c.260G>A	p.Ser87Asn
NC_008463.1	5190041-5190042	T	C	missense_variant	MODERATE	PA14_RS23770	PA14_RS23770	c.923A>G	p.Lys308Arg
NC_008463.1	5195078-5195079	A	G	missense_variant	MODERATE	PA14_RS23795	PA14_RS23795	c.11A>G	p.Asn4Ser
NC_008463.1	5200866-5200867	G	T	missense_variant	MODERATE	PA14_RS23815	PA14_RS23815	c.211G>T	p.Ala71Ser
NC_008463.1	5200869-5200870	A	T	missense_variant	MODERATE	PA14_RS23815	PA14_RS23815	c.214A>T	p.Ile72Phe
NC_008463.1	5200875-5200877	GC	G	frameshift_variant	HIGH	PA14_RS23815	PA14_RS23815	c.223delC	p.Leu75fs
NC_008463.1	5200896-5200897	A	G	missense_variant	MODERATE	PA14_RS23815	PA14_RS23815	c.241A>G	p.Ile81Val
NC_008463.1	5200899-5200900	G	A	missense_variant	MODERATE	PA14_RS23815	PA14_RS23815	c.244G>A	p.Gly82Ser
NC_008463.1	5201620-5201621	A	G	missense_variant	MODERATE	PA14_RS23815	PA14_RS23815	c.965A>G	p.Asp322Gly
NC_008463.1	5208305-5208306	G	A	missense_variant	MODERATE	dppD	PA14_RS23840	c.665G>A	p.Arg222His
NC_008463.1	5216783-5216784	G	A	missense_variant	MODERATE	PA14_RS23880	PA14_RS23880	c.323C>T	p.Thr108Ile
NC_008463.1	5222004-5222005	T	C	missense_variant	MODERATE	PA14_RS23900	PA14_RS23900	c.584T>C	p.Val195Ala
NC_008463.1	5228757-5228758	A	G	missense_variant	MODERATE	PA14_RS23925	PA14_RS23925	c.289T>C	p.Trp97Arg
NC_008463.1	5230997-5230998	T	C	missense_variant	MODERATE	PA14_RS23930	PA14_RS23930	c.455A>G	p.His152Arg
NC_008463.1	5231109-5231110	T	C	missense_variant	MODERATE	PA14_RS23930	PA14_RS23930	c.343A>G	p.Thr115Ala
NC_008463.1	5231228-5231229	G	A	missense_variant	MODERATE	PA14_RS23930	PA14_RS23930	c.224C>T	p.Ala75Val
NC_008463.1	5232269-5232270	G	A	missense_variant	MODERATE	PA14_RS23935	PA14_RS23935	c.533G>A	p.Gly178Asp
NC_008463.1	5239913-5239914	G	A	missense_variant	MODERATE	PA14_RS23985	PA14_RS23985	c.11C>T	p.Ala4Val
NC_008463.1	5248205-5248224	ACATCGGCTCGGGCGCAAG	A	disruptive_inframe_deletion	MODERATE	PA14_RS24030	PA14_RS24030	c.1254_1271delCATCGGCTCGGGCGCAAG	p.Ile419_Ser424del
NC_008463.1	5248525-5248526	C	G	missense_variant	MODERATE	PA14_RS24030	PA14_RS24030	c.1573C>G	p.Pro525Ala
NC_008463.1	5248529-5248530	G	A	missense_variant	MODERATE	PA14_RS24030	PA14_RS24030	c.1577G>A	p.Ser526Asn
NC_008463.1	5249000-5249001	T	C	missense_variant	MODERATE	PA14_RS24030	PA14_RS24030	c.2048T>C	p.Leu683Pro
NC_008463.1	5250043-5250045	CG	C	frameshift_variant	HIGH	PA14_RS24030	PA14_RS24030	c.3095delG	p.Gly1032fs
NC_008463.1	5256354-5256355	G	A	missense_variant	MODERATE	PA14_RS24070	PA14_RS24070	c.238G>A	p.Gly80Arg
NC_008463.1	5257014-5257015	C	T	missense_variant	MODERATE	PA14_RS24070	PA14_RS24070	c.898C>T	p.Arg300Cys
NC_008463.1	5257744-5257745	T	C	missense_variant	MODERATE	PA14_RS24080	PA14_RS24080	c.110T>C	p.Leu37Pro
NC_008463.1	5262765-5262767	GA	G	frameshift_variant	HIGH	PA14_RS24115	PA14_RS24115	c.607delA	p.Ser203fs
NC_008463.1	5262786-5262787	G	GTCA	disruptive_inframe_insertion	MODERATE	PA14_RS24115	PA14_RS24115	c.629_630insATC	p.Ser210dup
NC_008463.1	5263789-5263790	T	C	missense_variant	MODERATE	PA14_RS24120	PA14_RS24120	c.866T>C	p.Val289Ala
NC_008463.1	5264052-5264053	C	G	missense_variant	MODERATE	PA14_RS24120	PA14_RS24120	c.1129C>G	p.Pro377Ala
NC_008463.1	5264070-5264071	C	T	missense_variant	MODERATE	PA14_RS24120	PA14_RS24120	c.1147C>T	p.Pro383Ser
NC_008463.1	5264073-5264074	G	A	missense_variant	MODERATE	PA14_RS24120	PA14_RS24120	c.1150G>A	p.Ala384Thr
NC_008463.1	5264074-5264075	C	T	missense_variant	MODERATE	PA14_RS24120	PA14_RS24120	c.1151C>T	p.Ala384Val
NC_008463.1	5264084-5264091	CCCCATT	C	disruptive_inframe_deletion	MODERATE	PA14_RS24120	PA14_RS24120	c.1163_1168delCCATTC	p.Pro388_Ile389del
NC_008463.1	5264106-5264107	T	C	missense_variant	MODERATE	PA14_RS24120	PA14_RS24120	c.1183T>C	p.Ser395Pro
NC_008463.1	5264136-5264137	G	A	missense_variant	MODERATE	PA14_RS24120	PA14_RS24120	c.1213G>A	p.Val405Ile
NC_008463.1	5264146-5264147	G	A	missense_variant	MODERATE	PA14_RS24120	PA14_RS24120	c.1223G>A	p.Arg408Gln
NC_008463.1	5266669-5266670	C	CGG	frameshift_variant	HIGH	PA14_RS24140	PA14_RS24140	c.368_369insGG	p.Gln124fs
NC_008463.1	5267006-5267007	A	T	missense_variant	MODERATE	PA14_RS24145	PA14_RS24145	c.131A>T	p.Asp44Val
NC_008463.1	5267014-5267015	T	G	missense_variant	MODERATE	PA14_RS24145	PA14_RS24145	c.139T>G	p.Ser47Ala
NC_008463.1	5267027-5267028	T	C	missense_variant	MODERATE	PA14_RS24145	PA14_RS24145	c.152T>C	p.Met51Thr
NC_008463.1	5267028-5267029	G	A	missense_variant	MODERATE	PA14_RS24145	PA14_RS24145	c.153G>A	p.Met51Ile
NC_008463.1	5267035-5267036	G	C	missense_variant	MODERATE	PA14_RS24145	PA14_RS24145	c.160G>C	p.Gly54Arg
NC_008463.1	5267063-5267064	G	A	missense_variant	MODERATE	PA14_RS24145	PA14_RS24145	c.188G>A	p.Arg63Gln
NC_008463.1	5279073-5279074	C	T	missense_variant	MODERATE	PA14_RS24185	PA14_RS24185	c.508C>T	p.Pro170Ser
NC_008463.1	5282821-5282822	T	C	missense_variant	MODERATE	PA14_RS24200	PA14_RS24200	c.647T>C	p.Leu216Pro
NC_008463.1	5283717-5283719	TG	T	frameshift_variant	HIGH	PA14_RS24205	PA14_RS24205	c.8delG	p.Gly3fs
NC_008463.1	5285432-5285433	G	A	missense_variant	MODERATE	PA14_RS24215	PA14_RS24215	c.89G>A	p.Gly30Asp
NC_008463.1	5285455-5285456	C	G	missense_variant	MODERATE	PA14_RS24215	PA14_RS24215	c.112C>G	p.Arg38Gly
NC_008463.1	5285463-5285466	GGA	G	frameshift_variant	HIGH	PA14_RS24215	PA14_RS24215	c.122_123delAG	p.Glu41fs
NC_008463.1	5285500-5285501	C	A	missense_variant	MODERATE	PA14_RS24215	PA14_RS24215	c.157C>A	p.Gln53Lys
NC_008463.1	5285506-5285507	C	A	missense_variant	MODERATE	PA14_RS24215	PA14_RS24215	c.163C>A	p.Leu55Met
NC_008463.1	5285570-5285571	T	A	missense_variant	MODERATE	PA14_RS24215	PA14_RS24215	c.227T>A	p.Leu76His
NC_008463.1	5285619-5285620	C	A	missense_variant	MODERATE	PA14_RS24215	PA14_RS24215	c.276C>A	p.Ser92Arg
NC_008463.1	5285638-5285639	C	G	missense_variant	MODERATE	PA14_RS24215	PA14_RS24215	c.295C>G	p.Gln99Glu
NC_008463.1	5285643-5285644	G	T	missense_variant	MODERATE	PA14_RS24215	PA14_RS24215	c.300G>T	p.Glu100Asp
NC_008463.1	5286032-5286033	A	C	missense_variant	MODERATE	PA14_RS24215	PA14_RS24215	c.689A>C	p.His230Pro
NC_008463.1	5286033-5286034	T	G	missense_variant	MODERATE	PA14_RS24215	PA14_RS24215	c.690T>G	p.His230Gln
NC_008463.1	5286064-5286065	C	A	missense_variant	MODERATE	PA14_RS24215	PA14_RS24215	c.721C>A	p.Gln241Lys
NC_008463.1	5286344-5286345	G	A	missense_variant	MODERATE	PA14_RS24220	PA14_RS24220	c.55G>A	p.Val19Ile
NC_008463.1	5286407-5286408	G	A	missense_variant	MODERATE	PA14_RS24220	PA14_RS24220	c.118G>A	p.Asp40Asn
NC_008463.1	5287151-5287152	C	A	missense_variant	MODERATE	PA14_RS24220	PA14_RS24220	c.862C>A	p.Arg288Ser
NC_008463.1	5287170-5287171	A	G	missense_variant	MODERATE	PA14_RS24220	PA14_RS24220	c.881A>G	p.Asn294Ser
NC_008463.1	5289166-5289167	C	CAAG	conservative_inframe_insertion	MODERATE	PA14_RS24230	PA14_RS24230	c.168_169insAAG	p.Gly56_Glu57insLys
NC_008463.1	5290623-5290624	T	C	missense_variant	MODERATE	PA14_RS24235	PA14_RS24235	c.347T>C	p.Leu116Pro
NC_008463.1	5291823-5291824	G	A	initiator_codon_variant	LOW	PA14_RS24245	PA14_RS24245	c.3G>A	p.Met1?
NC_008463.1	5292887-5292888	G	A	missense_variant	MODERATE	PA14_RS24250	PA14_RS24250	c.124G>A	p.Glu42Lys
NC_008463.1	5293391-5293393	AT	A	frameshift_variant	HIGH	PA14_RS24255	PA14_RS24255	c.221delT	p.Ile74fs
NC_008463.1	5293754-5293755	G	A	missense_variant	MODERATE	PA14_RS24255	PA14_RS24255	c.583G>A	p.Gly195Ser
NC_008463.1	5298874-5298875	C	T	missense_variant	MODERATE	PA14_RS24285	PA14_RS24285	c.1759C>T	p.Arg587Cys
NC_008463.1	5308908-5308909	T	C	missense_variant	MODERATE	PA14_RS24325	PA14_RS24325	c.149T>C	p.Leu50Pro
NC_008463.1	5311341-5311342	A	G	missense_variant	MODERATE	traD	PA14_RS24340	c.1234A>G	p.Thr412Ala
NC_008463.1	5333515-5333516	T	C	missense_variant	MODERATE	PA14_RS24435	PA14_RS24435	c.296T>C	p.Met99Thr
NC_008463.1	5337980-5337981	G	A	missense_variant	MODERATE	PA14_RS24460	PA14_RS24460	c.928G>A	p.Asp310Asn
NC_008463.1	5339757-5339758	T	C	missense_variant	MODERATE	PA14_RS24460	PA14_RS24460	c.2705T>C	p.Val902Ala
NC_008463.1	5339796-5339797	T	C	missense_variant	MODERATE	PA14_RS24460	PA14_RS24460	c.2744T>C	p.Val915Ala
NC_008463.1	5341092-5341093	C	T	missense_variant	MODERATE	PA14_RS24475	PA14_RS24475	c.56G>A	p.Arg19Lys
NC_008463.1	5341094-5341095	C	G	missense_variant	MODERATE	PA14_RS24475	PA14_RS24475	c.54G>C	p.Leu18Phe
NC_008463.1	5341983-5341984	A	G	missense_variant	MODERATE	PA14_RS24485	PA14_RS24485	c.197A>G	p.Lys66Arg
NC_008463.1	5342370-5342371	A	G	missense_variant	MODERATE	PA14_RS24485	PA14_RS24485	c.584A>G	p.Asn195Ser
NC_008463.1	5342678-5342679	T	C	missense_variant	MODERATE	PA14_RS24485	PA14_RS24485	c.892T>C	p.Cys298Arg
NC_008463.1	5356489-5356490	A	G	missense_variant	MODERATE	PA14_RS24535	PA14_RS24535	c.667A>G	p.Ile223Val
NC_008463.1	5356756-5356757	G	A	missense_variant	MODERATE	PA14_RS24535	PA14_RS24535	c.934G>A	p.Val312Met
NC_008463.1	5356849-5356850	G	A	missense_variant	MODERATE	PA14_RS24535	PA14_RS24535	c.1027G>A	p.Val343Ile
NC_008463.1	5358259-5358260	T	C	missense_variant	MODERATE	PA14_RS24540	PA14_RS24540	c.521T>C	p.Leu174Pro
NC_008463.1	5364257-5364258	C	T	missense_variant	MODERATE	PA14_RS24570	PA14_RS24570	c.25G>A	p.Ala9Thr
NC_008463.1	5368583-5368584	T	C	missense_variant	MODERATE	PA14_RS24590	PA14_RS24590	c.1133T>C	p.Leu378Pro
NC_008463.1	5376475-5376476	T	C	missense_variant	MODERATE	PA14_RS24625	PA14_RS24625	c.3323T>C	p.Val1108Ala
NC_008463.1	5404107-5404108	T	C	missense_variant	MODERATE	PA14_RS24770	PA14_RS24770	c.214T>C	p.Tyr72His
NC_008463.1	5404237-5404238	G	A	missense_variant	MODERATE	PA14_RS24770	PA14_RS24770	c.344G>A	p.Arg115His
NC_008463.1	5410989-5410990	T	C	missense_variant	MODERATE	PA14_RS24800	PA14_RS24800	c.233A>G	p.Tyr78Cys
NC_008463.1	5414723-5414724	G	A	missense_variant	MODERATE	PA14_RS24815	PA14_RS24815	c.809C>T	p.Ala270Val
NC_008463.1	5424804-5424805	G	A	missense_variant	MODERATE	PA14_RS24855	PA14_RS24855	c.1874C>T	p.Ala625Val
NC_008463.1	5430979-5430980	A	G	missense_variant	MODERATE	PA14_RS24870	PA14_RS24870	c.2144A>G	p.Asn715Ser
NC_008463.1	5436467-5436468	T	C	missense_variant	MODERATE	PA14_RS24895	PA14_RS24895	c.1844A>G	p.Tyr615Cys
NC_008463.1	5436486-5436487	C	T	missense_variant	MODERATE	PA14_RS24895	PA14_RS24895	c.1825G>A	p.Val609Ile
NC_008463.1	5439030-5439031	T	C	missense_variant	MODERATE	PA14_RS24900	PA14_RS24900	c.125A>G	p.Gln42Arg
NC_008463.1	5442907-5442908	A	G	missense_variant	MODERATE	PA14_RS24930	PA14_RS24930	c.1277T>C	p.Leu426Pro
NC_008463.1	5450358-5450359	G	A	missense_variant	MODERATE	PA14_RS24970	PA14_RS24970	c.1003C>T	p.Arg335Cys
NC_008463.1	5450420-5450421	T	C	missense_variant	MODERATE	PA14_RS24970	PA14_RS24970	c.941A>G	p.His314Arg
NC_008463.1	5453786-5453787	T	C	missense_variant	MODERATE	PA14_RS24980	PA14_RS24980	c.941A>G	p.His314Arg
NC_008463.1	5453883-5453884	G	A	missense_variant	MODERATE	PA14_RS24980	PA14_RS24980	c.844C>T	p.Pro282Ser
NC_008463.1	5455182-5455183	T	C	missense_variant	MODERATE	PA14_RS24985	PA14_RS24985	c.146T>C	p.Leu49Pro
NC_008463.1	5455809-5455810	T	C	missense_variant	MODERATE	PA14_RS24985	PA14_RS24985	c.773T>C	p.Leu258Pro
NC_008463.1	5459443-5459444	G	A	missense_variant	MODERATE	PA14_RS25000	PA14_RS25000	c.5411C>T	p.Ala1804Val
NC_008463.1	5461375-5461376	G	C	missense_variant	MODERATE	PA14_RS25000	PA14_RS25000	c.3479C>G	p.Ala1160Gly
NC_008463.1	5464049-5464050	C	T	missense_variant	MODERATE	PA14_RS25000	PA14_RS25000	c.805G>A	p.Val269Ile
NC_008463.1	5469590-5469591	A	G	missense_variant	MODERATE	PA14_RS25020	PA14_RS25020	c.427A>G	p.Met143Val
NC_008463.1	5477010-5477011	T	C	missense_variant	MODERATE	PA14_RS25065	PA14_RS25065	c.106T>C	p.Tyr36His
NC_008463.1	5482864-5482867	GGC	G	frameshift_variant	HIGH	PA14_RS25095	PA14_RS25095	c.90_91delGC	p.Pro32fs
NC_008463.1	5492391-5492394	TCG	T	frameshift_variant	HIGH	PA14_RS25150	PA14_RS25150	c.516_517delCG	p.Ile172fs
NC_008463.1	5499703-5499704	T	C	missense_variant	MODERATE	PA14_RS25180	PA14_RS25180	c.770T>C	p.Val257Ala
NC_008463.1	5504735-5504736	A	G	missense_variant	MODERATE	PA14_RS25210	PA14_RS25210	c.775T>C	p.Cys259Arg
NC_008463.1	5505687-5505688	T	C	missense_variant	MODERATE	PA14_RS25215	PA14_RS25215	c.1109A>G	p.Asp370Gly
NC_008463.1	5509185-5509186	G	A	missense_variant	MODERATE	PA14_RS25225	PA14_RS25225	c.470G>A	p.Arg157His
NC_008463.1	5518722-5518723	C	T	missense_variant	MODERATE	PA14_RS25280	PA14_RS25280	c.643G>A	p.Asp215Asn
NC_008463.1	5520667-5520668	A	G	missense_variant	MODERATE	PA14_RS25290	PA14_RS25290	c.47T>C	p.Val16Ala
NC_008463.1	5528947-5528948	T	C	missense_variant	MODERATE	PA14_RS25325	PA14_RS25325	c.2278T>C	p.Tyr760His
NC_008463.1	5545572-5545573	A	G	missense_variant	MODERATE	PA14_RS25400	PA14_RS25400	c.365T>C	p.Val122Ala
NC_008463.1	5547530-5547531	T	C	missense_variant	MODERATE	ilvB	PA14_RS25405	c.134A>G	p.His45Arg
NC_008463.1	5549416-5549417	G	A	missense_variant	MODERATE	PA14_RS25420	PA14_RS25420	c.467C>T	p.Pro156Leu
NC_008463.1	5562012-5562013	T	C	missense_variant	MODERATE	PA14_RS25475	PA14_RS25475	c.866T>C	p.Met289Thr
NC_008463.1	5562086-5562088	CA	C	frameshift_variant	HIGH	PA14_RS25475	PA14_RS25475	c.941delA	p.His314fs
NC_008463.1	5562192-5562193	G	GCAAGGT	conservative_inframe_insertion	MODERATE	PA14_RS25475	PA14_RS25475	c.1048_1053dupAAGGTC	p.Lys350_Val351dup
NC_008463.1	5562363-5562364	A	G	missense_variant	MODERATE	PA14_RS25475	PA14_RS25475	c.1217A>G	p.Asp406Gly
NC_008463.1	5562903-5562904	A	G	missense_variant	MODERATE	PA14_RS25475	PA14_RS25475	c.1757A>G	p.Gln586Arg
NC_008463.1	5570021-5570022	G	A	missense_variant	MODERATE	PA14_RS25520	PA14_RS25520	c.195G>A	p.Met65Ile
NC_008463.1	5572002-5572003	T	C	missense_variant	MODERATE	trmA	PA14_RS25525	c.884T>C	p.Val295Ala
NC_008463.1	5586854-5586855	T	C	missense_variant	MODERATE	PA14_RS25590	PA14_RS25590	c.1250T>C	p.Val417Ala
NC_008463.1	5593801-5593802	G	GC	frameshift_variant	HIGH	PA14_RS25610	PA14_RS25610	c.34dupC	p.Leu12fs
NC_008463.1	5596437-5596438	G	A	missense_variant	MODERATE	pnp	PA14_RS25630	c.971C>T	p.Thr324Ile
NC_008463.1	5623751-5623752	T	C	missense_variant	MODERATE	fur	PA14_RS25760	c.257A>G	p.His86Arg
NC_008463.1	5630892-5630893	A	G	missense_variant	MODERATE	PA14_RS25800	PA14_RS25800	c.529A>G	p.Ser177Gly
NC_008463.1	5636459-5636460	G	A	missense_variant	MODERATE	PA14_RS25820	PA14_RS25820	c.466G>A	p.Ala156Thr
NC_008463.1	5638544-5638545	T	C	missense_variant	MODERATE	cueR	PA14_RS25830	c.365T>C	p.Ile122Thr
NC_008463.1	5639510-5639511	G	A	missense_variant	MODERATE	PA14_RS25840	PA14_RS25840	c.494C>T	p.Ala165Val
NC_008463.1	5639841-5639842	G	A	missense_variant	MODERATE	PA14_RS25840	PA14_RS25840	c.163C>T	p.Pro55Ser
NC_008463.1	5642173-5642174	C	T	missense_variant	MODERATE	PA14_RS25850	PA14_RS25850	c.119G>A	p.Gly40Asp
NC_008463.1	5645982-5645983	G	A	missense_variant	MODERATE	PA14_RS25875	PA14_RS25875	c.92G>A	p.Arg31His
NC_008463.1	5646276-5646277	G	GCC	frameshift_variant	HIGH	PA14_RS25875	PA14_RS25875	c.387_388insCC	p.Ala130fs
NC_008463.1	5646315-5646316	T	C	missense_variant	MODERATE	PA14_RS25875	PA14_RS25875	c.425T>C	p.Val142Ala
NC_008463.1	5652419-5652420	G	A	missense_variant	MODERATE	PA14_RS25910	PA14_RS25910	c.107G>A	p.Arg36His
NC_008463.1	5653772-5653773	G	A	missense_variant	MODERATE	PA14_RS25925	PA14_RS25925	c.49G>A	p.Ala17Thr
NC_008463.1	5659585-5659586	G	A	missense_variant	MODERATE	PA14_RS25975	PA14_RS25975	c.1154C>T	p.Pro385Leu
NC_008463.1	5659846-5659847	C	T	missense_variant	MODERATE	PA14_RS25975	PA14_RS25975	c.893G>A	p.Gly298Asp
NC_008463.1	5666124-5666125	G	A	missense_variant	MODERATE	PA14_RS25995	PA14_RS25995	c.367C>T	p.Arg123Cys
NC_008463.1	5668858-5668859	T	C	missense_variant	MODERATE	fdxH	PA14_RS26010	c.401A>G	p.Tyr134Cys
NC_008463.1	5669077-5669078	T	C	missense_variant	MODERATE	fdxH	PA14_RS26010	c.182A>G	p.Tyr61Cys
NC_008463.1	5675363-5675364	G	A	missense_variant	MODERATE	fadH	PA14_RS26030	c.1420G>A	p.Ala474Thr
NC_008463.1	5678514-5678515	A	G	stop_lost&splice_region_variant	HIGH	PA14_RS26050	PA14_RS26050	c.1435T>C	p.Ter479Argext*?
NC_008463.1	5679165-5679166	C	T	missense_variant	MODERATE	PA14_RS26050	PA14_RS26050	c.784G>A	p.Ala262Thr
NC_008463.1	5685341-5685342	G	A	missense_variant	MODERATE	PA14_RS26085	PA14_RS26085	c.614C>T	p.Thr205Ile
NC_008463.1	5697923-5697924	G	A	missense_variant	MODERATE	PA14_RS26145	PA14_RS26145	c.404C>T	p.Ala135Val
NC_008463.1	5699983-5699984	A	G	missense_variant	MODERATE	PA14_RS26150	PA14_RS26150	c.500T>C	p.Val167Ala
NC_008463.1	5702036-5702037	A	G	missense_variant	MODERATE	speA	PA14_RS26160	c.1906T>C	p.Ser636Pro
NC_008463.1	5711562-5711563	T	TGG	frameshift_variant	HIGH	PA14_RS26190	PA14_RS26190	c.1000_1001dupGG	p.Gly335fs
NC_008463.1	5716112-5716113	G	A	missense_variant	MODERATE	PA14_RS26215	PA14_RS26215	c.262G>A	p.Glu88Lys
NC_008463.1	5733432-5733433	G	A	missense_variant	MODERATE	PA14_RS26285	PA14_RS26285	c.7G>A	p.Ala3Thr
NC_008463.1	5735410-5735411	G	A	missense_variant	MODERATE	PA14_RS26300	PA14_RS26300	c.295G>A	p.Gly99Arg
NC_008463.1	5736124-5736125	G	A	missense_variant	MODERATE	ureC	PA14_RS26305	c.641G>A	p.Gly214Asp
NC_008463.1	5745897-5745899	CG	C	frameshift_variant	HIGH	PA14_RS26360	PA14_RS26360	c.730delG	p.Val244fs
NC_008463.1	5752446-5752447	G	A	missense_variant	MODERATE	PA14_RS26395	PA14_RS26395	c.640G>A	p.Gly214Ser
NC_008463.1	5756175-5756176	G	A	missense_variant	MODERATE	PA14_RS26410	PA14_RS26410	c.331C>T	p.Arg111Cys
NC_008463.1	5757861-5757862	G	A	missense_variant	MODERATE	PA14_RS26420	PA14_RS26420	c.101G>A	p.Ser34Asn
NC_008463.1	5781420-5781421	T	C	missense_variant	MODERATE	PA14_RS26525	PA14_RS26525	c.776A>G	p.Tyr259Cys
NC_008463.1	5788516-5788517	T	C	missense_variant	MODERATE	PA14_RS26555	PA14_RS26555	c.563A>G	p.Asp188Gly
NC_008463.1	5788841-5788842	G	A	missense_variant	MODERATE	PA14_RS26555	PA14_RS26555	c.238C>T	p.Arg80Trp
NC_008463.1	5794973-5794975	GC	G	frameshift_variant	HIGH	PA14_RS26590	PA14_RS26590	c.76delG	p.Ala26fs
NC_008463.1	5797605-5797606	G	A	missense_variant	MODERATE	PA14_RS26605	PA14_RS26605	c.2167C>T	p.Pro723Ser
NC_008463.1	5803095-5803096	T	C	missense_variant	MODERATE	PA14_RS26615	PA14_RS26615	c.607T>C	p.Phe203Leu
NC_008463.1	5814123-5814124	T	C	missense_variant	MODERATE	PA14_RS26670	PA14_RS26670	c.632A>G	p.Asp211Gly
NC_008463.1	5815465-5815468	CCG	C	frameshift_variant	HIGH	PA14_RS26675	PA14_RS26675	c.524_525delCG	p.Ala175fs
NC_008463.1	5817521-5817522	T	C	missense_variant	MODERATE	hflK	PA14_RS26690	c.857A>G	p.Asn286Ser
NC_008463.1	5821665-5821666	T	C	missense_variant	MODERATE	PA14_RS26710	PA14_RS26710	c.1406A>G	p.His469Arg
NC_008463.1	5821894-5821895	C	T	missense_variant	MODERATE	PA14_RS26710	PA14_RS26710	c.1177G>A	p.Gly393Ser
NC_008463.1	5822745-5822746	A	G	missense_variant	MODERATE	PA14_RS26710	PA14_RS26710	c.326T>C	p.Val109Ala
NC_008463.1	5824097-5824098	T	C	missense_variant	MODERATE	PA14_RS26715	PA14_RS26715	c.401A>G	p.Tyr134Cys
NC_008463.1	5829432-5829433	G	A	missense_variant	MODERATE	PA14_RS26745	PA14_RS26745	c.959C>T	p.Ser320Leu
NC_008463.1	5830795-5830796	T	C	missense_variant	MODERATE	motA	PA14_RS26750	c.467A>G	p.Asp156Gly
NC_008463.1	5831131-5831133	GC	G	frameshift_variant	HIGH	motA	PA14_RS26750	c.130delG	p.Ala44fs
NC_008463.1	5842966-5842967	T	TG	frameshift_variant	HIGH	PA14_RS26795	PA14_RS26795	c.352dupC	p.Gln118fs
NC_008463.1	5844872-5844873	T	C	missense_variant	MODERATE	parC	PA14_RS26800	c.1004A>G	p.Asn335Ser
NC_008463.1	5858262-5858263	T	C	missense_variant	MODERATE	PA14_RS26860	PA14_RS26860	c.685A>G	p.Thr229Ala
NC_008463.1	5868568-5868570	GC	G	frameshift_variant	HIGH	PA14_RS26890	PA14_RS26890	c.359delG	p.Gly120fs
NC_008463.1	5871545-5871546	G	A	missense_variant	MODERATE	PA14_RS26910	PA14_RS26910	c.827C>T	p.Ala276Val
NC_008463.1	5872933-5872934	G	A	missense_variant	MODERATE	PA14_RS26915	PA14_RS26915	c.389G>A	p.Arg130Gln
NC_008463.1	5875142-5875143	T	C	missense_variant	MODERATE	PA14_RS26920	PA14_RS26920	c.574T>C	p.Trp192Arg
NC_008463.1	5887597-5887598	T	C	missense_variant	MODERATE	PA14_RS26975	PA14_RS26975	c.550T>C	p.Phe184Leu
NC_008463.1	5898181-5898182	G	A	missense_variant	MODERATE	PA14_RS27020	PA14_RS27020	c.350C>T	p.Ala117Val
NC_008463.1	5901204-5901205	A	G	missense_variant	MODERATE	waaC	PA14_RS27040	c.1046T>C	p.Leu349Pro
NC_008463.1	5912893-5912894	A	G	missense_variant	MODERATE	PA14_RS27070	PA14_RS27070	c.488A>G	p.Asp163Gly
NC_008463.1	5913847-5913848	A	G	missense_variant	MODERATE	PA14_RS27070	PA14_RS27070	c.1442A>G	p.Asn481Ser
NC_008463.1	5914360-5914361	C	T	missense_variant	MODERATE	PA14_RS27070	PA14_RS27070	c.1955C>T	p.Ala652Val
NC_008463.1	5916363-5916364	C	T	missense_variant	MODERATE	PA14_RS27080	PA14_RS27080	c.325G>A	p.Ala109Thr
NC_008463.1	5926603-5926604	T	C	missense_variant	MODERATE	PA14_RS27105	PA14_RS27105	c.652T>C	p.Phe218Leu
NC_008463.1	5928041-5928043	TG	T	frameshift_variant	HIGH	PA14_RS27110	PA14_RS27110	c.1001delG	p.Gly334fs
NC_008463.1	5934969-5934970	G	A	missense_variant	MODERATE	PA14_RS27145	PA14_RS27145	c.827G>A	p.Gly276Asp
NC_008463.1	5941292-5941293	T	A	missense_variant	MODERATE	PA14_RS27165	PA14_RS27165	c.2251A>T	p.Ile751Phe
NC_008463.1	5942383-5942384	T	C	missense_variant	MODERATE	PA14_RS27165	PA14_RS27165	c.1160A>G	p.Asp387Gly
NC_008463.1	5944434-5944435	A	G	missense_variant	MODERATE	PA14_RS27170	PA14_RS27170	c.989T>C	p.Val330Ala
NC_008463.1	5948914-5948915	T	C	missense_variant	MODERATE	PA14_RS27185	PA14_RS27185	c.334A>G	p.Thr112Ala
NC_008463.1	5950430-5950431	A	G	missense_variant	MODERATE	PA14_RS27195	PA14_RS27195	c.16T>C	p.Ser6Pro
NC_008463.1	5950503-5950504	G	A	missense_variant	MODERATE	PA14_RS27200	PA14_RS27200	c.536C>T	p.Thr179Met
NC_008463.1	5971354-5971355	A	G	missense_variant	MODERATE	PA14_RS27275	PA14_RS27275	c.1613A>G	p.Asp538Gly
NC_008463.1	5971537-5971538	G	A	missense_variant	MODERATE	PA14_RS27280	PA14_RS27280	c.58G>A	p.Glu20Lys
NC_008463.1	5980534-5980535	G	A	missense_variant	MODERATE	PA14_RS27345	PA14_RS27345	c.197G>A	p.Ser66Asn
NC_008463.1	5982503-5982504	C	T	missense_variant	MODERATE	PA14_RS27350	PA14_RS27350	c.113C>T	p.Ala38Val
NC_008463.1	5987709-5987710	G	A	missense_variant	MODERATE	PA14_RS27370	PA14_RS27370	c.530C>T	p.Ala177Val
NC_008463.1	5988162-5988163	T	C	missense_variant	MODERATE	PA14_RS27370	PA14_RS27370	c.77A>G	p.Glu26Gly
NC_008463.1	5988350-5988351	T	C	missense_variant	MODERATE	mdoG	PA14_RS27375	c.1459A>G	p.Thr487Ala
NC_008463.1	5997251-5997254	CAT	C	frameshift_variant	HIGH	PA14_RS27415	PA14_RS27415	c.479_480delAT	p.Tyr160fs
NC_008463.1	5998279-5998281	CA	C	frameshift_variant	HIGH	PA14_RS27420	PA14_RS27420	c.330delT	p.Asp110fs
NC_008463.1	5998324-5998325	G	T	missense_variant	MODERATE	PA14_RS27420	PA14_RS27420	c.286C>A	p.Pro96Thr
NC_008463.1	5998405-5998406	C	T	missense_variant	MODERATE	PA14_RS27420	PA14_RS27420	c.205G>A	p.Val69Met
NC_008463.1	5998416-5998417	T	TAC	frameshift_variant	HIGH	PA14_RS27420	PA14_RS27420	c.193_194insGT	p.Tyr65fs
NC_008463.1	5998434-5998435	C	T	missense_variant	MODERATE	PA14_RS27420	PA14_RS27420	c.176G>A	p.Gly59Asp
NC_008463.1	5998450-5998451	T	C	missense_variant	MODERATE	PA14_RS27420	PA14_RS27420	c.160A>G	p.Thr54Ala
NC_008463.1	5998461-5998463	GC	G	frameshift_variant	HIGH	PA14_RS27420	PA14_RS27420	c.148delG	p.Ala50fs
NC_008463.1	5998480-5998481	G	T	missense_variant	MODERATE	PA14_RS27420	PA14_RS27420	c.130C>A	p.Arg44Ser
NC_008463.1	5998533-5998534	G	A	missense_variant	MODERATE	PA14_RS27420	PA14_RS27420	c.77C>T	p.Ala26Val
NC_008463.1	5998551-5998552	C	G	missense_variant	MODERATE	PA14_RS27420	PA14_RS27420	c.59G>C	p.Ser20Thr
NC_008463.1	5998553-5998554	G	C	missense_variant	MODERATE	PA14_RS27420	PA14_RS27420	c.57C>G	p.Asn19Lys
NC_008463.1	5998555-5998556	T	C	missense_variant	MODERATE	PA14_RS27420	PA14_RS27420	c.55A>G	p.Asn19Asp
NC_008463.1	5998561-5998562	T	TAGAGGGAGCTCCGAAGATCATCAGGAATACAATCAGCCAAGAAAAAAAACGCATCCCTTAATC	stop_gained&conservative_inframe_insertion	HIGH	PA14_RS27420	PA14_RS27420	c.48_49insGATTAAGGGATGCGTTTTTTTTCTTGGCTGATTGTATTCCTGATGATCTTCGGAGCTCCCTCT	p.Val16_Met17insAspTerGlyMetArgPhePheSerTrpLeuIleValPheLeuMetIlePheGlyAlaProSer
NC_008463.1	5999283-5999284	C	T	missense_variant	MODERATE	PA14_RS31055	PA14_RS31055	c.211G>A	p.Val71Ile
NC_008463.1	6000264-6000265	T	C	missense_variant	MODERATE	PA14_RS27425	PA14_RS27425	c.1471A>G	p.Thr491Ala
NC_008463.1	6008055-6008056	T	C	missense_variant	MODERATE	PA14_RS27450	PA14_RS27450	c.676A>G	p.Thr226Ala
NC_008463.1	6008543-6008544	A	G	missense_variant	MODERATE	PA14_RS27450	PA14_RS27450	c.188T>C	p.Ile63Thr
NC_008463.1	6019799-6019800	G	A	missense_variant	MODERATE	PA14_RS27495	PA14_RS27495	c.329C>T	p.Thr110Met
NC_008463.1	6020313-6020314	G	A	missense_variant	MODERATE	PA14_RS27500	PA14_RS27500	c.547C>T	p.His183Tyr
NC_008463.1	6027754-6027755	T	C	missense_variant	MODERATE	PA14_RS27540	PA14_RS27540	c.737A>G	p.Gln246Arg
NC_008463.1	6030441-6030442	T	C	missense_variant	MODERATE	PA14_RS27550	PA14_RS27550	c.3155A>G	p.Tyr1052Cys
NC_008463.1	6038905-6038906	G	A	missense_variant	MODERATE	glnA	PA14_RS27575	c.170G>A	p.Gly57Asp
NC_008463.1	6040567-6040568	G	A	missense_variant	MODERATE	PA14_RS27580	PA14_RS27580	c.275G>A	p.Arg92His
NC_008463.1	6050502-6050503	G	A	missense_variant	MODERATE	PA14_RS27635	PA14_RS27635	c.207G>A	p.Met69Ile
NC_008463.1	6062210-6062211	T	C	missense_variant	MODERATE	hisA	PA14_RS27685	c.89A>G	p.Asp30Gly
NC_008463.1	6063728-6063729	C	T	missense_variant	MODERATE	PA14_RS27700	PA14_RS27700	c.115G>A	p.Asp39Asn
NC_008463.1	6066559-6066560	T	C	missense_variant	MODERATE	PA14_RS27720	PA14_RS27720	c.689T>C	p.Val230Ala
NC_008463.1	6068960-6068961	G	A	missense_variant	MODERATE	PA14_RS27725	PA14_RS27725	c.841G>A	p.Ala281Thr
NC_008463.1	6079363-6079364	A	ACC	frameshift_variant	HIGH	PA14_RS27790	PA14_RS27790	c.26_27dupCC	p.Ala10fs
NC_008463.1	6080489-6080490	A	G	missense_variant	MODERATE	PA14_RS27790	PA14_RS27790	c.1148A>G	p.Asn383Ser
NC_008463.1	6095011-6095012	T	C	missense_variant	MODERATE	arcA	PA14_RS27855	c.457T>C	p.Phe153Leu
NC_008463.1	6098486-6098487	T	C	missense_variant	MODERATE	PA14_RS27870	PA14_RS27870	c.143T>C	p.Met48Thr
NC_008463.1	6109981-6109982	T	C	missense_variant	MODERATE	PA14_RS27930	PA14_RS27930	c.124A>G	p.Thr42Ala
NC_008463.1	6115350-6115351	G	A	stop_gained	HIGH	PA14_RS27950	PA14_RS27950	c.864G>A	p.Trp288*
NC_008463.1	6121668-6121669	T	C	missense_variant	MODERATE	PA14_RS27990	PA14_RS27990	c.317T>C	p.Leu106Pro
NC_008463.1	6130525-6130528	CCG	C	frameshift_variant	HIGH	argA	PA14_RS28025	c.1140_1141delCG	p.Gly381fs
NC_008463.1	6137935-6137936	G	A	missense_variant	MODERATE	PA14_RS28055	PA14_RS28055	c.497G>A	p.Arg166His
NC_008463.1	6141933-6141934	T	C	missense_variant	MODERATE	PA14_RS28070	PA14_RS28070	c.1337A>G	p.His446Arg
NC_008463.1	6148548-6148549	G	A	missense_variant	MODERATE	PA14_RS28095	PA14_RS28095	c.232C>T	p.Arg78Cys
NC_008463.1	6148577-6148578	T	C	missense_variant	MODERATE	PA14_RS28095	PA14_RS28095	c.203A>G	p.Tyr68Cys
NC_008463.1	6149133-6149134	G	A	missense_variant	MODERATE	PA14_RS28100	PA14_RS28100	c.258G>A	p.Met86Ile
NC_008463.1	6149956-6149957	T	C	missense_variant	MODERATE	PA14_RS28100	PA14_RS28100	c.1081T>C	p.Cys361Arg
NC_008463.1	6154129-6154130	T	C	missense_variant	MODERATE	PA14_RS28125	PA14_RS28125	c.1097A>G	p.Tyr366Cys
NC_008463.1	6159458-6159459	T	C	missense_variant	MODERATE	PA14_RS28160	PA14_RS28160	c.2587A>G	p.Ile863Val
NC_008463.1	6159768-6159769	C	CG	frameshift_variant	HIGH	PA14_RS28160	PA14_RS28160	c.2276dupC	p.Val760fs
NC_008463.1	6163728-6163730	TG	T	frameshift_variant	HIGH	PA14_RS28170	PA14_RS28170	c.12delC	p.Ile5fs
NC_008463.1	6177670-6177671	A	G	missense_variant	MODERATE	PA14_RS28220	PA14_RS28220	c.170T>C	p.Met57Thr
NC_008463.1	6192471-6192472	T	C	missense_variant	MODERATE	PA14_RS28300	PA14_RS28300	c.458A>G	p.Gln153Arg
NC_008463.1	6209206-6209207	C	G	missense_variant	MODERATE	PA14_RS28370	PA14_RS28370	c.5C>G	p.Ala2Gly
NC_008463.1	6211786-6211787	G	A	missense_variant	MODERATE	PA14_RS28375	PA14_RS28375	c.2203G>A	p.Gly735Ser
NC_008463.1	6216767-6216768	G	A	missense_variant	MODERATE	PA14_RS28405	PA14_RS28405	c.824G>A	p.Arg275His
NC_008463.1	6221489-6221490	T	C	missense_variant	MODERATE	PA14_RS28430	PA14_RS28430	c.995T>C	p.Leu332Pro
NC_008463.1	6225634-6225635	C	T	missense_variant	MODERATE	PA14_RS28450	PA14_RS28450	c.23G>A	p.Gly8Glu
NC_008463.1	6244787-6244788	G	A	missense_variant	MODERATE	alr	PA14_RS28525	c.221C>T	p.Pro74Leu
NC_008463.1	6245976-6245977	A	G	missense_variant	MODERATE	PA14_RS28535	PA14_RS28535	c.749T>C	p.Val250Ala
NC_008463.1	6246201-6246202	A	G	missense_variant	MODERATE	PA14_RS28535	PA14_RS28535	c.524T>C	p.Val175Ala
NC_008463.1	6251291-6251292	G	A	missense_variant	MODERATE	PA14_RS28560	PA14_RS28560	c.257G>A	p.Gly86Asp
NC_008463.1	6254805-6254806	G	A	missense_variant	MODERATE	PA14_RS28570	PA14_RS28570	c.392C>T	p.Ala131Val
NC_008463.1	6265051-6265052	A	AC	frameshift_variant	HIGH	PA14_RS28620	PA14_RS28620	c.968dupC	p.Val324fs
NC_008463.1	6269000-6269001	T	C	missense_variant	MODERATE	PA14_RS28635	PA14_RS28635	c.47T>C	p.Val16Ala
NC_008463.1	6275652-6275653	C	T	missense_variant	MODERATE	PA14_RS28670	PA14_RS28670	c.614C>T	p.Pro205Leu
NC_008463.1	6277801-6277802	C	T	stop_gained	HIGH	PA14_RS28685	PA14_RS28685	c.607C>T	p.Gln203*
NC_008463.1	6279333-6279334	A	G	missense_variant	MODERATE	PA14_RS28700	PA14_RS28700	c.185A>G	p.Asp62Gly
NC_008463.1	6288098-6288099	G	GCCCC	frameshift_variant	HIGH	PA14_RS28740	PA14_RS28740	c.43_46dupCCCC	p.Gln16fs
NC_008463.1	6303130-6303131	T	C	missense_variant	MODERATE	PA14_RS28820	PA14_RS28820	c.1238T>C	p.Val413Ala
NC_008463.1	6331032-6331033	G	A	missense_variant	MODERATE	PA14_RS28930	PA14_RS28930	c.1239G>A	p.Met413Ile
NC_008463.1	6334580-6334581	T	C	missense_variant	MODERATE	PA14_RS28950	PA14_RS28950	c.323T>C	p.Val108Ala
NC_008463.1	6338291-6338292	T	C	missense_variant	MODERATE	PA14_RS28970	PA14_RS28970	c.410A>G	p.Asp137Gly
NC_008463.1	6339221-6339222	T	C	missense_variant	MODERATE	PA14_RS28975	PA14_RS28975	c.491A>G	p.Asp164Gly
NC_008463.1	6348262-6348263	G	GC	frameshift_variant	HIGH	PA14_RS29020	PA14_RS29020	c.19dupC	p.Gln7fs
NC_008463.1	6350500-6350501	T	C	missense_variant	MODERATE	PA14_RS29025	PA14_RS29025	c.1705T>C	p.Tyr569His
NC_008463.1	6356462-6356463	T	C	missense_variant	MODERATE	PA14_RS29060	PA14_RS29060	c.26T>C	p.Leu9Pro
NC_008463.1	6362576-6362577	T	C	missense_variant	MODERATE	PA14_RS29095	PA14_RS29095	c.974A>G	p.Tyr325Cys
NC_008463.1	6373251-6373252	T	C	missense_variant	MODERATE	PA14_RS29130	PA14_RS29130	c.194T>C	p.Val65Ala
NC_008463.1	6380328-6380329	G	A	missense_variant	MODERATE	PA14_RS29170	PA14_RS29170	c.296G>A	p.Gly99Asp
NC_008463.1	6381942-6381943	T	C	missense_variant	MODERATE	PA14_RS29175	PA14_RS29175	c.65A>G	p.Gln22Arg
NC_008463.1	6386414-6386416	CG	C	frameshift_variant	HIGH	PA14_RS29190	PA14_RS29190	c.282delC	p.Ala95fs
NC_008463.1	6409356-6409357	C	T	missense_variant	MODERATE	PA14_RS29280	PA14_RS29280	c.677G>A	p.Gly226Asp
NC_008463.1	6410133-6410134	T	C	missense_variant	MODERATE	PA14_RS29285	PA14_RS29285	c.1028A>G	p.Glu343Gly
NC_008463.1	6410308-6410309	C	G	missense_variant	MODERATE	PA14_RS29285	PA14_RS29285	c.853G>C	p.Glu285Gln
NC_008463.1	6412542-6412543	G	A	missense_variant	MODERATE	PA14_RS29295	PA14_RS29295	c.1247C>T	p.Ser416Phe
NC_008463.1	6413904-6413905	C	T	missense_variant	MODERATE	PA14_RS29300	PA14_RS29300	c.682G>A	p.Gly228Arg
NC_008463.1	6433293-6433294	T	C	missense_variant	MODERATE	PA14_RS29400	PA14_RS29400	c.323A>G	p.Asp108Gly
NC_008463.1	6443104-6443105	T	C	missense_variant	MODERATE	PA14_RS29440	PA14_RS29440	c.1324A>G	p.Thr442Ala
NC_008463.1	6451050-6451051	T	C	missense_variant	MODERATE	PA14_RS29480	PA14_RS29480	c.1912A>G	p.Thr638Ala
NC_008463.1	6464033-6464034	G	A	missense_variant	MODERATE	PA14_RS29530	PA14_RS29530	c.281C>T	p.Ala94Val
NC_008463.1	6464892-6464893	G	A	missense_variant	MODERATE	PA14_RS29535	PA14_RS29535	c.455C>T	p.Ala152Val
NC_008463.1	6467466-6467467	G	A	missense_variant	MODERATE	PA14_RS29550	PA14_RS29550	c.746G>A	p.Gly249Asp
NC_008463.1	6482032-6482033	G	A	missense_variant	MODERATE	PA14_RS29625	PA14_RS29625	c.220G>A	p.Glu74Lys
NC_008463.1	6483478-6483479	G	A	missense_variant	MODERATE	PA14_RS29635	PA14_RS29635	c.1529C>T	p.Pro510Leu
NC_008463.1	6501308-6501309	G	A	stop_gained	HIGH	PA14_RS29715	PA14_RS29715	c.181C>T	p.Gln61*
NC_008463.1	6514423-6514424	G	A	missense_variant	MODERATE	PA14_RS29780	PA14_RS29780	c.310G>A	p.Ala104Thr
NC_008463.1	6515641-6515642	T	C	missense_variant	MODERATE	PA14_RS29785	PA14_RS29785	c.545T>C	p.Val182Ala
NC_008463.1	6533940-6533941	A	G	missense_variant	MODERATE	PA14_RS29880	PA14_RS29880	c.1061T>C	p.Val354Ala
NC_008463.1	6534330-6534331	C	T	missense_variant	MODERATE	PA14_RS29880	PA14_RS29880	c.671G>A	p.Arg224Gln

## Sheet: PA-P24M1B (UNK)
Supplementary Data 3 - PA-P24M1B mutations. List of mutations unique to PA-P24M1B (UNK) clinical isolate. Mutations were obtained using as reference the genome of P. aeruginosa PA14 (NC_008463.1) and annotated using the SnpEff software. Mutations in the fur gene are highlighted in yellow, while those in the pchR ORF are highlighted in green.
Chromosome	Position	Ref	Allele	Effect	Impact	Gene name	Locus tag	nt change	AA change
NC_008463.1	875-876	C	A	missense_variant	MODERATE	PA14_RS00005	PA14_RS00005	c.394C>A	p.Pro132Thr
NC_008463.1	6518-6519	C	T	missense_variant	MODERATE	gyrB	PA14_RS00020	c.2245C>T	p.Pro749Ser
NC_008463.1	7628-7629	T	C	missense_variant	MODERATE	PA14_RS00025	PA14_RS00025	c.163A>G	p.Thr55Ala
NC_008463.1	10044-10045	G	C	missense_variant	MODERATE	PA14_RS00035	PA14_RS00035	c.1375G>C	p.Val459Leu
NC_008463.1	18116-18117	G	A	missense_variant	MODERATE	PA14_RS00080	PA14_RS00080	c.646C>T	p.His216Tyr
NC_008463.1	30968-30969	C	T	missense_variant	MODERATE	PA14_RS00145	PA14_RS00145	c.1108G>A	p.Ala370Thr
NC_008463.1	34647-34648	G	T	stop_gained	HIGH	PA14_RS00160	PA14_RS00160	c.4G>T	p.Gly2*
NC_008463.1	34654-34655	G	A	missense_variant	MODERATE	PA14_RS00160	PA14_RS00160	c.11G>A	p.Arg4His
NC_008463.1	37695-37696	G	T	missense_variant	MODERATE	PA14_RS00180	PA14_RS00180	c.219C>A	p.Asp73Glu
NC_008463.1	50904-50907	GCA	G	frameshift_variant	HIGH	PA14_RS00210	PA14_RS00210	c.7973_7974delCA	p.Ala2658fs
NC_008463.1	50916-50917	G	A	missense_variant	MODERATE	PA14_RS00210	PA14_RS00210	c.7984G>A	p.Ala2662Thr
NC_008463.1	50949-50950	G	A	missense_variant	MODERATE	PA14_RS00210	PA14_RS00210	c.8017G>A	p.Ala2673Thr
NC_008463.1	54951-54952	C	T	missense_variant	MODERATE	PA14_RS00220	PA14_RS00220	c.44C>T	p.Ala15Val
NC_008463.1	58051-58052	G	A	missense_variant	MODERATE	PA14_RS00230	PA14_RS00230	c.905G>A	p.Arg302Gln
NC_008463.1	63051-63052	T	C	missense_variant	MODERATE	PA14_RS00255	PA14_RS00255	c.40A>G	p.Thr14Ala
NC_008463.1	63077-63078	C	G	missense_variant	MODERATE	PA14_RS00255	PA14_RS00255	c.14G>C	p.Arg5Pro
NC_008463.1	63985-63986	C	CGAG	disruptive_inframe_insertion	MODERATE	PA14_RS29950	PA14_RS29950	c.87_89dupGGA	p.Glu29dup
NC_008463.1	66080-66082	GA	G	frameshift_variant	HIGH	asnB	PA14_RS00265	c.1419delA	p.Glu473fs
NC_008463.1	70404-70405	C	T	missense_variant	MODERATE	PA14_RS00295	PA14_RS00295	c.82C>T	p.Arg28Cys
NC_008463.1	79558-79559	G	C	missense_variant	MODERATE	PA14_RS00350	PA14_RS00350	c.800G>C	p.Gly267Ala
NC_008463.1	84249-84250	C	A	missense_variant	MODERATE	PA14_RS00370	PA14_RS00370	c.399G>T	p.Glu133Asp
NC_008463.1	85186-85187	C	A	missense_variant	MODERATE	PA14_RS00375	PA14_RS00375	c.2557G>T	p.Ala853Ser
NC_008463.1	87049-87050	G	A	missense_variant	MODERATE	PA14_RS00375	PA14_RS00375	c.694C>T	p.Arg232Cys
NC_008463.1	88733-88734	G	C	missense_variant	MODERATE	PA14_RS00385	PA14_RS00385	c.436C>G	p.Pro146Ala
NC_008463.1	90196-90197	C	G	missense_variant	MODERATE	PA14_RS00390	PA14_RS00390	c.2503G>C	p.Glu835Gln
NC_008463.1	95569-95570	T	G	missense_variant	MODERATE	PA14_RS00405	PA14_RS00405	c.297A>C	p.Glu99Asp
NC_008463.1	107464-107465	C	T	missense_variant	MODERATE	clpV	PA14_RS00455	c.1592C>T	p.Ala531Val
NC_008463.1	115225-115226	G	A	missense_variant	MODERATE	PA14_RS00485	PA14_RS00485	c.1946G>A	p.Gly649Asp
NC_008463.1	117118-117119	C	T	missense_variant	MODERATE	PA14_RS00500	PA14_RS00500	c.11C>T	p.Ala4Val
NC_008463.1	117279-117280	T	C	missense_variant	MODERATE	PA14_RS00500	PA14_RS00500	c.172T>C	p.Trp58Arg
NC_008463.1	118164-118165	C	T	missense_variant	MODERATE	PA14_RS00505	PA14_RS00505	c.20C>T	p.Ala7Val
NC_008463.1	120639-120640	C	T	missense_variant	MODERATE	PA14_RS00515	PA14_RS00515	c.463C>T	p.Leu155Phe
NC_008463.1	121174-121175	C	G	missense_variant	MODERATE	PA14_RS00515	PA14_RS00515	c.998C>G	p.Thr333Ser
NC_008463.1	133515-133516	G	A	missense_variant	MODERATE	PA14_RS00580	PA14_RS00580	c.343G>A	p.Val115Ile
NC_008463.1	136228-136229	T	G	missense_variant	MODERATE	PA14_RS00600	PA14_RS00600	c.315T>G	p.His105Gln
NC_008463.1	146821-146822	C	T	missense_variant	MODERATE	mmsA	PA14_RS00660	c.149G>A	p.Arg50Lys
NC_008463.1	148122-148123	C	T	missense_variant	MODERATE	PA14_RS00670	PA14_RS00670	c.565G>A	p.Gly189Ser
NC_008463.1	149856-149857	C	T	missense_variant	MODERATE	guaD	PA14_RS00680	c.1367G>A	p.Gly456Asp
NC_008463.1	152581-152582	A	G	missense_variant	MODERATE	PA14_RS00690	PA14_RS00690	c.202A>G	p.Ile68Val
NC_008463.1	153356-153357	G	C	missense_variant	MODERATE	PA14_RS00690	PA14_RS00690	c.977G>C	p.Gly326Ala
NC_008463.1	154926-154927	A	T	missense_variant	MODERATE	PA14_RS00695	PA14_RS00695	c.976A>T	p.Thr326Ser
NC_008463.1	156241-156242	G	C	missense_variant	MODERATE	ahpC	PA14_RS00705	c.79G>C	p.Glu27Gln
NC_008463.1	158582-158583	C	G	missense_variant	MODERATE	ppk2	PA14_RS00715	c.831G>C	p.Glu277Asp
NC_008463.1	159889-159890	A	G	missense_variant	MODERATE	PA14_RS00720	PA14_RS00720	c.23A>G	p.Lys8Arg
NC_008463.1	160544-160545	C	G	missense_variant	MODERATE	PA14_RS00720	PA14_RS00720	c.678C>G	p.Asp226Glu
NC_008463.1	161327-161328	C	T	missense_variant	MODERATE	PA14_RS00725	PA14_RS00725	c.5C>T	p.Ser2Phe
NC_008463.1	163369-163370	C	A	missense_variant	MODERATE	PA14_RS00735	PA14_RS00735	c.553G>T	p.Ala185Ser
NC_008463.1	163907-163908	G	C	missense_variant	MODERATE	PA14_RS00735	PA14_RS00735	c.15C>G	p.Asn5Lys
NC_008463.1	163917-163918	C	T	missense_variant	MODERATE	PA14_RS00735	PA14_RS00735	c.5G>A	p.Ser2Asn
NC_008463.1	164259-164260	C	T	missense_variant	MODERATE	PA14_RS00740	PA14_RS00740	c.331G>A	p.Ala111Thr
NC_008463.1	168508-168509	G	A	missense_variant	MODERATE	PA14_RS00760	PA14_RS00760	c.298G>A	p.Gly100Ser
NC_008463.1	169636-169637	C	T	missense_variant	MODERATE	PA14_RS00765	PA14_RS00765	c.884C>T	p.Pro295Leu
NC_008463.1	169972-169973	C	T	missense_variant	MODERATE	PA14_RS00770	PA14_RS00770	c.77C>T	p.Ala26Val
NC_008463.1	170325-170326	C	G	missense_variant	MODERATE	PA14_RS00770	PA14_RS00770	c.430C>G	p.Leu144Val
NC_008463.1	171684-171685	G	C	missense_variant	MODERATE	PA14_RS00770	PA14_RS00770	c.1789G>C	p.Glu597Gln
NC_008463.1	174338-174339	C	T	missense_variant	MODERATE	pcaH	PA14_RS00780	c.716C>T	p.Ala239Val
NC_008463.1	180121-180122	G	A	missense_variant	MODERATE	PA14_RS00805	PA14_RS00805	c.1741G>A	p.Ala581Thr
NC_008463.1	188693-188694	C	G	missense_variant	MODERATE	PA14_RS00845	PA14_RS00845	c.715C>G	p.Pro239Ala
NC_008463.1	198652-198659	TCGGCGG	T	disruptive_inframe_deletion	MODERATE	PA14_RS00900	PA14_RS00900	c.1841_1846delCCGCCG	p.Ala614_Ala615del
NC_008463.1	202408-202409	T	C	missense_variant	MODERATE	PA14_RS00910	PA14_RS00910	c.518A>G	p.Glu173Gly
NC_008463.1	205030-205031	G	C	missense_variant	MODERATE	PA14_RS00925	PA14_RS00925	c.785C>G	p.Pro262Arg
NC_008463.1	207154-207155	G	T	missense_variant	MODERATE	PA14_RS00935	PA14_RS00935	c.1240C>A	p.Leu414Ile
NC_008463.1	212103-212104	G	A	missense_variant	MODERATE	PA14_RS00950	PA14_RS00950	c.904G>A	p.Ala302Thr
NC_008463.1	212438-212439	C	T	missense_variant	MODERATE	PA14_RS00955	PA14_RS00955	c.1205G>A	p.Ser402Asn
NC_008463.1	215683-215684	C	T	missense_variant	MODERATE	PA14_RS29970	PA14_RS29970	c.236G>A	p.Cys79Tyr
NC_008463.1	225625-225626	T	A	missense_variant	MODERATE	PA14_RS01005	PA14_RS01005	c.667T>A	p.Ser223Thr
NC_008463.1	230755-230756	G	A	missense_variant	MODERATE	PA14_RS01040	PA14_RS01040	c.535G>A	p.Ala179Thr
NC_008463.1	233951-233952	C	G	missense_variant	MODERATE	madL	PA14_RS01060	c.371C>G	p.Pro124Arg
NC_008463.1	238411-238412	C	T	missense_variant	MODERATE	PA14_RS01080	PA14_RS01080	c.1043C>T	p.Thr348Ile
NC_008463.1	240419-240420	C	A	missense_variant	MODERATE	PA14_RS01090	PA14_RS01090	c.39C>A	p.Asp13Glu
NC_008463.1	240813-240814	C	T	missense_variant	MODERATE	PA14_RS01090	PA14_RS01090	c.433C>T	p.Pro145Ser
NC_008463.1	247163-247164	G	T	missense_variant	MODERATE	PA14_RS01120	PA14_RS01120	c.685G>T	p.Ala229Ser
NC_008463.1	249943-249944	G	A	missense_variant	MODERATE	PA14_RS01135	PA14_RS01135	c.10G>A	p.Val4Ile
NC_008463.1	251767-251768	A	T	missense_variant	MODERATE	pcaD	PA14_RS01140	c.440A>T	p.Asp147Val
NC_008463.1	253028-253029	C	T	missense_variant	MODERATE	PA14_RS01150	PA14_RS01150	c.370C>T	p.Pro124Ser
NC_008463.1	256571-256572	C	A	missense_variant	MODERATE	PA14_RS01165	PA14_RS01165	c.157C>A	p.Arg53Ser
NC_008463.1	256859-256860	G	C	missense_variant	MODERATE	PA14_RS01165	PA14_RS01165	c.445G>C	p.Asp149His
NC_008463.1	258622-258623	C	T	missense_variant	MODERATE	PA14_RS01175	PA14_RS01175	c.119C>T	p.Ala40Val
NC_008463.1	260744-260745	C	T	missense_variant	MODERATE	PA14_RS01185	PA14_RS01185	c.895G>A	p.Asp299Asn
NC_008463.1	262480-262481	C	T	missense_variant	MODERATE	PA14_RS01190	PA14_RS01190	c.550G>A	p.Gly184Ser
NC_008463.1	263927-263928	C	T	missense_variant	MODERATE	PA14_RS01195	PA14_RS01195	c.352C>T	p.Arg118Trp
NC_008463.1	264677-264678	C	T	missense_variant	MODERATE	PA14_RS01195	PA14_RS01195	c.1102C>T	p.Arg368Cys
NC_008463.1	266331-266333	CT	C	frameshift_variant	HIGH	PA14_RS01205	PA14_RS01205	c.804delA	p.Glu269fs
NC_008463.1	268867-268868	C	T	missense_variant	MODERATE	PA14_RS01215	PA14_RS01215	c.334G>A	p.Val112Ile
NC_008463.1	269815-269816	C	A	missense_variant	MODERATE	pobA	PA14_RS01220	c.745G>T	p.Ala249Ser
NC_008463.1	269878-269879	T	A	missense_variant	MODERATE	pobA	PA14_RS01220	c.682A>T	p.Thr228Ser
NC_008463.1	270750-270751	C	T	missense_variant	MODERATE	PA14_RS01225	PA14_RS01225	c.14C>T	p.Thr5Ile
NC_008463.1	271584-271585	T	C	missense_variant	MODERATE	PA14_RS01225	PA14_RS01225	c.848T>C	p.Val283Ala
NC_008463.1	272498-272499	G	C	missense_variant	MODERATE	PA14_RS01235	PA14_RS01235	c.61C>G	p.Pro21Ala
NC_008463.1	272757-272758	A	T	missense_variant	MODERATE	PA14_RS01240	PA14_RS01240	c.608T>A	p.Leu203Gln
NC_008463.1	273840-273841	G	A	missense_variant	MODERATE	PA14_RS01245	PA14_RS01245	c.80C>T	p.Thr27Ile
NC_008463.1	274737-274738	G	T	missense_variant	MODERATE	PA14_RS01255	PA14_RS01255	c.1282C>A	p.Gln428Lys
NC_008463.1	275018-275019	G	A	missense_variant	MODERATE	PA14_RS01255	PA14_RS01255	c.1001C>T	p.Ala334Val
NC_008463.1	279727-279728	A	G	missense_variant	MODERATE	PA14_RS01280	PA14_RS01280	c.1127T>C	p.Leu376Pro
NC_008463.1	279862-279863	G	T	missense_variant	MODERATE	PA14_RS01280	PA14_RS01280	c.992C>A	p.Ala331Glu
NC_008463.1	279892-279893	T	C	missense_variant	MODERATE	PA14_RS01280	PA14_RS01280	c.962A>G	p.Tyr321Cys
NC_008463.1	279907-279908	C	T	missense_variant	MODERATE	PA14_RS01280	PA14_RS01280	c.947G>A	p.Ser316Asn
NC_008463.1	279944-279945	T	C	missense_variant	MODERATE	PA14_RS01280	PA14_RS01280	c.910A>G	p.Lys304Glu
NC_008463.1	280060-280061	C	A	missense_variant	MODERATE	PA14_RS01280	PA14_RS01280	c.794G>T	p.Ser265Ile
NC_008463.1	280391-280392	T	A	missense_variant	MODERATE	PA14_RS01280	PA14_RS01280	c.463A>T	p.Ile155Phe
NC_008463.1	280457-280458	C	CGGT	conservative_inframe_insertion	MODERATE	PA14_RS01280	PA14_RS01280	c.396_397insACC	p.Asn132_Glu133insThr
NC_008463.1	280824-280825	G	A	missense_variant	MODERATE	PA14_RS01280	PA14_RS01280	c.29C>T	p.Thr10Ile
NC_008463.1	283951-283952	G	T	missense_variant	MODERATE	PA14_RS01295	PA14_RS01295	c.764C>A	p.Ala255Glu
NC_008463.1	287362-287363	G	T	missense_variant	MODERATE	PA14_RS01305	PA14_RS01305	c.910C>A	p.Leu304Met
NC_008463.1	291705-291706	C	T	missense_variant	MODERATE	PA14_RS01320	PA14_RS01320	c.22C>T	p.Arg8Cys
NC_008463.1	291726-291727	G	A	missense_variant	MODERATE	PA14_RS01320	PA14_RS01320	c.43G>A	p.Ala15Thr
NC_008463.1	291887-291888	G	T	missense_variant	MODERATE	PA14_RS01320	PA14_RS01320	c.204G>T	p.Glu68Asp
NC_008463.1	291918-291919	C	A	missense_variant	MODERATE	PA14_RS01320	PA14_RS01320	c.235C>A	p.Leu79Ile
NC_008463.1	292126-292127	C	G	missense_variant	MODERATE	PA14_RS01320	PA14_RS01320	c.443C>G	p.Thr148Ser
NC_008463.1	292183-292184	G	A	missense_variant	MODERATE	PA14_RS01320	PA14_RS01320	c.500G>A	p.Arg167Gln
NC_008463.1	292204-292205	A	T	missense_variant	MODERATE	PA14_RS01320	PA14_RS01320	c.521A>T	p.Asp174Val
NC_008463.1	292233-292234	G	A	missense_variant	MODERATE	PA14_RS01320	PA14_RS01320	c.550G>A	p.Gly184Ser
NC_008463.1	292238-292239	G	A	missense_variant	MODERATE	PA14_RS01320	PA14_RS01320	c.555G>A	p.Met185Ile
NC_008463.1	292320-292321	C	T	missense_variant	MODERATE	PA14_RS01320	PA14_RS01320	c.637C>T	p.Leu213Phe
NC_008463.1	292328-292329	C	A	missense_variant	MODERATE	PA14_RS01320	PA14_RS01320	c.645C>A	p.His215Gln
NC_008463.1	292725-292726	T	G	missense_variant	MODERATE	PA14_RS01320	PA14_RS01320	c.1042T>G	p.Ser348Ala
NC_008463.1	292729-292730	A	T	missense_variant	MODERATE	PA14_RS01320	PA14_RS01320	c.1046A>T	p.Glu349Val
NC_008463.1	292740-292741	C	CA	frameshift_variant	HIGH	PA14_RS01320	PA14_RS01320	c.1057_1058insA	p.Pro353fs
NC_008463.1	292744-292745	C	T	missense_variant	MODERATE	PA14_RS01320	PA14_RS01320	c.1061C>T	p.Ala354Val
NC_008463.1	292746-292747	T	C	missense_variant	MODERATE	PA14_RS01320	PA14_RS01320	c.1063T>C	p.Cys355Arg
NC_008463.1	292827-292828	G	A	missense_variant	MODERATE	PA14_RS01320	PA14_RS01320	c.1144G>A	p.Ala382Thr
NC_008463.1	293056-293057	T	C	missense_variant	MODERATE	PA14_RS01320	PA14_RS01320	c.1373T>C	p.Ile458Thr
NC_008463.1	293082-293083	T	C	missense_variant	MODERATE	PA14_RS01320	PA14_RS01320	c.1399T>C	p.Phe467Leu
NC_008463.1	293118-293119	G	C	missense_variant	MODERATE	PA14_RS01320	PA14_RS01320	c.1435G>C	p.Gly479Arg
NC_008463.1	293280-293281	G	A	missense_variant	MODERATE	PA14_RS01325	PA14_RS01325	c.8G>A	p.Gly3Asp
NC_008463.1	293291-293292	G	C	missense_variant	MODERATE	PA14_RS01325	PA14_RS01325	c.19G>C	p.Ala7Pro
NC_008463.1	293292-293293	C	T	missense_variant	MODERATE	PA14_RS01325	PA14_RS01325	c.20C>T	p.Ala7Val
NC_008463.1	293303-293304	A	G	missense_variant	MODERATE	PA14_RS01325	PA14_RS01325	c.31A>G	p.Asn11Asp
NC_008463.1	293304-293305	A	C	missense_variant	MODERATE	PA14_RS01325	PA14_RS01325	c.32A>C	p.Asn11Thr
NC_008463.1	293306-293307	A	G	missense_variant	MODERATE	PA14_RS01325	PA14_RS01325	c.34A>G	p.Ile12Val
NC_008463.1	293420-293421	A	T	missense_variant	MODERATE	PA14_RS01325	PA14_RS01325	c.148A>T	p.Thr50Ser
NC_008463.1	293433-293434	T	C	missense_variant	MODERATE	PA14_RS01325	PA14_RS01325	c.161T>C	p.Val54Ala
NC_008463.1	293505-293506	C	T	missense_variant	MODERATE	PA14_RS01325	PA14_RS01325	c.233C>T	p.Thr78Ile
NC_008463.1	293614-293615	T	G	missense_variant	MODERATE	PA14_RS01325	PA14_RS01325	c.342T>G	p.His114Gln
NC_008463.1	293661-293662	T	C	missense_variant	MODERATE	PA14_RS01325	PA14_RS01325	c.389T>C	p.Leu130Pro
NC_008463.1	293667-293668	C	T	missense_variant	MODERATE	PA14_RS01325	PA14_RS01325	c.395C>T	p.Ala132Val
NC_008463.1	293868-293869	T	C	missense_variant	MODERATE	PA14_RS01325	PA14_RS01325	c.596T>C	p.Val199Ala
NC_008463.1	293898-293899	T	C	missense_variant	MODERATE	PA14_RS01325	PA14_RS01325	c.626T>C	p.Val209Ala
NC_008463.1	293913-293914	G	A	missense_variant	MODERATE	PA14_RS01325	PA14_RS01325	c.641G>A	p.Gly214Asp
NC_008463.1	293927-293928	G	A	missense_variant	MODERATE	PA14_RS01325	PA14_RS01325	c.655G>A	p.Glu219Lys
NC_008463.1	293928-293929	A	T	missense_variant	MODERATE	PA14_RS01325	PA14_RS01325	c.656A>T	p.Glu219Val
NC_008463.1	293932-293933	G	A	initiator_codon_variant	LOW	PA14_RS01330	PA14_RS01330	c.1G>A	p.Val1?
NC_008463.1	294214-294215	G	A	missense_variant	MODERATE	PA14_RS01330	PA14_RS01330	c.283G>A	p.Val95Ile
NC_008463.1	294458-294459	T	C	missense_variant	MODERATE	PA14_RS01330	PA14_RS01330	c.527T>C	p.Met176Thr
NC_008463.1	294649-294650	A	G	missense_variant	MODERATE	PA14_RS01330	PA14_RS01330	c.718A>G	p.Ser240Gly
NC_008463.1	294749-294750	G	A	missense_variant	MODERATE	PA14_RS01330	PA14_RS01330	c.818G>A	p.Arg273Lys
NC_008463.1	294752-294753	C	T	missense_variant	MODERATE	PA14_RS01330	PA14_RS01330	c.821C>T	p.Ala274Val
NC_008463.1	294771-294772	G	C	missense_variant	MODERATE	PA14_RS01330	PA14_RS01330	c.840G>C	p.Gln280His
NC_008463.1	294865-294866	C	T	missense_variant	MODERATE	PA14_RS01330	PA14_RS01330	c.934C>T	p.His312Tyr
NC_008463.1	294871-294872	C	A	missense_variant	MODERATE	PA14_RS01330	PA14_RS01330	c.940C>A	p.Gln314Lys
NC_008463.1	294890-294891	C	A	missense_variant	MODERATE	PA14_RS01330	PA14_RS01330	c.959C>A	p.Ala320Glu
NC_008463.1	294899-294900	G	A	missense_variant	MODERATE	PA14_RS01330	PA14_RS01330	c.968G>A	p.Arg323Lys
NC_008463.1	294913-294914	A	G	missense_variant	MODERATE	PA14_RS01330	PA14_RS01330	c.982A>G	p.Ile328Val
NC_008463.1	294914-294915	T	C	missense_variant	MODERATE	PA14_RS01330	PA14_RS01330	c.983T>C	p.Ile328Thr
NC_008463.1	294989-294990	G	A	missense_variant	MODERATE	PA14_RS01330	PA14_RS01330	c.1058G>A	p.Gly353Glu
NC_008463.1	295027-295028	C	A	missense_variant	MODERATE	PA14_RS01330	PA14_RS01330	c.1096C>A	p.Arg366Ser
NC_008463.1	295052-295053	G	T	missense_variant	MODERATE	PA14_RS01330	PA14_RS01330	c.1121G>T	p.Arg374Leu
NC_008463.1	295102-295103	G	A	missense_variant	MODERATE	PA14_RS01330	PA14_RS01330	c.1171G>A	p.Glu391Lys
NC_008463.1	295119-295120	G	T	missense_variant	MODERATE	PA14_RS01330	PA14_RS01330	c.1188G>T	p.Gln396His
NC_008463.1	295145-295146	C	A	missense_variant	MODERATE	PA14_RS01330	PA14_RS01330	c.1214C>A	p.Ala405Asp
NC_008463.1	295154-295155	C	T	missense_variant	MODERATE	PA14_RS01330	PA14_RS01330	c.1223C>T	p.Thr408Ile
NC_008463.1	295223-295224	G	C	missense_variant	MODERATE	PA14_RS01330	PA14_RS01330	c.1292G>C	p.Ser431Thr
NC_008463.1	295237-295238	C	G	missense_variant	MODERATE	PA14_RS01330	PA14_RS01330	c.1306C>G	p.Arg436Gly
NC_008463.1	295253-295254	G	A	missense_variant	MODERATE	PA14_RS01330	PA14_RS01330	c.1322G>A	p.Arg441Lys
NC_008463.1	295281-295282	T	A	missense_variant	MODERATE	PA14_RS01330	PA14_RS01330	c.1350T>A	p.His450Gln
NC_008463.1	295297-295298	G	A	missense_variant	MODERATE	PA14_RS01330	PA14_RS01330	c.1366G>A	p.Gly456Ser
NC_008463.1	295313-295314	A	C	missense_variant	MODERATE	PA14_RS01330	PA14_RS01330	c.1382A>C	p.Glu461Ala
NC_008463.1	295324-295325	G	A	missense_variant	MODERATE	PA14_RS01330	PA14_RS01330	c.1393G>A	p.Asp465Asn
NC_008463.1	295382-295383	C	A	missense_variant	MODERATE	PA14_RS01330	PA14_RS01330	c.1451C>A	p.Ala484Asp
NC_008463.1	295445-295446	G	A	missense_variant	MODERATE	PA14_RS01330	PA14_RS01330	c.1514G>A	p.Gly505Asp
NC_008463.1	295516-295517	A	C	missense_variant	MODERATE	PA14_RS01330	PA14_RS01330	c.1585A>C	p.Lys529Gln
NC_008463.1	295525-295526	T	A	missense_variant	MODERATE	PA14_RS01330	PA14_RS01330	c.1594T>A	p.Ser532Thr
NC_008463.1	295600-295601	G	A	missense_variant	MODERATE	PA14_RS01330	PA14_RS01330	c.1669G>A	p.Val557Ile
NC_008463.1	295645-295646	A	C	missense_variant	MODERATE	PA14_RS01330	PA14_RS01330	c.1714A>C	p.Thr572Pro
NC_008463.1	295826-295827	T	A	missense_variant	MODERATE	PA14_RS01330	PA14_RS01330	c.1895T>A	p.Val632Glu
NC_008463.1	295867-295868	G	C	missense_variant	MODERATE	PA14_RS01330	PA14_RS01330	c.1936G>C	p.Gly646Arg
NC_008463.1	295880-295881	G	C	missense_variant	MODERATE	PA14_RS01330	PA14_RS01330	c.1949G>C	p.Ser650Thr
NC_008463.1	295897-295898	C	A	missense_variant	MODERATE	PA14_RS01330	PA14_RS01330	c.1966C>A	p.Gln656Lys
NC_008463.1	295899-295900	A	T	missense_variant	MODERATE	PA14_RS01330	PA14_RS01330	c.1968A>T	p.Gln656His
NC_008463.1	295903-295904	A	G	missense_variant	MODERATE	PA14_RS01330	PA14_RS01330	c.1972A>G	p.Ile658Val
NC_008463.1	295906-295907	G	A	missense_variant	MODERATE	PA14_RS01330	PA14_RS01330	c.1975G>A	p.Glu659Lys
NC_008463.1	295923-295924	C	G	missense_variant	MODERATE	PA14_RS01330	PA14_RS01330	c.1992C>G	p.Asp664Glu
NC_008463.1	295934-295935	G	T	missense_variant	MODERATE	PA14_RS01330	PA14_RS01330	c.2003G>T	p.Arg668Leu
NC_008463.1	295945-295946	G	C	missense_variant	MODERATE	PA14_RS01330	PA14_RS01330	c.2014G>C	p.Glu672Gln
NC_008463.1	295948-295949	C	A	missense_variant	MODERATE	PA14_RS01330	PA14_RS01330	c.2017C>A	p.Arg673Ser
NC_008463.1	295957-295958	C	G	missense_variant	MODERATE	PA14_RS01330	PA14_RS01330	c.2026C>G	p.Gln676Glu
NC_008463.1	295979-295980	A	C	missense_variant	MODERATE	PA14_RS01330	PA14_RS01330	c.2048A>C	p.Asp683Ala
NC_008463.1	296207-296208	T	C	missense_variant	MODERATE	PA14_RS01330	PA14_RS01330	c.2276T>C	p.Ile759Thr
NC_008463.1	296213-296214	G	C	missense_variant	MODERATE	PA14_RS01330	PA14_RS01330	c.2282G>C	p.Ser761Thr
NC_008463.1	296215-296216	A	G	missense_variant	MODERATE	PA14_RS01330	PA14_RS01330	c.2284A>G	p.Thr762Ala
NC_008463.1	296237-296238	A	T	missense_variant	MODERATE	PA14_RS01330	PA14_RS01330	c.2306A>T	p.Asp769Val
NC_008463.1	296284-296285	A	G	missense_variant	MODERATE	PA14_RS01330	PA14_RS01330	c.2353A>G	p.Thr785Ala
NC_008463.1	296314-296315	A	T	missense_variant	MODERATE	PA14_RS01330	PA14_RS01330	c.2383A>T	p.Thr795Ser
NC_008463.1	296351-296352	C	T	missense_variant	MODERATE	PA14_RS01330	PA14_RS01330	c.2420C>T	p.Ala807Val
NC_008463.1	296618-296623	CGAAA	C	frameshift_variant	HIGH	PA14_RS01330	PA14_RS01330	c.2688_2691delGAAA	p.Lys897fs
NC_008463.1	296657-296658	A	G	missense_variant	MODERATE	PA14_RS01330	PA14_RS01330	c.2726A>G	p.His909Arg
NC_008463.1	296729-296730	C	A	missense_variant	MODERATE	PA14_RS01330	PA14_RS01330	c.2798C>A	p.Ala933Glu
NC_008463.1	296842-296843	G	A	missense_variant	MODERATE	PA14_RS01330	PA14_RS01330	c.2911G>A	p.Gly971Ser
NC_008463.1	296846-296847	A	G	missense_variant	MODERATE	PA14_RS01330	PA14_RS01330	c.2915A>G	p.Asn972Ser
NC_008463.1	296847-296848	T	G	missense_variant	MODERATE	PA14_RS01330	PA14_RS01330	c.2916T>G	p.Asn972Lys
NC_008463.1	296851-296852	C	G	missense_variant	MODERATE	PA14_RS01330	PA14_RS01330	c.2920C>G	p.Leu974Val
NC_008463.1	297148-297149	G	C	missense_variant	MODERATE	PA14_RS01330	PA14_RS01330	c.3217G>C	p.Val1073Leu
NC_008463.1	297212-297213	G	A	missense_variant	MODERATE	PA14_RS01330	PA14_RS01330	c.3281G>A	p.Arg1094Lys
NC_008463.1	297249-297250	A	G	missense_variant	MODERATE	PA14_RS01335	PA14_RS01335	c.29A>G	p.Asn10Ser
NC_008463.1	297289-297290	G	C	missense_variant	MODERATE	PA14_RS01335	PA14_RS01335	c.69G>C	p.Glu23Asp
NC_008463.1	297302-297303	C	T	missense_variant	MODERATE	PA14_RS01335	PA14_RS01335	c.82C>T	p.Pro28Ser
NC_008463.1	297306-297307	G	C	missense_variant	MODERATE	PA14_RS01335	PA14_RS01335	c.86G>C	p.Gly29Ala
NC_008463.1	297323-297324	C	T	missense_variant	MODERATE	PA14_RS01335	PA14_RS01335	c.103C>T	p.Leu35Phe
NC_008463.1	297356-297357	A	T	missense_variant	MODERATE	PA14_RS01335	PA14_RS01335	c.136A>T	p.Thr46Ser
NC_008463.1	297369-297370	A	G	missense_variant	MODERATE	PA14_RS01335	PA14_RS01335	c.149A>G	p.Gln50Arg
NC_008463.1	297371-297372	G	A	missense_variant	MODERATE	PA14_RS01335	PA14_RS01335	c.151G>A	p.Ala51Thr
NC_008463.1	297581-297582	G	T	missense_variant	MODERATE	PA14_RS01335	PA14_RS01335	c.361G>T	p.Ala121Ser
NC_008463.1	297590-297591	A	G	missense_variant	MODERATE	PA14_RS01335	PA14_RS01335	c.370A>G	p.Thr124Ala
NC_008463.1	297627-297628	G	A	missense_variant	MODERATE	PA14_RS01335	PA14_RS01335	c.407G>A	p.Arg136Lys
NC_008463.1	297629-297630	A	C	missense_variant	MODERATE	PA14_RS01335	PA14_RS01335	c.409A>C	p.Thr137Pro
NC_008463.1	297632-297633	C	T	missense_variant	MODERATE	PA14_RS01335	PA14_RS01335	c.412C>T	p.Pro138Ser
NC_008463.1	297644-297645	G	A	missense_variant	MODERATE	PA14_RS01335	PA14_RS01335	c.424G>A	p.Val142Ile
NC_008463.1	297674-297675	G	T	missense_variant	MODERATE	PA14_RS01335	PA14_RS01335	c.454G>T	p.Ala152Ser
NC_008463.1	297756-297757	C	T	missense_variant	MODERATE	PA14_RS01335	PA14_RS01335	c.536C>T	p.Thr179Ile
NC_008463.1	297843-297844	G	C	missense_variant	MODERATE	PA14_RS01335	PA14_RS01335	c.623G>C	p.Ser208Thr
NC_008463.1	297879-297880	G	A	missense_variant	MODERATE	PA14_RS01335	PA14_RS01335	c.659G>A	p.Gly220Glu
NC_008463.1	297899-297900	C	A	missense_variant	MODERATE	PA14_RS01335	PA14_RS01335	c.679C>A	p.Leu227Ile
NC_008463.1	297932-297933	C	T	missense_variant	MODERATE	PA14_RS01335	PA14_RS01335	c.712C>T	p.Pro238Ser
NC_008463.1	298012-298013	A	C	missense_variant	MODERATE	PA14_RS01335	PA14_RS01335	c.792A>C	p.Leu264Phe
NC_008463.1	298042-298043	T	G	missense_variant	MODERATE	PA14_RS01335	PA14_RS01335	c.822T>G	p.His274Gln
NC_008463.1	298080-298081	G	C	missense_variant	MODERATE	PA14_RS01335	PA14_RS01335	c.860G>C	p.Gly287Ala
NC_008463.1	298134-298135	T	A	missense_variant	MODERATE	PA14_RS01335	PA14_RS01335	c.914T>A	p.Leu305His
NC_008463.1	298168-298169	G	C	missense_variant	MODERATE	PA14_RS01335	PA14_RS01335	c.948G>C	p.Glu316Asp
NC_008463.1	298170-298171	A	G	missense_variant	MODERATE	PA14_RS01335	PA14_RS01335	c.950A>G	p.Gln317Arg
NC_008463.1	298183-298184	A	C	missense_variant	MODERATE	PA14_RS01335	PA14_RS01335	c.963A>C	p.Glu321Asp
NC_008463.1	298199-298202	AAT	A	frameshift_variant	HIGH	PA14_RS01335	PA14_RS01335	c.981_982delTA	p.Thr328fs
NC_008463.1	298227-298228	T	A	missense_variant	MODERATE	PA14_RS01335	PA14_RS01335	c.1007T>A	p.Leu336Gln
NC_008463.1	303061-303062	C	T	missense_variant	MODERATE	PA14_RS01360	PA14_RS01360	c.743G>A	p.Ser248Asn
NC_008463.1	303064-303065	C	T	missense_variant	MODERATE	PA14_RS01360	PA14_RS01360	c.740G>A	p.Arg247His
NC_008463.1	303065-303066	G	T	missense_variant	MODERATE	PA14_RS01360	PA14_RS01360	c.739C>A	p.Arg247Ser
NC_008463.1	303196-303197	C	T	missense_variant	MODERATE	PA14_RS01360	PA14_RS01360	c.608G>A	p.Arg203His
NC_008463.1	303220-303221	T	C	missense_variant	MODERATE	PA14_RS01360	PA14_RS01360	c.584A>G	p.Asn195Ser
NC_008463.1	303287-303288	T	A	missense_variant	MODERATE	PA14_RS01360	PA14_RS01360	c.517A>T	p.Met173Leu
NC_008463.1	303437-303438	G	A	missense_variant	MODERATE	PA14_RS01360	PA14_RS01360	c.367C>T	p.Pro123Ser
NC_008463.1	303470-303471	G	A	missense_variant	MODERATE	PA14_RS01360	PA14_RS01360	c.334C>T	p.Leu112Phe
NC_008463.1	303527-303528	C	T	missense_variant	MODERATE	PA14_RS01360	PA14_RS01360	c.277G>A	p.Val93Ile
NC_008463.1	303542-303543	A	T	missense_variant	MODERATE	PA14_RS01360	PA14_RS01360	c.262T>A	p.Ser88Thr
NC_008463.1	303551-303552	C	T	missense_variant	MODERATE	PA14_RS01360	PA14_RS01360	c.253G>A	p.Ala85Thr
NC_008463.1	303559-303560	T	G	missense_variant	MODERATE	PA14_RS01360	PA14_RS01360	c.245A>C	p.Asp82Ala
NC_008463.1	303583-303584	T	C	missense_variant	MODERATE	PA14_RS01360	PA14_RS01360	c.221A>G	p.Glu74Gly
NC_008463.1	303602-303603	G	T	missense_variant	MODERATE	PA14_RS01360	PA14_RS01360	c.202C>A	p.His68Asn
NC_008463.1	303607-303608	A	G	missense_variant	MODERATE	PA14_RS01360	PA14_RS01360	c.197T>C	p.Val66Ala
NC_008463.1	303647-303648	T	C	missense_variant	MODERATE	PA14_RS01360	PA14_RS01360	c.157A>G	p.Ile53Val
NC_008463.1	303652-303653	C	T	missense_variant	MODERATE	PA14_RS01360	PA14_RS01360	c.152G>A	p.Gly51Glu
NC_008463.1	303653-303654	C	T	missense_variant	MODERATE	PA14_RS01360	PA14_RS01360	c.151G>A	p.Gly51Arg
NC_008463.1	303674-303675	A	C	missense_variant	MODERATE	PA14_RS01360	PA14_RS01360	c.130T>G	p.Ser44Ala
NC_008463.1	303740-303741	T	C	missense_variant	MODERATE	PA14_RS01360	PA14_RS01360	c.64A>G	p.Thr22Ala
NC_008463.1	303763-303764	G	T	missense_variant	MODERATE	PA14_RS01360	PA14_RS01360	c.41C>A	p.Thr14Lys
NC_008463.1	303781-303782	G	A	missense_variant	MODERATE	PA14_RS01360	PA14_RS01360	c.23C>T	p.Pro8Leu
NC_008463.1	303793-303794	C	T	missense_variant	MODERATE	PA14_RS01360	PA14_RS01360	c.11G>A	p.Gly4Glu
NC_008463.1	303847-303849	CA	C	frameshift_variant	HIGH	PA14_RS01365	PA14_RS01365	c.828delT	p.Ala277fs
NC_008463.1	303864-303865	G	C	missense_variant	MODERATE	PA14_RS01365	PA14_RS01365	c.812C>G	p.Thr271Ser
NC_008463.1	303916-303917	G	T	missense_variant	MODERATE	PA14_RS01365	PA14_RS01365	c.760C>A	p.Gln254Lys
NC_008463.1	303930-303931	T	C	missense_variant	MODERATE	PA14_RS01365	PA14_RS01365	c.746A>G	p.Gln249Arg
NC_008463.1	303958-303960	CT	C	frameshift_variant	HIGH	PA14_RS01365	PA14_RS01365	c.717delA	p.Gly240fs
NC_008463.1	304058-304059	A	C	missense_variant	MODERATE	PA14_RS01365	PA14_RS01365	c.618T>G	p.Phe206Leu
NC_008463.1	304147-304148	C	T	missense_variant	MODERATE	PA14_RS01365	PA14_RS01365	c.529G>A	p.Ala177Thr
NC_008463.1	304291-304292	C	T	missense_variant	MODERATE	PA14_RS01365	PA14_RS01365	c.385G>A	p.Ala129Thr
NC_008463.1	304345-304346	C	T	missense_variant	MODERATE	PA14_RS01365	PA14_RS01365	c.331G>A	p.Val111Ile
NC_008463.1	304390-304391	A	G	missense_variant	MODERATE	PA14_RS01365	PA14_RS01365	c.286T>C	p.Cys96Arg
NC_008463.1	304467-304468	T	C	missense_variant	MODERATE	PA14_RS01365	PA14_RS01365	c.209A>G	p.Glu70Gly
NC_008463.1	304476-304477	C	A	missense_variant	MODERATE	PA14_RS01365	PA14_RS01365	c.200G>T	p.Ser67Ile
NC_008463.1	304478-304479	A	C	missense_variant	MODERATE	PA14_RS01365	PA14_RS01365	c.198T>G	p.Asn66Lys
NC_008463.1	304573-304574	G	T	missense_variant	MODERATE	PA14_RS01365	PA14_RS01365	c.103C>A	p.Leu35Ile
NC_008463.1	304650-304651	A	G	missense_variant	MODERATE	PA14_RS01365	PA14_RS01365	c.26T>C	p.Phe9Ser
NC_008463.1	304679-304680	G	A	missense_variant	MODERATE	PA14_RS01370	PA14_RS01370	c.1022C>T	p.Ala341Val
NC_008463.1	304777-304778	C	G	missense_variant	MODERATE	PA14_RS01370	PA14_RS01370	c.924G>C	p.Lys308Asn
NC_008463.1	304778-304779	T	C	missense_variant	MODERATE	PA14_RS01370	PA14_RS01370	c.923A>G	p.Lys308Arg
NC_008463.1	304810-304811	T	G	missense_variant	MODERATE	PA14_RS01370	PA14_RS01370	c.891A>C	p.Gln297His
NC_008463.1	304929-304930	C	A	missense_variant	MODERATE	PA14_RS01370	PA14_RS01370	c.772G>T	p.Val258Leu
NC_008463.1	304937-304938	T	C	missense_variant	MODERATE	PA14_RS01370	PA14_RS01370	c.764A>G	p.Asn255Ser
NC_008463.1	305042-305043	A	T	missense_variant	MODERATE	PA14_RS01370	PA14_RS01370	c.659T>A	p.Leu220Gln
NC_008463.1	305066-305067	G	A	missense_variant	MODERATE	PA14_RS01370	PA14_RS01370	c.635C>T	p.Thr212Ile
NC_008463.1	305263-305264	G	C	missense_variant	MODERATE	PA14_RS01370	PA14_RS01370	c.438C>G	p.Cys146Trp
NC_008463.1	305265-305266	A	G	missense_variant	MODERATE	PA14_RS01370	PA14_RS01370	c.436T>C	p.Cys146Arg
NC_008463.1	305271-305272	T	G	missense_variant	MODERATE	PA14_RS01370	PA14_RS01370	c.430A>C	p.Ser144Arg
NC_008463.1	305316-305317	G	T	missense_variant	MODERATE	PA14_RS01370	PA14_RS01370	c.385C>A	p.Gln129Lys
NC_008463.1	305357-305358	A	G	missense_variant	MODERATE	PA14_RS01370	PA14_RS01370	c.344T>C	p.Val115Ala
NC_008463.1	305358-305359	C	T	missense_variant	MODERATE	PA14_RS01370	PA14_RS01370	c.343G>A	p.Val115Ile
NC_008463.1	305372-305373	A	G	missense_variant	MODERATE	PA14_RS01370	PA14_RS01370	c.329T>C	p.Leu110Ser
NC_008463.1	305388-305389	T	C	missense_variant	MODERATE	PA14_RS01370	PA14_RS01370	c.313A>G	p.Thr105Ala
NC_008463.1	305391-305392	T	C	missense_variant	MODERATE	PA14_RS01370	PA14_RS01370	c.310A>G	p.Thr104Ala
NC_008463.1	305495-305496	A	G	missense_variant	MODERATE	PA14_RS01370	PA14_RS01370	c.206T>C	p.Val69Ala
NC_008463.1	305526-305527	T	C	missense_variant	MODERATE	PA14_RS01370	PA14_RS01370	c.175A>G	p.Ile59Val
NC_008463.1	306002-306003	T	C	missense_variant	MODERATE	PA14_RS01375	PA14_RS01375	c.901A>G	p.Ile301Val
NC_008463.1	306094-306095	C	T	missense_variant	MODERATE	PA14_RS01375	PA14_RS01375	c.809G>A	p.Ser270Asn
NC_008463.1	306127-306128	T	C	missense_variant	MODERATE	PA14_RS01375	PA14_RS01375	c.776A>G	p.Gln259Arg
NC_008463.1	306136-306137	A	C	missense_variant	MODERATE	PA14_RS01375	PA14_RS01375	c.767T>G	p.Met256Arg
NC_008463.1	306156-306157	T	G	missense_variant	MODERATE	PA14_RS01375	PA14_RS01375	c.747A>C	p.Lys249Asn
NC_008463.1	306157-306158	T	C	missense_variant	MODERATE	PA14_RS01375	PA14_RS01375	c.746A>G	p.Lys249Arg
NC_008463.1	306175-306176	C	T	missense_variant	MODERATE	PA14_RS01375	PA14_RS01375	c.728G>A	p.Arg243Gln
NC_008463.1	306178-306179	T	C	missense_variant	MODERATE	PA14_RS01375	PA14_RS01375	c.725A>G	p.Gln242Arg
NC_008463.1	306207-306208	C	G	missense_variant	MODERATE	PA14_RS01375	PA14_RS01375	c.696G>C	p.Glu232Asp
NC_008463.1	306219-306220	A	C	missense_variant	MODERATE	PA14_RS01375	PA14_RS01375	c.684T>G	p.His228Gln
NC_008463.1	306230-306231	G	C	missense_variant	MODERATE	PA14_RS01375	PA14_RS01375	c.673C>G	p.Leu225Val
NC_008463.1	306263-306264	A	C	missense_variant	MODERATE	PA14_RS01375	PA14_RS01375	c.640T>G	p.Leu214Val
NC_008463.1	306304-306305	G	C	missense_variant	MODERATE	PA14_RS01375	PA14_RS01375	c.599C>G	p.Ala200Gly
NC_008463.1	306967-306968	T	A	missense_variant	MODERATE	PA14_RS01380	PA14_RS01380	c.699A>T	p.Gln233His
NC_008463.1	307029-307030	T	C	missense_variant	MODERATE	PA14_RS01380	PA14_RS01380	c.637A>G	p.Ile213Val
NC_008463.1	307185-307186	G	T	missense_variant	MODERATE	PA14_RS01380	PA14_RS01380	c.481C>A	p.Leu161Ile
NC_008463.1	307197-307198	T	C	missense_variant	MODERATE	PA14_RS01380	PA14_RS01380	c.469A>G	p.Thr157Ala
NC_008463.1	307280-307281	A	T	missense_variant	MODERATE	PA14_RS01380	PA14_RS01380	c.386T>A	p.Val129Glu
NC_008463.1	307382-307383	G	A	missense_variant	MODERATE	PA14_RS01380	PA14_RS01380	c.284C>T	p.Ala95Val
NC_008463.1	307404-307405	T	C	missense_variant	MODERATE	PA14_RS01380	PA14_RS01380	c.262A>G	p.Ser88Gly
NC_008463.1	307460-307461	A	G	missense_variant	MODERATE	PA14_RS01380	PA14_RS01380	c.206T>C	p.Val69Ala
NC_008463.1	307995-307996	T	G	missense_variant	MODERATE	PA14_RS01385	PA14_RS01385	c.817A>C	p.Ile273Leu
NC_008463.1	308006-308007	A	C	stop_gained	HIGH	PA14_RS01385	PA14_RS01385	c.806T>G	p.Leu269*
NC_008463.1	308011-308013	AC	A	frameshift_variant	HIGH	PA14_RS01385	PA14_RS01385	c.800delG	p.Ser267fs
NC_008463.1	308044-308045	C	G	missense_variant	MODERATE	PA14_RS01385	PA14_RS01385	c.768G>C	p.Lys256Asn
NC_008463.1	308054-308056	GC	G	frameshift_variant	HIGH	PA14_RS01385	PA14_RS01385	c.757delG	p.Ala253fs
NC_008463.1	308069-308070	T	C	missense_variant	MODERATE	PA14_RS01385	PA14_RS01385	c.743A>G	p.His248Arg
NC_008463.1	308074-308075	T	G	missense_variant	MODERATE	PA14_RS01385	PA14_RS01385	c.738A>C	p.Glu246Asp
NC_008463.1	308075-308076	T	C	missense_variant	MODERATE	PA14_RS01385	PA14_RS01385	c.737A>G	p.Glu246Gly
NC_008463.1	308088-308089	C	CGGG	conservative_inframe_insertion	MODERATE	PA14_RS01385	PA14_RS01385	c.723_724insCCC	p.Lys241_Glu242insPro
NC_008463.1	308139-308140	C	G	missense_variant	MODERATE	PA14_RS01385	PA14_RS01385	c.673G>C	p.Val225Leu
NC_008463.1	308167-308168	C	G	missense_variant	MODERATE	PA14_RS01385	PA14_RS01385	c.645G>C	p.Glu215Asp
NC_008463.1	308190-308191	T	C	missense_variant	MODERATE	PA14_RS01385	PA14_RS01385	c.622A>G	p.Thr208Ala
NC_008463.1	308214-308215	A	T	missense_variant	MODERATE	PA14_RS01385	PA14_RS01385	c.598T>A	p.Ser200Thr
NC_008463.1	308223-308224	C	A	missense_variant	MODERATE	PA14_RS01385	PA14_RS01385	c.589G>T	p.Ala197Ser
NC_008463.1	308238-308239	T	A	missense_variant	MODERATE	PA14_RS01385	PA14_RS01385	c.574A>T	p.Met192Leu
NC_008463.1	308241-308242	C	T	missense_variant	MODERATE	PA14_RS01385	PA14_RS01385	c.571G>A	p.Ala191Thr
NC_008463.1	308256-308257	A	G	missense_variant	MODERATE	PA14_RS01385	PA14_RS01385	c.556T>C	p.Phe186Leu
NC_008463.1	308304-308305	C	T	missense_variant	MODERATE	PA14_RS01385	PA14_RS01385	c.508G>A	p.Val170Ile
NC_008463.1	308317-308319	GT	G	frameshift_variant	HIGH	PA14_RS01385	PA14_RS01385	c.494delA	p.Tyr165fs
NC_008463.1	308330-308332	CT	C	frameshift_variant	HIGH	PA14_RS01385	PA14_RS01385	c.481delA	p.Ser161fs
NC_008463.1	308346-308347	T	C	missense_variant	MODERATE	PA14_RS01385	PA14_RS01385	c.466A>G	p.Thr156Ala
NC_008463.1	308370-308371	C	G	missense_variant	MODERATE	PA14_RS01385	PA14_RS01385	c.442G>C	p.Ala148Pro
NC_008463.1	308382-308383	G	A	missense_variant	MODERATE	PA14_RS01385	PA14_RS01385	c.430C>T	p.Pro144Ser
NC_008463.1	308394-308395	C	T	missense_variant	MODERATE	PA14_RS01385	PA14_RS01385	c.418G>A	p.Ala140Thr
NC_008463.1	308400-308401	T	G	missense_variant	MODERATE	PA14_RS01385	PA14_RS01385	c.412A>C	p.Met138Leu
NC_008463.1	308417-308418	T	G	missense_variant	MODERATE	PA14_RS01385	PA14_RS01385	c.395A>C	p.Glu132Ala
NC_008463.1	308457-308458	C	A	missense_variant	MODERATE	PA14_RS01385	PA14_RS01385	c.355G>T	p.Val119Phe
NC_008463.1	308466-308467	C	T	missense_variant	MODERATE	PA14_RS01385	PA14_RS01385	c.346G>A	p.Ala116Thr
NC_008463.1	308483-308486	ATC	A	frameshift_variant	HIGH	PA14_RS01385	PA14_RS01385	c.327_328delGA	p.Gln109fs
NC_008463.1	308505-308506	C	T	missense_variant	MODERATE	PA14_RS01385	PA14_RS01385	c.307G>A	p.Gly103Arg
NC_008463.1	308507-308508	G	T	missense_variant	MODERATE	PA14_RS01385	PA14_RS01385	c.305C>A	p.Ala102Asp
NC_008463.1	308550-308553	CTA	C	frameshift_variant	HIGH	PA14_RS01385	PA14_RS01385	c.260_261delTA	p.Val87fs
NC_008463.1	308559-308560	A	G	missense_variant	MODERATE	PA14_RS01385	PA14_RS01385	c.253T>C	p.Ser85Pro
NC_008463.1	309091-309092	A	T	missense_variant	MODERATE	PA14_RS01390	PA14_RS01390	c.371T>A	p.Phe124Tyr
NC_008463.1	309092-309093	A	T	missense_variant	MODERATE	PA14_RS01390	PA14_RS01390	c.370T>A	p.Phe124Ile
NC_008463.1	309106-309107	T	G	missense_variant	MODERATE	PA14_RS01390	PA14_RS01390	c.356A>C	p.Asp119Ala
NC_008463.1	309109-309110	T	C	missense_variant	MODERATE	PA14_RS01390	PA14_RS01390	c.353A>G	p.Asn118Ser
NC_008463.1	309122-309123	C	T	missense_variant	MODERATE	PA14_RS01390	PA14_RS01390	c.340G>A	p.Val114Met
NC_008463.1	316223-316224	C	T	missense_variant	MODERATE	PA14_RS01430	PA14_RS01430	c.866C>T	p.Ala289Val
NC_008463.1	318080-318081	G	A	missense_variant	MODERATE	PA14_RS01435	PA14_RS01435	c.1117G>A	p.Asp373Asn
NC_008463.1	320308-320309	C	G	missense_variant	MODERATE	PA14_RS01445	PA14_RS01445	c.430C>G	p.Pro144Ala
NC_008463.1	323104-323105	T	G	missense_variant	MODERATE	PA14_RS01465	PA14_RS01465	c.143A>C	p.Asp48Ala
NC_008463.1	327867-327868	G	T	missense_variant	MODERATE	PA14_RS01495	PA14_RS01495	c.487G>T	p.Ala163Ser
NC_008463.1	328291-328292	G	T	missense_variant	MODERATE	PA14_RS01500	PA14_RS01500	c.791C>A	p.Ala264Glu
NC_008463.1	334108-334110	CT	C	frameshift_variant	HIGH	PA14_RS01525	PA14_RS01525	c.640delA	p.Ser214fs
NC_008463.1	340635-340636	A	C	missense_variant	MODERATE	PA14_RS01550	PA14_RS01550	c.785A>C	p.Glu262Ala
NC_008463.1	344214-344215	G	A	missense_variant	MODERATE	aguB	PA14_RS01565	c.782C>T	p.Ala261Val
NC_008463.1	344575-344576	C	T	missense_variant	MODERATE	aguB	PA14_RS01565	c.421G>A	p.Val141Ile
NC_008463.1	345572-345573	G	T	missense_variant	MODERATE	PA14_RS01570	PA14_RS01570	c.252C>A	p.Asp84Glu
NC_008463.1	345889-345890	G	C	missense_variant	MODERATE	PA14_RS01575	PA14_RS01575	c.1059C>G	p.His353Gln
NC_008463.1	346850-346851	T	G	missense_variant	MODERATE	PA14_RS01575	PA14_RS01575	c.98A>C	p.Asp33Ala
NC_008463.1	349290-349291	G	A	missense_variant	MODERATE	PA14_RS01585	PA14_RS01585	c.433G>A	p.Asp145Asn
NC_008463.1	356318-356319	G	A	missense_variant	MODERATE	PA14_RS01610	PA14_RS01610	c.1084G>A	p.Ala362Thr
NC_008463.1	357269-357356	AGGCCAAAGAACTGGAGGGCAAGGTATGAGCCAGCACAGCGTATCCCGCTCCGTATCCCGTTCAACAGGCTCTCCATCCAGAAGCGT	A	frameshift_variant&stop_lost&splice_region_variant	HIGH	PA14_RS01615	PA14_RS01615	c.855_*58delGGCCAAAGAACTGGAGGGCAAGGTATGAGCCAGCACAGCGTATCCCGCTCCGTATCCCGTTCAACAGGCTCTCCATCCAGAAGCGT	p.Gln285fs
NC_008463.1	359684-359685	T	C	missense_variant	MODERATE	PA14_RS01625	PA14_RS01625	c.1151A>G	p.Lys384Arg
NC_008463.1	359696-359697	G	A	missense_variant	MODERATE	PA14_RS01625	PA14_RS01625	c.1139C>T	p.Ala380Val
NC_008463.1	359862-359863	C	T	missense_variant	MODERATE	PA14_RS01625	PA14_RS01625	c.973G>A	p.Val325Ile
NC_008463.1	360729-360730	G	C	missense_variant	MODERATE	PA14_RS01625	PA14_RS01625	c.106C>G	p.Leu36Val
NC_008463.1	360880-360881	C	T	missense_variant	MODERATE	PA14_RS30005	PA14_RS30005	c.101G>A	p.Gly34Asp
NC_008463.1	362080-362081	T	C	missense_variant	MODERATE	PA14_RS01635	PA14_RS01635	c.400A>G	p.Lys134Glu
NC_008463.1	367263-367264	T	TTGATCAGGC	conservative_inframe_insertion	MODERATE	PA14_RS01670	PA14_RS01670	c.494_502dupGCCTGATCA	p.Ser165_Ile167dup
NC_008463.1	374791-374792	C	T	missense_variant	MODERATE	PA14_RS01710	PA14_RS01710	c.826G>A	p.Val276Ile
NC_008463.1	376819-376820	T	C	missense_variant	MODERATE	PA14_RS01715	PA14_RS01715	c.208A>G	p.Ile70Val
NC_008463.1	382943-382944	G	A	missense_variant	MODERATE	PA14_RS01745	PA14_RS01745	c.1631C>T	p.Ala544Val
NC_008463.1	401854-401855	C	A	missense_variant	MODERATE	PA14_RS01830	PA14_RS01830	c.83G>T	p.Arg28Leu
NC_008463.1	403215-403216	G	C	missense_variant	MODERATE	PA14_RS01835	PA14_RS01835	c.100C>G	p.Leu34Val
NC_008463.1	403737-403738	G	A	missense_variant	MODERATE	PA14_RS01840	PA14_RS01840	c.232G>A	p.Val78Met
NC_008463.1	404259-404262	GCT	G	frameshift_variant	HIGH	PA14_RS01845	PA14_RS01845	c.796_797delAG	p.Ser266fs
NC_008463.1	415486-415487	G	T	missense_variant	MODERATE	PA14_RS01895	PA14_RS01895	c.196G>T	p.Ala66Ser
NC_008463.1	419645-419646	C	T	missense_variant	MODERATE	ggt	PA14_RS01920	c.1226G>A	p.Gly409Asp
NC_008463.1	420777-420778	C	T	missense_variant	MODERATE	ggt	PA14_RS01920	c.94G>A	p.Asp32Asn
NC_008463.1	430607-430608	C	T	missense_variant	MODERATE	PA14_RS01975	PA14_RS01975	c.157G>A	p.Val53Ile
NC_008463.1	442721-442722	C	T	missense_variant	MODERATE	PA14_RS02050	PA14_RS02050	c.755G>A	p.Arg252His
NC_008463.1	444388-444389	C	G	missense_variant	MODERATE	PA14_RS02060	PA14_RS02060	c.218G>C	p.Ser73Thr
NC_008463.1	444389-444390	T	C	missense_variant	MODERATE	PA14_RS02060	PA14_RS02060	c.217A>G	p.Ser73Gly
NC_008463.1	447495-447496	C	A	missense_variant	MODERATE	PA14_RS02075	PA14_RS02075	c.1066G>T	p.Ala356Ser
NC_008463.1	447811-447812	T	A	missense_variant	MODERATE	PA14_RS02075	PA14_RS02075	c.750A>T	p.Glu250Asp
NC_008463.1	450567-450568	G	A	missense_variant	MODERATE	PA14_RS02095	PA14_RS02095	c.524C>T	p.Ala175Val
NC_008463.1	453825-453826	T	C	missense_variant	MODERATE	PA14_RS02110	PA14_RS02110	c.748A>G	p.Ser250Gly
NC_008463.1	453972-453973	G	A	missense_variant	MODERATE	PA14_RS02110	PA14_RS02110	c.601C>T	p.Arg201Cys
NC_008463.1	458538-458539	T	C	missense_variant	MODERATE	PA14_RS02130	PA14_RS02130	c.890A>G	p.Asn297Ser
NC_008463.1	458560-458561	C	T	missense_variant	MODERATE	PA14_RS02130	PA14_RS02130	c.868G>A	p.Ala290Thr
NC_008463.1	471029-471030	G	A	missense_variant	MODERATE	PA14_RS02190	PA14_RS02190	c.2167G>A	p.Ala723Thr
NC_008463.1	472364-472365	C	A	missense_variant	MODERATE	PA14_RS02190	PA14_RS02190	c.3502C>A	p.Leu1168Ile
NC_008463.1	473372-473373	G	A	missense_variant	MODERATE	PA14_RS02190	PA14_RS02190	c.4510G>A	p.Ala1504Thr
NC_008463.1	479370-479371	C	G	missense_variant	MODERATE	PA14_RS02215	PA14_RS02215	c.1364G>C	p.Arg455Thr
NC_008463.1	479876-479877	C	G	missense_variant	MODERATE	PA14_RS02215	PA14_RS02215	c.858G>C	p.Glu286Asp
NC_008463.1	481932-481933	G	C	missense_variant	MODERATE	PA14_RS02225	PA14_RS02225	c.1055C>G	p.Ser352Cys
NC_008463.1	485317-485318	G	T	missense_variant	MODERATE	PA14_RS02235	PA14_RS02235	c.487G>T	p.Ala163Ser
NC_008463.1	492878-492879	C	T	missense_variant	MODERATE	PA14_RS02265	PA14_RS02265	c.1678G>A	p.Ala560Thr
NC_008463.1	499188-499189	T	A	missense_variant	MODERATE	PA14_RS02290	PA14_RS02290	c.35T>A	p.Ile12Asn
NC_008463.1	501137-501138	G	GGA	frameshift_variant	HIGH	PA14_RS02295	PA14_RS02295	c.1424_1425insGA	p.Ser475fs
NC_008463.1	511081-511082	G	A	missense_variant	MODERATE	PA14_RS30025	PA14_RS30025	c.115G>A	p.Val39Ile
NC_008463.1	511173-511174	A	G	missense_variant	MODERATE	PA14_RS02335	PA14_RS02335	c.56T>C	p.Ile19Thr
NC_008463.1	517771-517772	G	A	missense_variant	MODERATE	PA14_RS02360	PA14_RS02360	c.373G>A	p.Val125Ile
NC_008463.1	520050-520051	A	G	missense_variant	MODERATE	PA14_RS02370	PA14_RS02370	c.479T>C	p.Leu160Pro
NC_008463.1	520384-520385	T	C	missense_variant	MODERATE	PA14_RS02370	PA14_RS02370	c.145A>G	p.Ser49Gly
NC_008463.1	526973-526974	A	T	missense_variant	MODERATE	PA14_RS02395	PA14_RS02395	c.733T>A	p.Cys245Ser
NC_008463.1	531267-531268	C	G	missense_variant	MODERATE	PA14_RS02415	PA14_RS02415	c.174C>G	p.Asp58Glu
NC_008463.1	537225-537226	C	G	missense_variant	MODERATE	PA14_RS02440	PA14_RS02440	c.470C>G	p.Ala157Gly
NC_008463.1	537945-537946	C	T	missense_variant	MODERATE	PA14_RS02440	PA14_RS02440	c.1190C>T	p.Ala397Val
NC_008463.1	540477-540478	G	A	missense_variant	MODERATE	PA14_RS02460	PA14_RS02460	c.281C>T	p.Ala94Val
NC_008463.1	541355-541356	C	G	missense_variant	MODERATE	PA14_RS02465	PA14_RS02465	c.372G>C	p.Glu124Asp
NC_008463.1	543129-543130	G	A	missense_variant	MODERATE	PA14_RS02475	PA14_RS02475	c.2107C>T	p.His703Tyr
NC_008463.1	543222-543223	C	T	missense_variant	MODERATE	PA14_RS02475	PA14_RS02475	c.2014G>A	p.Ala672Thr
NC_008463.1	543720-543721	T	G	missense_variant	MODERATE	PA14_RS02475	PA14_RS02475	c.1516A>C	p.Lys506Gln
NC_008463.1	543740-543742	GC	G	frameshift_variant	HIGH	PA14_RS02475	PA14_RS02475	c.1495delG	p.Ala499fs
NC_008463.1	543753-543754	C	CGG	frameshift_variant	HIGH	PA14_RS02475	PA14_RS02475	c.1482_1483insCC	p.Asp495fs
NC_008463.1	543953-543954	G	C	missense_variant	MODERATE	PA14_RS02475	PA14_RS02475	c.1283C>G	p.Thr428Ser
NC_008463.1	543963-543964	C	G	missense_variant	MODERATE	PA14_RS02475	PA14_RS02475	c.1273G>C	p.Glu425Gln
NC_008463.1	543976-543977	G	GTC	frameshift_variant	HIGH	PA14_RS02475	PA14_RS02475	c.1259_1260insGA	p.Asp421fs
NC_008463.1	557715-557716	A	G	missense_variant	MODERATE	PA14_RS02540	PA14_RS02540	c.275A>G	p.Gln92Arg
NC_008463.1	560564-560565	C	A	missense_variant	MODERATE	PA14_RS02555	PA14_RS02555	c.630G>T	p.Glu210Asp
NC_008463.1	574464-574465	G	C	missense_variant	MODERATE	PA14_RS02640	PA14_RS02640	c.149G>C	p.Gly50Ala
NC_008463.1	576649-576650	A	G	missense_variant	MODERATE	PA14_RS02645	PA14_RS02645	c.1763A>G	p.Asn588Ser
NC_008463.1	585396-585397	T	C	missense_variant	MODERATE	PA14_RS02680	PA14_RS02680	c.104A>G	p.Glu35Gly
NC_008463.1	592290-592291	G	T	missense_variant	MODERATE	PA14_RS02730	PA14_RS02730	c.300G>T	p.Lys100Asn
NC_008463.1	593317-593318	A	ACCG	conservative_inframe_insertion	MODERATE	PA14_RS02735	PA14_RS02735	c.898_900dupCGC	p.Arg300dup
NC_008463.1	594553-594554	G	A	missense_variant	MODERATE	PA14_RS02740	PA14_RS02740	c.724G>A	p.Val242Ile
NC_008463.1	594565-594566	G	A	missense_variant	MODERATE	PA14_RS02740	PA14_RS02740	c.736G>A	p.Glu246Lys
NC_008463.1	598611-598612	G	A	missense_variant	MODERATE	PA14_RS02760	PA14_RS02760	c.643G>A	p.Val215Met
NC_008463.1	599360-599361	C	G	missense_variant	MODERATE	PA14_RS02770	PA14_RS02770	c.465C>G	p.Phe155Leu
NC_008463.1	600524-600525	G	A	missense_variant	MODERATE	PA14_RS02775	PA14_RS02775	c.448G>A	p.Val150Met
NC_008463.1	604143-604144	C	T	missense_variant	MODERATE	PA14_RS02790	PA14_RS02790	c.898C>T	p.His300Tyr
NC_008463.1	604311-604312	A	C	missense_variant	MODERATE	PA14_RS02790	PA14_RS02790	c.1066A>C	p.Ile356Leu
NC_008463.1	612563-612564	G	A	missense_variant	MODERATE	PA14_RS02845	PA14_RS02845	c.244G>A	p.Ala82Thr
NC_008463.1	617661-617662	G	A	missense_variant	MODERATE	tkt	PA14_RS02860	c.1528G>A	p.Ala510Thr
NC_008463.1	619805-619806	C	T	missense_variant	MODERATE	PA14_RS02870	PA14_RS02870	c.169G>A	p.Val57Met
NC_008463.1	625492-625493	C	T	missense_variant	MODERATE	PA14_RS30060	PA14_RS30060	c.91G>A	p.Gly31Ser
NC_008463.1	625527-625528	G	A	missense_variant	MODERATE	PA14_RS30060	PA14_RS30060	c.56C>T	p.Pro19Leu
NC_008463.1	625717-625718	C	T	missense_variant	MODERATE	PA14_RS02910	PA14_RS02910	c.137C>T	p.Ala46Val
NC_008463.1	626668-626669	A	G	missense_variant	MODERATE	PA14_RS02915	PA14_RS02915	c.856T>C	p.Phe286Leu
NC_008463.1	626859-626860	G	A	missense_variant	MODERATE	PA14_RS02915	PA14_RS02915	c.665C>T	p.Ala222Val
NC_008463.1	627099-627100	C	T	missense_variant	MODERATE	PA14_RS02915	PA14_RS02915	c.425G>A	p.Arg142His
NC_008463.1	630683-630684	T	A	missense_variant	MODERATE	PA14_RS02940	PA14_RS02940	c.869A>T	p.Glu290Val
NC_008463.1	633124-633125	T	C	missense_variant	MODERATE	PA14_RS02960	PA14_RS02960	c.203A>G	p.Glu68Gly
NC_008463.1	633173-633174	C	T	missense_variant	MODERATE	PA14_RS02960	PA14_RS02960	c.154G>A	p.Val52Ile
NC_008463.1	633607-633608	C	T	missense_variant	MODERATE	PA14_RS02965	PA14_RS02965	c.206G>A	p.Ser69Asn
NC_008463.1	633727-633728	T	C	missense_variant	MODERATE	PA14_RS02965	PA14_RS02965	c.86A>G	p.His29Arg
NC_008463.1	633785-633786	G	T	missense_variant	MODERATE	PA14_RS02965	PA14_RS02965	c.28C>A	p.Gln10Lys
NC_008463.1	634273-634274	T	C	missense_variant	MODERATE	PA14_RS02975	PA14_RS02975	c.505A>G	p.Asn169Asp
NC_008463.1	637654-637655	G	A	missense_variant	MODERATE	PA14_RS02980	PA14_RS02980	c.86C>T	p.Ala29Val
NC_008463.1	638375-638376	T	C	missense_variant	MODERATE	PA14_RS02985	PA14_RS02985	c.269A>G	p.Gln90Arg
NC_008463.1	640581-640582	T	A	stop_lost&splice_region_variant	HIGH	ltrA	PA14_RS03000	c.1685A>T	p.Ter562Leuext*?
NC_008463.1	640584-640585	C	G	missense_variant	MODERATE	ltrA	PA14_RS03000	c.1682G>C	p.Arg561Pro
NC_008463.1	640600-640601	C	CA	frameshift_variant	HIGH	ltrA	PA14_RS03000	c.1665_1666insT	p.Val556fs
NC_008463.1	640635-640636	G	A	missense_variant	MODERATE	ltrA	PA14_RS03000	c.1631C>T	p.Ala544Val
NC_008463.1	640636-640637	C	T	missense_variant	MODERATE	ltrA	PA14_RS03000	c.1630G>A	p.Ala544Thr
NC_008463.1	640693-640694	G	T	missense_variant	MODERATE	ltrA	PA14_RS03000	c.1573C>A	p.Leu525Ile
NC_008463.1	640726-640727	T	A	missense_variant	MODERATE	ltrA	PA14_RS03000	c.1540A>T	p.Thr514Ser
NC_008463.1	640736-640737	G	T	missense_variant	MODERATE	ltrA	PA14_RS03000	c.1530C>A	p.Asn510Lys
NC_008463.1	640747-640748	A	C	missense_variant	MODERATE	ltrA	PA14_RS03000	c.1519T>G	p.Ser507Ala
NC_008463.1	640763-640764	G	GT	frameshift_variant	HIGH	ltrA	PA14_RS03000	c.1502_1503insA	p.Gln502fs
NC_008463.1	641496-641497	C	T	missense_variant	MODERATE	ltrA	PA14_RS03000	c.770G>A	p.Arg257Gln
NC_008463.1	641504-641505	C	G	missense_variant	MODERATE	ltrA	PA14_RS03000	c.762G>C	p.Gln254His
NC_008463.1	641505-641506	T	A	missense_variant	MODERATE	ltrA	PA14_RS03000	c.761A>T	p.Gln254Leu
NC_008463.1	641761-641762	A	C	missense_variant	MODERATE	ltrA	PA14_RS03000	c.505T>G	p.Ser169Ala
NC_008463.1	641816-641819	GGT	G	frameshift_variant	HIGH	ltrA	PA14_RS03000	c.448_449delAC	p.Thr150fs
NC_008463.1	641830-641831	T	C	missense_variant	MODERATE	ltrA	PA14_RS03000	c.436A>G	p.Ile146Val
NC_008463.1	641899-641904	GCTCC	G	frameshift_variant	HIGH	ltrA	PA14_RS03000	c.363_366delGGAG	p.Lys121fs
NC_008463.1	645078-645079	G	A	missense_variant	MODERATE	PA14_RS03005	PA14_RS03005	c.2006C>T	p.Ala669Val
NC_008463.1	645349-645350	G	T	missense_variant	MODERATE	PA14_RS03005	PA14_RS03005	c.1735C>A	p.Arg579Ser
NC_008463.1	649575-649576	C	T	missense_variant	MODERATE	PA14_RS03015	PA14_RS03015	c.1543G>A	p.Ala515Thr
NC_008463.1	649769-649770	A	G	missense_variant	MODERATE	PA14_RS03015	PA14_RS03015	c.1349T>C	p.Val450Ala
NC_008463.1	655530-655531	T	C	missense_variant	MODERATE	PA14_RS03050	PA14_RS03050	c.454A>G	p.Ile152Val
NC_008463.1	656515-656516	C	T	missense_variant	MODERATE	PA14_RS03055	PA14_RS03055	c.19G>A	p.Val7Ile
NC_008463.1	662668-662669	C	T	missense_variant	MODERATE	PA14_RS03080	PA14_RS03080	c.311G>A	p.Arg104His
NC_008463.1	662897-662898	C	T	missense_variant	MODERATE	PA14_RS03080	PA14_RS03080	c.82G>A	p.Ala28Thr
NC_008463.1	663919-663920	A	G	missense_variant	MODERATE	PA14_RS03090	PA14_RS03090	c.283T>C	p.Phe95Leu
NC_008463.1	665979-665980	T	C	missense_variant	MODERATE	PA14_RS03100	PA14_RS03100	c.614A>G	p.Gln205Arg
NC_008463.1	666911-666912	C	T	missense_variant	MODERATE	PA14_RS03105	PA14_RS03105	c.2437G>A	p.Asp813Asn
NC_008463.1	670625-670626	G	T	missense_variant	MODERATE	PA14_RS03115	PA14_RS03115	c.139G>T	p.Asp47Tyr
NC_008463.1	672203-672204	C	T	missense_variant	MODERATE	PA14_RS03125	PA14_RS03125	c.781G>A	p.Ala261Thr
NC_008463.1	679949-679950	G	A	missense_variant	MODERATE	PA14_RS03155	PA14_RS03155	c.21G>A	p.Met7Ile
NC_008463.1	685471-685472	A	G	missense_variant	MODERATE	PA14_RS03180	PA14_RS03180	c.310T>C	p.Ser104Pro
NC_008463.1	685494-685495	T	G	missense_variant	MODERATE	PA14_RS03180	PA14_RS03180	c.287A>C	p.Gln96Pro
NC_008463.1	685510-685511	T	C	missense_variant	MODERATE	PA14_RS03180	PA14_RS03180	c.271A>G	p.Ser91Gly
NC_008463.1	685771-685772	T	A	missense_variant	MODERATE	PA14_RS03180	PA14_RS03180	c.10A>T	p.Thr4Ser
NC_008463.1	686641-686642	T	G	missense_variant	MODERATE	PA14_RS03185	PA14_RS03185	c.10A>C	p.Ser4Arg
NC_008463.1	688509-688510	G	A	missense_variant	MODERATE	PA14_RS03200	PA14_RS03200	c.431G>A	p.Gly144Asp
NC_008463.1	688850-688851	G	C	missense_variant	MODERATE	PA14_RS03205	PA14_RS03205	c.301G>C	p.Glu101Gln
NC_008463.1	689257-689258	G	A	missense_variant	MODERATE	PA14_RS03210	PA14_RS03210	c.196G>A	p.Val66Ile
NC_008463.1	689591-689592	C	T	missense_variant	MODERATE	PA14_RS03210	PA14_RS03210	c.530C>T	p.Ala177Val
NC_008463.1	690209-690210	A	G	missense_variant	MODERATE	PA14_RS03220	PA14_RS03220	c.115A>G	p.Thr39Ala
NC_008463.1	691289-691292	GAC	G	frameshift_variant	HIGH	PA14_RS03225	PA14_RS03225	c.316_317delAC	p.Thr106fs
NC_008463.1	691670-691671	T	C	missense_variant	MODERATE	PA14_RS03230	PA14_RS03230	c.161T>C	p.Val54Ala
NC_008463.1	692491-692492	A	G	missense_variant	MODERATE	PA14_RS03230	PA14_RS03230	c.982A>G	p.Thr328Ala
NC_008463.1	692942-692943	G	C	missense_variant	MODERATE	PA14_RS03230	PA14_RS03230	c.1433G>C	p.Ser478Thr
NC_008463.1	693758-693759	G	T	missense_variant	MODERATE	PA14_RS03235	PA14_RS03235	c.177G>T	p.Lys59Asn
NC_008463.1	695127-695128	G	T	missense_variant	MODERATE	PA14_RS03240	PA14_RS03240	c.1045G>T	p.Ala349Ser
NC_008463.1	696805-696806	G	A	missense_variant	MODERATE	PA14_RS03255	PA14_RS03255	c.518G>A	p.Ser173Asn
NC_008463.1	696894-696895	C	A	missense_variant	MODERATE	PA14_RS03255	PA14_RS03255	c.607C>A	p.Leu203Met
NC_008463.1	697444-697445	C	T	missense_variant	MODERATE	PA14_RS03255	PA14_RS03255	c.1157C>T	p.Ala386Val
NC_008463.1	697468-697469	G	A	missense_variant	MODERATE	PA14_RS03255	PA14_RS03255	c.1181G>A	p.Arg394Gln
NC_008463.1	697476-697477	G	A	missense_variant	MODERATE	PA14_RS03255	PA14_RS03255	c.1189G>A	p.Glu397Lys
NC_008463.1	697750-697751	T	C	missense_variant	MODERATE	PA14_RS03255	PA14_RS03255	c.1463T>C	p.Ile488Thr
NC_008463.1	697935-697936	G	C	missense_variant	MODERATE	PA14_RS03255	PA14_RS03255	c.1648G>C	p.Val550Leu
NC_008463.1	698119-698120	T	C	missense_variant	MODERATE	PA14_RS03255	PA14_RS03255	c.1832T>C	p.Val611Ala
NC_008463.1	698137-698138	G	C	missense_variant	MODERATE	PA14_RS03255	PA14_RS03255	c.1850G>C	p.Gly617Ala
NC_008463.1	698308-698309	A	C	missense_variant	MODERATE	PA14_RS03255	PA14_RS03255	c.2021A>C	p.Asp674Ala
NC_008463.1	698325-698326	A	G	missense_variant	MODERATE	PA14_RS03255	PA14_RS03255	c.2038A>G	p.Thr680Ala
NC_008463.1	698335-698336	C	T	missense_variant	MODERATE	PA14_RS03255	PA14_RS03255	c.2048C>T	p.Ala683Val
NC_008463.1	698362-698363	C	T	missense_variant	MODERATE	PA14_RS03255	PA14_RS03255	c.2075C>T	p.Ala692Val
NC_008463.1	699769-699770	C	A	missense_variant	MODERATE	PA14_RS03270	PA14_RS03270	c.124C>A	p.Leu42Ile
NC_008463.1	701600-701601	A	T	missense_variant	MODERATE	PA14_RS03280	PA14_RS03280	c.307A>T	p.Ile103Phe
NC_008463.1	701606-701607	G	A	missense_variant	MODERATE	PA14_RS03280	PA14_RS03280	c.313G>A	p.Val105Met
NC_008463.1	701607-701608	T	C	missense_variant	MODERATE	PA14_RS03280	PA14_RS03280	c.314T>C	p.Val105Ala
NC_008463.1	702000-702001	C	T	missense_variant	MODERATE	PA14_RS03285	PA14_RS03285	c.76C>T	p.Pro26Ser
NC_008463.1	702072-702073	C	A	missense_variant	MODERATE	PA14_RS03285	PA14_RS03285	c.148C>A	p.Arg50Ser
NC_008463.1	702153-702154	C	T	stop_gained	HIGH	PA14_RS03285	PA14_RS03285	c.229C>T	p.Arg77*
NC_008463.1	702165-702166	G	A	missense_variant	MODERATE	PA14_RS03285	PA14_RS03285	c.241G>A	p.Gly81Arg
NC_008463.1	704766-704767	G	A	missense_variant	MODERATE	PA14_RS03305	PA14_RS03305	c.1357G>A	p.Gly453Ser
NC_008463.1	708102-708103	A	G	missense_variant	MODERATE	PA14_RS03330	PA14_RS03330	c.332A>G	p.Asn111Ser
NC_008463.1	710889-710890	T	C	missense_variant	MODERATE	PA14_RS03330	PA14_RS03330	c.3119T>C	p.Val1040Ala
NC_008463.1	710937-710939	GC	G	frameshift_variant	HIGH	PA14_RS03330	PA14_RS03330	c.3168delC	p.Ser1056fs
NC_008463.1	717259-717260	T	A	missense_variant	MODERATE	PA14_RS03365	PA14_RS03365	c.397A>T	p.Thr133Ser
NC_008463.1	724294-724295	G	T	missense_variant	MODERATE	PA14_RS03405	PA14_RS03405	c.943C>A	p.Arg315Ser
NC_008463.1	725489-725490	C	T	missense_variant	MODERATE	PA14_RS03410	PA14_RS03410	c.187G>A	p.Val63Ile
NC_008463.1	727147-727148	G	T	missense_variant	MODERATE	PA14_RS03420	PA14_RS03420	c.148G>T	p.Ala50Ser
NC_008463.1	728683-728684	A	T	missense_variant	MODERATE	PA14_RS03435	PA14_RS03435	c.1033T>A	p.Cys345Ser
NC_008463.1	728803-728804	T	G	missense_variant	MODERATE	PA14_RS03435	PA14_RS03435	c.913A>C	p.Met305Leu
NC_008463.1	730051-730053	GC	G	frameshift_variant	HIGH	PA14_RS03440	PA14_RS03440	c.1010delG	p.Gly337fs
NC_008463.1	730871-730872	T	C	missense_variant	MODERATE	PA14_RS03440	PA14_RS03440	c.191A>G	p.Asp64Gly
NC_008463.1	732262-732263	C	T	missense_variant	MODERATE	PA14_RS03445	PA14_RS03445	c.917C>T	p.Ala306Val
NC_008463.1	738806-738807	G	A	missense_variant	MODERATE	PA14_RS03475	PA14_RS03475	c.403G>A	p.Gly135Ser
NC_008463.1	739399-739400	G	T	missense_variant	MODERATE	PA14_RS03480	PA14_RS03480	c.61G>T	p.Ala21Ser
NC_008463.1	760388-760389	A	AGAAGGG	disruptive_inframe_insertion	MODERATE	PA14_RS03585	PA14_RS03585	c.183_188dupGAAGGG	p.Gly63_Thr64insLysGly
NC_008463.1	782104-782105	C	T	missense_variant	MODERATE	PA14_RS03750	PA14_RS03750	c.650G>A	p.Arg217His
NC_008463.1	791614-791615	T	C	missense_variant	MODERATE	PA14_RS03770	PA14_RS03770	c.1595T>C	p.Val532Ala
NC_008463.1	791668-791669	G	C	missense_variant	MODERATE	PA14_RS03770	PA14_RS03770	c.1649G>C	p.Ser550Thr
NC_008463.1	793539-793540	G	A	missense_variant	MODERATE	PA14_RS03770	PA14_RS03770	c.3520G>A	p.Ala1174Thr
NC_008463.1	794302-794303	C	T	missense_variant	MODERATE	PA14_RS03770	PA14_RS03770	c.4283C>T	p.Ser1428Leu
NC_008463.1	794799-794800	G	C	missense_variant	MODERATE	PA14_RS03770	PA14_RS03770	c.4780G>C	p.Gly1594Arg
NC_008463.1	795034-795035	A	T	missense_variant	MODERATE	PA14_RS03770	PA14_RS03770	c.5015A>T	p.Gln1672Leu
NC_008463.1	795169-795170	C	T	missense_variant	MODERATE	PA14_RS03770	PA14_RS03770	c.5150C>T	p.Ala1717Val
NC_008463.1	795522-795523	C	G	missense_variant	MODERATE	PA14_RS03775	PA14_RS03775	c.77C>G	p.Pro26Arg
NC_008463.1	796346-796347	G	A	missense_variant	MODERATE	PA14_RS03775	PA14_RS03775	c.901G>A	p.Asp301Asn
NC_008463.1	798890-798891	A	T	missense_variant	MODERATE	PA14_RS03785	PA14_RS03785	c.690A>T	p.Glu230Asp
NC_008463.1	804179-804180	C	T	missense_variant	MODERATE	PA14_RS03805	PA14_RS03805	c.220C>T	p.Leu74Phe
NC_008463.1	804251-804252	C	T	missense_variant	MODERATE	PA14_RS03805	PA14_RS03805	c.292C>T	p.Leu98Phe
NC_008463.1	804458-804459	C	T	missense_variant	MODERATE	PA14_RS03805	PA14_RS03805	c.499C>T	p.His167Tyr
NC_008463.1	804543-804544	A	C	missense_variant	MODERATE	PA14_RS03805	PA14_RS03805	c.584A>C	p.Asp195Ala
NC_008463.1	810584-810585	G	A	missense_variant	MODERATE	PA14_RS03830	PA14_RS03830	c.295C>T	p.Arg99Cys
NC_008463.1	811000-811001	C	T	missense_variant	MODERATE	PA14_RS03835	PA14_RS03835	c.1093G>A	p.Gly365Ser
NC_008463.1	813119-813120	A	G	missense_variant	MODERATE	PA14_RS03845	PA14_RS03845	c.16T>C	p.Tyr6His
NC_008463.1	813682-813683	C	T	missense_variant	MODERATE	PA14_RS30085	PA14_RS30085	c.190G>A	p.Ala64Thr
NC_008463.1	813808-813809	G	A	missense_variant	MODERATE	PA14_RS30085	PA14_RS30085	c.64C>T	p.His22Tyr
NC_008463.1	815588-815589	T	C	missense_variant	MODERATE	PA14_RS03855	PA14_RS03855	c.721A>G	p.Thr241Ala
NC_008463.1	823332-823333	G	T	missense_variant	MODERATE	PA14_RS03880	PA14_RS03880	c.393C>A	p.Phe131Leu
NC_008463.1	823469-823470	C	T	missense_variant	MODERATE	PA14_RS03880	PA14_RS03880	c.256G>A	p.Glu86Lys
NC_008463.1	824049-824050	A	T	missense_variant	MODERATE	PA14_RS03885	PA14_RS03885	c.218A>T	p.His73Leu
NC_008463.1	825152-825153	G	A	missense_variant	MODERATE	PA14_RS03890	PA14_RS03890	c.170G>A	p.Arg57His
NC_008463.1	827291-827292	A	T	missense_variant	MODERATE	PA14_RS03900	PA14_RS03900	c.1628T>A	p.Leu543Gln
NC_008463.1	834049-834050	T	C	missense_variant	MODERATE	PA14_RS03920	PA14_RS03920	c.989A>G	p.Glu330Gly
NC_008463.1	835681-835682	G	A	missense_variant	MODERATE	PA14_RS03925	PA14_RS03925	c.1015C>T	p.Arg339Cys
NC_008463.1	837524-837525	C	T	missense_variant	MODERATE	PA14_RS03930	PA14_RS03930	c.76G>A	p.Ala26Thr
NC_008463.1	838292-838293	A	G	missense_variant	MODERATE	PA14_RS03935	PA14_RS03935	c.701T>C	p.Leu234Pro
NC_008463.1	840663-840664	G	T	missense_variant	MODERATE	PA14_RS03945	PA14_RS03945	c.607C>A	p.Gln203Lys
NC_008463.1	848879-848880	T	C	missense_variant	MODERATE	PA14_RS03985	PA14_RS03985	c.368A>G	p.Tyr123Cys
NC_008463.1	848940-848941	C	T	missense_variant	MODERATE	PA14_RS03985	PA14_RS03985	c.307G>A	p.Asp103Asn
NC_008463.1	852374-852375	C	T	missense_variant	MODERATE	PA14_RS04000	PA14_RS04000	c.462G>A	p.Met154Ile
NC_008463.1	853218-853219	G	T	missense_variant	MODERATE	PA14_RS04005	PA14_RS04005	c.243G>T	p.Met81Ile
NC_008463.1	855843-855844	C	A	missense_variant	MODERATE	PA14_RS04020	PA14_RS04020	c.18G>T	p.Leu6Phe
NC_008463.1	858533-858534	C	A	missense_variant	MODERATE	PA14_RS04030	PA14_RS04030	c.310G>T	p.Ala104Ser
NC_008463.1	873375-873382	CAGGGCG	C	disruptive_inframe_deletion	MODERATE	PA14_RS04105	PA14_RS04105	c.42_47delCGCCCT	p.Ala15_Leu16del
NC_008463.1	874338-874339	C	G	missense_variant	MODERATE	fecE	PA14_RS04110	c.791C>G	p.Pro264Arg
NC_008463.1	888124-888125	C	T	missense_variant	MODERATE	PA14_RS04165	PA14_RS04165	c.1649C>T	p.Ala550Val
NC_008463.1	891472-891473	G	A	missense_variant	MODERATE	PA14_RS04180	PA14_RS04180	c.86C>T	p.Ala29Val
NC_008463.1	891579-891580	G	A	missense_variant	MODERATE	PA14_RS04185	PA14_RS04185	c.2138C>T	p.Ala713Val
NC_008463.1	892285-892286	C	T	missense_variant	MODERATE	PA14_RS04185	PA14_RS04185	c.1432G>A	p.Glu478Lys
NC_008463.1	897460-897461	T	G	missense_variant	MODERATE	PA14_RS04200	PA14_RS04200	c.21A>C	p.Gln7His
NC_008463.1	897470-897471	G	A	missense_variant	MODERATE	PA14_RS04200	PA14_RS04200	c.11C>T	p.Pro4Leu
NC_008463.1	901600-901601	C	G	missense_variant	MODERATE	PA14_RS04220	PA14_RS04220	c.43C>G	p.Arg15Gly
NC_008463.1	901753-901754	G	T	missense_variant	MODERATE	PA14_RS04220	PA14_RS04220	c.196G>T	p.Val66Phe
NC_008463.1	901853-901854	C	T	missense_variant	MODERATE	PA14_RS04220	PA14_RS04220	c.296C>T	p.Ala99Val
NC_008463.1	903490-903491	C	T	missense_variant	MODERATE	PA14_RS04230	PA14_RS04230	c.43G>A	p.Val15Ile
NC_008463.1	907164-907165	C	T	missense_variant	MODERATE	ccoG	PA14_RS04245	c.1378G>A	p.Asp460Asn
NC_008463.1	909367-909368	T	C	missense_variant	MODERATE	PA14_RS04250	PA14_RS04250	c.721T>C	p.Tyr241His
NC_008463.1	909598-909599	G	A	missense_variant	MODERATE	PA14_RS04250	PA14_RS04250	c.952G>A	p.Ala318Thr
NC_008463.1	909833-909834	G	A	missense_variant	MODERATE	PA14_RS04250	PA14_RS04250	c.1187G>A	p.Arg396His
NC_008463.1	918635-918636	C	T	missense_variant	MODERATE	hpaA	PA14_RS04300	c.128C>T	p.Ala43Val
NC_008463.1	927279-927280	C	T	missense_variant	MODERATE	PA14_RS04335	PA14_RS04335	c.848C>T	p.Ala283Val
NC_008463.1	929127-929128	A	C	missense_variant	MODERATE	PA14_RS04340	PA14_RS04340	c.1378A>C	p.Lys460Gln
NC_008463.1	933588-933589	C	T	missense_variant	MODERATE	PA14_RS04350	PA14_RS04350	c.236G>A	p.Arg79Gln
NC_008463.1	934701-934702	C	T	missense_variant	MODERATE	PA14_RS04355	PA14_RS04355	c.730C>T	p.Arg244Trp
NC_008463.1	934789-934790	G	A	missense_variant	MODERATE	PA14_RS04355	PA14_RS04355	c.818G>A	p.Gly273Glu
NC_008463.1	935510-935511	C	T	missense_variant	MODERATE	PA14_RS04360	PA14_RS04360	c.1156G>A	p.Ala386Thr
NC_008463.1	943198-943199	C	T	missense_variant	MODERATE	PA14_RS04390	PA14_RS04390	c.575G>A	p.Arg192His
NC_008463.1	943717-943718	C	T	missense_variant	MODERATE	PA14_RS04390	PA14_RS04390	c.56G>A	p.Arg19His
NC_008463.1	947414-947415	T	C	missense_variant	MODERATE	PA14_RS04415	PA14_RS04415	c.1085A>G	p.His362Arg
NC_008463.1	949395-949396	T	C	missense_variant	MODERATE	PA14_RS04420	PA14_RS04420	c.98A>G	p.Asp33Gly
NC_008463.1	955776-955777	T	C	missense_variant	MODERATE	PA14_RS04455	PA14_RS04455	c.565A>G	p.Thr189Ala
NC_008463.1	957558-957559	G	A	missense_variant	MODERATE	PA14_RS04465	PA14_RS04465	c.148G>A	p.Val50Ile
NC_008463.1	958135-958136	T	A	missense_variant	MODERATE	PA14_RS04465	PA14_RS04465	c.725T>A	p.Leu242His
NC_008463.1	964079-964080	T	A	missense_variant	MODERATE	PA14_RS04480	PA14_RS04480	c.2242T>A	p.Tyr748Asn
NC_008463.1	965139-965140	G	A	missense_variant	MODERATE	PA14_RS04485	PA14_RS04485	c.146G>A	p.Gly49Asp
NC_008463.1	967822-967823	T	C	missense_variant	MODERATE	PA14_RS04495	PA14_RS04495	c.311A>G	p.Gln104Arg
NC_008463.1	971906-971907	A	G	missense_variant	MODERATE	PA14_RS04510	PA14_RS04510	c.80T>C	p.Leu27Ser
NC_008463.1	972711-972712	C	T	missense_variant	MODERATE	PA14_RS04515	PA14_RS04515	c.620C>T	p.Pro207Leu
NC_008463.1	972870-972871	C	T	missense_variant	MODERATE	PA14_RS04515	PA14_RS04515	c.779C>T	p.Ala260Val
NC_008463.1	974030-974031	A	G	missense_variant	MODERATE	PA14_RS04525	PA14_RS04525	c.209A>G	p.Asn70Ser
NC_008463.1	975002-975003	A	T	missense_variant	MODERATE	PA14_RS04525	PA14_RS04525	c.1181A>T	p.Gln394Leu
NC_008463.1	983546-983547	T	C	missense_variant	MODERATE	PA14_RS04570	PA14_RS04570	c.272A>G	p.Glu91Gly
NC_008463.1	984212-984213	C	G	missense_variant	MODERATE	PA14_RS04575	PA14_RS04575	c.313G>C	p.Glu105Gln
NC_008463.1	984797-984804	CCGTTTT	C	disruptive_inframe_deletion	MODERATE	PA14_RS04580	PA14_RS04580	c.401_406delAAAACG	p.Glu134_Asn135del
NC_008463.1	986534-986535	A	T	stop_gained	HIGH	trxA	PA14_RS04590	c.53T>A	p.Leu18*
NC_008463.1	993033-993034	A	C	missense_variant	MODERATE	thiL	PA14_RS04635	c.179A>C	p.Asp60Ala
NC_008463.1	993714-993715	T	C	missense_variant	MODERATE	thiL	PA14_RS04635	c.860T>C	p.Val287Ala
NC_008463.1	994403-994404	T	G	missense_variant	MODERATE	PA14_RS04645	PA14_RS04645	c.64T>G	p.Ser22Ala
NC_008463.1	1013664-1013665	A	T	missense_variant	MODERATE	PA14_RS04735	PA14_RS04735	c.35T>A	p.Leu12Gln
NC_008463.1	1015801-1015802	C	T	missense_variant	MODERATE	PA14_RS04750	PA14_RS04750	c.332C>T	p.Ala111Val
NC_008463.1	1027633-1027635	GC	G	frameshift_variant	HIGH	mpl	PA14_RS04790	c.1230delC	p.Cys410fs
NC_008463.1	1036153-1036154	G	A	missense_variant	MODERATE	PA14_RS04845	PA14_RS04845	c.403G>A	p.Glu135Lys
NC_008463.1	1036252-1036253	A	G	missense_variant	MODERATE	PA14_RS04845	PA14_RS04845	c.502A>G	p.Ile168Val
NC_008463.1	1036346-1036347	C	T	missense_variant	MODERATE	PA14_RS04845	PA14_RS04845	c.596C>T	p.Thr199Ile
NC_008463.1	1038960-1038961	G	A	missense_variant	MODERATE	PA14_RS04855	PA14_RS04855	c.824G>A	p.Arg275Gln
NC_008463.1	1044340-1044341	C	T	missense_variant	MODERATE	mltB	PA14_RS04885	c.344C>T	p.Ala115Val
NC_008463.1	1044597-1044598	C	T	missense_variant	MODERATE	mltB	PA14_RS04885	c.601C>T	p.Pro201Ser
NC_008463.1	1050265-1050267	TG	T	frameshift_variant	HIGH	PA14_RS04915	PA14_RS04915	c.25delC	p.Gln9fs
NC_008463.1	1052698-1052699	A	T	missense_variant	MODERATE	PA14_RS04925	PA14_RS04925	c.140T>A	p.Leu47Gln
NC_008463.1	1053001-1053002	C	T	missense_variant	MODERATE	PA14_RS04930	PA14_RS04930	c.65C>T	p.Thr22Ile
NC_008463.1	1058461-1058471	ACCCCGGCCG	A	disruptive_inframe_deletion	MODERATE	PA14_RS04960	PA14_RS04960	c.272_280delCCCGGCCGC	p.Pro91_Pro93del
NC_008463.1	1070369-1070378	CTATGTATG	C	frameshift_variant	HIGH	PA14_RS05020	PA14_RS05020	c.1092_1099delTATGTATG	p.Met365fs
NC_008463.1	1076539-1076541	CG	C	frameshift_variant	HIGH	PA14_RS05045	PA14_RS05045	c.281delG	p.Gly94fs
NC_008463.1	1078412-1078413	C	T	missense_variant	MODERATE	PA14_RS05055	PA14_RS05055	c.403C>T	p.His135Tyr
NC_008463.1	1080739-1080740	C	A	missense_variant	MODERATE	PA14_RS05075	PA14_RS05075	c.266C>A	p.Pro89His
NC_008463.1	1080913-1080914	G	A	missense_variant	MODERATE	PA14_RS05075	PA14_RS05075	c.440G>A	p.Arg147Gln
NC_008463.1	1093085-1093086	A	C	missense_variant	MODERATE	PA14_RS05145	PA14_RS05145	c.29A>C	p.Asp10Ala
NC_008463.1	1093331-1093332	C	G	missense_variant	MODERATE	PA14_RS05145	PA14_RS05145	c.275C>G	p.Ala92Gly
NC_008463.1	1100069-1100070	T	G	missense_variant	MODERATE	PA14_RS05165	PA14_RS05165	c.1916T>G	p.Met639Arg
NC_008463.1	1103659-1103660	C	T	missense_variant	MODERATE	PA14_RS05180	PA14_RS05180	c.455C>T	p.Ala152Val
NC_008463.1	1104594-1104595	C	G	missense_variant	MODERATE	PA14_RS05180	PA14_RS05180	c.1390C>G	p.Gln464Glu
NC_008463.1	1106455-1106456	G	T	missense_variant	MODERATE	PA14_RS05195	PA14_RS05195	c.247C>A	p.Pro83Thr
NC_008463.1	1107912-1107913	T	A	missense_variant	MODERATE	tauA	PA14_RS05205	c.456T>A	p.Asp152Glu
NC_008463.1	1109524-1109525	G	T	missense_variant	MODERATE	PA14_RS05215	PA14_RS05215	c.210G>T	p.Glu70Asp
NC_008463.1	1110105-1110106	T	C	missense_variant	MODERATE	PA14_RS05215	PA14_RS05215	c.791T>C	p.Val264Ala
NC_008463.1	1116829-1116830	C	T	missense_variant	MODERATE	PA14_RS05240	PA14_RS05240	c.632G>A	p.Arg211His
NC_008463.1	1143799-1143800	C	T	missense_variant	MODERATE	PA14_RS05350	PA14_RS05350	c.793C>T	p.Arg265Cys
NC_008463.1	1143884-1143885	C	T	missense_variant	MODERATE	PA14_RS05350	PA14_RS05350	c.878C>T	p.Ala293Val
NC_008463.1	1146032-1146033	G	T	missense_variant	MODERATE	PA14_RS05360	PA14_RS05360	c.1375G>T	p.Asp459Tyr
NC_008463.1	1150248-1150249	T	G	missense_variant	MODERATE	PA14_RS30125	PA14_RS30125	c.175A>C	p.Thr59Pro
NC_008463.1	1156704-1156705	C	T	missense_variant	MODERATE	PA14_RS05405	PA14_RS05405	c.115G>A	p.Ala39Thr
NC_008463.1	1157375-1157376	G	C	missense_variant	MODERATE	PA14_RS05410	PA14_RS05410	c.492C>G	p.His164Gln
NC_008463.1	1168707-1168708	C	T	missense_variant	MODERATE	PA14_RS05460	PA14_RS05460	c.73G>A	p.Val25Ile
NC_008463.1	1168862-1168863	A	G	missense_variant	MODERATE	PA14_RS05465	PA14_RS05465	c.593T>C	p.Val198Ala
NC_008463.1	1169983-1169984	C	T	missense_variant	MODERATE	PA14_RS05470	PA14_RS05470	c.407G>A	p.Arg136His
NC_008463.1	1171347-1171348	T	TC	frameshift_variant	HIGH	PA14_RS30130	PA14_RS30130	c.132dupG	p.Lys45fs
NC_008463.1	1174771-1174772	C	T	missense_variant	MODERATE	PA14_RS05495	PA14_RS05495	c.52G>A	p.Gly18Ser
NC_008463.1	1182509-1182510	G	A	missense_variant	MODERATE	PA14_RS05540	PA14_RS05540	c.386G>A	p.Ser129Asn
NC_008463.1	1184137-1184138	G	A	missense_variant	MODERATE	PA14_RS05545	PA14_RS05545	c.532G>A	p.Ala178Thr
NC_008463.1	1191143-1191144	C	T	missense_variant	MODERATE	PA14_RS05565	PA14_RS05565	c.713C>T	p.Ala238Val
NC_008463.1	1192623-1192624	T	G	missense_variant	MODERATE	PA14_RS05580	PA14_RS05580	c.377A>C	p.Gln126Pro
NC_008463.1	1192828-1192829	C	T	missense_variant	MODERATE	PA14_RS05580	PA14_RS05580	c.172G>A	p.Ala58Thr
NC_008463.1	1192840-1192841	A	G	missense_variant	MODERATE	PA14_RS05580	PA14_RS05580	c.160T>C	p.Phe54Leu
NC_008463.1	1193290-1193291	G	A	missense_variant	MODERATE	PA14_RS05585	PA14_RS05585	c.1486C>T	p.Arg496Trp
NC_008463.1	1194726-1194727	A	C	missense_variant	MODERATE	PA14_RS05585	PA14_RS05585	c.50T>G	p.Leu17Arg
NC_008463.1	1194974-1194975	T	G	missense_variant	MODERATE	PA14_RS05590	PA14_RS05590	c.187A>C	p.Ser63Arg
NC_008463.1	1195065-1195066	T	G	missense_variant	MODERATE	PA14_RS05590	PA14_RS05590	c.96A>C	p.Arg32Ser
NC_008463.1	1196788-1196789	C	A	missense_variant	MODERATE	PA14_RS05595	PA14_RS05595	c.545C>A	p.Ala182Glu
NC_008463.1	1196944-1196945	T	C	missense_variant	MODERATE	PA14_RS05595	PA14_RS05595	c.701T>C	p.Leu234Ser
NC_008463.1	1200412-1200413	C	A	missense_variant	MODERATE	PA14_RS05605	PA14_RS05605	c.277G>T	p.Ala93Ser
NC_008463.1	1201313-1201314	C	T	missense_variant	MODERATE	PA14_RS05610	PA14_RS05610	c.566G>A	p.Ser189Asn
NC_008463.1	1211282-1211283	A	G	missense_variant	MODERATE	PA14_RS05660	PA14_RS05660	c.113A>G	p.Gln38Arg
NC_008463.1	1213408-1213410	TG	T	frameshift_variant	HIGH	PA14_RS05670	PA14_RS05670	c.492delG	p.Trp164fs
NC_008463.1	1219969-1219970	C	T	missense_variant	MODERATE	PA14_RS05705	PA14_RS05705	c.604C>T	p.Pro202Ser
NC_008463.1	1231327-1231328	T	G	missense_variant	MODERATE	PA14_RS05765	PA14_RS05765	c.131T>G	p.Phe44Cys
NC_008463.1	1238568-1238569	A	T	missense_variant	MODERATE	PA14_RS05795	PA14_RS05795	c.491A>T	p.Gln164Leu
NC_008463.1	1242272-1242273	G	C	missense_variant	MODERATE	PA14_RS05815	PA14_RS05815	c.142G>C	p.Ala48Pro
NC_008463.1	1260589-1260590	C	T	missense_variant	MODERATE	rlmN	PA14_RS05915	c.545C>T	p.Ala182Val
NC_008463.1	1269506-1269507	C	T	missense_variant	MODERATE	PA14_RS05955	PA14_RS05955	c.416C>T	p.Ala139Val
NC_008463.1	1279882-1279883	C	A	missense_variant	MODERATE	PA14_RS06000	PA14_RS06000	c.1041C>A	p.Asp347Glu
NC_008463.1	1281951-1281952	C	T	missense_variant	MODERATE	PA14_RS06015	PA14_RS06015	c.175C>T	p.Leu59Phe
NC_008463.1	1285145-1285146	G	A	missense_variant	MODERATE	PA14_RS06040	PA14_RS06040	c.752C>T	p.Pro251Leu
NC_008463.1	1291851-1291852	G	A	missense_variant	MODERATE	PA14_RS06070	PA14_RS06070	c.353C>T	p.Ala118Val
NC_008463.1	1293344-1293345	C	T	missense_variant	MODERATE	PA14_RS06080	PA14_RS06080	c.877G>A	p.Val293Ile
NC_008463.1	1295287-1295288	C	T	missense_variant	MODERATE	PA14_RS06085	PA14_RS06085	c.121G>A	p.Val41Ile
NC_008463.1	1295581-1295582	T	A	missense_variant	MODERATE	PA14_RS06090	PA14_RS06090	c.736A>T	p.Thr246Ser
NC_008463.1	1307218-1307219	G	A	missense_variant	MODERATE	PA14_RS06155	PA14_RS06155	c.872C>T	p.Ala291Val
NC_008463.1	1307282-1307283	T	C	missense_variant	MODERATE	PA14_RS06155	PA14_RS06155	c.808A>G	p.Thr270Ala
NC_008463.1	1307288-1307289	A	G	missense_variant	MODERATE	PA14_RS06155	PA14_RS06155	c.802T>C	p.Ser268Pro
NC_008463.1	1307293-1307294	C	T	missense_variant	MODERATE	PA14_RS06155	PA14_RS06155	c.797G>A	p.Ser266Asn
NC_008463.1	1307332-1307333	A	G	missense_variant	MODERATE	PA14_RS06155	PA14_RS06155	c.758T>C	p.Val253Ala
NC_008463.1	1307391-1307392	G	C	missense_variant	MODERATE	PA14_RS06155	PA14_RS06155	c.699C>G	p.Asp233Glu
NC_008463.1	1307392-1307393	T	G	missense_variant	MODERATE	PA14_RS06155	PA14_RS06155	c.698A>C	p.Asp233Ala
NC_008463.1	1307409-1307410	A	T	missense_variant	MODERATE	PA14_RS06155	PA14_RS06155	c.681T>A	p.Asp227Glu
NC_008463.1	1307410-1307411	T	G	missense_variant	MODERATE	PA14_RS06155	PA14_RS06155	c.680A>C	p.Asp227Ala
NC_008463.1	1307420-1307421	C	T	missense_variant	MODERATE	PA14_RS06155	PA14_RS06155	c.670G>A	p.Ala224Thr
NC_008463.1	1307423-1307424	A	G	missense_variant	MODERATE	PA14_RS06155	PA14_RS06155	c.667T>C	p.Ser223Pro
NC_008463.1	1307483-1307484	T	A	missense_variant	MODERATE	PA14_RS06155	PA14_RS06155	c.607A>T	p.Thr203Ser
NC_008463.1	1307485-1307486	T	C	missense_variant	MODERATE	PA14_RS06155	PA14_RS06155	c.605A>G	p.His202Arg
NC_008463.1	1307497-1307498	T	C	missense_variant	MODERATE	PA14_RS06155	PA14_RS06155	c.593A>G	p.Gln198Arg
NC_008463.1	1307506-1307507	C	T	missense_variant	MODERATE	PA14_RS06155	PA14_RS06155	c.584G>A	p.Arg195His
NC_008463.1	1307513-1307514	T	C	missense_variant	MODERATE	PA14_RS06155	PA14_RS06155	c.577A>G	p.Asn193Asp
NC_008463.1	1307554-1307555	C	G	missense_variant	MODERATE	PA14_RS06155	PA14_RS06155	c.536G>C	p.Ser179Thr
NC_008463.1	1307643-1307644	G	T	missense_variant	MODERATE	PA14_RS06155	PA14_RS06155	c.447C>A	p.Asp149Glu
NC_008463.1	1307707-1307708	T	G	missense_variant	MODERATE	PA14_RS06155	PA14_RS06155	c.383A>C	p.Tyr128Ser
NC_008463.1	1307768-1307769	C	T	missense_variant	MODERATE	PA14_RS06155	PA14_RS06155	c.322G>A	p.Gly108Arg
NC_008463.1	1308374-1308375	A	G	missense_variant	MODERATE	merD	PA14_RS06165	c.311T>C	p.Val104Ala
NC_008463.1	1308404-1308405	C	T	missense_variant	MODERATE	merD	PA14_RS06165	c.281G>A	p.Arg94His
NC_008463.1	1308426-1308427	G	C	missense_variant	MODERATE	merD	PA14_RS06165	c.259C>G	p.Leu87Val
NC_008463.1	1308438-1308439	C	T	missense_variant	MODERATE	merD	PA14_RS06165	c.247G>A	p.Ala83Thr
NC_008463.1	1308449-1308450	T	C	missense_variant	MODERATE	merD	PA14_RS06165	c.236A>G	p.Asp79Gly
NC_008463.1	1308522-1308523	C	A	missense_variant	MODERATE	merD	PA14_RS06165	c.163G>T	p.Ala55Ser
NC_008463.1	1308553-1308554	G	C	missense_variant	MODERATE	merD	PA14_RS06165	c.132C>G	p.Asp44Glu
NC_008463.1	1308900-1308901	A	T	missense_variant	MODERATE	PA14_RS06170	PA14_RS06170	c.1488T>A	p.His496Gln
NC_008463.1	1308901-1308902	T	C	missense_variant	MODERATE	PA14_RS06170	PA14_RS06170	c.1487A>G	p.His496Arg
NC_008463.1	1308902-1308903	G	C	missense_variant	MODERATE	PA14_RS06170	PA14_RS06170	c.1486C>G	p.His496Asp
NC_008463.1	1308917-1308918	T	C	missense_variant	MODERATE	PA14_RS06170	PA14_RS06170	c.1471A>G	p.Ile491Val
NC_008463.1	1308981-1308982	C	G	missense_variant	MODERATE	PA14_RS06170	PA14_RS06170	c.1407G>C	p.Leu469Phe
NC_008463.1	1309091-1309092	C	T	missense_variant	MODERATE	PA14_RS06170	PA14_RS06170	c.1297G>A	p.Asp433Asn
NC_008463.1	1309097-1309098	C	T	missense_variant	MODERATE	PA14_RS06170	PA14_RS06170	c.1291G>A	p.Ala431Thr
NC_008463.1	1309204-1309205	T	C	missense_variant	MODERATE	PA14_RS06170	PA14_RS06170	c.1184A>G	p.Asn395Ser
NC_008463.1	1309857-1309860	CTT	C	frameshift_variant	HIGH	PA14_RS06170	PA14_RS06170	c.529_530delAA	p.Lys177fs
NC_008463.1	1309866-1309867	G	C	missense_variant	MODERATE	PA14_RS06170	PA14_RS06170	c.522C>G	p.Asp174Glu
NC_008463.1	1309872-1309876	CGTA	C	disruptive_inframe_deletion	MODERATE	PA14_RS06170	PA14_RS06170	c.513_515delTAC	p.Thr172del
NC_008463.1	1309885-1309886	G	A	missense_variant	MODERATE	PA14_RS06170	PA14_RS06170	c.503C>T	p.Ala168Val
NC_008463.1	1309889-1309890	C	CTTG	conservative_inframe_insertion	MODERATE	PA14_RS06170	PA14_RS06170	c.498_499insCAA	p.Ile166_Ala167insGln
NC_008463.1	1309897-1309898	C	T	missense_variant	MODERATE	PA14_RS06170	PA14_RS06170	c.491G>A	p.Gly164Asp
NC_008463.1	1309898-1309899	C	T	missense_variant	MODERATE	PA14_RS06170	PA14_RS06170	c.490G>A	p.Gly164Ser
NC_008463.1	1310018-1310021	CCT	C	frameshift_variant	HIGH	PA14_RS06170	PA14_RS06170	c.368_369delAG	p.Gln123fs
NC_008463.1	1310234-1310235	C	T	missense_variant	MODERATE	PA14_RS06170	PA14_RS06170	c.154G>A	p.Ala52Thr
NC_008463.1	1310242-1310243	G	A	missense_variant	MODERATE	PA14_RS06170	PA14_RS06170	c.146C>T	p.Ser49Leu
NC_008463.1	1310252-1310253	G	C	missense_variant	MODERATE	PA14_RS06170	PA14_RS06170	c.136C>G	p.Pro46Ala
NC_008463.1	1310254-1310255	A	T	missense_variant	MODERATE	PA14_RS06170	PA14_RS06170	c.134T>A	p.Val45Glu
NC_008463.1	1310282-1310283	G	C	missense_variant	MODERATE	PA14_RS06170	PA14_RS06170	c.106C>G	p.Pro36Ala
NC_008463.1	1310293-1310294	A	T	missense_variant	MODERATE	PA14_RS06170	PA14_RS06170	c.95T>A	p.Val32Glu
NC_008463.1	1310341-1310342	G	A	missense_variant	MODERATE	PA14_RS06170	PA14_RS06170	c.47C>T	p.Ala16Val
NC_008463.1	1310698-1310699	C	T	missense_variant	MODERATE	merP	PA14_RS06175	c.37G>A	p.Val13Ile
NC_008463.1	1310729-1310730	C	CTTGCGCCGAAACTTGCGTT	frameshift_variant	HIGH	merP	PA14_RS06175	c.5_6insAACGCAAGTTTCGGCGCAA	p.Lys3fs
NC_008463.1	1310799-1310800	G	A	missense_variant	MODERATE	PA14_RS06180	PA14_RS06180	c.299C>T	p.Ala100Val
NC_008463.1	1310809-1310810	T	C	missense_variant	MODERATE	PA14_RS06180	PA14_RS06180	c.289A>G	p.Ile97Val
NC_008463.1	1310839-1310840	C	T	missense_variant	MODERATE	PA14_RS06180	PA14_RS06180	c.259G>A	p.Val87Met
NC_008463.1	1310883-1310884	T	TAG	frameshift_variant	HIGH	PA14_RS06180	PA14_RS06180	c.214_215insCT	p.Gln72fs
NC_008463.1	1310928-1310929	A	G	missense_variant	MODERATE	PA14_RS06180	PA14_RS06180	c.170T>C	p.Val57Ala
NC_008463.1	1310954-1310955	A	C	missense_variant	MODERATE	PA14_RS06180	PA14_RS06180	c.144T>G	p.Asp48Glu
NC_008463.1	1310965-1310966	C	T	missense_variant	MODERATE	PA14_RS06180	PA14_RS06180	c.133G>A	p.Ala45Thr
NC_008463.1	1311004-1311005	T	C	missense_variant	MODERATE	PA14_RS06180	PA14_RS06180	c.94A>G	p.Ile32Val
NC_008463.1	1311031-1311032	C	T	missense_variant	MODERATE	PA14_RS06180	PA14_RS06180	c.67G>A	p.Ala23Thr
NC_008463.1	1311061-1311062	T	C	missense_variant	MODERATE	PA14_RS06180	PA14_RS06180	c.37A>G	p.Thr13Ala
NC_008463.1	1311081-1311082	G	T	missense_variant	MODERATE	PA14_RS06180	PA14_RS06180	c.17C>A	p.Thr6Asn
NC_008463.1	1311085-1311086	T	G	missense_variant	MODERATE	PA14_RS06180	PA14_RS06180	c.13A>C	p.Lys5Gln
NC_008463.1	1311177-1311178	C	G	missense_variant	MODERATE	merR	PA14_RS06185	c.9C>G	p.Asn3Lys
NC_008463.1	1311269-1311270	T	C	missense_variant	MODERATE	merR	PA14_RS06185	c.101T>C	p.Leu34Pro
NC_008463.1	1311311-1311312	A	C	missense_variant	MODERATE	merR	PA14_RS06185	c.143A>C	p.Glu48Ala
NC_008463.1	1334379-1334380	G	A	missense_variant	MODERATE	PA14_RS06285	PA14_RS06285	c.490G>A	p.Ala164Thr
NC_008463.1	1341485-1341486	A	G	missense_variant	MODERATE	purL	PA14_RS06305	c.2923A>G	p.Thr975Ala
NC_008463.1	1351538-1351539	C	T	missense_variant	MODERATE	PA14_RS06345	PA14_RS06345	c.418G>A	p.Glu140Lys
NC_008463.1	1353936-1353937	C	T	missense_variant	MODERATE	PA14_RS06365	PA14_RS06365	c.439C>T	p.Arg147Cys
NC_008463.1	1354822-1354823	T	G	missense_variant	MODERATE	PA14_RS06370	PA14_RS06370	c.142T>G	p.Ser48Ala
NC_008463.1	1363556-1363557	C	T	missense_variant	MODERATE	PA14_RS06415	PA14_RS06415	c.410C>T	p.Ala137Val
NC_008463.1	1370020-1370021	G	A	missense_variant	MODERATE	PA14_RS06445	PA14_RS06445	c.208G>A	p.Ala70Thr
NC_008463.1	1370947-1370948	T	A	missense_variant	MODERATE	PA14_RS06445	PA14_RS06445	c.1135T>A	p.Cys379Ser
NC_008463.1	1371886-1371887	C	T	missense_variant	MODERATE	PA14_RS06450	PA14_RS06450	c.611G>A	p.Gly204Asp
NC_008463.1	1373078-1373079	C	T	missense_variant	MODERATE	PA14_RS06460	PA14_RS06460	c.1216G>A	p.Glu406Lys
NC_008463.1	1373437-1373438	C	T	missense_variant	MODERATE	PA14_RS06460	PA14_RS06460	c.857G>A	p.Arg286Gln
NC_008463.1	1378484-1378485	C	G	missense_variant	MODERATE	PA14_RS06480	PA14_RS06480	c.1824C>G	p.Asp608Glu
NC_008463.1	1380458-1380459	G	A	missense_variant	MODERATE	PA14_RS06485	PA14_RS06485	c.1582G>A	p.Val528Ile
NC_008463.1	1381607-1381608	G	A	missense_variant	MODERATE	PA14_RS06485	PA14_RS06485	c.2731G>A	p.Asp911Asn
NC_008463.1	1384347-1384348	A	T	missense_variant	MODERATE	PA14_RS06490	PA14_RS06490	c.212A>T	p.Gln71Leu
NC_008463.1	1391865-1391866	G	A	missense_variant	MODERATE	PA14_RS06525	PA14_RS06525	c.179G>A	p.Gly60Asp
NC_008463.1	1396127-1396128	G	T	missense_variant	MODERATE	PA14_RS06550	PA14_RS06550	c.771C>A	p.Phe257Leu
NC_008463.1	1396573-1396574	C	T	missense_variant	MODERATE	PA14_RS06550	PA14_RS06550	c.325G>A	p.Glu109Lys
NC_008463.1	1413044-1413045	G	A	missense_variant	MODERATE	PA14_RS06610	PA14_RS06610	c.1003G>A	p.Asp335Asn
NC_008463.1	1427666-1427667	A	T	missense_variant	MODERATE	PA14_RS06690	PA14_RS06690	c.42A>T	p.Gln14His
NC_008463.1	1429988-1429989	G	T	missense_variant	MODERATE	PA14_RS06690	PA14_RS06690	c.2364G>T	p.Glu788Asp
NC_008463.1	1439472-1439473	G	A	missense_variant	MODERATE	PA14_RS06745	PA14_RS06745	c.721G>A	p.Glu241Lys
NC_008463.1	1447013-1447014	G	A	missense_variant	MODERATE	PA14_RS06770	PA14_RS06770	c.76G>A	p.Val26Met
NC_008463.1	1449227-1449228	G	C	missense_variant	MODERATE	PA14_RS06775	PA14_RS06775	c.1545G>C	p.Glu515Asp
NC_008463.1	1449289-1449290	A	C	missense_variant	MODERATE	PA14_RS06775	PA14_RS06775	c.1607A>C	p.Asp536Ala
NC_008463.1	1449618-1449619	G	A	missense_variant	MODERATE	PA14_RS06780	PA14_RS06780	c.85G>A	p.Ala29Thr
NC_008463.1	1449831-1449832	G	C	missense_variant	MODERATE	PA14_RS06780	PA14_RS06780	c.298G>C	p.Val100Leu
NC_008463.1	1453635-1453636	G	A	missense_variant	MODERATE	PA14_RS06800	PA14_RS06800	c.293C>T	p.Ala98Val
NC_008463.1	1456209-1456210	G	A	missense_variant	MODERATE	PA14_RS06825	PA14_RS06825	c.40G>A	p.Ala14Thr
NC_008463.1	1458288-1458289	T	C	missense_variant	MODERATE	PA14_RS06830	PA14_RS06830	c.887A>G	p.Asn296Ser
NC_008463.1	1468135-1468136	C	T	missense_variant	MODERATE	PA14_RS06875	PA14_RS06875	c.212C>T	p.Ser71Leu
NC_008463.1	1470077-1470078	C	T	missense_variant	MODERATE	rseP	PA14_RS06880	c.938C>T	p.Ala313Val
NC_008463.1	1473561-1473562	C	G	missense_variant	MODERATE	PA14_RS06895	PA14_RS06895	c.58C>G	p.Leu20Val
NC_008463.1	1475888-1475889	T	G	missense_variant	MODERATE	PA14_RS06910	PA14_RS06910	c.61T>G	p.Ser21Ala
NC_008463.1	1476843-1476844	C	T	missense_variant	MODERATE	PA14_RS06910	PA14_RS06910	c.1016C>T	p.Ser339Leu
NC_008463.1	1483012-1483013	A	G	missense_variant	MODERATE	PA14_RS06930	PA14_RS06930	c.11A>G	p.Asn4Ser
NC_008463.1	1483866-1483867	G	A	missense_variant	MODERATE	PA14_RS06930	PA14_RS06930	c.865G>A	p.Ala289Thr
NC_008463.1	1484242-1484243	C	T	missense_variant	MODERATE	tilS	PA14_RS06935	c.221C>T	p.Ala74Val
NC_008463.1	1486215-1486216	G	A	missense_variant	MODERATE	pyrG	PA14_RS06940	c.695G>A	p.Arg232His
NC_008463.1	1487024-1487025	G	T	missense_variant	MODERATE	pyrG	PA14_RS06940	c.1504G>T	p.Ala502Ser
NC_008463.1	1495931-1495932	C	T	missense_variant	MODERATE	PA14_RS06995	PA14_RS06995	c.352C>T	p.Arg118Cys
NC_008463.1	1496429-1496430	A	C	missense_variant	MODERATE	PA14_RS06995	PA14_RS06995	c.850A>C	p.Ser284Arg
NC_008463.1	1498543-1498544	C	T	missense_variant	MODERATE	PA14_RS07010	PA14_RS07010	c.446C>T	p.Ala149Val
NC_008463.1	1500618-1500619	C	T	missense_variant	MODERATE	PA14_RS07020	PA14_RS07020	c.232G>A	p.Val78Ile
NC_008463.1	1503469-1503470	A	G	missense_variant	MODERATE	PA14_RS30170	PA14_RS30170	c.7A>G	p.Arg3Gly
NC_008463.1	1503542-1503543	A	G	missense_variant	MODERATE	PA14_RS30170	PA14_RS30170	c.80A>G	p.His27Arg
NC_008463.1	1509160-1509161	C	G	missense_variant	MODERATE	PA14_RS07055	PA14_RS07055	c.330G>C	p.Glu110Asp
NC_008463.1	1510720-1510721	G	A	missense_variant	MODERATE	PA14_RS07060	PA14_RS07060	c.1052G>A	p.Ser351Asn
NC_008463.1	1513848-1513849	C	T	missense_variant	MODERATE	PA14_RS07075	PA14_RS07075	c.241G>A	p.Val81Ile
NC_008463.1	1515171-1515185	GGCCACGCCCGGCA	G	frameshift_variant	HIGH	PA14_RS07085	PA14_RS07085	c.650_662delTGCCGGGCGTGGC	p.Leu217fs
NC_008463.1	1516929-1516930	C	T	initiator_codon_variant	LOW	PA14_RS07090	PA14_RS07090	c.1G>A	p.Val1?
NC_008463.1	1517567-1517568	T	C	missense_variant	MODERATE	PA14_RS07095	PA14_RS07095	c.380T>C	p.Val127Ala
NC_008463.1	1517978-1517979	A	G	missense_variant	MODERATE	PA14_RS07100	PA14_RS07100	c.857T>C	p.Leu286Pro
NC_008463.1	1525331-1525332	T	C	missense_variant	MODERATE	PA14_RS07140	PA14_RS07140	c.974T>C	p.Val325Ala
NC_008463.1	1529764-1529765	G	A	missense_variant	MODERATE	PA14_RS07160	PA14_RS07160	c.296G>A	p.Arg99Gln
NC_008463.1	1530819-1530820	C	T	missense_variant	MODERATE	PA14_RS07160	PA14_RS07160	c.1351C>T	p.Pro451Ser
NC_008463.1	1531631-1531632	G	C	missense_variant	MODERATE	PA14_RS07165	PA14_RS07165	c.397G>C	p.Asp133His
NC_008463.1	1533475-1533476	T	C	missense_variant	MODERATE	PA14_RS07175	PA14_RS07175	c.200T>C	p.Val67Ala
NC_008463.1	1533478-1533479	A	C	missense_variant	MODERATE	PA14_RS07175	PA14_RS07175	c.203A>C	p.Glu68Ala
NC_008463.1	1533481-1533482	G	T	missense_variant	MODERATE	PA14_RS07175	PA14_RS07175	c.206G>T	p.Arg69Leu
NC_008463.1	1534156-1534157	C	T	missense_variant	MODERATE	PA14_RS07175	PA14_RS07175	c.881C>T	p.Ala294Val
NC_008463.1	1534243-1534244	C	T	missense_variant	MODERATE	PA14_RS07175	PA14_RS07175	c.968C>T	p.Thr323Met
NC_008463.1	1535357-1535358	C	A	missense_variant	MODERATE	PA14_RS07180	PA14_RS07180	c.527C>A	p.Ala176Asp
NC_008463.1	1540301-1540302	G	T	missense_variant	MODERATE	PA14_RS07205	PA14_RS07205	c.1267C>A	p.Leu423Met
NC_008463.1	1545508-1545509	A	C	missense_variant	MODERATE	PA14_RS07225	PA14_RS07225	c.41A>C	p.Glu14Ala
NC_008463.1	1547883-1547884	G	A	missense_variant	MODERATE	PA14_RS07235	PA14_RS07235	c.202G>A	p.Val68Met
NC_008463.1	1551060-1551074	CCGGATCGAACAGG	C	frameshift_variant	HIGH	PA14_RS07260	PA14_RS07260	c.546_558delCCTGTTCGATCCG	p.Leu183fs
NC_008463.1	1554135-1554136	C	T	missense_variant	MODERATE	PA14_RS07275	PA14_RS07275	c.262G>A	p.Ala88Thr
NC_008463.1	1556484-1556485	A	G	missense_variant	MODERATE	mmsB	PA14_RS07285	c.448A>G	p.Ile150Val
NC_008463.1	1559053-1559054	C	T	missense_variant	MODERATE	PA14_RS07295	PA14_RS07295	c.940G>A	p.Ala314Thr
NC_008463.1	1560914-1560915	G	C	missense_variant	MODERATE	PA14_RS07305	PA14_RS07305	c.512G>C	p.Gly171Ala
NC_008463.1	1561273-1561274	C	T	missense_variant	MODERATE	PA14_RS07305	PA14_RS07305	c.871C>T	p.Arg291Cys
NC_008463.1	1567146-1567147	G	C	missense_variant	MODERATE	pfkB	PA14_RS07330	c.559G>C	p.Val187Leu
NC_008463.1	1567226-1567227	T	G	missense_variant	MODERATE	pfkB	PA14_RS07330	c.639T>G	p.His213Gln
NC_008463.1	1569467-1569468	C	T	missense_variant	MODERATE	PA14_RS07340	PA14_RS07340	c.1372G>A	p.Val458Met
NC_008463.1	1571734-1571735	C	T	missense_variant	MODERATE	PA14_RS07355	PA14_RS07355	c.1505G>A	p.Arg502Gln
NC_008463.1	1571924-1571925	G	T	missense_variant	MODERATE	PA14_RS07355	PA14_RS07355	c.1315C>A	p.Leu439Ile
NC_008463.1	1572250-1572251	G	A	missense_variant	MODERATE	PA14_RS07355	PA14_RS07355	c.989C>T	p.Ala330Val
NC_008463.1	1572440-1572441	C	A	missense_variant	MODERATE	PA14_RS07355	PA14_RS07355	c.799G>T	p.Ala267Ser
NC_008463.1	1574946-1574947	C	T	missense_variant	MODERATE	PA14_RS07365	PA14_RS07365	c.1162G>A	p.Val388Ile
NC_008463.1	1576292-1576305	TGAACAGCACGGC	T	conservative_inframe_deletion	MODERATE	PA14_RS07370	PA14_RS07370	c.820_831delGCCGTGCTGTTC	p.Ala274_Phe277del
NC_008463.1	1581433-1581434	C	G	missense_variant	MODERATE	PA14_RS07390	PA14_RS07390	c.764G>C	p.Arg255Pro
NC_008463.1	1589744-1589745	G	C	missense_variant	MODERATE	PA14_RS07420	PA14_RS07420	c.1364C>G	p.Ala455Gly
NC_008463.1	1601428-1601429	G	C	missense_variant	MODERATE	PA14_RS07460	PA14_RS07460	c.1800C>G	p.Asp600Glu
NC_008463.1	1601717-1601718	C	T	missense_variant	MODERATE	PA14_RS07460	PA14_RS07460	c.1511G>A	p.Ser504Asn
NC_008463.1	1602363-1602364	C	T	missense_variant	MODERATE	PA14_RS07460	PA14_RS07460	c.865G>A	p.Gly289Ser
NC_008463.1	1602581-1602582	G	C	missense_variant	MODERATE	PA14_RS07460	PA14_RS07460	c.647C>G	p.Thr216Ser
NC_008463.1	1602702-1602703	C	T	missense_variant	MODERATE	PA14_RS07460	PA14_RS07460	c.526G>A	p.Ala176Thr
NC_008463.1	1618242-1618243	G	A	missense_variant	MODERATE	PA14_RS07525	PA14_RS07525	c.2761G>A	p.Val921Met
NC_008463.1	1619474-1619475	G	T	missense_variant	MODERATE	PA14_RS07530	PA14_RS07530	c.835G>T	p.Ala279Ser
NC_008463.1	1621891-1621893	AC	A	frameshift_variant	HIGH	PA14_RS07540	PA14_RS07540	c.615delC	p.Ala206fs
NC_008463.1	1627051-1627052	C	G	missense_variant	MODERATE	PA14_RS07560	PA14_RS07560	c.750C>G	p.Phe250Leu
NC_008463.1	1629389-1629390	T	C	missense_variant	MODERATE	PA14_RS07580	PA14_RS07580	c.463A>G	p.Ser155Gly
NC_008463.1	1631091-1631092	C	T	missense_variant	MODERATE	PA14_RS07590	PA14_RS07590	c.2122G>A	p.Gly708Ser
NC_008463.1	1632297-1632298	T	G	missense_variant	MODERATE	PA14_RS07590	PA14_RS07590	c.916A>C	p.Ile306Leu
NC_008463.1	1641042-1641043	C	T	missense_variant	MODERATE	PA14_RS07615	PA14_RS07615	c.361G>A	p.Val121Ile
NC_008463.1	1645266-1645267	T	G	missense_variant	MODERATE	metG	PA14_RS07635	c.1049A>C	p.Asp350Ala
NC_008463.1	1666972-1666973	A	G	missense_variant	MODERATE	PA14_RS07725	PA14_RS07725	c.1313A>G	p.Glu438Gly
NC_008463.1	1670292-1670293	C	T	missense_variant	MODERATE	PA14_RS07740	PA14_RS07740	c.1193G>A	p.Gly398Asp
NC_008463.1	1672353-1672354	C	T	missense_variant	MODERATE	PA14_RS07745	PA14_RS07745	c.886G>A	p.Val296Ile
NC_008463.1	1673362-1673363	C	T	missense_variant	MODERATE	asnB	PA14_RS07750	c.1687G>A	p.Asp563Asn
NC_008463.1	1675399-1675401	AG	A	frameshift_variant	HIGH	PA14_RS07755	PA14_RS07755	c.211delG	p.Ala71fs
NC_008463.1	1683476-1683477	C	A	missense_variant	MODERATE	PA14_RS07785	PA14_RS07785	c.822G>T	p.Met274Ile
NC_008463.1	1685886-1685887	A	C	missense_variant	MODERATE	PA14_RS07800	PA14_RS07800	c.83A>C	p.Asp28Ala
NC_008463.1	1692796-1692797	A	C	missense_variant	MODERATE	PA14_RS07835	PA14_RS07835	c.546A>C	p.Gln182His
NC_008463.1	1701546-1701547	A	T	missense_variant	MODERATE	PA14_RS07905	PA14_RS07905	c.61A>T	p.Met21Leu
NC_008463.1	1705011-1705012	G	C	missense_variant	MODERATE	PA14_RS07925	PA14_RS07925	c.488C>G	p.Thr163Arg
NC_008463.1	1710223-1710224	C	A	missense_variant	MODERATE	PA14_RS07945	PA14_RS07945	c.273C>A	p.Asp91Glu
NC_008463.1	1710518-1710519	A	G	missense_variant	MODERATE	PA14_RS07945	PA14_RS07945	c.568A>G	p.Thr190Ala
NC_008463.1	1710521-1710522	G	A	missense_variant	MODERATE	PA14_RS07945	PA14_RS07945	c.571G>A	p.Ala191Thr
NC_008463.1	1711339-1711340	G	A	missense_variant	MODERATE	PA14_RS07945	PA14_RS07945	c.1389G>A	p.Met463Ile
NC_008463.1	1713142-1713143	C	T	missense_variant	MODERATE	PA14_RS07950	PA14_RS07950	c.112G>A	p.Ala38Thr
NC_008463.1	1715741-1715742	A	G	missense_variant	MODERATE	pdhA	PA14_RS07960	c.1076A>G	p.Gln359Arg
NC_008463.1	1717208-1717209	G	T	missense_variant	MODERATE	PA14_RS07970	PA14_RS07970	c.434G>T	p.Arg145Leu
NC_008463.1	1718127-1718128	C	A	missense_variant	MODERATE	PA14_RS07975	PA14_RS07975	c.160G>T	p.Val54Leu
NC_008463.1	1718823-1718824	C	T	missense_variant	MODERATE	PA14_RS07980	PA14_RS07980	c.142G>A	p.Ala48Thr
NC_008463.1	1720055-1720056	A	G	missense_variant	MODERATE	PA14_RS07995	PA14_RS07995	c.191A>G	p.Tyr64Cys
NC_008463.1	1721050-1721051	A	G	missense_variant	MODERATE	PA14_RS08005	PA14_RS08005	c.311A>G	p.Asn104Ser
NC_008463.1	1721071-1721072	G	C	missense_variant	MODERATE	PA14_RS08005	PA14_RS08005	c.332G>C	p.Ser111Thr
NC_008463.1	1721088-1721089	G	T	missense_variant	MODERATE	PA14_RS08005	PA14_RS08005	c.349G>T	p.Ala117Ser
NC_008463.1	1725863-1725864	G	A	missense_variant	MODERATE	PA14_RS08020	PA14_RS08020	c.332G>A	p.Arg111His
NC_008463.1	1733892-1733893	A	T	missense_variant	MODERATE	PA14_RS08055	PA14_RS08055	c.694A>T	p.Thr232Ser
NC_008463.1	1737141-1737142	C	A	missense_variant	MODERATE	PA14_RS08075	PA14_RS08075	c.184G>T	p.Ala62Ser
NC_008463.1	1739073-1739074	T	C	initiator_codon_variant	LOW	PA14_RS08085	PA14_RS08085	c.1A>G	p.Met1?
NC_008463.1	1739944-1739945	G	A	missense_variant	MODERATE	PA14_RS08090	PA14_RS08090	c.413C>T	p.Ala138Val
NC_008463.1	1741023-1741024	T	A	missense_variant	MODERATE	PA14_RS08095	PA14_RS08095	c.1241A>T	p.Glu414Val
NC_008463.1	1741401-1741402	T	C	missense_variant	MODERATE	PA14_RS08095	PA14_RS08095	c.863A>G	p.Lys288Arg
NC_008463.1	1742693-1742694	C	T	missense_variant	MODERATE	PA14_RS08100	PA14_RS08100	c.1762G>A	p.Ala588Thr
NC_008463.1	1746503-1746504	G	C	missense_variant	MODERATE	PA14_RS08120	PA14_RS08120	c.482C>G	p.Ala161Gly
NC_008463.1	1749074-1749075	G	T	missense_variant	MODERATE	phnC	PA14_RS08135	c.787G>T	p.Ala263Ser
NC_008463.1	1758736-1758737	G	A	missense_variant	MODERATE	PA14_RS08195	PA14_RS08195	c.593G>A	p.Arg198Gln
NC_008463.1	1760252-1760253	G	A	missense_variant	MODERATE	PA14_RS08215	PA14_RS08215	c.310C>T	p.Pro104Ser
NC_008463.1	1762305-1762306	G	A	missense_variant	MODERATE	PA14_RS08225	PA14_RS08225	c.194G>A	p.Gly65Glu
NC_008463.1	1762307-1762308	C	G	missense_variant	MODERATE	PA14_RS08225	PA14_RS08225	c.196C>G	p.Leu66Val
NC_008463.1	1762308-1762309	T	C	missense_variant	MODERATE	PA14_RS08225	PA14_RS08225	c.197T>C	p.Leu66Pro
NC_008463.1	1762311-1762312	T	C	missense_variant	MODERATE	PA14_RS08225	PA14_RS08225	c.200T>C	p.Val67Ala
NC_008463.1	1762317-1762318	T	C	missense_variant	MODERATE	PA14_RS08225	PA14_RS08225	c.206T>C	p.Val69Ala
NC_008463.1	1762320-1762321	T	C	missense_variant	MODERATE	PA14_RS08225	PA14_RS08225	c.209T>C	p.Val70Ala
NC_008463.1	1762323-1762324	G	C	missense_variant	MODERATE	PA14_RS08225	PA14_RS08225	c.212G>C	p.Arg71Pro
NC_008463.1	1762326-1762327	C	T	missense_variant	MODERATE	PA14_RS08225	PA14_RS08225	c.215C>T	p.Ala72Val
NC_008463.1	1762329-1762330	T	C	missense_variant	MODERATE	PA14_RS08225	PA14_RS08225	c.218T>C	p.Met73Thr
NC_008463.1	1762336-1762337	G	A	stop_gained	HIGH	PA14_RS08225	PA14_RS08225	c.225G>A	p.Trp75*
NC_008463.1	1762341-1762342	T	C	missense_variant	MODERATE	PA14_RS08225	PA14_RS08225	c.230T>C	p.Ile77Thr
NC_008463.1	1762342-1762343	A	G	missense_variant	MODERATE	PA14_RS08225	PA14_RS08225	c.231A>G	p.Ile77Met
NC_008463.1	1762363-1762364	G	A	missense_variant	MODERATE	PA14_RS08225	PA14_RS08225	c.252G>A	p.Met84Ile
NC_008463.1	1762376-1762377	G	A	missense_variant	MODERATE	PA14_RS08225	PA14_RS08225	c.265G>A	p.Ala89Thr
NC_008463.1	1762422-1762423	T	C	missense_variant	MODERATE	PA14_RS08225	PA14_RS08225	c.311T>C	p.Ile104Thr
NC_008463.1	1762509-1762510	G	A	start_lost	HIGH	PA14_RS30215	PA14_RS30215	c.3G>A	p.Leu1?
NC_008463.1	1762523-1762524	A	T	missense_variant	MODERATE	PA14_RS30215	PA14_RS30215	c.17A>T	p.Tyr6Phe
NC_008463.1	1762686-1762687	C	A	missense_variant	MODERATE	PA14_RS30215	PA14_RS30215	c.180C>A	p.Asp60Glu
NC_008463.1	1762687-1762688	G	A	missense_variant	MODERATE	PA14_RS30215	PA14_RS30215	c.181G>A	p.Ala61Thr
NC_008463.1	1762692-1762693	G	A	missense_variant	MODERATE	PA14_RS30215	PA14_RS30215	c.186G>A	p.Met62Ile
NC_008463.1	1762703-1762704	A	C	missense_variant	MODERATE	PA14_RS30215	PA14_RS30215	c.197A>C	p.Gln66Pro
NC_008463.1	1762705-1762706	A	T	missense_variant	MODERATE	PA14_RS30215	PA14_RS30215	c.199A>T	p.Asn67Tyr
NC_008463.1	1762728-1762729	C	CAGGCTCAAG	disruptive_inframe_insertion	MODERATE	PA14_RS30215	PA14_RS30215	c.223_224insGGCTCAAGA	p.Thr74_Thr75insArgLeuLys
NC_008463.1	1762769-1762770	G	A	missense_variant	MODERATE	PA14_RS30215	PA14_RS30215	c.263G>A	p.Ser88Asn
NC_008463.1	1762790-1762791	A	G	missense_variant	MODERATE	PA14_RS30215	PA14_RS30215	c.284A>G	p.His95Arg
NC_008463.1	1762805-1762806	T	C	missense_variant	MODERATE	PA14_RS30215	PA14_RS30215	c.299T>C	p.Val100Ala
NC_008463.1	1762847-1762848	C	T	missense_variant	MODERATE	PA14_RS30215	PA14_RS30215	c.341C>T	p.Thr114Ile
NC_008463.1	1762925-1762926	G	A	missense_variant	MODERATE	PA14_RS30215	PA14_RS30215	c.419G>A	p.Ser140Asn
NC_008463.1	1762963-1762964	G	A	missense_variant	MODERATE	PA14_RS30215	PA14_RS30215	c.457G>A	p.Gly153Arg
NC_008463.1	1762964-1762965	G	T	missense_variant	MODERATE	PA14_RS30215	PA14_RS30215	c.458G>T	p.Gly153Val
NC_008463.1	1762985-1762986	T	A	missense_variant	MODERATE	PA14_RS30215	PA14_RS30215	c.479T>A	p.Leu160Gln
NC_008463.1	1763017-1763018	A	G	missense_variant	MODERATE	PA14_RS30215	PA14_RS30215	c.511A>G	p.Thr171Ala
NC_008463.1	1763099-1763100	G	C	missense_variant	MODERATE	PA14_RS30215	PA14_RS30215	c.593G>C	p.Gly198Ala
NC_008463.1	1764244-1764245	A	G	missense_variant	MODERATE	PA14_RS08240	PA14_RS08240	c.749A>G	p.Gln250Arg
NC_008463.1	1764462-1764463	A	G	missense_variant	MODERATE	PA14_RS08240	PA14_RS08240	c.967A>G	p.Ile323Val
NC_008463.1	1764472-1764473	A	G	missense_variant	MODERATE	PA14_RS08240	PA14_RS08240	c.977A>G	p.His326Arg
NC_008463.1	1770893-1770894	C	T	missense_variant	MODERATE	PA14_RS08265	PA14_RS08265	c.22C>T	p.Pro8Ser
NC_008463.1	1777506-1777507	C	T	missense_variant	MODERATE	PA14_RS08295	PA14_RS08295	c.142G>A	p.Ala48Thr
NC_008463.1	1778595-1778596	C	A	missense_variant	MODERATE	dsdA	PA14_RS08300	c.456G>T	p.Glu152Asp
NC_008463.1	1782694-1782695	C	T	missense_variant	MODERATE	PA14_RS08315	PA14_RS08315	c.548C>T	p.Ala183Val
NC_008463.1	1783319-1783320	C	T	missense_variant	MODERATE	PA14_RS08320	PA14_RS08320	c.235G>A	p.Asp79Asn
NC_008463.1	1795331-1795332	G	T	missense_variant	MODERATE	PA14_RS30220	PA14_RS30220	c.232C>A	p.Leu78Met
NC_008463.1	1795762-1795763	G	T	missense_variant	MODERATE	PA14_RS08385	PA14_RS08385	c.296G>T	p.Ser99Ile
NC_008463.1	1795954-1795955	T	C	missense_variant	MODERATE	PA14_RS08385	PA14_RS08385	c.488T>C	p.Val163Ala
NC_008463.1	1796143-1796144	C	T	missense_variant	MODERATE	PA14_RS08385	PA14_RS08385	c.677C>T	p.Ala226Val
NC_008463.1	1796608-1796609	C	A	missense_variant	MODERATE	PA14_RS08385	PA14_RS08385	c.1142C>A	p.Pro381Gln
NC_008463.1	1796994-1796995	C	T	missense_variant	MODERATE	PA14_RS08385	PA14_RS08385	c.1528C>T	p.Pro510Ser
NC_008463.1	1797167-1797174	CCTCGAT	C	disruptive_inframe_deletion	MODERATE	PA14_RS08385	PA14_RS08385	c.1713_1718delTCTCGA	p.Leu572_Asp573del
NC_008463.1	1800524-1800525	G	T	missense_variant	MODERATE	rfaD	PA14_RS08400	c.370G>T	p.Ala124Ser
NC_008463.1	1800983-1800984	G	C	missense_variant	MODERATE	rfaD	PA14_RS08400	c.829G>C	p.Glu277Gln
NC_008463.1	1807121-1807122	T	A	missense_variant	MODERATE	PA14_RS08435	PA14_RS08435	c.6A>T	p.Leu2Phe
NC_008463.1	1808350-1808351	T	C	missense_variant	MODERATE	PA14_RS08440	PA14_RS08440	c.107A>G	p.Gln36Arg
NC_008463.1	1809609-1809610	T	G	missense_variant	MODERATE	PA14_RS08445	PA14_RS08445	c.11A>C	p.His4Pro
NC_008463.1	1809611-1809612	T	G	missense_variant	MODERATE	PA14_RS08445	PA14_RS08445	c.9A>C	p.Arg3Ser
NC_008463.1	1811508-1811509	T	C	missense_variant	MODERATE	PA14_RS08450	PA14_RS08450	c.5167A>G	p.Thr1723Ala
NC_008463.1	1811871-1811872	C	T	missense_variant	MODERATE	PA14_RS08450	PA14_RS08450	c.4804G>A	p.Glu1602Lys
NC_008463.1	1815857-1815858	G	A	missense_variant	MODERATE	PA14_RS08450	PA14_RS08450	c.818C>T	p.Ala273Val
NC_008463.1	1816446-1816447	C	T	missense_variant	MODERATE	PA14_RS08450	PA14_RS08450	c.229G>A	p.Ala77Thr
NC_008463.1	1818336-1818337	G	A	missense_variant	MODERATE	PA14_RS08460	PA14_RS08460	c.658C>T	p.Arg220Cys
NC_008463.1	1819081-1819082	C	G	missense_variant	MODERATE	PA14_RS08465	PA14_RS08465	c.1701G>C	p.Glu567Asp
NC_008463.1	1822064-1822065	G	A	missense_variant	MODERATE	PA14_RS08475	PA14_RS08475	c.10G>A	p.Ala4Thr
NC_008463.1	1822142-1822143	G	A	missense_variant	MODERATE	PA14_RS08475	PA14_RS08475	c.88G>A	p.Val30Ile
NC_008463.1	1828737-1828738	C	G	missense_variant	MODERATE	phnE	PA14_RS08505	c.46G>C	p.Ala16Pro
NC_008463.1	1833777-1833778	C	G	missense_variant	MODERATE	PA14_RS08530	PA14_RS08530	c.887G>C	p.Trp296Ser
NC_008463.1	1837112-1837113	C	T	missense_variant	MODERATE	PA14_RS30230	PA14_RS30230	c.136G>A	p.Val46Ile
NC_008463.1	1837201-1837202	C	T	missense_variant	MODERATE	PA14_RS30230	PA14_RS30230	c.47G>A	p.Arg16His
NC_008463.1	1840892-1840893	A	C	missense_variant	MODERATE	PA14_RS08555	PA14_RS08555	c.163A>C	p.Thr55Pro
NC_008463.1	1849645-1849646	A	G	missense_variant	MODERATE	PA14_RS08595	PA14_RS08595	c.1546A>G	p.Ser516Gly
NC_008463.1	1852869-1852870	C	G	missense_variant	MODERATE	hrpA	PA14_RS08610	c.651C>G	p.Asp217Glu
NC_008463.1	1858933-1858934	G	A	missense_variant	MODERATE	PA14_RS08625	PA14_RS08625	c.361G>A	p.Val121Ile
NC_008463.1	1860529-1860530	C	T	missense_variant	MODERATE	PA14_RS08625	PA14_RS08625	c.1957C>T	p.Pro653Ser
NC_008463.1	1861515-1861516	G	A	missense_variant	MODERATE	PA14_RS30240	PA14_RS30240	c.55G>A	p.Ala19Thr
NC_008463.1	1861695-1861696	A	T	stop_gained	HIGH	PA14_RS30240	PA14_RS30240	c.235A>T	p.Lys79*
NC_008463.1	1862241-1862242	G	T	missense_variant	MODERATE	PA14_RS30240	PA14_RS30240	c.781G>T	p.Gly261Trp
NC_008463.1	1862249-1862250	G	T	stop_lost	HIGH	PA14_RS30240	PA14_RS30240	c.789G>T	p.Ter263Tyrext*?
NC_008463.1	1862311-1862312	C	T	missense_variant	MODERATE	PA14_RS30240	PA14_RS30240	c.851C>T	p.Thr284Met
NC_008463.1	1862329-1862330	C	G	missense_variant	MODERATE	PA14_RS30245	PA14_RS30245	c.16C>G	p.Leu6Val
NC_008463.1	1862403-1862404	A	G	missense_variant	MODERATE	PA14_RS30245	PA14_RS30245	c.90A>G	p.Ile30Met
NC_008463.1	1862488-1862489	G	T	missense_variant	MODERATE	PA14_RS30245	PA14_RS30245	c.175G>T	p.Asp59Tyr
NC_008463.1	1862546-1862547	G	T	missense_variant	MODERATE	PA14_RS08635	PA14_RS08635	c.42G>T	p.Lys14Asn
NC_008463.1	1862622-1862623	G	A	missense_variant	MODERATE	PA14_RS08635	PA14_RS08635	c.118G>A	p.Ala40Thr
NC_008463.1	1864616-1864617	C	T	missense_variant	MODERATE	PA14_RS30250	PA14_RS30250	c.1543C>T	p.His515Tyr
NC_008463.1	1864658-1864659	G	A	missense_variant	MODERATE	PA14_RS30250	PA14_RS30250	c.1585G>A	p.Glu529Lys
NC_008463.1	1865396-1865397	C	T	missense_variant	MODERATE	PA14_RS30250	PA14_RS30250	c.2323C>T	p.Arg775Cys
NC_008463.1	1865664-1865665	G	A	missense_variant	MODERATE	PA14_RS30250	PA14_RS30250	c.2591G>A	p.Ser864Asn
NC_008463.1	1869668-1869669	A	C	missense_variant	MODERATE	PA14_RS08675	PA14_RS08675	c.173A>C	p.Gln58Pro
NC_008463.1	1870534-1870535	C	T	missense_variant	MODERATE	PA14_RS08685	PA14_RS08685	c.61C>T	p.Leu21Phe
NC_008463.1	1870742-1870743	G	A	missense_variant	MODERATE	PA14_RS08685	PA14_RS08685	c.269G>A	p.Gly90Asp
NC_008463.1	1871485-1871486	G	A	missense_variant	MODERATE	PA14_RS08690	PA14_RS08690	c.161G>A	p.Arg54Gln
NC_008463.1	1871790-1871791	G	A	missense_variant	MODERATE	PA14_RS08690	PA14_RS08690	c.466G>A	p.Val156Met
NC_008463.1	1871977-1871978	C	T	missense_variant	MODERATE	PA14_RS08690	PA14_RS08690	c.653C>T	p.Ala218Val
NC_008463.1	1872176-1872177	A	T	missense_variant	MODERATE	PA14_RS08695	PA14_RS08695	c.115A>T	p.Ser39Cys
NC_008463.1	1872639-1872640	G	A	missense_variant	MODERATE	PA14_RS08695	PA14_RS08695	c.578G>A	p.Arg193Gln
NC_008463.1	1874613-1874614	C	T	missense_variant	MODERATE	PA14_RS30255	PA14_RS30255	c.34G>A	p.Val12Ile
NC_008463.1	1874966-1874967	T	C	missense_variant	MODERATE	PA14_RS08705	PA14_RS08705	c.293T>C	p.Val98Ala
NC_008463.1	1878065-1878066	C	T	missense_variant	MODERATE	PA14_RS08725	PA14_RS08725	c.13C>T	p.Leu5Phe
NC_008463.1	1880658-1880659	C	T	missense_variant	MODERATE	PA14_RS08740	PA14_RS08740	c.1292C>T	p.Ala431Val
NC_008463.1	1882691-1882692	T	G	missense_variant	MODERATE	PA14_RS08740	PA14_RS08740	c.3325T>G	p.Ser1109Ala
NC_008463.1	1887010-1887011	T	C	missense_variant	MODERATE	PA14_RS08745	PA14_RS08745	c.191A>G	p.Asp64Gly
NC_008463.1	1888964-1888965	C	T	missense_variant	MODERATE	PA14_RS08755	PA14_RS08755	c.845C>T	p.Thr282Ile
NC_008463.1	1890649-1890650	T	C	missense_variant	MODERATE	PA14_RS08760	PA14_RS08760	c.1579T>C	p.Phe527Leu
NC_008463.1	1894336-1894337	G	A	missense_variant	MODERATE	PA14_RS08780	PA14_RS08780	c.824C>T	p.Ala275Val
NC_008463.1	1894892-1894893	G	T	missense_variant	MODERATE	PA14_RS08780	PA14_RS08780	c.268C>A	p.Arg90Ser
NC_008463.1	1898784-1898785	C	T	missense_variant	MODERATE	PA14_RS08810	PA14_RS08810	c.269G>A	p.Gly90Glu
NC_008463.1	1900326-1900327	C	T	missense_variant	MODERATE	PA14_RS08830	PA14_RS08830	c.1798G>A	p.Ala600Thr
NC_008463.1	1900519-1900520	T	G	missense_variant	MODERATE	PA14_RS08830	PA14_RS08830	c.1605A>C	p.Glu535Asp
NC_008463.1	1900802-1900803	C	T	missense_variant	MODERATE	PA14_RS08830	PA14_RS08830	c.1322G>A	p.Arg441His
NC_008463.1	1901303-1901304	C	T	missense_variant	MODERATE	PA14_RS08830	PA14_RS08830	c.821G>A	p.Gly274Asp
NC_008463.1	1905428-1905429	C	T	missense_variant	MODERATE	PA14_RS08845	PA14_RS08845	c.640G>A	p.Ala214Thr
NC_008463.1	1905955-1905956	C	T	missense_variant	MODERATE	PA14_RS08845	PA14_RS08845	c.113G>A	p.Arg38His
NC_008463.1	1906025-1906026	C	A	missense_variant	MODERATE	PA14_RS08845	PA14_RS08845	c.43G>T	p.Gly15Cys
NC_008463.1	1907554-1907555	C	T	missense_variant	MODERATE	PA14_RS08855	PA14_RS08855	c.309G>A	p.Met103Ile
NC_008463.1	1908255-1908256	G	A	missense_variant	MODERATE	PA14_RS08860	PA14_RS08860	c.434C>T	p.Thr145Ile
NC_008463.1	1911921-1911922	G	A	missense_variant	MODERATE	PA14_RS08880	PA14_RS08880	c.169G>A	p.Gly57Ser
NC_008463.1	1912129-1912130	G	T	missense_variant	MODERATE	PA14_RS08880	PA14_RS08880	c.377G>T	p.Arg126Leu
NC_008463.1	1948891-1948892	C	T	missense_variant	MODERATE	PA14_RS09055	PA14_RS09055	c.1214C>T	p.Ala405Val
NC_008463.1	1953484-1953485	G	A	missense_variant	MODERATE	PA14_RS09080	PA14_RS09080	c.698C>T	p.Thr233Ile
NC_008463.1	1966083-1966084	G	A	missense_variant	MODERATE	PA14_RS09160	PA14_RS09160	c.259G>A	p.Ala87Thr
NC_008463.1	1972282-1972283	G	A	missense_variant	MODERATE	PA14_RS09190	PA14_RS09190	c.68C>T	p.Ala23Val
NC_008463.1	1976137-1976138	A	T	missense_variant	MODERATE	PA14_RS09210	PA14_RS09210	c.532A>T	p.Thr178Ser
NC_008463.1	1976620-1976621	T	C	missense_variant	MODERATE	PA14_RS09215	PA14_RS09215	c.4A>G	p.Thr2Ala
NC_008463.1	1976937-1976938	T	G	missense_variant	MODERATE	PA14_RS09220	PA14_RS09220	c.1068A>C	p.Gln356His
NC_008463.1	1989562-1989563	C	T	missense_variant	MODERATE	PA14_RS09290	PA14_RS09290	c.986C>T	p.Ala329Val
NC_008463.1	1996582-1996583	C	T	missense_variant	MODERATE	PA14_RS09320	PA14_RS09320	c.1112C>T	p.Ala371Val
NC_008463.1	2000387-2000388	C	T	missense_variant	MODERATE	zwf	PA14_RS09340	c.230C>T	p.Ala77Val
NC_008463.1	2001833-2001834	C	G	missense_variant	MODERATE	pgl	PA14_RS09345	c.220C>G	p.Leu74Val
NC_008463.1	2002305-2002306	C	A	missense_variant	MODERATE	pgl	PA14_RS09345	c.692C>A	p.Pro231Gln
NC_008463.1	2002507-2002508	G	A	missense_variant	MODERATE	PA14_RS09350	PA14_RS09350	c.160G>A	p.Ala54Thr
NC_008463.1	2003528-2003529	C	T	missense_variant	MODERATE	PA14_RS09355	PA14_RS09355	c.10G>A	p.Val4Ile
NC_008463.1	2003817-2003818	A	G	missense_variant	MODERATE	PA14_RS09360	PA14_RS09360	c.133A>G	p.Ser45Gly
NC_008463.1	2007643-2007644	A	G	missense_variant	MODERATE	gltS	PA14_RS09375	c.146T>C	p.Phe49Ser
NC_008463.1	2020749-2020750	C	T	missense_variant	MODERATE	PA14_RS09430	PA14_RS09430	c.893C>T	p.Ala298Val
NC_008463.1	2024387-2024388	G	A	missense_variant	MODERATE	PA14_RS09445	PA14_RS09445	c.232G>A	p.Gly78Ser
NC_008463.1	2040742-2040743	T	A	missense_variant	MODERATE	PA14_RS09495	PA14_RS09495	c.595T>A	p.Phe199Ile
NC_008463.1	2040757-2040758	T	C	missense_variant	MODERATE	PA14_RS09495	PA14_RS09495	c.610T>C	p.Ser204Pro
NC_008463.1	2040812-2040813	G	C	missense_variant	MODERATE	PA14_RS09495	PA14_RS09495	c.665G>C	p.Gly222Ala
NC_008463.1	2041945-2041946	G	C	missense_variant	MODERATE	PA14_RS09500	PA14_RS09500	c.337G>C	p.Val113Leu
NC_008463.1	2041946-2041947	T	C	missense_variant	MODERATE	PA14_RS09500	PA14_RS09500	c.338T>C	p.Val113Ala
NC_008463.1	2049671-2049672	C	G	missense_variant	MODERATE	PA14_RS09530	PA14_RS09530	c.689G>C	p.Gly230Ala
NC_008463.1	2054360-2054361	G	A	missense_variant	MODERATE	PA14_RS09570	PA14_RS09570	c.85G>A	p.Ala29Thr
NC_008463.1	2054369-2054370	A	G	missense_variant	MODERATE	PA14_RS09570	PA14_RS09570	c.94A>G	p.Met32Val
NC_008463.1	2057876-2057877	T	C	missense_variant	MODERATE	PA14_RS09590	PA14_RS09590	c.268A>G	p.Met90Val
NC_008463.1	2060356-2060357	G	C	missense_variant	MODERATE	PA14_RS09605	PA14_RS09605	c.587C>G	p.Thr196Ser
NC_008463.1	2071568-2071569	C	T	missense_variant	MODERATE	PA14_RS09655	PA14_RS09655	c.1487C>T	p.Ala496Val
NC_008463.1	2088767-2088768	G	A	missense_variant	MODERATE	gspI	PA14_RS09735	c.203G>A	p.Arg68His
NC_008463.1	2089224-2089225	T	C	missense_variant	MODERATE	gspJ	PA14_RS09740	c.274T>C	p.Phe92Leu
NC_008463.1	2090944-2090945	C	T	missense_variant	MODERATE	gspL	PA14_RS09750	c.286C>T	p.Pro96Ser
NC_008463.1	2091223-2091224	C	G	missense_variant	MODERATE	gspL	PA14_RS09750	c.565C>G	p.Pro189Ala
NC_008463.1	2094328-2094329	C	T	missense_variant	MODERATE	PA14_RS09780	PA14_RS09780	c.944G>A	p.Arg315His
NC_008463.1	2097142-2097143	G	A	missense_variant	MODERATE	fadH	PA14_RS09785	c.1657G>A	p.Val553Ile
NC_008463.1	2100423-2100424	T	G	missense_variant	MODERATE	PA14_RS09800	PA14_RS09800	c.782A>C	p.Asp261Ala
NC_008463.1	2102349-2102350	C	T	missense_variant	MODERATE	PA14_RS09810	PA14_RS09810	c.134C>T	p.Ala45Val
NC_008463.1	2105519-2105520	C	A	missense_variant	MODERATE	pepN	PA14_RS09830	c.268C>A	p.Gln90Lys
NC_008463.1	2121200-2121201	C	T	missense_variant	MODERATE	PA14_RS09870	PA14_RS09870	c.586G>A	p.Ala196Thr
NC_008463.1	2123634-2123635	C	T	missense_variant	MODERATE	PA14_RS09880	PA14_RS09880	c.1594G>A	p.Asp532Asn
NC_008463.1	2126213-2126214	G	A	missense_variant	MODERATE	PA14_RS09885	PA14_RS09885	c.34C>T	p.Leu12Phe
NC_008463.1	2129411-2129412	G	A	missense_variant	MODERATE	PA14_RS09905	PA14_RS09905	c.413G>A	p.Arg138Lys
NC_008463.1	2136526-2136527	C	A	missense_variant	MODERATE	PA14_RS09915	PA14_RS09915	c.1060C>A	p.Leu354Ile
NC_008463.1	2136778-2136779	A	G	missense_variant	MODERATE	PA14_RS09915	PA14_RS09915	c.1312A>G	p.Ile438Val
NC_008463.1	2136986-2136987	T	C	missense_variant	MODERATE	PA14_RS09915	PA14_RS09915	c.1520T>C	p.Val507Ala
NC_008463.1	2139363-2139364	A	G	missense_variant	MODERATE	PA14_RS09920	PA14_RS09920	c.1073A>G	p.Glu358Gly
NC_008463.1	2145256-2145267	CGCTCGATGCA	C	frameshift_variant	HIGH	PA14_RS09940	PA14_RS09940	c.492_501delCTCGATGCAG	p.Ser165fs
NC_008463.1	2146604-2146605	G	C	missense_variant	MODERATE	PA14_RS09945	PA14_RS09945	c.313G>C	p.Val105Leu
NC_008463.1	2147019-2147020	T	C	missense_variant	MODERATE	PA14_RS09945	PA14_RS09945	c.728T>C	p.Ile243Thr
NC_008463.1	2152534-2152535	T	C	missense_variant	MODERATE	PA14_RS09975	PA14_RS09975	c.758A>G	p.Gln253Arg
NC_008463.1	2153044-2153045	C	A	missense_variant	MODERATE	PA14_RS09975	PA14_RS09975	c.248G>T	p.Arg83Leu
NC_008463.1	2156178-2156179	G	A	missense_variant	MODERATE	PA14_RS09995	PA14_RS09995	c.766G>A	p.Ala256Thr
NC_008463.1	2156379-2156380	C	T	missense_variant	MODERATE	PA14_RS09995	PA14_RS09995	c.967C>T	p.Pro323Ser
NC_008463.1	2156469-2156470	C	T	missense_variant	MODERATE	PA14_RS09995	PA14_RS09995	c.1057C>T	p.His353Tyr
NC_008463.1	2156502-2156503	T	C	missense_variant	MODERATE	PA14_RS09995	PA14_RS09995	c.1090T>C	p.Tyr364His
NC_008463.1	2156628-2156629	G	A	missense_variant	MODERATE	PA14_RS09995	PA14_RS09995	c.1216G>A	p.Ala406Thr
NC_008463.1	2156919-2156920	G	A	missense_variant	MODERATE	PA14_RS09995	PA14_RS09995	c.1507G>A	p.Gly503Ser
NC_008463.1	2157003-2157004	C	T	stop_gained	HIGH	PA14_RS09995	PA14_RS09995	c.1591C>T	p.Arg531*
NC_008463.1	2157672-2157673	C	T	missense_variant	MODERATE	dacB	PA14_RS10000	c.1420G>A	p.Ala474Thr
NC_008463.1	2162955-2162956	G	A	missense_variant	MODERATE	PA14_RS10015	PA14_RS10015	c.2146G>A	p.Ala716Thr
NC_008463.1	2168002-2168003	T	C	missense_variant	MODERATE	PA14_RS10045	PA14_RS10045	c.671A>G	p.Asn224Ser
NC_008463.1	2170504-2170505	C	A	missense_variant	MODERATE	PA14_RS10055	PA14_RS10055	c.136G>T	p.Ala46Ser
NC_008463.1	2170723-2170724	G	A	missense_variant	MODERATE	PA14_RS10060	PA14_RS10060	c.530C>T	p.Pro177Leu
NC_008463.1	2171934-2171935	C	T	missense_variant	MODERATE	PA14_RS10065	PA14_RS10065	c.517C>T	p.Arg173Trp
NC_008463.1	2183257-2183258	A	C	missense_variant	MODERATE	yegS	PA14_RS10125	c.98A>C	p.Glu33Ala
NC_008463.1	2191137-2191138	A	G	missense_variant	MODERATE	PA14_RS10160	PA14_RS10160	c.86A>G	p.Lys29Arg
NC_008463.1	2203455-2203456	C	T	missense_variant	MODERATE	PA14_RS10215	PA14_RS10215	c.868C>T	p.Arg290Cys
NC_008463.1	2212010-2212011	C	T	missense_variant	MODERATE	PA14_RS10245	PA14_RS10245	c.167C>T	p.Ala56Val
NC_008463.1	2218117-2218118	C	T	missense_variant	MODERATE	PA14_RS10275	PA14_RS10275	c.437C>T	p.Ala146Val
NC_008463.1	2233413-2233414	C	T	missense_variant	MODERATE	PA14_RS10365	PA14_RS10365	c.3034G>A	p.Ala1012Thr
NC_008463.1	2233881-2233882	C	T	missense_variant	MODERATE	PA14_RS10365	PA14_RS10365	c.2566G>A	p.Ala856Thr
NC_008463.1	2233901-2233902	C	T	missense_variant	MODERATE	PA14_RS10365	PA14_RS10365	c.2546G>A	p.Gly849Asp
NC_008463.1	2233929-2233930	G	A	missense_variant	MODERATE	PA14_RS10365	PA14_RS10365	c.2518C>T	p.Pro840Ser
NC_008463.1	2234103-2234104	G	C	missense_variant	MODERATE	PA14_RS10365	PA14_RS10365	c.2344C>G	p.Leu782Val
NC_008463.1	2234312-2234313	G	A	missense_variant	MODERATE	PA14_RS10365	PA14_RS10365	c.2135C>T	p.Ala712Val
NC_008463.1	2242426-2242427	G	A	missense_variant	MODERATE	fabD	PA14_RS10405	c.167G>A	p.Arg56His
NC_008463.1	2253001-2253002	G	C	missense_variant	MODERATE	PA14_RS10465	PA14_RS10465	c.292G>C	p.Glu98Gln
NC_008463.1	2262896-2262897	C	T	missense_variant	MODERATE	PA14_RS10515	PA14_RS10515	c.154G>A	p.Ala52Thr
NC_008463.1	2268904-2268905	A	G	missense_variant	MODERATE	PA14_RS10535	PA14_RS10535	c.967T>C	p.Phe323Leu
NC_008463.1	2271027-2271028	T	C	missense_variant	MODERATE	PA14_RS10540	PA14_RS10540	c.587T>C	p.Val196Ala
NC_008463.1	2271365-2271366	G	A	missense_variant	MODERATE	PA14_RS10540	PA14_RS10540	c.925G>A	p.Asp309Asn
NC_008463.1	2272805-2272806	G	C	missense_variant	MODERATE	PA14_RS10550	PA14_RS10550	c.565G>C	p.Glu189Gln
NC_008463.1	2273540-2273541	G	A	missense_variant	MODERATE	PA14_RS10555	PA14_RS10555	c.1538C>T	p.Ala513Val
NC_008463.1	2275741-2275742	T	C	missense_variant	MODERATE	PA14_RS10560	PA14_RS10560	c.164T>C	p.Val55Ala
NC_008463.1	2277617-2277618	C	T	missense_variant	MODERATE	PA14_RS10570	PA14_RS10570	c.460G>A	p.Val154Met
NC_008463.1	2277788-2277789	C	T	missense_variant	MODERATE	PA14_RS10570	PA14_RS10570	c.289G>A	p.Ala97Thr
NC_008463.1	2278305-2278306	C	CGCG	conservative_inframe_insertion	MODERATE	PA14_RS10575	PA14_RS10575	c.208_209insCGC	p.Gly70delinsAlaArg
NC_008463.1	2279679-2279680	G	T	missense_variant	MODERATE	PA14_RS10590	PA14_RS10590	c.1167C>A	p.His389Gln
NC_008463.1	2279813-2279814	G	A	missense_variant	MODERATE	PA14_RS10590	PA14_RS10590	c.1033C>T	p.Arg345Trp
NC_008463.1	2279956-2279957	G	A	missense_variant	MODERATE	PA14_RS10590	PA14_RS10590	c.890C>T	p.Thr297Ile
NC_008463.1	2280287-2280288	C	T	missense_variant	MODERATE	PA14_RS10590	PA14_RS10590	c.559G>A	p.Val187Ile
NC_008463.1	2281242-2281243	T	A	missense_variant	MODERATE	PA14_RS10595	PA14_RS10595	c.779A>T	p.Gln260Leu
NC_008463.1	2282884-2282885	A	C	missense_variant	MODERATE	PA14_RS10605	PA14_RS10605	c.790T>G	p.Ser264Ala
NC_008463.1	2283466-2283467	C	T	missense_variant	MODERATE	PA14_RS10605	PA14_RS10605	c.208G>A	p.Gly70Ser
NC_008463.1	2285378-2285379	G	T	missense_variant	MODERATE	PA14_RS10615	PA14_RS10615	c.617G>T	p.Ser206Ile
NC_008463.1	2285528-2285529	C	T	missense_variant	MODERATE	PA14_RS10615	PA14_RS10615	c.767C>T	p.Ser256Leu
NC_008463.1	2285618-2285619	C	G	missense_variant	MODERATE	PA14_RS10615	PA14_RS10615	c.857C>G	p.Ala286Gly
NC_008463.1	2285770-2285771	C	G	missense_variant	MODERATE	PA14_RS10615	PA14_RS10615	c.1009C>G	p.Pro337Ala
NC_008463.1	2285819-2285820	A	G	missense_variant	MODERATE	PA14_RS10615	PA14_RS10615	c.1058A>G	p.Asn353Ser
NC_008463.1	2285842-2285843	G	A	missense_variant	MODERATE	PA14_RS10615	PA14_RS10615	c.1081G>A	p.Ala361Thr
NC_008463.1	2285873-2285874	C	A	missense_variant	MODERATE	PA14_RS10615	PA14_RS10615	c.1112C>A	p.Thr371Lys
NC_008463.1	2285879-2285880	A	G	missense_variant	MODERATE	PA14_RS10615	PA14_RS10615	c.1118A>G	p.Asp373Gly
NC_008463.1	2287294-2287295	G	T	missense_variant	MODERATE	PA14_RS10620	PA14_RS10620	c.73C>A	p.Leu25Met
NC_008463.1	2287589-2287590	G	A	missense_variant	MODERATE	PA14_RS10625	PA14_RS10625	c.106G>A	p.Glu36Lys
NC_008463.1	2288070-2288071	C	T	missense_variant	MODERATE	PA14_RS10630	PA14_RS10630	c.386G>A	p.Arg129His
NC_008463.1	2288239-2288240	C	T	missense_variant	MODERATE	PA14_RS10630	PA14_RS10630	c.217G>A	p.Ala73Thr
NC_008463.1	2291831-2291832	C	T	missense_variant	MODERATE	PA14_RS10650	PA14_RS10650	c.115G>A	p.Ala39Thr
NC_008463.1	2301213-2301214	C	T	missense_variant	MODERATE	PA14_RS10700	PA14_RS10700	c.88G>A	p.Gly30Ser
NC_008463.1	2302066-2302067	G	T	missense_variant	MODERATE	PA14_RS10705	PA14_RS10705	c.1444C>A	p.Leu482Met
NC_008463.1	2302117-2302118	C	T	missense_variant	MODERATE	PA14_RS10705	PA14_RS10705	c.1393G>A	p.Ala465Thr
NC_008463.1	2302119-2302120	C	A	missense_variant	MODERATE	PA14_RS10705	PA14_RS10705	c.1391G>T	p.Arg464Leu
NC_008463.1	2302330-2302331	A	ATAT	conservative_inframe_insertion	MODERATE	PA14_RS10705	PA14_RS10705	c.1179_1180insATA	p.Asn393_Ser394insIle
NC_008463.1	2305265-2305266	T	C	missense_variant	MODERATE	PA14_RS10715	PA14_RS10715	c.233A>G	p.Gln78Arg
NC_008463.1	2311806-2311807	A	G	missense_variant	MODERATE	cobJ	PA14_RS10745	c.811A>G	p.Thr271Ala
NC_008463.1	2315066-2315067	G	A	missense_variant	MODERATE	PA14_RS10765	PA14_RS10765	c.115G>A	p.Val39Ile
NC_008463.1	2318868-2318869	C	A	missense_variant	MODERATE	PA14_RS10785	PA14_RS10785	c.252C>A	p.His84Gln
NC_008463.1	2330093-2330094	T	A	missense_variant	MODERATE	PA14_RS10830	PA14_RS10830	c.1430A>T	p.Glu477Val
NC_008463.1	2341662-2341663	G	A	missense_variant	MODERATE	PA14_RS10890	PA14_RS10890	c.623G>A	p.Arg208Gln
NC_008463.1	2342071-2342072	A	C	missense_variant	MODERATE	PA14_RS10895	PA14_RS10895	c.79A>C	p.Met27Leu
NC_008463.1	2342767-2342768	C	A	missense_variant	MODERATE	PA14_RS10895	PA14_RS10895	c.775C>A	p.Leu259Met
NC_008463.1	2342942-2342943	T	C	missense_variant	MODERATE	PA14_RS10895	PA14_RS10895	c.950T>C	p.Val317Ala
NC_008463.1	2343116-2343117	A	G	missense_variant	MODERATE	PA14_RS10895	PA14_RS10895	c.1124A>G	p.His375Arg
NC_008463.1	2344203-2344204	C	T	missense_variant	MODERATE	PA14_RS10900	PA14_RS10900	c.208C>T	p.Arg70Trp
NC_008463.1	2345813-2345814	C	T	missense_variant	MODERATE	PA14_RS10910	PA14_RS10910	c.1418G>A	p.Ser473Asn
NC_008463.1	2346351-2346352	C	T	missense_variant	MODERATE	PA14_RS10910	PA14_RS10910	c.880G>A	p.Ala294Thr
NC_008463.1	2346609-2346610	C	T	missense_variant	MODERATE	PA14_RS10910	PA14_RS10910	c.622G>A	p.Ala208Thr
NC_008463.1	2346840-2346841	C	T	missense_variant	MODERATE	PA14_RS10910	PA14_RS10910	c.391G>A	p.Asp131Asn
NC_008463.1	2354491-2354492	T	C	missense_variant	MODERATE	PA14_RS10950	PA14_RS10950	c.610A>G	p.Ile204Val
NC_008463.1	2354635-2354636	C	T	missense_variant	MODERATE	PA14_RS10950	PA14_RS10950	c.466G>A	p.Val156Ile
NC_008463.1	2355051-2355052	G	A	missense_variant	MODERATE	PA14_RS10950	PA14_RS10950	c.50C>T	p.Ser17Phe
NC_008463.1	2355490-2355491	G	A	missense_variant	MODERATE	PA14_RS10955	PA14_RS10955	c.355C>T	p.Pro119Ser
NC_008463.1	2355624-2355625	C	T	missense_variant	MODERATE	PA14_RS10955	PA14_RS10955	c.221G>A	p.Cys74Tyr
NC_008463.1	2358336-2358337	T	C	missense_variant	MODERATE	PA14_RS10970	PA14_RS10970	c.1066A>G	p.Ile356Val
NC_008463.1	2359613-2359614	C	G	missense_variant	MODERATE	PA14_RS10975	PA14_RS10975	c.481G>C	p.Glu161Gln
NC_008463.1	2364447-2364448	G	C	missense_variant	MODERATE	efp	PA14_RS11010	c.146G>C	p.Gly49Ala
NC_008463.1	2377261-2377262	C	T	missense_variant	MODERATE	PA14_RS11075	PA14_RS11075	c.436G>A	p.Gly146Ser
NC_008463.1	2383382-2383383	G	A	missense_variant	MODERATE	PA14_RS11100	PA14_RS11100	c.319G>A	p.Val107Ile
NC_008463.1	2387821-2387822	G	C	missense_variant	MODERATE	PA14_RS11125	PA14_RS11125	c.424C>G	p.Pro142Ala
NC_008463.1	2394029-2394030	G	T	missense_variant	MODERATE	PA14_RS11160	PA14_RS11160	c.387C>A	p.Asp129Glu
NC_008463.1	2398748-2398749	C	A	missense_variant	MODERATE	PA14_RS11210	PA14_RS11210	c.1306G>T	p.Ala436Ser
NC_008463.1	2399017-2399018	C	G	missense_variant	MODERATE	PA14_RS11210	PA14_RS11210	c.1037G>C	p.Cys346Ser
NC_008463.1	2406929-2406930	A	G	missense_variant	MODERATE	PA14_RS11250	PA14_RS11250	c.626A>G	p.Asp209Gly
NC_008463.1	2409897-2409898	C	G	missense_variant	MODERATE	PA14_RS11270	PA14_RS11270	c.979G>C	p.Glu327Gln
NC_008463.1	2410583-2410584	A	G	missense_variant	MODERATE	PA14_RS11270	PA14_RS11270	c.293T>C	p.Leu98Pro
NC_008463.1	2418837-2418838	T	A	missense_variant	MODERATE	PA14_RS11330	PA14_RS11330	c.838T>A	p.Cys280Ser
NC_008463.1	2418890-2418891	C	A	missense_variant	MODERATE	PA14_RS11330	PA14_RS11330	c.891C>A	p.Asp297Glu
NC_008463.1	2418949-2418950	G	C	missense_variant	MODERATE	PA14_RS11330	PA14_RS11330	c.950G>C	p.Ser317Thr
NC_008463.1	2421039-2421040	C	T	missense_variant	MODERATE	PA14_RS11345	PA14_RS11345	c.712G>A	p.Glu238Lys
NC_008463.1	2421720-2421721	T	C	missense_variant	MODERATE	PA14_RS11345	PA14_RS11345	c.31A>G	p.Thr11Ala
NC_008463.1	2421729-2421730	T	C	missense_variant	MODERATE	PA14_RS11345	PA14_RS11345	c.22A>G	p.Thr8Ala
NC_008463.1	2421731-2421732	G	T	missense_variant	MODERATE	PA14_RS11345	PA14_RS11345	c.20C>A	p.Thr7Asn
NC_008463.1	2422152-2422153	G	A	missense_variant	MODERATE	PA14_RS11350	PA14_RS11350	c.100G>A	p.Gly34Ser
NC_008463.1	2422782-2422783	G	A	missense_variant	MODERATE	PA14_RS11350	PA14_RS11350	c.730G>A	p.Val244Ile
NC_008463.1	2425703-2425704	A	T	missense_variant	MODERATE	PA14_RS11365	PA14_RS11365	c.83A>T	p.Asp28Val
NC_008463.1	2425789-2425790	A	C	missense_variant	MODERATE	PA14_RS11365	PA14_RS11365	c.169A>C	p.Thr57Pro
NC_008463.1	2425900-2425901	T	G	missense_variant	MODERATE	PA14_RS11365	PA14_RS11365	c.280T>G	p.Ser94Ala
NC_008463.1	2427410-2427411	G	A	missense_variant	MODERATE	PA14_RS11375	PA14_RS11375	c.602C>T	p.Thr201Ile
NC_008463.1	2427840-2427850	TCAGCAGGAG	T	conservative_inframe_deletion	MODERATE	PA14_RS11375	PA14_RS11375	c.163_171delCTCCTGCTG	p.Leu55_Leu57del
NC_008463.1	2427933-2427934	C	T	missense_variant	MODERATE	PA14_RS11375	PA14_RS11375	c.79G>A	p.Val27Ile
NC_008463.1	2434087-2434088	C	T	missense_variant	MODERATE	PA14_RS11405	PA14_RS11405	c.436G>A	p.Gly146Ser
NC_008463.1	2434417-2434418	G	T	missense_variant	MODERATE	PA14_RS11405	PA14_RS11405	c.106C>A	p.Pro36Thr
NC_008463.1	2440382-2440383	C	T	missense_variant	MODERATE	PA14_RS11440	PA14_RS11440	c.178G>A	p.Ala60Thr
NC_008463.1	2442781-2442782	C	CG	frameshift_variant&stop_lost&splice_region_variant	HIGH	PA14_RS11465	PA14_RS11465	c.169_170insC	p.Ter57fs
NC_008463.1	2442854-2442855	T	C	missense_variant	MODERATE	PA14_RS11465	PA14_RS11465	c.97A>G	p.Ile33Val
NC_008463.1	2442869-2442870	C	G	missense_variant	MODERATE	PA14_RS11465	PA14_RS11465	c.82G>C	p.Ala28Pro
NC_008463.1	2449932-2449933	C	T	missense_variant	MODERATE	PA14_RS11515	PA14_RS11515	c.442G>A	p.Gly148Ser
NC_008463.1	2460094-2460095	C	T	missense_variant	MODERATE	PA14_RS11600	PA14_RS11600	c.208C>T	p.Arg70Cys
NC_008463.1	2463022-2463023	C	T	missense_variant	MODERATE	PA14_RS11625	PA14_RS11625	c.49G>A	p.Ala17Thr
NC_008463.1	2466301-2466302	A	G	missense_variant	MODERATE	PA14_RS11660	PA14_RS11660	c.197A>G	p.Asp66Gly
NC_008463.1	2474828-2474829	T	G	missense_variant	MODERATE	PA14_RS30345	PA14_RS30345	c.1133A>C	p.Asn378Thr
NC_008463.1	2474848-2474849	T	C	missense_variant	MODERATE	PA14_RS30345	PA14_RS30345	c.1113A>G	p.Ile371Met
NC_008463.1	2474853-2474855	AT	A	frameshift_variant	HIGH	PA14_RS30345	PA14_RS30345	c.1107delA	p.Lys369fs
NC_008463.1	2474883-2474884	C	T	missense_variant	MODERATE	PA14_RS30345	PA14_RS30345	c.1078G>A	p.Ala360Thr
NC_008463.1	2474886-2474887	G	A	stop_gained	HIGH	PA14_RS30345	PA14_RS30345	c.1075C>T	p.Arg359*
NC_008463.1	2474906-2474907	G	A	missense_variant	MODERATE	PA14_RS30345	PA14_RS30345	c.1055C>T	p.Ala352Val
NC_008463.1	2474907-2474908	C	G	missense_variant	MODERATE	PA14_RS30345	PA14_RS30345	c.1054G>C	p.Ala352Pro
NC_008463.1	2474910-2474911	G	A	missense_variant	MODERATE	PA14_RS30345	PA14_RS30345	c.1051C>T	p.Pro351Ser
NC_008463.1	2474933-2474934	T	G	missense_variant	MODERATE	PA14_RS30345	PA14_RS30345	c.1028A>C	p.His343Pro
NC_008463.1	2474934-2474935	G	A	missense_variant	MODERATE	PA14_RS30345	PA14_RS30345	c.1027C>T	p.His343Tyr
NC_008463.1	2474954-2474957	TCC	T	frameshift_variant	HIGH	PA14_RS30345	PA14_RS30345	c.1005_1006delGG	p.Asp336fs
NC_008463.1	2474969-2474970	G	A	missense_variant	MODERATE	PA14_RS30345	PA14_RS30345	c.992C>T	p.Ala331Val
NC_008463.1	2474973-2474974	C	T	missense_variant	MODERATE	PA14_RS30345	PA14_RS30345	c.988G>A	p.Val330Ile
NC_008463.1	2474985-2474986	A	C	missense_variant	MODERATE	PA14_RS30345	PA14_RS30345	c.976T>G	p.Ser326Ala
NC_008463.1	2474990-2474991	G	A	missense_variant	MODERATE	PA14_RS30345	PA14_RS30345	c.971C>T	p.Ala324Val
NC_008463.1	2475002-2475003	A	C	missense_variant	MODERATE	PA14_RS30345	PA14_RS30345	c.959T>G	p.Phe320Cys
NC_008463.1	2475004-2475005	C	G	missense_variant	MODERATE	PA14_RS30345	PA14_RS30345	c.957G>C	p.Trp319Cys
NC_008463.1	2475303-2475304	C	T	missense_variant	MODERATE	PA14_RS30345	PA14_RS30345	c.658G>A	p.Ala220Thr
NC_008463.1	2475309-2475310	T	A	missense_variant	MODERATE	PA14_RS30345	PA14_RS30345	c.652A>T	p.Arg218Trp
NC_008463.1	2475333-2475334	G	A	missense_variant	MODERATE	PA14_RS30345	PA14_RS30345	c.628C>T	p.Leu210Phe
NC_008463.1	2475348-2475349	T	C	missense_variant	MODERATE	PA14_RS30345	PA14_RS30345	c.613A>G	p.Ser205Gly
NC_008463.1	2475350-2475351	G	A	missense_variant	MODERATE	PA14_RS30345	PA14_RS30345	c.611C>T	p.Pro204Leu
NC_008463.1	2475374-2475375	A	G	missense_variant	MODERATE	PA14_RS30345	PA14_RS30345	c.587T>C	p.Leu196Pro
NC_008463.1	2475377-2475378	G	A	missense_variant	MODERATE	PA14_RS30345	PA14_RS30345	c.584C>T	p.Thr195Met
NC_008463.1	2475398-2475399	C	CCCT	conservative_inframe_insertion	MODERATE	PA14_RS30345	PA14_RS30345	c.562_563insAGG	p.Arg188delinsGlnGly
NC_008463.1	2475432-2475433	A	G	missense_variant	MODERATE	PA14_RS30345	PA14_RS30345	c.529T>C	p.Trp177Arg
NC_008463.1	2475447-2475448	G	C	missense_variant	MODERATE	PA14_RS30345	PA14_RS30345	c.514C>G	p.Pro172Ala
NC_008463.1	2475744-2475745	T	A	missense_variant	MODERATE	PA14_RS30345	PA14_RS30345	c.217A>T	p.Thr73Ser
NC_008463.1	2475748-2475749	C	A	missense_variant	MODERATE	PA14_RS30345	PA14_RS30345	c.213G>T	p.Arg71Ser
NC_008463.1	2475785-2475786	A	T	missense_variant	MODERATE	PA14_RS30345	PA14_RS30345	c.176T>A	p.Ile59Asn
NC_008463.1	2475828-2475829	C	A	missense_variant	MODERATE	PA14_RS30345	PA14_RS30345	c.133G>T	p.Ala45Ser
NC_008463.1	2475837-2475838	T	G	missense_variant	MODERATE	PA14_RS30345	PA14_RS30345	c.124A>C	p.Thr42Pro
NC_008463.1	2475843-2475844	C	T	missense_variant	MODERATE	PA14_RS30345	PA14_RS30345	c.118G>A	p.Gly40Ser
NC_008463.1	2491789-2491790	T	TG	frameshift_variant	HIGH	PA14_RS31150	PA14_RS31150	c.111dupG	p.Ile38fs
NC_008463.1	2491807-2491808	T	G	missense_variant	MODERATE	PA14_RS31150	PA14_RS31150	c.128T>G	p.Val43Gly
NC_008463.1	2491838-2491839	A	G	missense_variant	MODERATE	PA14_RS31150	PA14_RS31150	c.159A>G	p.Ile53Met
NC_008463.1	2491864-2491865	G	C	stop_lost	HIGH	PA14_RS31150	PA14_RS31150	c.185G>C	p.Ter62Serext*?
NC_008463.1	2491867-2491868	G	C	missense_variant	MODERATE	PA14_RS31150	PA14_RS31150	c.188G>C	p.Arg63Pro
NC_008463.1	2491870-2491871	T	C	missense_variant	MODERATE	PA14_RS31150	PA14_RS31150	c.191T>C	p.Leu64Ser
NC_008463.1	2491873-2491874	G	A	missense_variant	MODERATE	PA14_RS31150	PA14_RS31150	c.194G>A	p.Ser65Asn
NC_008463.1	2491879-2491880	A	G	missense_variant	MODERATE	PA14_RS31150	PA14_RS31150	c.200A>G	p.Lys67Arg
NC_008463.1	2491894-2491895	A	G	stop_lost	HIGH	PA14_RS31150	PA14_RS31150	c.215A>G	p.Ter72Trpext*?
NC_008463.1	2491935-2491937	TA	T	frameshift_variant	HIGH	PA14_RS31150	PA14_RS31150	c.262delA	p.Arg88fs
NC_008463.1	2492016-2492017	G	A	missense_variant	MODERATE	PA14_RS31150	PA14_RS31150	c.337G>A	p.Gly113Arg
NC_008463.1	2492046-2492047	G	A	missense_variant	MODERATE	PA14_RS31150	PA14_RS31150	c.367G>A	p.Ala123Thr
NC_008463.1	2492059-2492060	T	C	missense_variant	MODERATE	PA14_RS31150	PA14_RS31150	c.380T>C	p.Leu127Pro
NC_008463.1	2492103-2492104	G	T	missense_variant	MODERATE	PA14_RS31150	PA14_RS31150	c.424G>T	p.Gly142Cys
NC_008463.1	2492119-2492120	C	G	missense_variant	MODERATE	PA14_RS31150	PA14_RS31150	c.440C>G	p.Ala147Gly
NC_008463.1	2492134-2492135	T	A	missense_variant	MODERATE	PA14_RS31150	PA14_RS31150	c.455T>A	p.Leu152Gln
NC_008463.1	2492140-2492141	A	C	missense_variant	MODERATE	PA14_RS31150	PA14_RS31150	c.461A>C	p.Glu154Ala
NC_008463.1	2492154-2492155	T	C	missense_variant	MODERATE	PA14_RS31150	PA14_RS31150	c.475T>C	p.Trp159Arg
NC_008463.1	2492160-2492161	T	C	missense_variant	MODERATE	PA14_RS31150	PA14_RS31150	c.481T>C	p.Ser161Pro
NC_008463.1	2492161-2492162	C	T	missense_variant	MODERATE	PA14_RS31150	PA14_RS31150	c.482C>T	p.Ser161Leu
NC_008463.1	2492202-2492203	T	C	missense_variant	MODERATE	PA14_RS31150	PA14_RS31150	c.523T>C	p.Trp175Arg
NC_008463.1	2492242-2492243	T	C	missense_variant	MODERATE	PA14_RS31150	PA14_RS31150	c.563T>C	p.Leu188Pro
NC_008463.1	2492244-2492245	G	A	missense_variant	MODERATE	PA14_RS31150	PA14_RS31150	c.565G>A	p.Gly189Ser
NC_008463.1	2492355-2492356	A	T	missense_variant	MODERATE	PA14_RS31150	PA14_RS31150	c.676A>T	p.Ser226Cys
NC_008463.1	2492373-2492374	A	G	missense_variant	MODERATE	PA14_RS31150	PA14_RS31150	c.694A>G	p.Ile232Val
NC_008463.1	2492611-2492612	G	A	missense_variant	MODERATE	PA14_RS11760	PA14_RS11760	c.1331C>T	p.Ala444Val
NC_008463.1	2492626-2492627	C	T	missense_variant	MODERATE	PA14_RS11760	PA14_RS11760	c.1316G>A	p.Arg439Gln
NC_008463.1	2493647-2493648	T	A	missense_variant	MODERATE	PA14_RS11760	PA14_RS11760	c.295A>T	p.Thr99Ser
NC_008463.1	2494234-2494235	T	C	missense_variant	MODERATE	PA14_RS11765	PA14_RS11765	c.6001A>G	p.Ser2001Gly
NC_008463.1	2495529-2495530	T	C	missense_variant	MODERATE	PA14_RS11765	PA14_RS11765	c.4706A>G	p.Asp1569Gly
NC_008463.1	2495715-2495716	G	T	missense_variant	MODERATE	PA14_RS11765	PA14_RS11765	c.4520C>A	p.Ala1507Glu
NC_008463.1	2496743-2496744	T	G	missense_variant	MODERATE	PA14_RS11765	PA14_RS11765	c.3492A>C	p.Gln1164His
NC_008463.1	2499334-2499335	C	A	missense_variant	MODERATE	PA14_RS11765	PA14_RS11765	c.901G>T	p.Ala301Ser
NC_008463.1	2499829-2499830	T	C	missense_variant	MODERATE	PA14_RS11765	PA14_RS11765	c.406A>G	p.Arg136Gly
NC_008463.1	2502268-2502269	A	G	missense_variant	MODERATE	PA14_RS11775	PA14_RS11775	c.505T>C	p.Phe169Leu
NC_008463.1	2502721-2502722	A	G	missense_variant	MODERATE	PA14_RS11775	PA14_RS11775	c.52T>C	p.Ser18Pro
NC_008463.1	2503091-2503092	C	T	missense_variant	MODERATE	PA14_RS11780	PA14_RS11780	c.301G>A	p.Gly101Ser
NC_008463.1	2504208-2504209	A	C	missense_variant	MODERATE	PA14_RS11795	PA14_RS11795	c.470T>G	p.Phe157Cys
NC_008463.1	2506930-2506931	G	A	missense_variant	MODERATE	PA14_RS11810	PA14_RS11810	c.179G>A	p.Arg60His
NC_008463.1	2507008-2507009	A	G	missense_variant	MODERATE	PA14_RS11810	PA14_RS11810	c.257A>G	p.Asn86Ser
NC_008463.1	2514442-2514443	C	T	missense_variant	MODERATE	PA14_RS11845	PA14_RS11845	c.161C>T	p.Ala54Val
NC_008463.1	2514693-2514694	T	G	missense_variant	MODERATE	PA14_RS11845	PA14_RS11845	c.412T>G	p.Ser138Ala
NC_008463.1	2515423-2515424	C	T	missense_variant	MODERATE	PA14_RS11850	PA14_RS11850	c.250G>A	p.Val84Ile
NC_008463.1	2515882-2515883	C	T	missense_variant	MODERATE	PA14_RS30375	PA14_RS30375	c.214G>A	p.Gly72Ser
NC_008463.1	2520102-2520103	G	A	missense_variant	MODERATE	PA14_RS11870	PA14_RS11870	c.953G>A	p.Ser318Asn
NC_008463.1	2520687-2520688	A	G	missense_variant	MODERATE	PA14_RS11875	PA14_RS11875	c.290A>G	p.Lys97Arg
NC_008463.1	2520716-2520717	G	C	missense_variant	MODERATE	PA14_RS11875	PA14_RS11875	c.319G>C	p.Glu107Gln
NC_008463.1	2521983-2521984	G	T	missense_variant	MODERATE	PA14_RS11885	PA14_RS11885	c.232G>T	p.Ala78Ser
NC_008463.1	2524591-2524592	C	CT	frameshift_variant&splice_region_variant	HIGH	PA14_RS11900	PA14_RS11900	c.476dupA
NC_008463.1	2525894-2525895	C	G	missense_variant	MODERATE	PA14_RS11905	PA14_RS11905	c.910G>C	p.Val304Leu
NC_008463.1	2525930-2525931	C	T	missense_variant	MODERATE	PA14_RS11905	PA14_RS11905	c.874G>A	p.Val292Met
NC_008463.1	2526925-2526926	G	A	missense_variant	MODERATE	PA14_RS11910	PA14_RS11910	c.1189C>T	p.Leu397Phe
NC_008463.1	2528035-2528036	C	G	missense_variant	MODERATE	PA14_RS11910	PA14_RS11910	c.79G>C	p.Glu27Gln
NC_008463.1	2528863-2528864	G	A	missense_variant	MODERATE	PA14_RS11915	PA14_RS11915	c.1138C>T	p.Arg380Cys
NC_008463.1	2536700-2536701	C	G	missense_variant	MODERATE	PA14_RS11955	PA14_RS11955	c.897C>G	p.Asp299Glu
NC_008463.1	2542718-2542719	C	G	missense_variant	MODERATE	PA14_RS11975	PA14_RS11975	c.391G>C	p.Gly131Arg
NC_008463.1	2548898-2548899	A	G	missense_variant	MODERATE	PA14_RS11990	PA14_RS11990	c.2698A>G	p.Thr900Ala
NC_008463.1	2548899-2548900	C	T	missense_variant	MODERATE	PA14_RS11990	PA14_RS11990	c.2699C>T	p.Thr900Met
NC_008463.1	2548908-2548909	G	A	missense_variant	MODERATE	PA14_RS11990	PA14_RS11990	c.2708G>A	p.Ser903Asn
NC_008463.1	2549337-2549350	CCGCCGAAGGCCA	C	disruptive_inframe_deletion	MODERATE	PA14_RS11990	PA14_RS11990	c.3138_3149delCGCCGAAGGCCA	p.Ala1047_Gln1050del
NC_008463.1	2549652-2549653	C	T	missense_variant	MODERATE	PA14_RS11990	PA14_RS11990	c.3452C>T	p.Pro1151Leu
NC_008463.1	2551429-2551430	G	A	missense_variant	MODERATE	PA14_RS12000	PA14_RS12000	c.925G>A	p.Val309Ile
NC_008463.1	2555127-2555128	G	A	missense_variant	MODERATE	PA14_RS12020	PA14_RS12020	c.77G>A	p.Arg26Gln
NC_008463.1	2557554-2557555	T	A	missense_variant	MODERATE	PA14_RS12030	PA14_RS12030	c.366T>A	p.Asp122Glu
NC_008463.1	2561950-2561951	C	T	missense_variant	MODERATE	PA14_RS12055	PA14_RS12055	c.554C>T	p.Ala185Val
NC_008463.1	2563758-2563759	G	A	missense_variant	MODERATE	PA14_RS12065	PA14_RS12065	c.659G>A	p.Gly220Asp
NC_008463.1	2570213-2570214	G	C	missense_variant	MODERATE	PA14_RS12105	PA14_RS12105	c.603G>C	p.Gln201His
NC_008463.1	2583548-2583549	C	T	missense_variant	MODERATE	PA14_RS12170	PA14_RS12170	c.517G>A	p.Glu173Lys
NC_008463.1	2583784-2583785	G	C	missense_variant	MODERATE	PA14_RS12170	PA14_RS12170	c.281C>G	p.Ala94Gly
NC_008463.1	2592464-2592465	C	T	missense_variant	MODERATE	PA14_RS12210	PA14_RS12210	c.1720G>A	p.Ala574Thr
NC_008463.1	2605423-2605424	C	A	missense_variant	MODERATE	PA14_RS12255	PA14_RS12255	c.146G>T	p.Ser49Ile
NC_008463.1	2605806-2605807	T	C	missense_variant	MODERATE	PA14_RS12260	PA14_RS12260	c.380A>G	p.Asn127Ser
NC_008463.1	2607617-2607618	C	T	missense_variant	MODERATE	PA14_RS12270	PA14_RS12270	c.163G>A	p.Val55Met
NC_008463.1	2614534-2614535	A	G	missense_variant	MODERATE	PA14_RS12300	PA14_RS12300	c.215T>C	p.Val72Ala
NC_008463.1	2620654-2620655	C	A	missense_variant	MODERATE	PA14_RS12330	PA14_RS12330	c.66G>T	p.Glu22Asp
NC_008463.1	2628210-2628211	G	T	missense_variant	MODERATE	PA14_RS12360	PA14_RS12360	c.997G>T	p.Ala333Ser
NC_008463.1	2632262-2632263	G	A	missense_variant	MODERATE	PA14_RS12380	PA14_RS12380	c.14C>T	p.Thr5Met
NC_008463.1	2635721-2635722	C	G	missense_variant	MODERATE	PA14_RS12410	PA14_RS12410	c.324G>C	p.Arg108Ser
NC_008463.1	2637519-2637520	A	G	missense_variant	MODERATE	PA14_RS12420	PA14_RS12420	c.761A>G	p.Gln254Arg
NC_008463.1	2638969-2638970	T	G	missense_variant	MODERATE	PA14_RS12425	PA14_RS12425	c.975T>G	p.Asp325Glu
NC_008463.1	2640341-2640342	A	G	missense_variant	MODERATE	PA14_RS12435	PA14_RS12435	c.316A>G	p.Ile106Val
NC_008463.1	2649712-2649713	G	A	missense_variant	MODERATE	PA14_RS12475	PA14_RS12475	c.1241G>A	p.Arg414His
NC_008463.1	2651557-2651558	C	T	missense_variant	MODERATE	PA14_RS12480	PA14_RS12480	c.421C>T	p.Leu141Phe
NC_008463.1	2663183-2663184	C	T	missense_variant	MODERATE	PA14_RS12520	PA14_RS12520	c.2041C>T	p.Pro681Ser
NC_008463.1	2704290-2704291	G	C	missense_variant	MODERATE	PA14_RS12715	PA14_RS12715	c.443C>G	p.Ala148Gly
NC_008463.1	2723272-2723273	T	C	missense_variant	MODERATE	PA14_RS12825	PA14_RS12825	c.311T>C	p.Val104Ala
NC_008463.1	2723838-2723839	C	T	missense_variant	MODERATE	PA14_RS12830	PA14_RS12830	c.1291G>A	p.Asp431Asn
NC_008463.1	2725486-2725499	TTCGTCATCCTTC	T	disruptive_inframe_deletion	MODERATE	PA14_RS12835	PA14_RS12835	c.51_62delTCTCGTCATCCT	p.Leu18_Leu21del
NC_008463.1	2728905-2728906	C	T	missense_variant	MODERATE	PA14_RS12855	PA14_RS12855	c.895G>A	p.Val299Met
NC_008463.1	2730537-2730538	G	A	missense_variant	MODERATE	PA14_RS12860	PA14_RS12860	c.389G>A	p.Gly130Asp
NC_008463.1	2737202-2737203	G	C	missense_variant	MODERATE	PA14_RS12895	PA14_RS12895	c.100G>C	p.Glu34Gln
NC_008463.1	2738890-2738891	C	T	missense_variant	MODERATE	PA14_RS12900	PA14_RS12900	c.526C>T	p.Arg176Cys
NC_008463.1	2741465-2741466	C	T	missense_variant	MODERATE	PA14_RS12910	PA14_RS12910	c.629C>T	p.Ala210Val
NC_008463.1	2747891-2747892	C	G	missense_variant	MODERATE	PA14_RS12940	PA14_RS12940	c.523G>C	p.Asp175His
NC_008463.1	2751028-2751029	T	C	missense_variant	MODERATE	PA14_RS12960	PA14_RS12960	c.52T>C	p.Cys18Arg
NC_008463.1	2751031-2751032	G	T	missense_variant	MODERATE	PA14_RS12960	PA14_RS12960	c.55G>T	p.Ala19Ser
NC_008463.1	2751035-2751036	G	T	missense_variant	MODERATE	PA14_RS12960	PA14_RS12960	c.59G>T	p.Gly20Val
NC_008463.1	2752223-2752224	C	G	missense_variant	MODERATE	PA14_RS12965	PA14_RS12965	c.400C>G	p.Pro134Ala
NC_008463.1	2753732-2753733	A	G	missense_variant	MODERATE	PA14_RS12970	PA14_RS12970	c.173A>G	p.Gln58Arg
NC_008463.1	2754319-2754320	G	A	missense_variant	MODERATE	PA14_RS12970	PA14_RS12970	c.760G>A	p.Ala254Thr
NC_008463.1	2755095-2755096	G	C	missense_variant	MODERATE	PA14_RS12970	PA14_RS12970	c.1536G>C	p.Gln512His
NC_008463.1	2755191-2755192	C	G	missense_variant	MODERATE	PA14_RS12970	PA14_RS12970	c.1632C>G	p.Asp544Glu
NC_008463.1	2755586-2755587	G	A	missense_variant	MODERATE	PA14_RS12970	PA14_RS12970	c.2027G>A	p.Arg676Lys
NC_008463.1	2757960-2757961	G	T	missense_variant	MODERATE	PA14_RS12975	PA14_RS12975	c.601G>T	p.Ala201Ser
NC_008463.1	2757981-2757982	G	A	missense_variant	MODERATE	PA14_RS12975	PA14_RS12975	c.622G>A	p.Asp208Asn
NC_008463.1	2759168-2759169	A	T	missense_variant	MODERATE	PA14_RS12980	PA14_RS12980	c.1084A>T	p.Ser362Cys
NC_008463.1	2760671-2760672	C	T	missense_variant	MODERATE	PA14_RS12985	PA14_RS12985	c.791C>T	p.Ala264Val
NC_008463.1	2760814-2760815	G	A	missense_variant	MODERATE	PA14_RS12985	PA14_RS12985	c.934G>A	p.Gly312Ser
NC_008463.1	2761937-2761938	C	T	missense_variant	MODERATE	PA14_RS12995	PA14_RS12995	c.287C>T	p.Ala96Val
NC_008463.1	2766437-2766438	G	A	missense_variant	MODERATE	PA14_RS13015	PA14_RS13015	c.851G>A	p.Gly284Asp
NC_008463.1	2768194-2768195	C	T	missense_variant	MODERATE	PA14_RS13025	PA14_RS13025	c.649G>A	p.Val217Ile
NC_008463.1	2768323-2768336	GGTTGTTCGGGTT	G	conservative_inframe_deletion	MODERATE	PA14_RS13025	PA14_RS13025	c.508_519delAACCCGAACAAC	p.Asn170_Asn173del
NC_008463.1	2768442-2768443	G	A	missense_variant	MODERATE	PA14_RS13025	PA14_RS13025	c.401C>T	p.Ala134Val
NC_008463.1	2768492-2768493	G	T	missense_variant	MODERATE	PA14_RS13025	PA14_RS13025	c.351C>A	p.Ser117Arg
NC_008463.1	2771685-2771686	C	T	missense_variant	MODERATE	PA14_RS13035	PA14_RS13035	c.113G>A	p.Ser38Asn
NC_008463.1	2779933-2779934	T	G	missense_variant	MODERATE	PA14_RS13055	PA14_RS13055	c.368T>G	p.Leu123Trp
NC_008463.1	2779934-2779935	G	C	missense_variant	MODERATE	PA14_RS13055	PA14_RS13055	c.369G>C	p.Leu123Phe
NC_008463.1	2779942-2779943	G	A	missense_variant	MODERATE	PA14_RS13055	PA14_RS13055	c.377G>A	p.Gly126Glu
NC_008463.1	2779964-2779965	C	CGGT	disruptive_inframe_insertion	MODERATE	PA14_RS13055	PA14_RS13055	c.401_402insTGG	p.Gly134dup
NC_008463.1	2779984-2779985	C	A	missense_variant	MODERATE	PA14_RS13055	PA14_RS13055	c.419C>A	p.Thr140Asn
NC_008463.1	2779999-2780000	A	G	missense_variant	MODERATE	PA14_RS13055	PA14_RS13055	c.434A>G	p.Asn145Ser
NC_008463.1	2780004-2780005	A	G	missense_variant	MODERATE	PA14_RS13055	PA14_RS13055	c.439A>G	p.Ser147Gly
NC_008463.1	2797630-2797631	T	C	missense_variant	MODERATE	antA	PA14_RS13125	c.277A>G	p.Asn93Asp
NC_008463.1	2800221-2800222	G	A	missense_variant	MODERATE	PA14_RS30430	PA14_RS30430	c.131G>A	p.Arg44Gln
NC_008463.1	2803009-2803010	C	T	missense_variant	MODERATE	PA14_RS13155	PA14_RS13155	c.55G>A	p.Ala19Thr
NC_008463.1	2803813-2803814	G	A	missense_variant	MODERATE	PA14_RS13160	PA14_RS13160	c.388G>A	p.Asp130Asn
NC_008463.1	2809860-2809861	G	C	missense_variant	MODERATE	PA14_RS13185	PA14_RS13185	c.38C>G	p.Thr13Ser
NC_008463.1	2820204-2820205	G	A	missense_variant	MODERATE	PA14_RS13230	PA14_RS13230	c.232G>A	p.Gly78Ser
NC_008463.1	2821212-2821213	C	T	missense_variant	MODERATE	PA14_RS13235	PA14_RS13235	c.214G>A	p.Val72Met
NC_008463.1	2821592-2821593	C	T	missense_variant	MODERATE	PA14_RS13240	PA14_RS13240	c.730G>A	p.Ala244Thr
NC_008463.1	2822461-2822462	C	T	missense_variant	MODERATE	PA14_RS13245	PA14_RS13245	c.655G>A	p.Val219Ile
NC_008463.1	2823106-2823107	C	T	missense_variant	MODERATE	PA14_RS13245	PA14_RS13245	c.10G>A	p.Ala4Thr
NC_008463.1	2823112-2823113	G	A	missense_variant	MODERATE	PA14_RS13245	PA14_RS13245	c.4C>T	p.Leu2Phe
NC_008463.1	2823234-2823235	C	T	missense_variant	MODERATE	PA14_RS13250	PA14_RS13250	c.22C>T	p.Pro8Ser
NC_008463.1	2825974-2825975	C	T	missense_variant	MODERATE	PA14_RS13270	PA14_RS13270	c.65C>T	p.Ala22Val
NC_008463.1	2826247-2826248	C	T	missense_variant	MODERATE	PA14_RS13270	PA14_RS13270	c.338C>T	p.Pro113Leu
NC_008463.1	2829884-2829885	C	T	missense_variant	MODERATE	PA14_RS13290	PA14_RS13290	c.92C>T	p.Thr31Met
NC_008463.1	2831946-2831947	A	G	missense_variant	MODERATE	PA14_RS13295	PA14_RS13295	c.385A>G	p.Ile129Val
NC_008463.1	2833047-2833048	A	C	missense_variant	MODERATE	PA14_RS13300	PA14_RS13300	c.653A>C	p.Glu218Ala
NC_008463.1	2835447-2835448	C	T	missense_variant	MODERATE	PA14_RS13310	PA14_RS13310	c.19G>A	p.Ala7Thr
NC_008463.1	2836765-2836766	G	A	missense_variant	MODERATE	PA14_RS13320	PA14_RS13320	c.746C>T	p.Pro249Leu
NC_008463.1	2840847-2840848	C	A	missense_variant	MODERATE	PA14_RS13340	PA14_RS13340	c.360C>A	p.Asp120Glu
NC_008463.1	2841197-2841198	C	A	missense_variant	MODERATE	PA14_RS13345	PA14_RS13345	c.183C>A	p.His61Gln
NC_008463.1	2843117-2843118	G	A	missense_variant	MODERATE	PA14_RS13350	PA14_RS13350	c.973G>A	p.Val325Ile
NC_008463.1	2845551-2845552	C	T	missense_variant	MODERATE	PA14_RS13355	PA14_RS13355	c.827C>T	p.Ala276Val
NC_008463.1	2849371-2849372	A	C	missense_variant	MODERATE	PA14_RS13370	PA14_RS13370	c.805A>C	p.Lys269Gln
NC_008463.1	2849372-2849373	A	G	missense_variant	MODERATE	PA14_RS13370	PA14_RS13370	c.806A>G	p.Lys269Arg
NC_008463.1	2849744-2849745	A	T	missense_variant	MODERATE	PA14_RS13370	PA14_RS13370	c.1178A>T	p.Gln393Leu
NC_008463.1	2849798-2849799	C	G	missense_variant	MODERATE	PA14_RS13370	PA14_RS13370	c.1232C>G	p.Ala411Gly
NC_008463.1	2850377-2850378	G	C	missense_variant	MODERATE	PA14_RS13370	PA14_RS13370	c.1811G>C	p.Gly604Ala
NC_008463.1	2850592-2850593	C	A	missense_variant	MODERATE	PA14_RS13370	PA14_RS13370	c.2026C>A	p.Leu676Ile
NC_008463.1	2850628-2850629	G	A	missense_variant	MODERATE	PA14_RS13370	PA14_RS13370	c.2062G>A	p.Ala688Thr
NC_008463.1	2850779-2850780	T	C	missense_variant	MODERATE	PA14_RS13370	PA14_RS13370	c.2213T>C	p.Val738Ala
NC_008463.1	2851055-2851056	T	A	missense_variant	MODERATE	PA14_RS13370	PA14_RS13370	c.2489T>A	p.Leu830Gln
NC_008463.1	2851081-2851082	A	C	missense_variant	MODERATE	PA14_RS13370	PA14_RS13370	c.2515A>C	p.Ile839Leu
NC_008463.1	2851232-2851233	T	C	missense_variant	MODERATE	PA14_RS13370	PA14_RS13370	c.2666T>C	p.Val889Ala
NC_008463.1	2851375-2851376	T	G	missense_variant	MODERATE	PA14_RS13370	PA14_RS13370	c.2809T>G	p.Ser937Ala
NC_008463.1	2851463-2851464	C	T	missense_variant	MODERATE	PA14_RS13370	PA14_RS13370	c.2897C>T	p.Ala966Val
NC_008463.1	2851465-2851466	A	G	missense_variant	MODERATE	PA14_RS13370	PA14_RS13370	c.2899A>G	p.Thr967Ala
NC_008463.1	2852239-2852240	T	A	missense_variant	MODERATE	PA14_RS13370	PA14_RS13370	c.3673T>A	p.Ser1225Thr
NC_008463.1	2853146-2853147	A	G	missense_variant	MODERATE	PA14_RS13370	PA14_RS13370	c.4580A>G	p.Glu1527Gly
NC_008463.1	2853406-2853407	A	G	missense_variant	MODERATE	PA14_RS13370	PA14_RS13370	c.4840A>G	p.Thr1614Ala
NC_008463.1	2853647-2853648	G	C	missense_variant	MODERATE	PA14_RS13370	PA14_RS13370	c.5081G>C	p.Gly1694Ala
NC_008463.1	2853715-2853716	G	A	missense_variant	MODERATE	PA14_RS13370	PA14_RS13370	c.5149G>A	p.Gly1717Ser
NC_008463.1	2854151-2854152	A	T	missense_variant	MODERATE	PA14_RS13370	PA14_RS13370	c.5585A>T	p.Gln1862Leu
NC_008463.1	2854895-2854896	T	C	missense_variant	MODERATE	PA14_RS13370	PA14_RS13370	c.6329T>C	p.Ile2110Thr
NC_008463.1	2855119-2855120	A	G	missense_variant	MODERATE	PA14_RS13370	PA14_RS13370	c.6553A>G	p.Thr2185Ala
NC_008463.1	2855120-2855121	C	T	missense_variant	MODERATE	PA14_RS13370	PA14_RS13370	c.6554C>T	p.Thr2185Met
NC_008463.1	2855581-2855582	A	C	missense_variant	MODERATE	PA14_RS13370	PA14_RS13370	c.7015A>C	p.Met2339Leu
NC_008463.1	2855608-2855609	A	C	missense_variant	MODERATE	PA14_RS13370	PA14_RS13370	c.7042A>C	p.Lys2348Gln
NC_008463.1	2856041-2856042	A	C	missense_variant	MODERATE	PA14_RS13370	PA14_RS13370	c.7475A>C	p.Asp2492Ala
NC_008463.1	2859775-2859776	C	G	missense_variant	MODERATE	PA14_RS13370	PA14_RS13370	c.11209C>G	p.Pro3737Ala
NC_008463.1	2859800-2859801	C	A	missense_variant	MODERATE	PA14_RS13370	PA14_RS13370	c.11234C>A	p.Thr3745Asn
NC_008463.1	2860024-2860025	G	A	missense_variant	MODERATE	PA14_RS13370	PA14_RS13370	c.11458G>A	p.Ala3820Thr
NC_008463.1	2860220-2860221	C	G	missense_variant	MODERATE	PA14_RS13370	PA14_RS13370	c.11654C>G	p.Ala3885Gly
NC_008463.1	2860267-2860268	A	G	missense_variant	MODERATE	PA14_RS13370	PA14_RS13370	c.11701A>G	p.Ser3901Gly
NC_008463.1	2860274-2860275	T	C	missense_variant	MODERATE	PA14_RS13370	PA14_RS13370	c.11708T>C	p.Val3903Ala
NC_008463.1	2861564-2861565	C	T	missense_variant	MODERATE	PA14_RS13370	PA14_RS13370	c.12998C>T	p.Ala4333Val
NC_008463.1	2861573-2861574	A	G	missense_variant	MODERATE	PA14_RS13370	PA14_RS13370	c.13007A>G	p.His4336Arg
NC_008463.1	2861588-2861589	G	A	missense_variant	MODERATE	PA14_RS13370	PA14_RS13370	c.13022G>A	p.Arg4341His
NC_008463.1	2862811-2862812	A	G	missense_variant	MODERATE	PA14_RS13370	PA14_RS13370	c.14245A>G	p.Ser4749Gly
NC_008463.1	2862988-2862989	G	A	missense_variant	MODERATE	PA14_RS13370	PA14_RS13370	c.14422G>A	p.Val4808Ile
NC_008463.1	2863343-2863344	C	A	missense_variant	MODERATE	PA14_RS13370	PA14_RS13370	c.14777C>A	p.Pro4926Gln
NC_008463.1	2867711-2867712	A	C	missense_variant	MODERATE	PA14_RS30450	PA14_RS30450	c.98A>C	p.Lys33Thr
NC_008463.1	2867729-2867730	G	A	missense_variant	MODERATE	PA14_RS30450	PA14_RS30450	c.116G>A	p.Gly39Asp
NC_008463.1	2867740-2867741	C	A	missense_variant	MODERATE	PA14_RS30450	PA14_RS30450	c.127C>A	p.Leu43Met
NC_008463.1	2867802-2867803	T	C	missense_variant	MODERATE	PA14_RS30455	PA14_RS30455	c.40T>C	p.Tyr14His
NC_008463.1	2868020-2868021	A	AAAC	disruptive_inframe_insertion	MODERATE	PA14_RS30455	PA14_RS30455	c.260_261insCAA	p.Lys86_Lys87insAsn
NC_008463.1	2871049-2871050	T	C	missense_variant	MODERATE	PA14_RS13395	PA14_RS13395	c.2054A>G	p.His685Arg
NC_008463.1	2872273-2872274	T	C	missense_variant	MODERATE	PA14_RS13395	PA14_RS13395	c.830A>G	p.His277Arg
NC_008463.1	2872283-2872284	T	C	missense_variant	MODERATE	PA14_RS13395	PA14_RS13395	c.820A>G	p.Ile274Val
NC_008463.1	2873593-2873594	C	T	missense_variant	MODERATE	PA14_RS13400	PA14_RS13400	c.595G>A	p.Val199Ile
NC_008463.1	2873649-2873650	C	G	missense_variant	MODERATE	PA14_RS13400	PA14_RS13400	c.539G>C	p.Gly180Ala
NC_008463.1	2876629-2876630	G	A	missense_variant	MODERATE	PA14_RS13410	PA14_RS13410	c.440C>T	p.Thr147Met
NC_008463.1	2880614-2880615	A	G	missense_variant	MODERATE	PA14_RS13430	PA14_RS13430	c.484A>G	p.Thr162Ala
NC_008463.1	2884358-2884359	C	T	missense_variant	MODERATE	PA14_RS13440	PA14_RS13440	c.58G>A	p.Ala20Thr
[truncated: 1,776 more rows]

## Sheet: PA-P73F1 (DK02)
Supplementary Data 3 - PA-P73F1 mutations. List of mutations unique to PA-P73F1 (DK2) clinical isolate. Mutations were obtained using as reference the genome of P. aeruginosa PA14 (NC_008463.1) and annotated using the SnpEff software. Mutations in the fur gene are highlighted in yellow, while those in the pchR ORF are highlighted in green.
[truncated: 219 more rows]

[truncated: 1 more sheets: Common]
